# Supplementary material for: DUSP6 inhibition overcomes neuregulin/HER3-driven therapy tolerance in HER2+ breast cancer
Source: EMBO Mol Med. 2024 Jun 17;16(7):8. doi: 10.1038/s44321-024-00088-0 (PMC11251193; doi:10.1038/s44321-024-00088-0)
Supplement: Supplementary file 7 — Dataset EV2 [file 44321_2024_88_MOESM7_ESM.xlsx]

## Sheet: Sheet1
Dataset EV2: The genes included in differentially expressed gene clusters upon lapatinib resistance development (Related to Appendix figure 1)
CL1 (2938 genes)	CL2 (3208 genes)	CL3 (2167 genes)	CL4 (2120 genes)	CL5 (2351 genes)	CL6 (2821 genes)
A2M-AS1	AADAT	A1BG	AAK1	AAMDC	A1BG-AS1
A2ML1	AAED1	AASDH	AAR2	AAMP	AAAS
A2MP1	AANAT	ABCA17P	AARD	AASDHPPT	AACS		KEY:
AAGAB	ABCA1	ABCB10	AARS2	AATK	AARS		membership > 0.7
AASS	ABCA11P	ABCB6	ABAT	ABCA10	ABALON		membership > 0.5
AATBC	ABCA4	ABCD3	ABCA2	ABCB9	ABCA12
AATF	ABCA7	ABCG2	ABCC10	ABCC1	ABCA3
ABCA13	ABCA8	ABHD11	ABCC8	ABCF3	ABCC11
ABCA5	ABCA9	ABHD14A	ABCD1	ABHD13	ABCC2
ABCB1	ABCB7	ABHD3	ABCD4	ABHD14B	ABCC4
ABCB4	ABCB8	ABI2	ABCF1	ABHD6	ABHD10
ABCC5	ABCC12	ABL2	ABHD8	ABI1	ABHD11-AS1
ABCE1	ABCC3	ABR	ACAT1	ABI3	ABHD16A
ABCF2	ABHD1	ACAA1	ACBD6	ABI3BP	ABHD5
ABCG1	ABHD15	ACAA2	ACLY	ABL1	ABLIM3
ABCG4	ABHD17A	ACADL	ACOT7	ABTB1	ABRACL
ABHD12	ABHD17B	ACADVL	ACOT9	ACE	ABTB2
ABHD17C	ABHD2	ACAP3	ACOX3	ACER1	ACACB
ABLIM1	ABHD4	ACAT2	ACSL1	ACIN1	ACBD3
ABLIM2	ABT1	ACOT2	ACSM6	ACKR3	ACBD7
ACACA	ACAD8	ACP6	ACTB	ACOT13	ACER2
ACAD10	ACADM	ACSF2	ACTR2	ACOT6	ACER3
ACAD11	ACAP2	ACSS1	ACTR5	ACRBP	ACO2
ACAD9	ACBD5	ACSS2	ACTR6	ACSF3	ACOT1
ACADS	ACCS	ACTN1	ACTR8	ACSL3	ACOT4
ACADSB	ACE2	ACTR10	ACVR2B	ACSM3	ACOT8
ACBD4	ACHE	ACTR1B	ADAM19	ACTG1	ACP2
ACD	ACOX1	ACVR1C	ADAMTS19-AS1	ACTL6A	ACTA1
ACKR2	ACP1	ACVR2A	ADAMTS9	ACTR3	ACTG1P17
ACO1	ACSBG1	ACY3	ADAMTSL4-AS1	ACTRT3	ACTG1P20
ACPP	ACSL4	ADAM10	ADAP1	ADAL	ACTN4
ACRC	ACSM1	ADAMTS1	ADGRF3	ADAM11	ACTR1A
ACSL6	ACSS3	ADAMTS17	ADM2	ADAM1A	ACTR3C
ACTA2	ACTG2	ADAMTS19	ADM5	ADAM20	ACVR1B
ACTG1P4	ACTR3B	ADAMTSL5	ADNP2	ADAM32	ACVR2B-AS1
ACTL10	ACYP1	ADAT2	ADPRH	ADAM9	ADA
ACVR1	ACYP2	ADCY10P1	ADRB1	ADAMTS13	ADAM15
ADAM17	ADAM22	ADGRA3	ADRB2	ADAMTS3	ADAM8
ADAM20P1	ADAMTS15	ADGRB2	ADRBK1	ADAR	ADAMTSL3
ADAM21	ADCK4	ADGRG5	ADSS	ADARB1	ADAMTSL4
ADAMTS18	ADCK5	ADGRV1	AEN	ADCY4	ADCK2
ADAMTS2	ADD2	ADNP-AS1	AGAP1-IT1	ADCY7	ADCY10
ADAP2	ADGRD1	ADO	AGAP5	ADCY9	ADCY3
ADAT1	ADGRG1	ADRA2A	AGFG2	ADIRF	ADD3
ADAT3	ADGRG6	AEBP2	AGK	ADPRHL2	ADGRE5
ADCK1	ADGRL1	AFAP1	AGMAT	AFF1	ADGRG2
ADCK3	ADNP	AFG3L2	AGPAT5	AGAP2-AS1	ADGRG3
ADCY1	ADORA1	AGA	AHCYL2	AGAP4	ADGRL2
ADCY2	AES	AGBL3	AIF1L	AGFG1	ADH5
ADCY6	AFMID	AGO2	AIMP2	AGO4	ADI1
ADD1	AFP	AGPAT2	AKR1A1	AGPAT1	ADIPOR1
ADGRA2	AGAP9	AHDC1	AKT3	AHR	ADK
ADGRB1	AGBL5	AIG1	ALDH1B1	AIFM3	ADPRM
ADGRE2	AGL	AK8	ALDH9A1	AIP	ADRA2C
ADGRF4	AGO1	AKAP1	ALG1L9P	AKAP13	ADRBK2
ADHFE1	AGPS	AKIP1	ALG3	AKAP6	AFAP1L1
ADIPOR2	AGRN	ALDH4A1	ALKBH8	AKIRIN1	AFAP1L2
ADM	AGXT	ALG2	ALMS1	AKT1	AFF3
ADPGK	AGXT2	ALG5	ALS2CR11	AKTIP	AFG3L1P
ADPRHL1	AHCYL1	ALG8	AMIGO2	ALAD	AFTPH
ADRM1	AHI1	ALOXE3	AMPD3	ALCAM	AGAP1
ADSL	AHSA2	ALS2	AMT	ALDH18A1	AGAP7P
ADSSL1	AIDA	ALS2CR12	ANAPC15	ALDH1A1	AGBL2
AFF4	AIFM1	ALYREF	ANAPC7	ALDH3A2	AGGF1
AGAP11	AIFM2	AMD1	ANKRD19P	ALDH3B2	AGO3
AGAP2	AIM1	AMIGO3	ANKRD24	ALDH8A1	AGPAT3
AGAP3	AIM1L	AMZ2	ANKRD31	ALDOC	AGPAT4
AGAP6	AJUBA	ANAPC16	ANKRD46	ALG9	AGR2
AGBL4	AK1	ANGEL2	ANKRD54	ALKBH1	AHCTF1P1
AGER	AK2	ANGPTL6	ANKRD6	ALMS1P	AHCY
AGR3	AK6	ANKEF1	ANO10	ALOX12-AS1	AHNAK
AGTPBP1	AKAP3	ANKHD1-EIF4EBP3	ANO2	ALX4	AHRR
AGTR1	AKAP7	ANKMY1	AP3M2	AMBRA1	AHSA1
AGTRAP	AKAP9	ANKRD11	AP4B1	AMER2	AK7
AHCTF1	AKR7A3	ANKRD18A	AP5M1	AMIGO1	AK9
AHNAK2	AKT1S1	ANKRD28	AP5S1	AMN1	AKAP10
AIMP1	ALAS1	ANKRD36	APBA3	AMPH	AKAP5
AK3	ALB	ANKRD36B	APC	AMY2B	AKAP8
AK4	ALDH3B1	ANKRD36C	APEX1	ANK1	AKAP8L
AKAP11	ALDH5A1	ANKRD39	APITD1	ANK2	ALDH1A3
AKAP17A	ALG10	ANKRD40	APLP1	ANKHD1	ALDH6A1
AKIRIN2	ALG10B	ANKS3	APOBEC3F	ANKRA2	ALDH7A1
AKNA	ALG11	ANOS1	APOL4	ANKRD13D	ALDOA
AKR1B10	ALG12	ANXA2R	APPL2	ANKRD17	ALG1
AKR7A2	ALG14	ANXA5	AQP4	ANKRD30B	ALG6
AKR7L	ALKBH2	AOC3	AQP5	ANKRD33B	ALKBH5
AKT2	ALPK1	AP1AR	AREL1	ANKRD45	ALKBH7
ALDH16A1	ALPK3	AP1S1	ARF1	ANKRD53	ALOX15
ALDH1L2	AMACR	APBB3	ARHGAP1	ANO1	ALPL
ALDH2	AMDHD1	APLF	ARHGEF3	ANP32A	ALPP
ALG13	AMMECR1L	APLP2	ARHGEF4	ANP32B	AMBP
ALKBH4	AMTN	APOBEC3A	ARID1A	ANXA9	AMER1
ALKBH6	AMZ1	APOO	ARID1B	AP1B1	AMFR
ALMS1-IT1	ANAPC1	APP	ARL15	AP1M2	AMMECR1
ALOX15B	ANAPC11	APPL1	ARL5C	AP1S2	AMOT
ALS2CL	ANAPC13	AQP11	ARL8A	AP3B2	AMOTL1
AMDHD2	ANGEL1	ARAP2	ARMC10	AP3M1	AMOTL2
AMPD2	ANK3	ARAP3	ARMCX3	AP3S2	ANAPC1P1
AMZ2P1	ANKDD1A	ARF3	ARNTL	AP4M1	ANAPC2
ANAPC10	ANKFY1	ARHGAP11B	ARPC1A	APBA2	ANAPC5
ANAPC4	ANKRD1	ARHGAP44	ARPC3	APC2	ANG
ANKDD1B	ANKRD13B	ARHGEF10	ARPIN	APCDD1	ANKAR
ANKH	ANKRD20A5P	ARHGEF19	ARVCF	APEX2	ANKLE1
ANKIB1	ANKRD23	ARHGEF25	ASB1	APLN	ANKMY2
ANKK1	ANKRD27	ARHGEF28	ASF1A	APRT	ANKRD12
ANKLE2	ANKRD30A	ARHGEF40	ASH1L-AS1	AQP9	ANKRD2
ANKRD10	ANKRD34B	ARHGEF7	ATAD2B	ARF4	ANKRD22
ANKRD13A	ANKRD52	ARID2	ATAD3A	ARFGEF1	ANKRD26
ANKRD13C	ANKRD62	ARID3A	ATAD5	ARG2	ANKRD37
ANKRD16	ANKRD9	ARID5A	ATF1	ARHGAP11A	ANKRD44
ANKRD34A	ANKS1A	ARL1	ATF6B	ARHGAP19	ANKRD49
ANKRD42	ANKS6	ARL2	ATG14	ARHGAP26	ANKRD50
ANKS1B	ANKZF1	ARL6IP5	ATG3	ARHGAP32	ANKRD61
ANO5	ANO8	ARMC7	ATG5	ARHGAP4	ANLN
ANO6	ANXA11	ARMCX5	ATL1	ARHGAP5	ANO7
ANO9	ANXA2	ARRDC1	ATN1	ARHGAP6	ANP32E
ANXA1	AOX1	ARSD	ATP2A3	ARHGEF11	ANPEP
ANXA2P2	AOX2P	ASAP1	ATP5A1	ARHGEF2	ANTXR1
AOC2	AP1S3	ASB7	ATP5G2	ARHGEF35	ANTXR2
AP1G1	AP2A2	ASH2L	ATP6AP2	ARHGEF37	ANXA2P3
AP1G2	AP2B1	ASNA1	ATP6V0D1	ARHGEF6	ANXA3
AP2A1	AP2M1	ASPM	ATP6V1A	ARIH2	ANXA4
AP2S1	AP3S1	ASTL	ATP6V1B1	ARL3	ANXA6
AP3D1	AP4E1	ASUN	ATP6V1C2	ARL4C	ANXA7
AP5B1	APBB1	ATG16L2	ATP7B	ARL5A	AP1M1
APBA1	APIP	ATG4C	ATP9A	ARL6IP6	AP3B1
APBB2	APOA1BP	ATG4D	ATRAID	ARMC12	AP4S1
APCDD1L-AS1	APOL2	ATG9B	ATXN10	ARMCX4	AP5Z1
APEH	APOL6	ATL2	ATXN7	ARNTL2	APAF1
APH1A	APOLD1	ATM	AVL9	ARPC4	APH1B
APMAP	APOPT1	ATP13A1	AZIN1	ARPC5L	API5
APOBEC3B	ARAF	ATP1A2	B3GALT4	ARPP19	APOE
APOBR	ARFGAP2	ATP2A2	B4GALT1-AS1	ARPP21	APTR
APOL1	ARFGEF3	ATP2C1	B4GALT4	ARSG	APTX
APOM	ARFIP1	ATP5B	BACE1-AS	ARV1	AQP1
APOOL	ARFIP2	ATP5D	BAD	ARX	AQP3
APPBP2	ARHGAP10	ATP5S	BAG1	ASAH2B	AQR
AR	ARHGAP12	ATP6AP1L	BAK1	ASAP1-IT2	ARAP1
ARF5	ARHGAP24	ATP6V0A1	BAMBI	ASB16-AS1	ARC
ARFGAP1	ARHGAP33	ATP6V0C	BARD1	ASCL2	ARCN1
ARFGAP3	ARHGDIB	ATP6V1E1	BCAR3	ASL	AREG
ARFRP1	ARHGEF17	ATP6V1G2	BCLAF1	ASNSD1	ARF6
ARGLU1	ARHGEF18	ATP8B5P	BDH1	ASPHD2	ARFGEF2
ARHGAP17	ARHGEF34P	ATXN7L3	BDP1	ASPRV1	ARHGAP21
ARHGAP18	ARHGEF38	AXL	BEND3	ASPSCR1	ARHGAP22
ARHGAP29	ARHGEF5	B3GALNT2	BEND7	ASZ1	ARHGAP23
ARHGAP30	ARID3B	B3GAT3	BEST4	ATE1	ARHGAP27
ARHGAP31	ARID4B	B3GNT2	BET1	ATE1-AS1	ARHGAP35
ARHGAP39	ARID5B	BAAT	BHLHE41	ATF4	ARHGAP8
ARHGAP42	ARL13B	BAHCC1	BICC1	ATF6	ARHGAP9
ARHGAP5-AS1	ARL14EP	BAIAP2-AS1	BID	ATG16L1	ARHGEF16
ARHGDIA	ARL16	BATF	BIN3	ATG4B	ARHGEF9
ARHGDIG	ARL8B	BBS2	BLMH	ATP11A	ARID4A
ARHGEF1	ARL9	BBS7	BLVRB	ATP13A5	ARL17A
ARHGEF10L	ARMC3	BCL2L2	BLZF1	ATP5C1	ARL4A
ARHGEF12	ARMCX5-GPRASP2	BCL3	BMP8B	ATP5F1	ARL6IP4
ARHGEF26	ARMCX6	BCOR	BNIP2	ATP5G1	ARMC1
ARHGEF26-AS1	ARMT1	BFAR	BOD1L1	ATP5G3	ARMC5
ARHGEF33	ARSA	BFSP2	BPGM	ATP5SL	ARMC8
ARHGEF39	ARSJ	BIN1	BPHL	ATP6V0A4	ARMCX2
ARIH1	ARSK	BIN3-IT1	BPIFB2	ATP6V1F	ARNT2
ARIH2OS	ARTN	BIRC3	BPIFB6	ATRIP	ARPC5
ARL2BP	ASAH1	BLOC1S6	BRAP	ATXN2L	ARRB1
ARL4D	ASAP2	BOLA3	BRAT1	ATXN7L2	ARRDC3
ARL5B	ASB13	BORA	BRD7	ATXN7L3B	ARRDC3-AS1
ARL6	ASCC2	BRCA2	BRF1	AUP1	ARSB
ARL6IP1	ASH1L	BRCC3	BRF2	AUTS2	ARSH
ARMC2	ASIC3	BRD4	BRWD1	AVIL	ASB3
ARMC6	ASMTL	BRICD5	BSDC1	AXIN1	ASCC3
ARMC9	ASPHD1	BRINP1	BTN2A2	AZIN1-AS1	ASCL1
ARMCX1	ASRGL1	BRINP2	BTRC	B2M	ASIC1
ARNT	ASTE1	BRPF1	BUB1	B3GNT7	ASMT
ARPC1B	ASTN2	BRSK1	BUB3	B4GALT2	ASMTL-AS1
ARPC2	ASXL2	BSN	BUD13	B4GAT1	ATAD3C
ARRB2	ATAD1	BST2	C10orf35	B9D2	ATAT1
ARRDC1-AS1	ATF2	BUD31	C11orf30	BACH1	ATF7
ARRDC2	ATG2B	C10orf82	C11orf57	BAG3	ATF7IP
ARRDC4	ATHL1	C12orf4	C11orf65	BAG4	ATG4A
ASAP3	ATIC	C14orf80	C11orf98	BAG6	ATG7
ASB6	ATOH8	C15orf41	C12orf49	BAHD1	ATG9A
ASB8	ATP10D	C15orf57	C12orf75	BAIAP2L1	ATMIN
ASB9	ATP13A3	C15orf59	C14orf169	BAIAP2L2	ATOX1
ASCC1	ATP1A3	C15orf61	C14orf28	BBIP1	ATP10B
ASF1B	ATP1A4	C16orf86	C14orf37	BBS5	ATP13A2
ASNS	ATP1B1	C17orf97	C14orf93	BCAR1	ATP13A4
ASPH	ATP2A1	C19orf44	C15orf52	BCKDK	ATP1A1
ASS1	ATP2B1	C19orf70	C16orf59	BCL10	ATP1B3
ASTN1	ATP2B4	C1orf122	C16orf62	BCL2L14	ATP5EP2
ASXL1	ATP2C2	C1orf123	C18orf8	BCL7C	ATP5J2
ATAD2	ATP5E	C1orf27	C19orf47	BCO1	ATP6V0A2
ATAD3B	ATP5I	C1orf61	C19orf81	BCRP3	ATP6V0E2
ATF3	ATP5O	C1RL	C1orf21	BEND5	ATP6V1B2
ATF5	ATP6V0B	C20orf96	C1orf210	BEND6	ATP6V1E2
ATG10	ATP6V1C1	C21orf2	C1orf35	BEX2	ATP6V1H
ATG101	ATP6V1D	C21orf33	C1orf74	BLM	ATP8B1
ATG12	ATP7A	C2CD5	C1R	BLOC1S2	ATRN
ATG13	ATP8A2	C2orf42	C20orf27	BMP6	ATXN3
ATG2A	ATP8B2	C2orf69	C21orf91	BMS1	AUNIP
ATL3	ATP8B3	C3orf38	C22orf29	BMS1P20	AURKB
ATP11B	ATP8B4	C3orf52	C2orf61	BNIP3	AVEN
ATP11C	ATP9B	C4orf33	C2orf68	BPNT1	AZIN2
ATP12A	ATPAF1	C4orf46	C3orf22	BRE	B3GALT5-AS1
ATP1A1-AS1	ATPAF2	C5AR1	C4orf27	BRIX1	B3GALT6
ATP2A1-AS1	ATRX	C5orf15	C5orf38	BRK1	B3GAT1
ATP5H	ATXN1	C7orf60	C6orf106	BRWD1-IT2	B3GLCT
ATP5J	ATXN1L	C8orf33	C7orf25	BSG	B3GNT4
ATP5L	AURKA	C8orf34	C7orf31	BST1	B4GALT3
ATP6AP1	AVPI1	C8orf4	C8orf49	BTAF1	B4GALT6
ATP6V0E1	AXIN2	C8orf46	C8orf58	BTBD3	BACE2
ATP6V0E2-AS1	AZI2	C9orf173-AS1	C8orf88	BTC	BAG5
ATP6V1G1	B3GALNT1	C9orf64	C9orf152	BTG1	BAIAP3
ATP8A1	B3GNT5	C9orf78	C9orf47	BTN2A3P	BARX2
ATPIF1	B3GNT9	CA8	CACNA1B	BTNL9	BAZ2A
ATR	B3GNTL1	CACNA1G	CACNA1D	BZW2	BBC3
ATRNL1	B4GALNT2	CACNA2D2	CAMK1D	C10orf12	BBS12
ATXN2	B4GALT5	CADM4	CAMSAP2	C11orf1	BBS4
ATXN7L1	B4GALT7	CALML4	CAMSAP3	C11orf68	BBS9
AUH	BABAM1	CALML6	CAMTA1	C11orf71	BCAP29
AURKAIP1	BACH2	CAMKMT	CAP1	C11orf72	BCAT2
AURKAPS1	BAIAP2	CAND1	CAPG	C11orf95	BCCIP
AURKC	BBX	CANX	CAPN7	C12orf10	BCDIN3D
AZGP1	BCAP31	CAP2	CAPZA1	C12orf60	BCDIN3D-AS1
B3GNT8	BCAS2	CAPN9	CAPZB	C12orf74	BCKDHB
B4GALNT3	BCAS3	CAPRIN1	CARD9	C14orf79	BCL11B
B4GALNT4	BCL2L1	CARD8	CARHSP1	C16orf52	BCL2L12
B4GALT1	BCL7B	CARNMT1	CASC5	C16orf58	BCL6
B9D1	BCL9	CARS	CASC8	C17orf59	BCL7A
BACE1	BDKRB1	CASC21	CASK	C17orf62	BCL9L
BAG2	BDKRB2	CASC3	CASP4	C17orf67	BCO2
BANF1	BDNF-AS	CASKIN2	CASP8	C17orf75	BEAN1
BANK1	BECN1	CATSPER2	CASP8AP2	C17orf89	BFSP1
BANP	BEST3	CBL	CASZ1	C18orf21	BGLAP
BAP1	BEX5	CBWD2	CBFA2T3	C19orf33	BIRC5
BASP1	BIK	CBX8	CBR3	C19orf43	BIRC6
BAX	BIVM	CC2D1B	CBWD6	C19orf66	BLCAP
BAZ1A	BLOC1S1	CCAR1	CCDC101	C19orf71	BLNK
BAZ1B	BMI1	CCBL1	CCDC122	C1D	BLOC1S3
BAZ2B	BMP2K	CCDC106	CCDC137	C1GALT1C1	BLOC1S4
BBOX1	BMP7	CCDC114	CCDC148	C1orf101	BMF
BBS1	BMP8A	CCDC125	CCDC150	C1orf189	BMPER
BBS10	BMPR1B	CCDC127	CCDC167	C1orf233	BMPR2
BCAM	BMS1P4	CCDC134	CCDC34	C1orf52	BMS1P5
BCAS1	BMS1P6	CCDC138	CCDC43	C1orf53	BNIP1
BCAS4	BNIP3L	CCDC142	CCDC47	C1orf56	BOD1
BCKDHA	BNIPL	CCDC15	CCDC59	C1orf64	BRCA1
BCL2	BOC	CCDC157	CCDC93	C1QBP	BRD3
BCL2L11	BOK	CCDC17	CCM2L	C1QL1	BRD8
BCL2L13	BOK-AS1	CCDC170	CCNA2	C1QTNF3	BREA2
BCL2L15	BOLA1	CCDC24	CCNB3	C20orf195	BRIP1
BCORL1	BPIFA2	CCDC28A	CCNC	C2CD4D	BRMS1L
BCR	BPTF	CCDC53	CCNG1	C2orf76	BRSK2
BCS1L	BRAF	CCDC58	CCNH	C2orf81	BRWD1-AS1
BDH2	BRD2	CCDC6	CCP110	C3orf17	BTBD10
BET1L	BRI3	CCDC62	CCR1	C3orf35	BTBD11
BEX4	BRI3BP	CCDC74A	CCT2	C3orf67	BTBD6
BHLHB9	BRMS1	CCDC74B	CCT6A	C5orf22	BTBD9
BHLHE40	BRWD3	CCDC83	CCZ1	C5orf34	BTD
BICD1	BTBD7	CCDC86	CCZ1B	C5orf45	BTF3
BICD2	BTBD8	CCDC94	CD47	C5orf51	BTF3L4
BIRC2	BTG3	CCNB1	CD8A	C6orf120	BTN3A2
BLVRA	BTLA	CCNDBP1	CD99	C6orf25	BYSL
BMP1	BTN3A1	CCNE1	CD99L2	C6orf47	C10orf10
BMP4	BUB1B	CCNK	CDAN1	C6orf52	C10orf111
BMPR1A	BZRAP1	CCNL1	CDC25A	C7orf43	C10orf2
BOLA3-AS1	BZRAP1-AS1	CCNO	CDC34	C7orf49	C10orf32
BOP1	C10orf76	CCNT1	CDC42BPB	C7orf55	C11orf31
BPIFA4P	C10orf88	CCNT2	CDC42SE1	C8G	C11orf45
BPIFB1	C11orf49	CCNY	CDH5	C9orf89	C11orf70
BRD1	C11orf54	CCPG1	CDIP1	CA10	C12orf66
BRD9	C11orf80	CCSER2	CDK18	CAAP1	C14orf1
BRE-AS1	C12orf43	CCT7	CDK4	CABLES1	C15orf39
BRINP3	C12orf76	CD1D	CDK5RAP3	CACNG1	C15orf40
BROX	C14orf132	CD276	CDK6	CACTIN	C15orf65
BRPF3	C14orf166	CD2AP	CDKN3	CACYBP	C16orf13
BSCL2	C14orf2	CD59	CDT1	CALB2	C16orf45
BSPRY	C15orf59-AS1	CD83	CEL	CALD1	C16orf46
BTBD1	C15orf62	CD9	CELSR1	CALM2	C16orf72
BTBD2	C16orf71	CDADC1	CELSR3	CALML3-AS1	C16orf74
BTG2	C16orf87	CDC14B	CENPBD1P1	CALR	C16orf93
BTN2A1	C16orf91	CDC37L1-AS1	CENPC	CALU	C17orf80
BTN3A3	C16orf95	CDC40	CEP112	CAMK1	C18orf25
BZW1	C17orf85	CDC5L	CEP170P1	CAMK2D	C19orf12
C10orf131	C17orf96	CDC7	CEP250	CAMKK1	C19orf24
C10orf25	C17orf98	CDCA2	CEP350	CAMKV	C19orf25
C10orf54	C18orf54	CDCA8	CEP70	CANT1	C1orf106
C10orf95	C19orf48	CDH7	CEP97	CAPN8	C1orf115
C11orf24	C19orf53	CDK5R1	CERS6	CARD6	C1orf159
C11orf58	C1orf112	CDK8	CES4A	CARD8-AS1	C1orf162
C11orf73	C1orf198	CDKN1B	CFAP45	CARKD	C1orf168
C11orf74	C1orf216	CDON	CFL1	CASC15	C1orf174
C11orf84	C1orf43	CDYL2	CGGBP1	CATSPER3	C1orf220
C12orf29	C1QA	CEBPA-AS1	CHCHD5	CAV1	C1orf229
C12orf45	C1QTNF1	CEBPZOS	CHCHD6	CBFB	C1orf50
C12orf57	C1RL-AS1	CECR2	CHD4	CBS	C1QTNF9B-AS1
C12orf65	C1S	CELF4	CHERP	CBX3P2	C20orf196
C12orf73	C20orf194	CENPK	CHKB	CBX4	C20orf203
C14orf119	C2orf15	CENPL	CHKB-AS1	CBX5	C21orf58
C14orf142	C2orf49	CEP104	CHM	CBX6	C21orf62-AS1
C14orf159	C2orf66	CEP162	CHML	CBX7	C2CD2L
C15orf56	C3orf14	CEP55	CHMP5	CC2D2B	C2CD3
C16orf70	C3orf18	CEP63	CHRAC1	CCDC102A	C2orf44
C17orf100	C3orf70	CEP83	CHRM4	CCDC116	C2orf47
C17orf107	C4orf19	CEP95	CHRNA10	CCDC126	C2orf48
C17orf53	C5orf17	CERK	CHRNB2	CCDC171	C2orf54
C17orf58	C5orf42	CETN3	CHTF8	CCDC174	C2orf72
C19orf18	C6orf1	CFAP53	CIAO1	CCDC22	C2orf82
C19orf38	C6orf136	CFHR3	CIB1	CCDC69	C3orf33
C19orf45	C6orf165	CGN	CIC	CCDC81	C3orf62
C19orf52	C6orf226	CGREF1	CISD2	CCDC88B	C3orf80
C19orf54	C6orf89	CHAC2	CIT	CCDC9	C4orf26
C19orf57	C7orf26	CHAF1A	CITED1	CCER2	C4orf3
C19orf60	C8orf34-AS1	CHCHD1	CKAP2L	CCM2	C4orf36
C19orf68	C8orf37	CHCHD10	CKAP5	CCNB1IP1	C4orf47
C19orf73	C8orf37-AS1	CHCHD3	CKB	CCNI	C5
C1GALT1	C8orf59	CHD1L	CKMT2-AS1	CCNL2	C5AR2
C1orf109	C8orf82	CHEK1	CLASP1	CCR3	C5orf49
C1orf116	C9orf114	CHGA	CLASP2	CCR7	C5orf66
C1orf131	C9orf139	CHMP1A	CLASRP	CCSER1	C6orf141
C1orf145	C9orf156	CHMP2B	CLCNKA	CCT5	C6orf163
C1orf204	C9orf16	CHMP3	CLEC16A	CD163L1	C6orf203
C1orf226	C9orf24	CHPT1	CLEC7A	CD226	C6orf62
C1orf228	C9orf3	CHRM1	CLGN	CD2BP2	C6orf7
C1orf54	C9orf40	CHST14	CLIC1	CD36	C7orf13
C1QTNF6	C9orf43	CHST3	CLIC2	CD3EAP	C7orf73
C2	C9orf69	CIAPIN1	CLPTM1L	CD46	C8orf76
C20orf24	C9orf72	CIDEB	CLTB	CD55	C9orf116
C21orf59	CA13	CIR1	CLUL1	CDC23	C9orf117
C22orf39	CA2	CISD3	CMPK1	CDC25C	C9orf163
C22orf46	CAB39L	CKMT1B	CMSS1	CDC27	C9orf85
C2CD2	CABIN1	CLCF1	CNDP2	CDC42EP4	C9orf91
C2orf27A	CACFD1	CLCN2	CNEP1R1	CDH10	CA12
C2orf74	CACHD1	CLDN1	CNOT3	CDH11	CA5B
C3	CACNA1H	CLDN23	CNOT6	CDH2	CA5BP1
C3orf20	CACNA2D1	CLDN3	CNOT7	CDH26	CABP7
C3orf58	CACNA2D4	CLDND1	CNP	CDHR1	CACNA1I
C4orf29	CACNB1	CLIC3	CNPY3	CDHR2	CACNB4
C4orf32	CACNB3	CLINT1	CNTLN	CDHR3	CACUL1
C4orf48	CACNG8	CLK2P1	COA4	CDK1	CAD
C5orf24	CADPS2	CLNS1A	COA6	CDK11B	CADM2
C5orf28	CALHM2	CLOCK	COG1	CDK12	CALCB
C5orf30	CAMK2G	CLTA	COG4	CDK5RAP1	CALCOCO2
C5orf63	CAMK2N1	CMC1	COG8	CDK9	CALML5
C5orf66-AS1	CAMK4	CMC2	COL16A1	CDKL1	CAMKK2
C6orf132	CAPN13	CMPK2	COL6A2	CDKL2	CAMSAP1
C6orf48	CAPN3	CMTM6	COLCA2	CDKL5	CAPN10
C6orf99	CAPN6	CMYA5	COMMD10	CDNF	CAPN15
C7orf50	CAPS	CNBP	COMMD2	CDR2	CAPN5
C7orf61	CAPZA2	CNFN	COPB2	CDS1	CAPNS1
C8orf31	CARM1	CNIH3	COPZ2	CEACAM19	CARD14
C8orf44	CARNS1	CNIH4	COQ6	CEACAM6	CASKIN1
C8orf48	CARS2	CNNM1	COX10	CEACAM7	CASP2
C9orf106	CASC10	CNOT4	COX10-AS1	CEBPG	CASP3
C9orf142	CASC4	CNPY2	COX18	CEMP1	CASP9
C9orf172	CASC9	COG5	COX19	CENPA	CAST
C9orf9	CASD1	COL1A1	COX5B	CENPJ	CBFA2T2
CAB39	CASP10	COL27A1	COX6B1	CENPT	CBLB
CABLES2	CASP6	COL2A1	CPD	CEP135	CBLN2
CABYR	CAT	COL4A3BP	CPSF2	CEP152	CBLN3
CACNA1C	CATSPERB	COL6A4P2	CPSF6	CEP41	CBR3-AS1
CACNA2D3	CATSPERD	COL9A2	CPT2	CEP57	CBWD3
CACNG4	CBLL1	COLEC12	CRACR2B	CEP72	CBWD5
CACNG5	CBR4	COMMD9	CREB3L4	CEP85	CC2D1A
CADM1	CBWD1	COPG2	CRIPAK	CEP85L	CC2D2A
CALCOCO1	CBY1	COPG2IT1	CROCCP2	CEP89	CCDC107
CALCR	CCAR2	COPS8	CROCCP3	CEPT1	CCDC110
CALM1	CCBL2	COQ10A	CRTC1	CERS1	CCDC115
CALM3	CCDC102B	CORIN	CRTC3	CERS2	CCDC12
CAMK2B	CCDC103	COX15	CRY2	CES2	CCDC120
CAMK2N2	CCDC112	COX20	CRYL1	CFAP44	CCDC136
CAMLG	CCDC117	COX5A	CSE1L-AS1	CFAP47	CCDC149
CAMTA2	CCDC124	COX6C	CSF2RB	CFAP54	CCDC163P
CAPN1	CCDC13	COX7A2L	CSK	CFL1P1	CCDC176
CAPN10-AS1	CCDC14	CP	CSNK1A1	CHAC1	CCDC177
CAPN14	CCDC146	CPLX3	CSNK1D	CHAF1B	CCDC18
CAPN2	CCDC151	CPS1	CSNK1G3	CHAMP1	CCDC183
CAPRIN2	CCDC153	CPSF1	CSPP1	CHD7	CCDC186
CAPS2	CCDC181	CRAT	CSRNP1	CHFR	CCDC28B
CARD10	CCDC183-AS1	CRIP1	CST3	CHMP4C	CCDC30
CARF	CCDC25	CRIP3	CTBP1-AS2	CHMP6	CCDC57
CASC1	CCDC3	CRIPT	CTNND2	CHN2	CCDC71
CASC2	CCDC50	CRNKL1	CTRL	CHST11	CCDC71L
CASP14	CCDC61	CRYBB2	CTSK	CHST12	CCDC73
CASP7	CCDC65	CSF1	CUL4B	CHST6	CCDC82
CASQ2	CCDC66	CSNK2A3	CUL7	CHST7	CCDC84
CASS4	CCDC77	CSTF3	CWF19L1	CIB3	CCDC85A
CATSPER2P1	CCDC88C	CTB-178M22.2	CXADR	CILP2	CCDC85B
CATSPERG	CCDC92	CTCF	CXCL12	CIRBP-AS1	CCDC88A
CAV2	CCK	CTDSPL	CXorf23	CITED2	CCDC91
CBARP	CCNE2	CTDSPL2	CXorf57	CKAP2	CCDC96
CBLN1	CCNF	CTGF	CYBA	CKS2	CCNB2
CBX1	CCR5	CTSB	CYP20A1	CLCA2	CCNG2
CBX2	CCT4	CTSH	CYP39A1	CLCN5	CCNJL
CBX3	CCT6P1	CUL5	CYP4F12	CLEC4F	CCNYL1
CCDC109B	CD200R1	CWC15	CYP4F29P	CLIP2	CCT3
CCDC113	CD24	CWC27	CYR61	CLMN	CCT8
CCDC121	CD6	CX3CR1	CYSTM1	CLN3	CD101
CCDC130	CD63	CXCL16	CYTH1	CLN8	CD27-AS1
CCDC154	CD68	CXorf38	D2HGDH	CLTCL1	CD81
CCDC159	CD79A	CXorf40B	DACT3	CLUHP3	CD99P1
CCDC162P	CD82	CYCS	DARS	CMAS	CDC20
CCDC168	CDC26	CYFIP2	DAXX	CMBL	CDC25B
CCDC40	CDC42	CYGB	DCAF12	CMTM7	CDC37
CCDC51	CDC42EP1	CYHR1	DCAF17	CNDP1	CDC42BPA
CCDC64	CDC42EP2	CYP1B1	DCLRE1B	CNIH2	CDCA4
CCDC64B	CDCA3	CYP2J2	DCTN2	CNKSR3	CDCA5
CCDC7	CDH1	CYP4F3	DCTN3	CNOT1	CDCP1
CCDC78	CDH3	CYP4F35P	DCTN4	CNOT6L	CDH23
CCDC79	CDK10	CYP4Z1	DCTN5	CNTFR	CDH24
CCDC85C	CDK13	CYSRT1	DCUN1D1	COBL	CDIPT
CCDC87	CDK16	DACH1	DCUN1D3	COG7	CDK11A
CCDC90B	CDK20	DAGLA	DDAH1	COIL	CDK14
CCDC97	CDK2AP1	DAPK3	DDR1	COL13A1	CDK17
CCHCR1	CDK2AP2	DARS2	DDX26B	COL14A1	CDK5
CCL17	CDK7	DBT	DDX31	COL28A1	CDKL3
CCL22	CDKAL1	DCBLD1	DDX51	COL5A1	CDKN2AIP
CCL28	CDKN2A	DCK	DDX52	COL6A1	CDKN2AIPNL
CCND1	CDKN2B	DCST1	DEPDC4	COLGALT2	CDKN2D
CCND3	CDKN2B-AS1	DCTN1	DET1	COMMD7	CDPF1
CCNJ	CDKN2C	DCUN1D4	DFFA	COPA	CDSN
CCNT2-AS1	CDR2L	DCUN1D5	DGCR11	COPB1	CEBPB
CCR2	CDRT1	DDIT4	DHFR	COPRS	CEBPB-AS1
CCR6	CDV3	DDT	DHODH	COPS4	CEBPZ
CCS	CDYL	DDX10	DHRS4-AS1	COQ10B	CECR5-AS1
CCSAP	CEACAM1	DDX11L2	DHRS4L2	COQ4	CELF1
CCT6B	CEACAM5	DDX46	DHRSX	COQ7	CELF2
CCT6P3	CEBPA	DDX50	DHX16	CORO2A	CELF6
CD109	CECR5	DDX59	DHX9	CORO6	CELSR3-AS1
CD151	CECR6	DEGS1	DIABLO	CORO7	CENPBD1
CD164	CENPB	DENND4C	DICER1	COX8A	CENPQ
CD200	CENPE	DEPTOR	DIRAS3	CPE	CENPW
CD320	CENPH	DFFB	DIXDC1	CPEB3	CEP128
CD44	CENPI	DGCR9	DKFZP434A062	CPNE7	CEP131
CD58	CENPM	DGKD	DLX4	CPVL	CEP170B
CDC123	CENPP	DGKZ	DNAAF3	CPXM2	CEP192
CDC14A	CEP120	DHX29	DNAH11	CRABP1	CEP290
CDC16	CEP19	DHX35	DNAJC1	CRADD	CEP68
CDC37L1	CEP57L1	DHX37	DNAJC13	CREB1	CERS4
CDC42BPG	CEP76	DIDO1	DNAJC14	CREB3	CERS5
CDC42EP3	CFAP43	DIRAS1	DNAJC16	CREB3L1	CETN2
CDC42SE2	CFAP69	DIS3L	DNAJC19	CREB5	CFAP97
CDC45	CFDP1	DLC1	DNAJC2	CREM	CFL2
CDC6	CH17-340M24.3	DLG3-AS1	DNAJC27	CRLF1	CFLAR
CDC73	CHCHD4	DLG4	DNAJC5	CROT	CHAD
CDCA7	CHD1	DLST	DNTTIP2	CRTC3-AS1	CHCHD2
CDCA7L	CHD2	DNAAF5	DOC2A	CRY1	CHCHD7
CDK19	CHD3	DNAH6	DOCK5	CRYBB2P1	CHMP4A
CDK2	CHD6	DNAJB2	DOK1	CRYBB3	CHMP4B
CDK5RAP2	CHD8	DNAJC11	DOLK	CSGALNACT1	CHORDC1
CDKN1A	CHDH	DNAJC15	DPY19L4	CSNK2A1	CHRD
CDKN1C	CHEK2	DNAJC27-AS1	DRC1	CSPG5	CHRM3
CDS2	CHID1	DNAJC8	DRG1	CSRP2	CHRNA5
CEACAM22P	CHMP2A	DNAL4	DSTYK	CSRP2BP	CHST1
CEBPD	CHMP7	DNM1L	DTD1	CSTF2	CHST10
CELF3	CHN1	DNTTIP1	DTX2	CTAGE5	CHSY1
CELSR2	CHPF2	DOC2GP	DTX3L	CTD-2201I18.1	CHUK
CEMIP	CHRNB1	DOCK8	DVL3	CTNNBL1	CIPC
CENPF	CHST15	DOK4	DYNLL1	CTTN	CISD1
CENPN	CHST2	DOPEY1	DYNLRB1	CUEDC1	CKAP4
CENPO	CHST8	DOT1L	DYRK3	CUTA	CKLF
CENPU	CHTF18	DPH6	DZANK1	CWC22	CKS1B
CENPV	CHTOP	DPY19L1	EBAG9	CWC25	CLCN4
CEP126	CHURC1	DRAXIN	ECEL1	CXCL14	CLDN11
CEP164	CIITA	DSCC1	ECHDC3	CXCR4	CLDN7
CEP170	CILP	DSCR9	ECI2	CXorf40A	CLDN9
CEP295	CIRBP	DST	EDARADD	CYB561D2	CLDND2
CEP44	CIRH1A	DUS3L	EDC3	CYB5R1	CLEC3B
CEP78	CLCN1	DUSP12	EDEM3	CYB5R4	CLN6
CEP83-AS1	CLDN12	DUSP5	EDN1	CYB5RL	CLPSL2
CERCAM	CLDN15	DUSP7	EDN2	CYP1A1	CLSTN1
CERS3	CLEC2D	DVL2	EEA1	CYP21A1P	CLTC
CES3	CLEC2L	DYM	EEF1A2	CYP26A1	CMIP
CES5AP1	CLHC1	DYNC1LI1	EEF1G	CYP2C9	CMTM3
CFAP20	CLIC5	DYNC2LI1	EEF2K	CYP2E1	CMTM8
CFAP36	CLIP3	DZIP1L	EFCAB14	CYTH2	CMTR2
CFAP57	CLK4	DZIP3	EFEMP1	DAD1	CNKSR1
CFAP58	CLP1	E2F2	EFHC1	DALRD3	CNN3
CFAP61	CLPP	E2F7	EGFL7	DBNL	CNNM2
CFAP70	CLPTM1	EAF2	EGLN2	DBP	CNOT10
CFAP99	CLSTN2	EBLN3	EHD2	DCAF11	CNOT11
CFB	CLSTN3	ECSIT	EI24	DCAF4	CNPPD1
CFD	CLUAP1	EEF1A1	EIF1	DCAKD	CNTNAP3
CFP	CLYBL	EEF1D	EIF1B	DCDC2	CNTRL
CGNL1	CMAHP	EEF2	EIF2AK3	DCHS1	COA7
CGRRF1	CMTM1	EEFSEC	EIF3D	DCST2	COASY
CHADL	CMTR1	EFEMP2	EIF3K	DCTPP1	COCH
CHD5	CNBD2	EGR3	EIF5B	DDAH2	COL15A1
CHD9	CNGA2	EHHADH	EIF6	DDC	COL18A1
CHIC2	CNKSR2	EID3	ELF5	DDIAS	COL20A1
CHKA	CNNM3	EIF1B-AS1	ELL	DDIT4L	COL4A1
CHMP1B	CNNM4	EIF2D	ELL2	DDOST	COL4A3
CHP1	CNOT2	EIF3L	ELMO2	DDRGK1	COL6A3
CHPF	CNOT8	EIF4E2	ELMSAN1	DDX20	COLGALT1
CHRNE	CNST	EIF4E3	ELOF1	DDX24	COMMD6
CIART	CNTN1	EIF4EBP1	ELOVL6	DEAF1	COMT
CIB2	CNTN4	EIF4EBP2	EMC4	DECR2	COPG1
CIDECP	CNTNAP1	EIF4G1	EMC6	DENND1A	COPS7A
CINP	CNTNAP2	ELF4	EMD	DENND1B	COQ5
CISH	CNTROB	ELFN1	EML2	DEPDC7	CORO1A
CITED4	COA1	ELK4	EML6	DFNB31	COTL1
CIZ1	COA3	ELMO3	EN2	DGCR5	COX14
CKMT1A	COA5	ELOVL7	ENDOD1	DGKQ	COX4I1
CLCC1	COG2	EMG1	ENDOG	DHCR24	COX7B
CLCN3	COG3	EMID1	ENTPD1-AS1	DHFRL1	CPLX1
CLCN6	COL23A1	EML4	EOGT	DHRS4	CPLX4
CLCN7	COL26A1	EMP1	EP400	DHRS4L1	CPNE3
CLDN4	COL4A4	EMX1	EPB41L5	DHRS9	CPQ
CLDN8	COLCA1	ENO4	EPC2	DHX30	CPSF3L
CLEC11A	COLEC11	ENPP3	EPCAM	DIAPH3	CPSF4
CLEC18B	COMMD1	ENTPD2	EPHA2	DIO1	CPT1A
CLEC4A	COMMD4	ENY2	EPHX4	DIP2B	CPT1B
CLIC4	COMMD5	EOMES	EPN2-IT1	DISP2	CRACR2A
CLIP1	COMTD1	EPB41	EPPK1	DKC1	CREBBP
CLIP4	COPE	EPB41L4A-AS2	ERBB2IP	DLG1	CRELD1
CLK1	COPS5	EPC1	ERC1	DLG5-AS1	CRELD2
CLK2	COPS6	EPHX2	ERCC2	DLGAP4	CRIP2
CLK3	COPS7B	EPN1	ERCC5	DMD	CRLS1
CLN5	COQ2	EPS15L1	ERCC6L	DMPK	CROCC
CLPB	CORO1B	EPS8	ERF	DMTN	CRSP8P
CLPX	COX16	EPSTI1	ERGIC2	DNAH7	CRTC2
CLRN1-AS1	COX17	ERCC6	ERI1	DNAI1	CRYM
CLSPN	COX7C	ERCC6L2	ERI3-IT1	DNAJB11	CSAD
CLU	CPA4	ERGIC1	ERLIN1	DNAJB14	CSE1L
CLUH	CPEB4	ERGIC3	ERVMER34-1	DNAJB9	CSNK1G2
CLVS1	CPNE1	ERI2	ESAM	DNAJC12	CSNK2A2
CMC4	CPNE2	ERLEC1	ESR2	DNAJC18	CSPG4
CMTM2	CPOX	ERMP1	ESRP1	DNAJC21	CST1
CMTM4	CPSF7	ERO1B	ESRRA	DNAJC25	CST2
CNGA1	CPTP	ERVV-1	EVI5L	DNAJC28	CSTA
CNIH1	CRAMP1L	ESCO2	EVL	DNAJC3	CTBP1
CNN2	CRB3	ESF1	EXOC5	DNAJC7	CTBS
CNPY4	CRBN	ESPL1	EXOC6B	DNMT3B	CTC1
CNTD1	CREB3L2	ESYT1	EXOG	DNPEP	CTDP1
CNTD2	CREBL2	ETV2	EXOSC6	DOCK11	CTDSP2
CNTN3	CREG1	ETV4	EXT1	DOK5	CTH
COBLL1	CRIM1	EVPL	EYA4	DOK6	CTNNA2
COG6	CRISPLD2	EXD3	FAHD1	DOK7	CTNNAL1
COL11A2	CRK	EXO1	FAM104B	DONSON	CTNNB1
COL12A1	CRMP1	EXOC3	FAM110A	DPCD	CTNND1
COL17A1	CRNDE	EXOSC2	FAM110B	DPF3	CTSA
COL4A2	CRTAC1	EXOSC5	FAM120AOS	DPH7	CTSC
COL4A5	CRTAP	EXPH5	FAM122B	DPP10-AS1	CTSD
COL4A6	CRYM-AS1	F7	FAM129C	DPP7	CTSF
COL5A2	CS	FAAH2	FAM136A	DPP8	CTSV
COL7A1	CSDE1	FABP7	FAM13A	DPP9	CTTNBP2NL
COL9A3	CSF3	FAIM	FAM149B1	DPYSL2	CUEDC2
COLQ	CSNK1G1	FAM102B	FAM155A	DRAIC	CUL2
COMMD3	CSRNP2	FAM109B	FAM160A2	DRAM2	CUL9
COMMD8	CSRP1	FAM114A1	FAM160B2	DROSHA	CXorf56
COPS2	CST4	FAM117A	FAM161A	DSCAM-AS1	CXXC5
COPS3	CSTB	FAM120C	FAM167A	DSG2	CYB561
COPZ1	CSTF1	FAM122C	FAM188A	DSN1	CYB561A3
COQ3	CSTF2T	FAM124A	FAM189B	DTD2	CYB5B
COQ9	CTAGE8	FAM127A	FAM200A	DTL	CYB5R2
CORO1C	CTAGE9	FAM127C	FAM201A	DUSP28	CYB5R3
COX11	CTDNEP1	FAM131C	FAM208A	DUSP6	CYC1
COX6A1	CTIF	FAM160B1	FAM213B	DUSP8	CYLD
COX7A2	CTNNBIP1	FAM172A	FAM221B	DUSP9	CYP1A2
CPAMD8	CTR9	FAM177A1	FAM24B	DUT	CYP2B7P
CPEB2	CTSL	FAM189A1	FAM47E	DUXAP8	CYP2U1
CPM	CTSZ	FAM192A	FAM49B	DXO	CYP4B1
CPO	CTTNBP2	FAM214B	FAM53A	DYNC1I1	CYTH3
CPPED1	CUBN	FAM219B	FAM58A	DYNLL2	DAAM2
CPSF3	CUL1	FAM21A	FAM63B	DZIP1	DAB2
CR2	CUL4A	FAM21C	FAM64A	E2F6	DAP3
CRABP2	CUTC	FAM25A	FAM76B	EAF1	DAPK2
CRB1	CWF19L2	FAM35A	FAM78A	EBF4	DAZAP1
CRCP	CX3CL1	FAM3A	FAM86C2P	ECD	DBIL5P
CREBRF	CXCL17	FAM3B	FAM95C	ECT2	DCAF12L2
CREBZF	CXXC1	FAM45A	FAM96B	EDEM1	DCAF16
CRHR1-IT1	CYB5D1	FAM53B	FAM98A	EDRF1	DCAF4L1
CRISP3	CYFIP1	FAM57A	FAN1	EEF1E1	DCAF5
CRKL	CYP1B1-AS1	FAM63A	FANCA	EFNA4	DCAF8
CRLF3	CYP2A6	FAM65B	FANCI	EFNA5	DCTN6
CRYBG3	CYP2G1P	FAM65C	FARSB	EFTUD1	DDI2
CRYGS	CYP2S1	FAM66C	FASN	EHD1	DDIT3
CRYZ	CYP4F11	FAM83G	FASTKD2	EHMT1	DDN
CRYZL1	CYP4F8	FAM83H	FAU	EHMT1-IT1	DDX11
CSGALNACT2	CYP51A1	FAM86EP	FBLN1	EID1	DDX11-AS1
CSNK2B	DAAM1	FAM86JP	FBXL13	EID2B	DDX11L10
CT62	DAB2IP	FAM89A	FBXL20	EIF2B4	DDX19B
CTBP2	DACT1	FAM91A1	FBXO10	EIF2S1	DDX21
CTC-338M12.4	DAG1	FANCE	FBXO3	EIF3G	DDX23
CTDSP1	DANCR	FANCF	FBXO32	EIF4G2	DDX27
CTNNA1	DAND5	FAT1	FBXO41	EIF5A2	DDX39A
CTNS	DAP	FBL	FBXO42	ELOVL1	DDX42
CTPS1	DAPK1	FBRS	FBXO44	ELP2	DDX5
CTPS2	DBF4B	FBXL15	FBXO45	ELP4	DDX55
CTSO	DCAF6	FBXL17	FBXO5	EMC3	DEF6
CTU1	DCAF7	FBXL5	FEM1A	EMC3-AS1	DEK
CTU2	DCBLD2	FBXL8	FEM1C	EMC8	DENND2A
CTXN1	DCP1A	FBXO16	FERMT1	EME1	DENND5B
CUL3	DCP1B	FBXO25	FGD5-AS1	EML1	DENND6A
CUX1	DCP2	FBXO4	FGF18	EML2-AS1	DENND6B
CXXC4	DCPS	FBXO7	FHIT	EMP2	DEPDC5
CYB561D1	DCUN1D2	FBXW5	FIBCD1	ENAH	DERL2
CYB5A	DCX	FBXW8	FIS1	ENC1	DESI1
CYB5D2	DDB2	FCF1	FKBP14	ENDOU	DFNB59
CYBRD1	DDHD1	FDX1	FKBP1A	ENPP4	DGAT1
CYP27A1	DDHD2	FDXACB1	FKBP2	ENTHD2	DGCR6
CYP27B1	DDO	FEN1	FKBP9	ENTPD3	DGCR6L
CYP2B6	DDR2	FER1L4	FKBPL	EP300	DGKE
CYP2C18	DDX1	FEZ2	FLJ37453	EP300-AS1	DHPS
CYP2R1	DDX17	FGD4	FLYWCH1	EPB41L4A-AS1	DHRS1
CYP46A1	DDX18	FGD6	FMOD	EPHA3	DHRS7B
CYP4V2	DDX28	FGFR1OP	FNBP1L	EPHB2	DHX15
CYP4X1	DDX3X	FGFR2	FNDC3B	EPHB4	DHX36
CYP4Z2P	DDX41	FGFR4	FNTB	ERAP1	DIAPH1
DAGLB	DDX47	FIBP	FOSB	ERI3	DIP2C
DAPP1	DDX54	FILIP1	FOXN3-AS1	ERICH1	DIRC2
DARS-AS1	DDX56	FILIP1L	FOXO3	ERICH2	DIS3
DAZAP2	DDX60L	FIRRE	FOXO3B	ETF1	DKK2
DBF4	DECR1	FITM2	FOXP2	ETV7	DLD
DBI	DEDD2	FLAD1	FPR3	EVA1B	DLG2
DBN1	DEF8	FLJ42627	FRA10AC1	EVI5	DLG3
DBNDD1	DENND2D	FLOT2	FRY	EWSR1	DLL3
DBNDD2	DENND3	FLVCR1	FSIP2	EXOC4	DLSTP1
DBR1	DENND4A	FMNL2	FTCDNL1	EXTL1	DLX3
DCAF10	DENND4B	FNDC4	FUBP1	EXTL3	DMRTA1
DCAF13	DENND5A	FOXN2	FYTTD1	EZH2	DMTF1
DCAF15	DEPDC1B	FOXO4	FZD3	FA2H	DMWD
DCLK1	DESI2	FOXP4-AS1	FZD5	FAAP20	DMXL2
DCLK2	DEXI	FRMD3	GABRQ	FADD	DNAAF2
DCLRE1A	DGAT2	FRZB	GADD45A	FAM101B	DNAH1
DCLRE1C	DGCR2	FTSJ1	GAGE10	FAM107B	DNAH10
DCTD	DGKA	FUCA1	GALNT18	FAM111A	DNAH12
DCXR	DGKH	FZD2	GALNT8	FAM129A	DNAH14
DDA1	DGUOK-AS1	FZD6	GAMT	FAM131A	DNAJC10
DDB1	DHCR7	G6PC3	GARS	FAM135B	DNAJC22
DDX12P	DHDDS	GABPA	GAS6-AS2	FAM13C	DNAJC30
DDX19A	DHRS12	GABPB1	GATA2-AS1	FAM151B	DNAL1
DDX49	DHRS13	GABPB2	GATAD2B	FAM153C	DNASE1
DDX58	DHRS2	GABRE	GCA	FAM162A	DNLZ
DDX6	DHRS3	GAD1	GCH1	FAM171A1	DNMBP
DDX60	DHX32	GALNT14	GCOM1	FAM178B	DNMBP-AS1
DEDD	DHX34	GALNT2	GCSH	FAM189A2	DOCK1
DEFB132	DHX58	GALNT6	GDI2	FAM195B	DOCK10
DEGS2	DIAPH2	GALT	GDNF	FAM198B	DOCK4
DENR	DICER1-AS1	GANC	GEMIN4	FAM199X	DOCK7
DEPDC1	DIEXF	GAR1	GEN1	FAM19A2	DOCK9
DERA	DIMT1	GAS2L3	GFM2	FAM19A5	DPAGT1
DERL1	DIO3	GATA2	GFPT2	FAM204A	DPF2
DGCR14	DIP2A-IT1	GATA3-AS1	GGACT	FAM209B	DPH3
DGCR8	DIS3L2	GATAD2A	GGT6	FAM217B	DPH5
DGUOK	DKFZP586I1420	GBA	GID4	FAM220A	DPM3
DHRS11	DKK1	GBF1	GIN1	FAM227B	DPY30
DHRS7	DKKL1	GCDH	GINS2	FAM228B	DPYD
DHTKD1	DLAT	GDE1	GLA	FAM43A	DPYSL5
DHX33	DLEU1	GDF11	GLB1L2	FAM46B	DRAP1
DHX38	DLEU2	GDPGP1	GLE1	FAM46C	DRD2
DHX40	DLGAP1-AS1	GEM	GLRA3	FAM60A	DSCR3
DHX57	DLGAP5	GEMIN5	GLUD1P3	FAM65A	DSE
DHX8	DLL1	GEMIN6	GMEB1	FAM71E1	DTNA
DIO2	DLL4	GEMIN7	GMFB	FAM71F1	DTWD1
DIP2A	DLX1	GEMIN8P4	GMIP	FAM71F2	DTWD2
DIRAS2	DLX5	GFOD1	GNA13	FAM84A	DTX4
DIRC3	DMBX1	GGA2	GNA14	FAM95A	DUS4L
DISP1	DMC1	GGPS1	GNAO1	FAM96A	DUSP18
DKFZP434I0714	DMGDH	GHITM	GNAQ	FANCL	DUSP19
DLG1-AS1	DMKN	GIPC1	GNAS	FAR2	DUSP4
DLG5	DMXL1	GIT1	GNG3	FARS2	DYNC1H1
DLGAP3	DNA2	GLCE	GNG4	FASTKD1	DYNC1I2
DMAP1	DNAJA2	GLIS2	GNG5	FASTKD5	DYNC2H1
DNAAF1	DNAJB12	GLO1	GNPDA2	FAT3	DYNLRB2
DNAH17	DNAJB13	GLRB	GNPTG	FBLN5	DYNLT3
DNAH2	DNAJB5	GLRX3	GOLGA2P10	FBXL3	DYX1C1
DNAH5	DNAJB5-AS1	GLS2	GOLGA6L9	FBXO2	E2F8
DNAH8	DNAJB6	GLT8D1	GOLGA8B	FBXO27	EAPP
DNAJA1	DNAJC24	GLTP	GOLGB1	FBXO43	EBNA1BP2
DNAJA3	DNAJC6	GMDS-AS1	GOPC	FBXO6	ECE2
DNAJA4	DNASE1L2	GMPPA	GP6	FBXW10	ECH1
DNAJB1	DNASE2	GNA12	GPAM	FBXW4P1	ECM1
DNAJB4	DNASE2B	GNAI2	GPATCH2	FCGRT	EDC4
DNAJC17	DNM1	GNAT1	GPN1	FCMR	EFCAB3
DNAJC3-AS1	DNM2	GNB1	GPN3	FDX1L	EFCC1
DNAJC4	DNM3	GNB2	GPR108	FECH	EFNA2
DNAJC9	DNMT1	GNE	GPR157	FER	EFNA3
DNAJC9-AS1	DNPH1	GNG12	GPR160	FFAR2	EFNB1
DNASE1L1	DOCK9-AS2	GNG13	GPR173	FGF1	EFNB3
DND1	DOLPP1	GOLGA2	GPR176	FGF11	EFR3A
DNER	DPF1	GOLGA2P5	GPR179	FGF13	EFR3B
DNHD1	DPH1	GOLGA4	GPR19	FGF17	EFTUD2
DNMT3A	DPH6-AS1	GOLGA7B	GPR75	FGFR1	EGF
DOCK3	DPM2	GON4L	GPS2	FHOD3	EGFLAM
DOCK6	DPP10	GOSR2	GPX8	FIGNL1	EGLN3
DOHH	DPRXP4	GPATCH3	GRAMD1A	FIP1L1	EGR1
DOK3	DPY19L1P1	GPC2	GRAMD1C	FITM1	EHBP1L1
DOPEY2	DPYSL3	GPCPD1	GRB7	FIZ1	EHF
DPH2	DQX1	GPER1	GRHL1	FKBP3	EIF2A
DPM1	DR1	GPLD1	GRPEL2	FKBP4	EIF2AK2
DPP3	DRICH1	GPM6B	GS1-124K5.11	FKBP8	EIF2B3
DPY19L2	DRP2	GPNMB	GSG2	FLCN	EIF2S3
DPY19L3	DSC2	GPR153	GSPT1	FLJ12825	EIF3E
DRAM1	DSP	GPR27	GSS	FLJ23867	EIF3I
DRG2	DTNB	GPR68	GSTZ1	FLJ32255	EIF4G3
DSC3	DTNBP1	GPR89A	GTF2F1	FLJ37035	EIF5A
DSCAM	DTX1	GPS1	GTF2H4	FLJ42351	ELAC1
DSEL	DTX2P1-UPK3BP1-PMS2P11	GPSM1	GTPBP1	FLJ45513	ELAVL1
DSTN	DTYMK	GREB1	GTPBP2	FLJ46906	ELAVL2
DSTNP2	DUS1L	GRHL2	GUCD1	FLVCR1-AS1	ELF1
DTX3	DUS2	GRHPR	GUCY1A3	FLYWCH2	ELF3
DUSP1	DUSP10	GRIK2	GUK1	FMO1	ELK1
DUSP15	DUSP11	GRPEL1	GUSBP4	FMO5	ELL3
DUSP2	DUSP14	GSAP	GXYLT1	FN3KRP	ELMO1
DUSP3	DUSP16	GSE1	GZF1	FNDC1	ELMOD3
DYNLT1	DUSP22	GSK3B	H1FX	FOXD2	ELOVL4
DYRK1B	DUSP23	GSKIP	HACD2	FOXD2-AS1	EMB
DYRK2	DUSP5P1	GSTCD	HACE1	FOXJ3	EMBP1
E4F1	DVL1	GSTM1	HAGH	FOXK1	ENDOV
EARS2	DYNC1LI2	GSTO2	HAGHL	FOXM1	ENKD1
EBF2	DYRK1A	GTDC1	HAGLR	FOXN1	ENO1
EBLN2	DYRK4	GTF2E2	HAR1A	FOXN3	ENOPH1
ECE1	DYSF	GTF2I	HARBI1	FOXP3	ENOX1
ECT2L	E2F1	GTF2IP20	HAUS1	FOXR1	ENPP1
EDA	E2F3	GTF2IRD2B	HBS1L	FPGS	ENSA
EDA2R	E2F4	GTF3C1	HCAR2	FRAT1	ENTPD8
EDF1	E2F5	GTF3C3	HCCS	FRMD4A	EPB41L1
EEF2KMT	EBP	GUSBP11	HCFC1R1	FRMD5	EPHA4
EFCAB12	EBPL	GUSBP2	HCG4B	FRMD8	EPN2
EFCAB2	ECHDC2	H1F0	HCN4	FRS2	EPN3
EFHD2	ECHS1	H2AFX	HDAC3	FSCN1	ERH
EFNA1	ECI1	HABP4	HDAC5	FSD1L	ERICH5
EFNB2	EDEM2	HACL1	HDAC8	FSTL4	ERICH6-AS1
EFS	EDIL3	HAL	HEATR3	FUT11	ERLIN2
EHBP1	EED	HARS	HEATR4	FUT9	ERMAP
EID2	EEF1B2	HAUS3	HEATR6	FXN	ERO1A
EIF1AX	EEPD1	HCAR1	HEBP2	FXR1	ERP27
EIF3A	EFCAB11	HCFC2	HELZ	FXYD5	ERP29
EIF3B	EFCAB13	HCG27	HERC2P10	FYCO1	ERV3-1
EIF3J	EFCAB5	HCN2	HERC2P2	FYN	ESRRG
EIF3J-AS1	EFCAB6	HDAC1	HERC5	FZD8	ETFDH
EIF3M	EFCAB7	HDAC10	HERC6	G2E3	ETHE1
EIF4A3	EFHC2	HDGF	HESX1	G3BP2	EXO5
EIF4B	EFHD1	HDHD2	HEY1	GABARAPL2	EXOC8
EIF4ENIF1	EGFEM1P	HECTD1	HGSNAT	GABRB3	EXOSC8
ELAC2	EGFR	HELT	HIAT1	GADD45B	EZH1
ELF2	EGLN1	HES1	HIBCH	GALNT1	F11R
ELK3	EGR2	HEXIM2	HIP1R	GAREM	F3
ELMOD1	EGR4	HIATL2	HIST1H1D	GAS2	F5
ELMOD2	EHD3	HIBADH	HJURP	GAS5	F8
ELOVL2	EHD4	HID1	HK2	GATA3	FAAH
ELP6	EHMT2	HINT1	HLA-B	GATA4	FAAHP1
EMC10	EIF1AD	HIST1H2BJ	HLA-DOB	GATB	FAF1
EME2	EIF2AK1	HK1	HMG20A	GATC	FAF2
EML5	EIF2AK4	HK3	HMGB3	GBAS	FAH
EN1	EIF2B1	HLA-DQB2	HMMR	GBE1	FAHD2CP
ENO2	EIF2B2	HLA-DRB1	HMOX1	GBP3	FAIM2
ENO3	EIF2B5	HLX	HNRNPA3	GCC2	FAM111B
ENOX2	EIF2S2	HM13	HNRNPL	GCNT1	FAM117B
ENPP2	EIF3F	HMBOX1	HNRNPU	GCNT4	FAM118A
ENPP5	EIF3H	HMBS	HNRNPUL1	GCSHP3	FAM118B
ENTPD1	EIF4A2	HMCES	HOOK2	GDF5	FAM120B
ENTPD3-AS1	EIF4E	HMGCS1	HOTAIR	GDNF-AS1	FAM134A
ENTPD5	EIF4H	HMGN2P46	HOXA11-AS	GEMIN2	FAM134B
ENTPD6	EIF5	HMGN3	HOXB7	GFI1	FAM135A
EPAS1	EIF5AL1	HNRNPA3P1	HOXB9	GFM1	FAM13B
EPB41L4B	ELFN2	HNRNPK	HOXC13-AS	GFRA3	FAM156A
EPDR1	ELN	HOMER1	HOXC6	GGCT	FAM169A
EPG5	ELOVL5	HOOK1	HOXC-AS2	GGH	FAM171A2
EPGN	ELP3	HOXA11	HP1BP3	GGNBP2	FAM173A
EPHA1	ELP5	HOXC5	HPGD	GHDC	FAM174A
EPHA10	EMC1	HPDL	HPSE	GHET1	FAM175B
EPHA7	EMC2	HPX	HRAT56	GHR	FAM179A
EPHA8	EMC7	HS6ST1	HRH1	GID8	FAM196A
EPHB1	EMC9	HS6ST2	HSD17B6	GIGYF1	FAM198A
EPHB3	EMILIN1	HS6ST3	HSD17B7P2	GIGYF2	FAM200B
EPHX1	EML3	HSCB	HSPA1B	GINM1	FAM206A
EPRS	EMP3	HSD11B2	HSPA4L	GLCCI1	FAM207A
EPT1	ENGASE	HSD17B10	HSPB1	GLIDR	FAM209A
ERAP2	ENHO	HSD17B4	HSPD1	GLRX2	FAM20C
ERBB4	ENOSF1	HSF2BP	HTATSF1	GNL1	FAM212B
ERC2	ENTPD4	HSF4	HTR1D	GNRH1	FAM214A
ERCC1	ENTPD7	HSP90AA1	HYAL3	GNRHR2	FAM216A
ERCC3	EP400NL	HSPA14	IARS2	GOLGA8N	FAM218A
ERCC8	EPB41L2	HSPA1L	ICT1	GOLIM4	FAM219A
ERICH6	EPB41L4A	HSPA5	ID2	GORASP1	FAM222B
ERVK13-1	EPHA6	HSPBP1	IDH3G	GOT1	FAM26F
ESYT3	EPHB6	HTRA1	IDUA	GPATCH4	FAM50B
ETAA1	EPM2A	HTRA2	IER5L	GPC5	FAM73A
ETFA	EPM2AIP1	HYAL2	IFFO1	GPR107	FAM73B
ETV5	EPOR	IAH1	IFNGR1	GPR137B	FAM76A
EVA1C	EPS15	ICE2	IFRD1	GPR143	FAM78B
EXOC3L4	EPS8L1	ICK	IFT122	GPR39	FAM81A
EXOSC4	EPS8L2	IDH1	IFT88	GPR63	FAM83C
EXOSC7	ERAL1	IDH2	IGBP1	GPRC5C	FAM86B1
EXOSC9	ERBB2	IDH3A	IGFALS	GPX2	FAM86C1
EYA2	ERBB3	IER2	IGFN1	GPX4	FAM86DP
EYA3	ERCC4	IER5	IGSF21	GRAMD3	FAM86FP
EZR	ERMARD	IFFO2	IGSF3	GRID2IP	FAM86HP
F12	ERN1	IFT20	IKBKE	GRIK1	FAM8A1
F2R	ERP44	IFT22	IKZF2	GRK5	FAM90A1
F2RL1	ERRFI1	IFT74	IL17D	GRN	FAM98C
F2RL3	ESCO1	IFT80	IL17RA	GSK3A	FANCB
FAAP100	ESD	IFT81	IL17RB	GSTP1	FANCM
FAAP24	ESPN	IGFBP4	IL17RC	GTF2H2B	FANK1
FADS2	ESR1	IGSF5	IL4I1	GUCY1A2	FAR2P1
FADS3	ESRP2	IKBKG	IL4R	GUSBP1	FARP2
FAHD2A	ESRRB	IKZF5	INCENP	H1FX-AS1	FAXC
FAHD2B	ESYT2	IL17REL	INF2	H2AFV	FBF1
FALEC	ETFB	IL18BP	ING3	H6PD	FBRSL1
FAM102A	ETNK1	IL1RAP	INIP	HAP1	FBXL14
FAM110C	ETNK2	ILF2	INMT	HAS3	FBXL16
FAM114A2	ETS2	IMP4	INPP4A	HAUS4	FBXL19
FAM120A	ETV3	IMPA1	INPP5E	HAUS5	FBXL19-AS1
FAM126B	ETV6	INO80C	IQSEC1	HAUS6	FBXL2
FAM127B	EVA1A	INPP1	IQSEC2	HCG17	FBXL22
FAM131B	EVC	INPP5B	IRF7	HCG18	FBXO15
FAM134C	EXD2	INPP5F	ISOC1	HCG8	FBXO18
FAM13A-AS1	EXOC1	INTS1	ITFG2	HCLS1	FBXO30
FAM160A1	EXOC2	INTS2	ITGA2	HCN3	FBXO33
FAM168A	EXOC3-AS1	INTS3	ITGA6	HDDC3	FBXO46
FAM173B	EXOC6	INTS6	ITGB2-AS1	HDGFRP2	FBXW2
FAM175A	EXOC7	INVS	ITGB5	HDGFRP3	FBXW7
FAM179B	EXOSC1	IPO11	ITPK1	HECA	FCRLB
FAM184A	EXOSC10	IPO4	ITPR1	HECTD2	FDFT1
FAM184B	EXOSC3	IPO8	ITPRIP	HECW2	FEM1B
FAM185A	EXT2	IQCB1	JADE1	HELB	FERMT2
FAM186B	EXTL2	IQCE	JMJD4	HELZ2	FEZF1
FAM193A	EXTL3-AS1	IQCK	JPH1	HENMT1	FEZF1-AS1
FAM193B	F8A1	IRF2	JRKL	HES6	FGD1
FAM195A	FADS1	IRF5	JUND	HEXIM1	FGF12
FAM20B	FADS6	IRF8	KANSL3	HGH1	FGFR1OP2
FAM210A	FAM103A1	ISCA2	KAZALD1	HHIP-AS1	FGFRL1
FAM210B	FAM104A	ISCU	KAZN	HHIPL2	FHAD1
FAM213A	FAM105A	ISL2	KBTBD6	HIF1A	FICD
FAM227A	FAM109A	ISYNA1	KCNC4	HIGD1A	FKBP15
FAM229B	FAM122A	ITGA5	KCNG3	HIP1	FKTN
FAM35DP	FAM126A	ITGAE	KCNK2	HIPK2	FLII
FAM3C	FAM129B	ITIH4	KCNMA1	HIST1H2AG	FLJ41278
FAM46A	FAM132A	ITM2B	KCNN4	HIST1H2BG	FLNB
FAM49A	FAM133B	ITPKC	KCNQ1	HIST1H3D	FLT3
FAM53C	FAM149A	ITPR3	KCNQ2	HLA-DRB5	FMN1
FAM57B	FAM155B	ITPRIPL2	KCNRG	HMG20B	FMNL3
FAM72D	FAM161B	IZUMO4	KCNS3	HMGCS2	FMR1
FAM83B	FAM166B	JAGN1	KCTD21-AS1	HMGN5	FN1
FAM83D	FAM167B	JAKMIP1	KCTD9	HNRNPA2B1	FNDC7
FAM86B2	FAM168B	JARID2	KDM1A	HNRNPKP3	FNIP2
FAM92A1	FAM171B	JMY	KDM3B	HOXB4	FOCAD
FANCD2	FAM174B	KANK3	KDM5B	HOXC4	FOLH1
FANCG	FAM183B	KANSL1	KEL	HOXC8	FOLR3
FAR1	FAM208B	KAT6A	KIAA1143	HOXD3	FOXD3
FARP1	FAM212A	KATNAL2	KIAA1191	HPCAL4	FOXJ2
FAS	FAM212B-AS1	KCNAB1	KIAA1257	HPS3	FOXP4
FASTK	FAM21EP	KCNJ14	KIAA1841	HPS6	FPGT
FBP1	FAM222A	KCNK1	KIAA1875	HRAS	FRAT2
FBXL18	FAM32A	KCTD1	KIAA1958	HRASLS	FRG1HP
FBXL4	FAM45B	KCTD2	KIF17	HRASLS2	FRMD6
FBXO11	FAM50A	KCTD6	KIF22	HRAT92	FRMPD3
FBXO21	FAM69A	KDM5C	KIF2A	HS1BP3-IT1	FRRS1
FBXO22	FAM69B	KIAA0895L	KIF5C	HS3ST3A1	FTH1
FBXO24	FAM72A	KIAA0930	KIF9-AS1	HSD17B12	FTL
FBXO28	FAM83A	KIAA1033	KIFC2	HSD3B7	FTO
FBXO34	FAM83C-AS1	KIAA1279	KLF13	HSF1	FTO-IT1
FBXO36	FAM83E	KIAA1456	KLF3	HSP90AB1	FUBP3
FBXO48	FAM83H-AS1	KIAA1467	KLHL3	HSP90AB4P	FUCA2
FBXO8	FAM84B	KIAA1549	KLHL35	HSPA2	FUNDC1
FBXW11	FAM86B3P	KIAA1715	KLHL38	HSPA6	FUS
FBXW4	FAM89B	KIAA1804	KLHL42	HTR7P1	FUT1
FBXW9	FAM98B	KIF11	KLHL5	HYDIN	FUT2
FCGBP	FANCC	KIF12	KMT2D	HYPK	FUT8
FCHO1	FAR2P2	KIF13A	KNOP1	IBA57-AS1	FUZ
FCN2	FARSA	KIF1B	KPNA2	ICA1	FXYD6
FDPS	FASTKD3	KIF21A	KRT15	ICAM3	FZD4
FDXR	FAT4	KIF27	KRT18	ICOSLG	FZR1
FGFBP2	FBLIM1	KIF3A	KRT24	ID4	G3BP1
FGL1	FBLN7	KIFC1	KRT32	IDE	GAB2
FHOD1	FBN1	KIN	KRTCAP3	IDI1	GABRD
FKBP1B	FBN2	KISS1	KTN1-AS1	IDNK	GABRG3
FKBP7	FBXL12	KLC4	KXD1	IFI30	GABRR2
FKRP	FBXL6	KLF4	L2HGDH	IFI44	GAL
FLJ10038	FBXL7	KLHDC1	LACE1	IFIT3	GALNS
FLJ20021	FBXO31	KLHL12	LAD1	IFT46	GALNT12
FLJ33360	FBXO9	KLHL18	LAMC1	IGFBP5	GALNT16
FLJ34503	FCER1G	KLHL32	LAMP1	IGIP	GALNT4
FLJ36777	FCHO2	KLHL36	LARGE	IGSF22	GAN
FLNA	FCHSD1	KLRF1	LARP4	IGSF9	GANAB
FLOT1	FCHSD2	KMT2A	LARP6	IL17RE	GAPDH
FLT1	FERMT3	KMT2C	LBX2	IL6R	GAREML
FLT3LG	FEZ1	KRI1	LBX2-AS1	ILDR1	GAS2L1
FLT4	FGD3	KRT13	LCA5	ILK	GAS5-AS1
FLVCR2	FGD5	KRT19	LCA5L	IMMP2L	GAS6
FNIP1	FGFBP1	LANCL2	LDHA	IMPA2	GAS8
FOS	FGFBP3	LAPTM4A	LDHD	IMPACT	GATSL3
FOXA1	FGFR3	LCAL1	LDLRAP1	INADL	GBA2
FOXD1	FGGY	LCLAT1	LEF1	ING2	GCC1
FOXD3-AS1	FH	LCN12	LENG1	INPP5A	GCGR
FOXD4	FHDC1	LDAH	LEO1	INPP5J	GCLM
FOXD4L1	FHL2	LDB1	LEPROT	INSIG2	GCNT2
FOXO1	FHL3	LDLRAD3	LETM1	INSR	GDAP2
FREM2	FIG4	LEMD3	LIMA1	INTS10	GDF15
FRK	FIGN	LEPR	LIMK2	INTS12	GDF6
FRMD6-AS1	FJX1	LEPROTL1	LIN52	INTS4	GDF9
FRYL	FKBP11	LGALS3	LIN54	INTS5	GFER
FSCN2	FLJ31356	LHFP	LIN7B	INTS8	GFPT1
FSIP1	FLJ37201	LIG1	LINC00094	IPMK	GGA3
FSTL5	FLJ44635	LIMD1	LINC00202-2	IPO7	GHRLOS
FTCD	FLNC	LIN7A	LINC00339	IPO9	GIT2
FTH1P3	FLRT2	LINC00152	LINC00346	IPO9-AS1	GJB2
FTSJ3	FLRT3	LINC00174	LINC00412	IQCH	GK5
FTX	FMNL1	LINC00341	LINC00431	IQCH-AS1	GKAP1
FUK	FMO4	LINC00441	LINC00458	ISOC2	GLG1
FUNDC2	FN3K	LINC00461	LINC00472	ISPD	GLI3
FUT8-AS1	FNBP1	LINC00562	LINC00629	ISY1	GLIPR1
FXYD3	FNBP4	LINC00630	LINC00940	ITGA10	GLIPR2
G6PD	FNDC3A	LINC00637	LINC00993	ITGB1	GLIS3
GAA	FNTA	LINC00638	LINC00998	ITGB1BP1	GLRX5
GAB1	FOPNL	LINC00662	LINC01004	ITGB1BP2	GLTSCR1
GABARAPL1	FOSL2	LINC00883	LINC01024	ITGB3BP	GLTSCR1L
GABPB1-AS1	FOXC1	LINC00894	LINC01089	ITGB8	GLUD1
GABRA5	FOXH1	LINC00909	LINC01158	ITIH6	GM2A
GADD45GIP1	FOXK2	LINC01000	LINC01226	IVNS1ABP	GMEB2
GAK	FOXO6	LINC01011	LINC01481	JADE2	GMPR
GAL3ST1	FOXP1	LINC01063	LINC01545	JADE3	GMPR2
GAL3ST4	FOXRED1	LINC01093	LINC01550	JKAMP	GMPS
GALE	FOXRED2	LINC01128	LINS	JMJD1C	GNAI1
GALK1	FRAS1	LINC01267	LMLN	JMJD8	GNAL
GALNT10	FRG1	LINC01270	LOC100128885	JPX	GNAS-AS1
GALNT11	FRMD4B	LINC01296	LOC100129617	JUNB	GNB5
GALNT7	FRS3	LINC01351	LOC100129924	KALRN	GNPAT
GAPVD1	FSTL1	LINC01372	LOC100130744	KANK2	GOLGA2P7
GART	FSTL3	LINC01389	LOC100130992	KANSL1L	GOLGA6L5P
GAS2L1P2	FTSJ2	LINC01411	LOC100133091	KANSL2	GPANK1
GATAD1	FURIN	LINC01530	LOC100134317	KAT2A	GPAT3
GBAT2	FUT10	LINC01535	LOC100287015	KAT7	GPAT4
GCN1	FUT3	LINC01560	LOC100506124	KCNIP2	GPATCH11
GDPD3	FUT4	LIPC	LOC100506127	KCNIP3	GPATCH8
GDPD5	FXR2	LMAN2	LOC100507462	KCNMB3	GPI
GEMIN8	FZD1	LMAN2L	LOC100652999	KCTD12	GPKOW
GGA1	FZD7	LMCD1	LOC101926944	KCTD17	GPN2
GGCX	GABARAP	LMF2	LOC101927132	KCTD18	GPR135
GGTA1P	GABBR1	LMNTD2	LOC101927204	KCTD21	GPR137C
GIMAP2	GABBR2	LMO4	LOC101927765	KDELC1	GPR146
GINS1	GADD45G	LMO7	LOC101928020	KDELC2	GPR155
GINS3	GAL3ST2	LNX1	LOC101928279	KDF1	GPR21
GINS4	GALC	LOC100128494	LOC101928445	KDM2A	GPR35
GJC1	GALK2	LOC100129316	LOC101928514	KDM3A	GPR37
GK	GALNT3	LOC100129534	LOC101928738	KDM4C	GPRASP1
GLB1	GALNTL6	LOC100130417	LOC101928766	KHNYN	GPRIN1
GLI4	GARNL3	LOC100130673	LOC101928891	KIAA0100	GPRIN3
GLIS1	GAS7	LOC100130950	LOC101929199	KIAA0319	GPT2
GLMP	GATA5	LOC100131347	LOC101929633	KIAA0586	GRASP
GLOD5	GATA6	LOC100132111	LOC101929680	KIAA1551	GRB2
GLRX	GATA6-AS1	LOC100134368	LOC101929705	KIAA1683	GREB1L
GLTSCR2	GATS	LOC100287072	LOC102723766	KIAA2022	GRHL3
GLUD2	GATSL2	LOC100288152	LOC102724301	KIF13B	GRIK1-AS2
GLYCTK	GBAP1	LOC100288846	LOC102724919	KIF16B	GRIK5
GLYR1	GBP2	LOC100289361	LOC283177	KIF2C	GRK4
GMDS	GBX2	LOC100289561	LOC283335	KIT	GRM4
GMNN	GCAT	LOC100335030	LOC389765	KL	GSC
GMPPB	GCFC2	LOC100422556	LOC440434	KLF15	GSG1L
GNA11	GCHFR	LOC100505921	LOC440600	KLF9	GSR
GNAI3	GCLC	LOC100506603	LOC646214	KLHDC2	GSTA4
GNB1L	GDAP1	LOC100506730	LOC653712	KLHL2	GSTM2
GNB2L1	GDI1	LOC100506801	LOC728613	KLHL22	GTF2A2
GNB4	GDPD1	LOC100507506	LOC729603	KLHL25	GTF2F2
GNL3L	GET4	LOC100507642	LOC730183	KLHL26	GTF2H1
GNPDA1	GFOD2	LOC100996255	LOC90768	KLHL28	GTF2H3
GOLGA5	GFRA1	LOC100996437	LOC90784	KLHL41	GTF2H5
GOLPH3	GFRA2	LOC101243545	LPP	KLHL7-AS1	GTF2IRD1
GOLPH3L	GGT1	LOC101409256	LPP-AS2	KPNA3	GTF2IRD1P1
GOLT1A	GGT7	LOC101593348	LRFN1	KPNA4	GTF3C5
GOLT1B	GIPR	LOC101927056	LRFN5	KPNA7	GTPBP4
GORAB	GJA1	LOC101927066	LRIG1	KPNB1	GUCY1B2
GOSR1	GJC2	LOC101927151	LRIT3	KRBA1	GUSBP5
GOT2	GJD3	LOC101927391	LRP11	KRBA2	H2AFY2
GP5	GLB1L	LOC101927550	LRP1B	KRT1	H3F3AP4
GPALPP1	GLDC	LOC101927571	LRP6	KRT4	HAR1B
GPATCH1	GLMN	LOC101927668	LRPAP1	KRTAP5-9	HAT1
GPBP1	GLOD4	LOC101927969	LRRC15	KRTCAP2	HAUS2
GPBP1L1	GLS	LOC101928324	LRRC37A6P	KYNU	HAUS8
GPC1	GLUL	LOC101928737	LRRC4	L3MBTL2	HAVCR2
GPC3	GMCL1	LOC101929023	LRRC43	LACC1	HCG11
GPD2	GNAZ	LOC101929099	LRRC57	LACTB	HCG2040054
GPR156	GNG7	LOC101929555	LRRC75B	LAMA3	HDAC11
GPR158	GNL2	LOC101929567	LRRC8A	LAMTOR5	HDAC6
GPR161	GNL3	LOC101929719	LRWD1	LARP1	HEATR5B
GPR89B	GNMT	LOC101930010	LSM8	LARP4B	HECTD3
GPRC5A	GNPNAT1	LOC102724814	LSR	LBR	HEIH
GPRC5B	GNPTAB	LOC113230	LTBP4	LCMT1	HELLS
GPT	GNS	LOC153684	LTBR	LCOR	HELQ
GRAMD1B	GOLGA1	LOC171391	LTF	LCORL	HEMK1
GRAMD4	GOLGA3	LOC255654	LUC7L3	LEKR1	HERC1
GRIA1	GOLGA6L10	LOC284009	LURAP1L	LENG9	HERC2P7
GRIK3	GOLGA6L3	LOC284412	LYPD6B	LETM2	HERC2P9
GRIK4	GOLGA7	LOC341056	LYPLA2	LFNG	HERC4
GRPR	GOLGA8A	LOC374443	MAD2L1BP	LGALS8	HERPUD1
GRSF1	GOLM1	LOC440311	MAD2L2	LGALSL	HES2
GRWD1	GORASP2	LOC441455	MADD	LHX4-AS1	HEXB
GSDMA	GPAA1	LOC652276	MAEA	LIFR-AS1	HEY2
GSDMB	GPATCH2L	LOC654841	MAF	LIG3	HHIPL1
GSDMD	GPC4	LOC727896	MAFG	LIMD1-AS1	HIC2
GSTM4	GPC6	LOC728730	MAGI1	LIME1	HIF1AN
GSTO1	GPD1	LOC728739	MAGIX	LIMS1	HINT3
GTF2A1	GPD1L	LOC90246	MAMSTR	LINC00184	HIPK1
GTF2B	GPHN	LOC93622	MAN1C1	LINC00265	HIRA
GTF2E1	GPM6A	LOH12CR1	MAP1S	LINC00266-1	HIRIP3
GTF3A	GPR137	LONP2	MAP2K5	LINC00294	HIST1H1C
GTF3C6	GPR139	LONRF3	MAP3K14-AS1	LINC00324	HIST1H2AK
GTPBP10	GPR180	LPIN1	MAP3K6	LINC00365	HIST1H2AM
GTSE1-AS1	GPR83	LRFN3	MAP4K2	LINC00467	HIST1H2BC
GUCA1B	GPR87	LRP1	MAPK12	LINC00628	HIST1H3E
GUCY2EP	GPSM2	LRP5	MAPK3	LINC00634	HIST1H3H
GULP1	GPSM3	LRP5L	MAPK4	LINC00669	HIST1H3J
GYG2	GPX1	LRRC16A	MAPKAP1	LINC00674	HIST1H4E
GYLTL1B	GRAMD2	LRRC24	MARCH5	LINC00685	HIST2H2BC
GYS1	GRB10	LRRC37A4P	MARCH6	LINC00847	HIST2H2BE
GZMM	GRB14	LRRC37BP1	MARCH9	LINC00869	HIST3H2BB
H2AFJ	GRIN3A	LRRC48	MARCKS	LINC00885	HIVEP1
H2AFY	GRINA	LRRC73	MARVELD1	LINC00898	HIVEP2
HACD1	GRIP1	LRRC8B	MARVELD2	LINC00910	HM13-AS1
HAPLN2	GRIPAP1	LRRD1	MARVELD3	LINC00939	HMCN1
HAUS7	GRK6	LRRK1	MAST3	LINC00950	HMGCR
HAX1	GRK7	LRTM2	MBNL3	LINC00982	HMGN3-AS1
HCAR3	GRM2	LSM11	MCCC1	LINC01002	HNRNPA0
HCG25	GRM8	LURAP1	MCEE	LINC01039	HNRNPA1P10
HCN1	GRTP1	LXN	MCIDAS	LINC01087	HNRNPAB
HDAC2	GSN	LY6G5C	MCM7	LINC01116	HNRNPDL
HDAC4	GSTK1	LYG1	MCOLN3	LINC01119	HOMER2
HDAC9	GSTM3	LYPLA1	MCPH1-AS1	LINC01122	HOOK3
HDHD1	GTF2H2C	LYPLAL1	MDC1	LINC01125	HOXA10
HDX	GTF2IRD2	LYRM4	MDH1B	LINC01133	HOXB6
HEBP1	GTF3C2	LYSMD4	MED1	LINC01144	HOXC10
HEG1	GTF3C4	M6PR	MED12	LINC01225	HOXC11
HEPACAM2	GTPBP3	MAD1L1	MED13L	LINC01234	HOXC-AS3
HERC2	GTPBP6	MAFA	MED20	LINC01278	HOXD1
HERC2P3	GTPBP8	MAGI2	MED22	LINC01311	HOXD8
HERC2P4	GTSE1	MAK	MED23	LINC01348	HPD
HERC3	GUCY2D	MAML1	MEGF9	LINC01355	HPS1
HERPUD2	GUF1	MAN1B1	MESP1	LINC01424	HPSE2
HES4	GUSB	MAN2C1	MET	LINC01508	HRSP12
HEXA	GYG1	MANBAL	METTL14	LINC01512	HS3ST5
HEXA-AS1	H2AFZ	MAP1B	METTL21A	LINC01521	HSBP1L1
HEXDC	H3F3B	MAP2K3	METTL23	LINC01572	HSD17B1
HHLA3	HACD3	MAP3K12	MFI2-AS1	LINC01604	HSD17B11
HIGD2A	HADH	MAP9	MFNG	LINC01607	HSD17B3
HIST1H2AC	HADHA	MAPK8	MFSD5	LIPA	HSD17B7
HIST1H2BD	HADHB	MAPKAPK3	MGA	LIPE-AS1	HSD17B8
HIST1H2BK	HARS2	MAPKBP1	MGAT1	LIPT1	HSDL2
HIST1H2BN	HBEGF	MAPRE3	MGAT3	LIPT2	HSF2
HLA-DQB1	HBP1	MAPT	MGC16142	LITAF	HSF5
HLA-H	HCFC1	MAT2B	MGC57346	LLGL2	HSPA4
HLA-L	HDAC7	MATR3	MGST1	LLPH	HSPA9
HLCS	HDDC2	MAVS	MICAL1	LMBRD1	HSPG2
HLF	HDHD3	MBOAT1	MICU1	LMCD1-AS1	HSPH1
HMGA2	HDLBP	MCAM	MIEN1	LMTK3	HTATSF1P2
HMGB1	HEATR1	MCF2	MIER2	LMX1B	HTRA4
HMGB2	HEATR5A	MCF2L-AS1	MIER3	LOC100049716	HYAL1
HMGCLL1	HECTD2-AS1	MCL1	MINPP1	LOC100128288	HYKK
HMGXB3	HECTD4	MCPH1	MIR378I	LOC100129046	HYLS1
HMHA1	HGD	MCRS1	MIR378J	LOC100129203	ID2-AS1
HMX1	HGFAC	MCTP1	MIR3916	LOC100130691	ID3
HNF4G	HGS	MCTS1	MIR4653	LOC100131564	IFIT1
HNMT	HHAT	MCTS2P	MIR4784	LOC100133315	IFITM2
HNRNPA1	HIATL1	MDK	MIR573	LOC100287792	IFNLR1
HNRNPC	HILPDA	MDM2	MIR6734	LOC100288181	IFRD2
HNRNPM	HINFP	MDM4	MIR6741	LOC100505915	IFT140
HNRNPU-AS1	HINT2	MDN1	MIR6764	LOC100505938	IFT27
HOMER3	HIPK3	ME1	MIR6772	LOC100506639	IGDCC3
HOMEZ	HIST1H2AE	MEA1	MIR6847	LOC100507002	IGF1R
HOPX	HIST1H2AI	MEAF6	MIR7110	LOC100507250	IGF2BP2
HOXA7	HIST1H2BF	MECP2	MIR8085	LOC100507373	IGFL1
HOXC13	HIST1H2BH	MED21	MIS12	LOC100507424	IGFLR1
HOXD12	HIST1H4H	MED7	MKRN2OS	LOC100507431	IGHMBP2
HOXD4	HIST1H4I	MEGF6	MLH3	LOC100507564	IK
HOXD9	HIST2H2AC	MEMO1	MLLT4	LOC100507577	IKBIP
HOXD-AS2	HIST3H2A	MEPCE	MLXIPL	LOC100652758	IKBKB
HPCAL1	HIST4H4	MEST	MMEL1	LOC100996325	IL15
HPRT1	HIVEP3	METTL1	MMP25	LOC100996455	IL17RD
HPS4	HKR1	METTL10	MMRN1	LOC100996634	IL19
HPS5	HLA-A	METTL12	MNAT1	LOC101927021	IL1RN
HRC	HLA-C	METTL15	MND1	LOC101927027	IL9R
HSD11B1L	HLA-DMA	METTL25	MOB3B	LOC101927045	ILKAP
HSPA13	HLA-DMB	METTL2A	MOB3C	LOC101927164	IMMP1L
HSPA1A	HLA-DRB6	MFSD11	MOGS	LOC101927495	IMMT
HSPBAP1	HLA-E	MFSD12	MORC2-AS1	LOC101927587	IMPDH1
HUS1	HLA-F	MFSD2B	MORN3	LOC101927755	IMPDH2
HUWE1	HLA-F-AS1	MGAT4C	MOV10	LOC101928414	INAFM2
HYOU1	HLTF	MIA3	MPHOSPH9	LOC101928530	INE1
IBA57	HMGA1	MIB2	MPLKIP	LOC101928841	ING4
IBTK	HMGCL	MICA	MPRIP	LOC101929128	INO80
ICA1L	HMGN1	MICALL1	MRPL14	LOC101929140	INPP4B
ICMT	HMGN2	MID2	MRPL16	LOC101929147	INPP5D
IDH1-AS1	HMGN4	MIEF1	MRPL17	LOC101929372	INPP5K
IDI2-AS1	HMGXB4	MIP	MRPL19	LOC101929439	INTS6-AS1
IDS	HMOX2	MIPEP	MRPL21	LOC101929464	INTS9
IER3	HMP19	MIR106B	MRPL24	LOC101929577	IP6K1
IFI27	HN1	MIR1254-1	MRPL32	LOC101929596	IPO13
IFI35	HN1L	MIR17HG	MRPL39	LOC103091866	IPP
IFIH1	HNRNPA1L2	MIR3191	MRPL50	LOC145783	IPPK
IFNAR2	HNRNPD	MIR4426	MRPL54	LOC202181	IRAIN
IFNGR2	HNRNPF	MIR4458HG	MRPS18B	LOC283140	IRAK4
IFT43	HNRNPH1	MIR4482	MRPS31P5	LOC283922	IRF2BPL
IFT52	HNRNPH3	MIR4697HG	MRVI1	LOC284023	IRF9
IGDCC4	HNRNPLL	MIR4701	MSL3P1	LOC284080	IRGQ
IGF1	HNRNPR	MIR631	MSS51	LOC284930	IRS2
IGF2BP1	HNRNPUL2	MIR637	MSX1	LOC285889	IRX2
IGF2R	HOXB13	MIR6510	MTCL1	LOC339803	IRX5
IGFBP6	HOXB8	MIR6763	MTCP1	LOC389332	ISG15
IGFBPL1	HOXC12	MIR6864	MTERF1	LOC389641	ITCH
IGSF11	HOXC9	MIR6887	MTERF3	LOC399715	ITGA2B
IGSF8	HOXC-AS1	MIR762HG	MTIF3	LOC399815	ITGA3
IKBKAP	HR	MIS18A	MTRNR2L1	LOC400684	ITGA7
IKZF3	HRH4	MIS18BP1	MTRNR2L8	LOC553103	ITGAM
IKZF4	HS1BP3	MISP	MUL1	LOC642852	ITGB2
IL11	HS2ST1	MITF	MVB12A	LOC643201	ITGB6
IL15RA	HS3ST1	MKL1	MVB12B	LOC644189	ITGB7
IL16	HS3ST3B1	MKL2	MYLK2	LOC644656	ITPKA
IL18R1	HS3ST6	MKRN1	MYLK4	LOC728175	ITPR2
IL1RAPL2	HSBP1	MKS1	MYO15B	LOC728752	IYD
IL20RB	HSD17B14	MLEC	MYO1B	LOC729683	JAG1
IL27	HSDL1	MLF2	MYO1D	LOC730202	JHDM1D-AS1
IL6ST	HSH2D	MLKL	MYOZ1	LOC79160	JMJD6
IL7	HSP90B1	MLPH	MYT1	LPIN2	JOSD2
IMP3	HSP90B2P	MLST8	MZT1	LPXN	JPH3
INAFM1	HSPA12A	MMADHC	MZT2B	LRAT	JUP
INHBA	HSPA8	MMGT1	N4BP2L1	LRCH4	KARS
INHBB	HSPB11	MMP11	NAA16	LRG1	KAT2B
INHBC	HSPB8	MORC3	NAA38	LRP2BP	KAT8
INO80B	HSPE1	MORF4L2-AS1	NACAD	LRRC1	KATNA1
INPPL1	HTATIP2	MORN1	NAGK	LRRC28	KATNAL1
INSIG1	HTR6	MPDU1	NAGPA	LRRC29	KBTBD2
INSM1	HTR7	MPHOSPH8	NBPF3	LRRC31	KBTBD3
INTS4P2	HTT	MPL	NBR1	LRRC39	KBTBD4
IPCEF1	HUNK	MPP1	NCALD	LRRC41	KCNA6
IPO5P1	HYI	MPP6	NCAPG2	LRRC42	KCNB1
IPW	IARS	MPPED2	NCAPH	LRRC47	KCNC3
IQCG	ICAM1	MPST	NDEL1	LRRC7	KCND1
IQGAP1	ICE1	MPV17	NDOR1	LRRC70	KCND2
IRAK1	ID1	MPZL1	NDUFAF7	LRRC74B	KCNJ11
IRAK1BP1	IDH3B	MREG	NDUFB1	LRRC8C	KCNJ13
IRAK2	IER3IP1	MROH8	NDUFV1	LRRIQ4	KCNK13
IREB2	IFI27L1	MRPL11	NDUFV3	LRTOMT	KCNK15
IRF2BP1	IFI6	MRPL18	NEBL	LSG1	KCNK5
IRF3	IFIT2	MRPL33	NEDD1	LSM14B	KCNV1
IRS1	IFIT5	MRPL45P2	NEDD4L	LSM2	KCTD11
IRX3	IFITM10	MRPL51	NEIL3	LSM3	KCTD15
IRX4	IFITM3	MRPL52	NEK10	LSM6	KCTD3
ISCA1	IFNAR1	MRPL9	NEK3	LY6G5B	KCTD5
ISG20L2	IFT172	MRPS23	NEK9	LYAR	KDELR1
ISM1	IGFBP2	MRPS28	NEMP2	LYPD1	KDM2B
ISM2	IGFBP3	MRS2	NEURL1B	LYPD3	KDM4B
IST1	IGSF9B	MSANTD1	NEURL4	LYRM9	KDM4D
ITFG1	IKZF1	MSANTD2	NFE2L2	LYSMD2	KDSR
ITGA9	IL10RB	MSH2	NFKB2	LYZ	KIAA0196
ITGA9-AS1	IL11RA	MSH4	NFKBIE	LZTS1	KIAA0319L
ITGAL	IL12A	MSH5	NFKBIL1	MAFF	KIAA0355
ITGAV	IL13RA1	MSH5-SAPCD1	NFYC-AS1	MAFG-AS1	KIAA0368
ITGB4	IL18	MSH6	NHLRC2	MAFIP	KIAA0391
ITM2A	IL1R1	MST1	NHP2	MAGEA8-AS1	KIAA0556
ITPA	IL20RA	MST1P2	NIPAL3	MAGEH1	KIAA0922
ITPR1-AS1	IL23A	MSX2P1	NISCH	MAGI3	KIAA1024
IVD	IL27RA	MTA1	NKD1	MALRD1	KIAA1147
IZUMO1	IL2RB	MTFMT	NKIRAS1	MALSU1	KIAA1217
JAG2	ILF3	MTG1	NLGN2	MAMLD1	KIAA1324L
JAKMIP3	ILF3-AS1	MTG2	NME6	MANEA	KIAA1407
JAZF1	ILVBL	MTMR1	NOL3	MANEA-AS1	KIAA1468
JMJD1C-AS1	IMPAD1	MTMR3	NOL8	MAP10	KIAA1522
JOSD1	IMPG2	MTRF1	NOLC1	MAP1A	KIAA1549L
JRK	INCA1	MTRNR2L2	NOP14-AS1	MAP1LC3B	KIAA1586
KANK1	ING1	MUC1	NOP58	MAP2K6	KIAA2018
KBTBD11	ING5	MUC20	NOP9	MAP3K10	KIF14
KCMF1	INHA	MUM1L1	NOSIP	MAP3K15	KIF18B
KCNAB2	INO80D	MUS81	NOTCH3	MAP3K2	KIF3B
KCNG1	INO80E	MVK	NOTCH4	MAP3K5	KIF3C
KCNH1	INTS7	MX1	NOXRED1	MAP6	KIF4A
KCNK6	INTU	MX2	NPAT	MAP6D1	KIF7
KCNMB4	IP6K2	MXD3	NPEPPS	MAP7D2	KIF9
KCNN2	IPO5	MXI1	NPHP4	MAPK13	KIFAP3
KCNQ4	IQCC	MXRA5	NPIPB5	MAPKAPK5-AS1	KIFC3
KCTD10	IQCD	MXRA7	NPIPB9	MAPT-AS1	KLC3
KCTD13	IQGAP2	MYEF2	NPL	MAPT-IT1	KLF10
KCTD20	IQGAP3	MYH11	NR2F6	MARC1	KLF2
KCTD7	IQUB	MYLIP	NR3C1	MARCH2	KLF7
KDELR2	IRF1	MYLK3	NR3C2	MARCH3	KLF8
KDELR3	IRF2BP2	MYO5A	NRAS	MARCH8	KLHDC4
KDM1B	IRF6	MYO6	NRN1L	MARCKSL1	KLHL15
KDM4A-AS1	ISG20	MZB1	NRXN2	MAST4	KLHL24
KDM5A	ITFG3	NADK2	NSF	MAT2A	KLHL7
KDM6B	ITLN2	NADSYN1	NSMCE1	MATK	KLHL9
KEAP1	ITM2C	NAGA	NSUN4	MATN2	KLK10
KGFLP2	ITPKB	NAIF1	NT5C	MAZ	KLKB1
KHDRBS1	ITSN1	NAMA	NT5M	MB	KLLN
KHDRBS3	ITSN2	NAP1L1	NTAN1	MBD3	KLRAP1
KHSRP	IVL	NAPRT	NTMT1	MBIP	KMO
KIAA0020	IWS1	NAPSA	NTRK3	MBNL1	KMT2E-AS1
KIAA0195	JAK1	NAT1	NUCB1	MBOAT7	KPNA1
KIAA0513	JAK2	NAT8L	NUDT1	MBTD1	KREMEN2
KIAA0753	JDP2	NAV1	NUDT14	MCFD2	KRT10
KIAA0754	JMJD7	NBEAL1	NUDT21	MCM2	KRT16
KIAA0895	JTB	NBEAL2	NUDT3	MCM3	KRT7
KIAA1107	JUN	NBN	NUDT7	MCM6	KRT83
KIAA1109	KANK4	NBPF10	NUMA1	MCM9	KRTAP5-10
KIAA1161	KANSL1-AS1	NCBP2-AS2	NUMB	MCOLN1	KRTAP5-7
KIAA1211	KANTR	NCEH1	NUMBL	MCUR1	KRTDAP
KIAA1211L	KAT5	NCKAP1	NUP210	MDP1	KSR2
KIAA1324	KAT6B	NCOA2	NUP210L	MED19	L3MBTL3
KIAA1328	KATNB1	NDFIP2	NUPR1	MED24	LAMB1
KIAA1429	KATNBL1	NDNL2	NUS1	MED25	LAMB4
KIAA1462	KBTBD7	NDRG1	NUTF2	MED28	LAMP2
KIAA1919	KCNAB3	NDRG2	NUTM2A	MED4	LAMTOR4
KIAA2013	KCNC1	NDUFA10	NXT1	MED8	LAMTOR5-AS1
KIDINS220	KCNF1	NDUFA2	OAF	MEIS2	LAP3
KIF15	KCNH2	NDUFB6	OBSCN	METRN	LARP1B
KIF18A	KCNJ3	NDUFB7	OBSL1	METTL18	LARS
KIF1A	KCNJ6	NDUFB9	ODC1	METTL22	LARS2
KIF20A	KCNK3	NDUFS1	OGFOD1	METTL4	LDB3
KIF23	KCNK9	NDUFV2	OGFOD3	METTL6	LGALS4
KIF4B	KCNQ1OT1	NECAP2	OGFRL1	MEX3D	LGALS8-AS1
KIF5B	KCNQ5	NEIL1	OGG1	MFHAS1	LGI1
KIZ	KCNU1	NEIL2	OLIG1	MFSD10	LGI2
KLC1	KDM4A	NELFB	OMA1	MFSD2A	LHFPL2
KLF12	KDM6A	NEO1	ORC2	MFSD3	LHPP
KLF16	KDM7A	NETO2	ORC4	MGAT2	LIFR
KLF3-AS1	KDM8	NEURL1	ORC6	MGME1	LINC00176
KLHDC10	KHK	NEURL2	ORMDL2	MGP	LINC00240
KLHDC9	KIAA0040	NF2	OS9	MGRN1	LINC00266-3
KLHL20	KIAA0101	NFE2L1	OSBPL11	MGST3	LINC00282
KLHL21	KIAA0141	NFIL3	OSBPL7	MICALL2	LINC00400
KLK11	KIAA0226	NFKBIA	OSBPL8	MICU2	LINC00592
KLK12	KIAA0226L	NFRKB	OSBPL9	MIF4GD	LINC00618
KLK14	KIAA0232	NFX1	OST4	MIR2052HG	LINC00622
KLRG1	KIAA0430	NHEJ1	OSTF1	MIR210HG	LINC00641
KLRG2	KIAA0825	NIFK	OTUD4	MIR24-1	LINC00657
KMT2B	KIAA0907	NIN	OTUD7A	MIR29B2	LINC00664
KPNA5	KIAA1210	NIPBL-AS1	OXCT1-AS1	MIR3936	LINC00665
KPNA6	KIAA1524	NKAIN1	OXSR1	MIR4292	LINC00673
KPTN	KIAA1656	NKD2	P2RY1	MIR4517	LINC00852
KRAS	KIAA1671	NKIRAS2	P4HA1	MIR4640	LINC00865
KRBOX4	KIAA2026	NLRX1	PA2G4	MIR4685	LINC00921
KRCC1	KIF1C	NME1	PACSIN1	MIR4691	LINC00933
KRIT1	KIF20B	NMNAT3	PAGR1	MIR5008	LINC00963
KRT2	KIF21B	NMT2	PAIP2B	MIR5587	LINC00997
KRT42P	KIF24	NOA1	PAK2	MIR570	LINC01012
KRT86	KIF26A	NOB1	PALB2	MIR6748	LINC01032
KRTAP5-AS1	KIF26B	NOC4L	PALMD	MIR6792	LINC01057
KTN1	KIRREL	NOCT	PAN3-AS1	MIR6807	LINC01091
LAGE3	KITLG	NOL4L	PAPD4	MIR6845	LINC01105
LAMB2P1	KLC2	NOMO2	PAQR6	MIR7641-2	LINC01126
LAMC2	KLF11	NONO	PARD3	MIR99AHG	LINC01132
LASP1	KLF5	NOTCH1	PARD6B	MITD1	LINC01213
LCMT2	KLF6	NOVA1	PARGP1	MKLN1	LINC01214
LCT	KLHDC3	NPM2	PARP12	MLLT10	LINC01251
LDHB	KLHDC7A	NR6A1	PARP3	MLX	LINC01260
LDHC	KLHDC8B	NRD1	PARP4	MLXIP	LINC01277
LDLR	KLHL11	NSMCE4A	PARP8	MMD	LINC01315
LDOC1	KLHL13	NSUN2	PARVB	MMP16	LINC01347
LEAP2	KLHL17	NT5C3B	PCDH10	MMP21	LINC01359
LEMD2	KLHL29	NTHL1	PCDHB19P	MMS19	LINC01547
LGALS3BP	KLHL31	NTPCR	PCDHGA4	MNT	LINC01569
LGALS9	KLHL8	NUDT13	PCDHGA7	MOB1A	LINC01578
LGMN	KLK13	NUP107	PCGF6	MOB2	LMAN1
LGR6	KLRD1	NUP160	PCM1	MOCOS	LMBRD2
LHX4	KMT2E	NXPH4	PDCD2	MOK	LMF1
LHX6	KNSTRN	OARD1	PDCD2L	MON2	LMNA
LIG4	KNTC1	OAT	PDCD4-AS1	MOSPD2	LMNB2
LIMCH1	KREMEN1	OGFRP1	PDDC1	MPC2	LMTK2
LIMK1	KRR1	OOSP1	PDE12	MPP4	LOC100128531
LIN7C	KRT18P55	OR7E91P	PDE2A	MR1	LOC100128568
LIN9	KRT8	ORAI2	PDE7A	MRFAP1	LOC100129055
LINC00115	KRT80	ORAI3	PDE8A	MRI1	LOC100129083
LINC00116	KRTAP5-8	ORC1	PDE9A	MRPL23	LOC100129434
LINC00173	KSR1	ORC5	PDGFC	MRPL35	LOC100129518
LINC00304	L1CAM	ORMDL1	PDGFD	MRPL37	LOC100130357
LINC00312	L3HYPDH	ORMDL3	PDHX	MRPL46	LOC100130987
LINC00327	LACTB2	OSBP2	PDIA3	MRPL53	LOC100132356
LINC00342	LAMA5	OSER1	PDIA3P1	MRPL55	LOC100133286
LINC00456	LAMB2	OTOR	PDIA4	MRPS12	LOC100133331
LINC00476	LAMB3	OTUB1	PDK1	MRPS15	LOC100133985
LINC00482	LAMP3	OTUB2	PDS5A	MRPS17	LOC100272217
LINC00514	LAMTOR1	OTUD7B	PDX1-AS1	MRPS21	LOC100288637
LINC00515	LAMTOR2	OTULIN	PDZRN3-AS1	MRPS25	LOC100288778
LINC00565	LAMTOR3	OVCA2	PEBP1	MRPS33	LOC100288798
LINC00578	LANCL1	OVOL2	PELI3	MSL3	LOC100288911
LINC00623	LAPTM4B	OXCT1	PEX10	MST1R	LOC100294145
LINC00624	LARP7	OXTR	PGAP1	MSTN	LOC100419583
LINC00639	LAS1L	P2RY6	PGBD4	MT1F	LOC100505912
LINC00654	LAT	P4HA2	PGM2	MT2A	LOC100506023
LINC00672	LAT2	PABPC1	PGM3	MTA2	LOC100506082
LINC00675	LATS1	PADI3	PGPEP1	MTAP	LOC100506100
LINC00862	LATS2	PAFAH1B3	PGR	MTDH	LOC100506207
LINC00899	LBHD1	PAK6	PGRMC1	MTERF2	LOC100506258
LINC00907	LCAT	PALLD	PHB	MTF2	LOC100506497
LINC00920	LCN2	PAM	PHF10	MTFR1	LOC100506548
LINC00930	LCP1	PAWR	PHF20L1	MTMR14	LOC100506606
LINC01006	LDLRAD1	PAX2	PHF6	MTMR9	LOC100506675
LINC01016	LDLRAD4	PBLD	PHLDB3	MTO1	LOC100506746
LINC01058	LDOC1L	PBRM1	PHLPP2	MTOR	LOC100506990
LINC01061	LENG8	PCBP4	PI4K2A	MTPAP	LOC100507053
LINC01094	LENG8-AS1	PCDHB11	PIAS2	MTURN	LOC100507283
LINC01123	LETMD1	PCDHB12	PIGN	MTX3	LOC100507291
LINC01124	LGR4	PCDHB13	PIGS	MUC19	LOC100507437
LINC01134	LHX2	PCDHB6	PILRB	MUC3A	LOC100507472
LINC01136	LIAS	PCDHGA11	PIM1	MUC6	LOC100507547
LINC01140	LIMD2	PCDHGA2	PIP4K2B	MUTYH	LOC100507557
LINC01176	LIN37	PCDHGA6	PIPSL	MVD	LOC100996251
LINC01184	LINC00106	PCDHGB6	PISD	MXD1	LOC101927178
LINC01232	LINC00160	PCYOX1L	PITPNA	MYADM	LOC101927181
LINC01252	LINC00202-1	PDCD5	PITPNC1	MYCL	LOC101927318
LINC01337	LINC00243	PDE1A	PITPNM2	MYH14	LOC101927415
LINC01397	LINC00260	PDE6D	PKIG	MYH3	LOC101927708
LINC01426	LINC00337	PDHA1	PKN2-AS1	MYL6	LOC101927746
LINC01468	LINC00471	PDK4	PKNOX1	MYLK-AS1	LOC101928063
LINC01480	LINC00493	PDLIM7	PLA2G4C	MYO15A	LOC101928068
LINC01511	LINC00526	PDPR	PLA2G5	MYO5C	LOC101928069
LINC01541	LINC00663	PDXK	PLCG1	MYRF	LOC101928075
LINC01554	LINC00667	PDXP	PLEKHG1	N6AMT2	LOC101928674
LINC01588	LINC00853	PDZD7	PLEKHG3	NAF1	LOC101928865
LINC01590	LINC00858	PDZD8	PLEKHG6	NAPB	LOC101929295
LINC-PINT	LINC00886	PEF1	PLK2	NARF	LOC101929340
LINGO4	LINC00887	PELI1	PLXDC2	NARS	LOC101929378
LIPH	LINC00888	PER3	PLXNB3	NAT9	LOC101929613
LLGL1	LINC00889	PEX11A	PMM1	NBR2	LOC101929709
LMAN1L	LINC00893	PEX11B	PMP22	NCAM2	LOC101930452
LMNB1	LINC00925	PEX13	PMS2	NCK1-AS1	LOC102606465
LMO2	LINC00926	PFDN2	PNPLA4	NCKAP5	LOC102723373
LNP1	LINC00936	PFDN4	PNPLA6	NCL	LOC102723968
LOC100129034	LINC00938	PFDN6	POC1A	NCOA4	LOC102724163
LOC100129461	LINC00959	PGGT1B	POGZ	NCR3LG1	LOC102724927
LOC100129550	LINC00969	PGM1	POLA2	NDFIP1	LOC102724933
LOC100130093	LINC00992	PGRMC2	POLB	NDRG3	LOC105373300
LOC100131496	LINC00999	PHAX	POLD1	NDRG4	LOC148709
LOC100132057	LINC01003	PHF13	POLD4	NDST1	LOC220729
LOC100133669	LINC01137	PHF19	POLL	NDST2	LOC284581
LOC100268168	LINC01138	PHF24	POLN	NDUFAF4	LOC389834
LOC100270746	LINC01224	PHF5A	POLR3B	NDUFS2	LOC389906
LOC100270804	LINC01285	PHIP	POM121C	NDUFS5	LOC400685
LOC100288069	LINC01301	PHKG1	POU2F3	NDUFS7	LOC400927-CSNK1E
LOC100288748	LINC01341	PHLDB2	POU5F1B	NEBL-AS1	LOC401127
LOC100288842	LINC01342	PHLPP1	PPAP2A	NECAP1	LOC644285
LOC100289495	LINC01420	PHTF1	PPARA	NEDD4	LOC648987
LOC100294362	LINC01431	PHYHIPL	PPFIA1	NELFA	LOC653513
LOC100499484	LINC01465	PI4K2B	PPFIBP2	NEMP1	LOC728323
LOC100500773	LINC01475	PI4KAP1	PPIL1	NEXN-AS1	LOC728673
LOC100505549	LINC01488	PIAS4	PPIL4	NFATC1	LOC729737
LOC100505942	LINC01503	PIGF	PPIP5K1	NFATC4	LOC729970
LOC100506083	LINC01534	PIGH	PPM1H	NFIC	LOC730101
LOC100506136	LINC01573	PIGL	PPP1R12A	NFYB	LOH12CR2
LOC100506302	LINC01605	PIH1D2	PPP1R13L	NHSL1	LONRF1
LOC100506314	LINGO1	PIK3R2	PPP1R14D	NHSL2	LONRF2
LOC100506368	LIPG	PINK1	PPP1R7	NIP7	LPAR6
LOC100506472	LIX1L	PINK1-AS	PPP2R3B	NIPBL	LPCAT3
LOC100506476	LMBR1	PIP5K1A	PPP2R3C	NIPSNAP3A	LPPR2
LOC100506844	LMBR1L	PIP5K1B	PPP3R1	NIT2	LRIF1
LOC100507006	LMO1	PIR	PPP6R3	NKX3-2	LRIG2
LOC100507175	LMO3	PITHD1	PPRC1	NLRP3	LRIG3
LOC100507487	LNPEP	PITX1	PPT2	NMB	LRP12
LOC100652768	LNX2	PKN1	PPT2-EGFL8	NME3	LRP2
LOC101054525	LOC100128239	PLA2G12A	PQLC2L	NME7	LRP3
LOC101060091	LOC100128361	PLA2G16	PRDM11	NMNAT1	LRP8
LOC101559451	LOC100128398	PLA2G4B	PRDM5	NMRAL1	LRR1
LOC101926889	LOC100129148	PLCB2	PRDX1	NOL10	LRRC14
LOC101926935	LOC100129917	PLCB4	PRDX3	NOL4	LRRC17
LOC101927043	LOC100130705	PLCE1	PRDX5	NOP56	LRRC20
LOC101927157	LOC100131655	PLCH2	PREPL	NOSTRIN	LRRC23
LOC101927237	LOC100132215	PLCL1	PREX1	NPAS2	LRRC26
LOC101927354	LOC100233156	PLD3	PRKAA2	NPDC1	LRRC27
LOC101927523	LOC100287042	PLD6	PRKAB1	NPEPL1	LRRC3
LOC101927560	LOC100289230	PLEKHA1	PRKCI	NPFF	LRRC32
LOC101927636	LOC100379224	PLEKHA6	PRKCQ-AS1	NPHP3-ACAD11	LRRC37A3
LOC101927811	LOC100499489	PLEKHA8	PRKCSH	NPIPB3	LRRC37B
LOC101927851	LOC100505625	PLEKHF1	PRKG1	NPLOC4	LRRC40
LOC101927914	LOC100505666	PLEKHH1	PRKG2	NPRL2	LRRC63
LOC101927932	LOC100506125	PLEKHJ1	PRMT6	NR2F2	LRRC75A-AS1
LOC101927973	LOC100506682	PLEKHO1	PRPF18	NRADDP	LRRFIP1
LOC101928053	LOC100507140	PLIN3	PRR14L	NRBP2	LRRK2
LOC101928105	LOC100507468	PLK1	PRR22	NRIP3	LRRN4CL
LOC101928233	LOC100507634	PLOD1	PRR36	NRK	LSMEM1
LOC101928767	LOC100653233	PLXNA2	PRRG2	NRM	LSS
LOC101928794	LOC100996579	PLXNB1	PRRT3-AS1	NRSN2	LTA
LOC101928837	LOC101926911	PMEL	PSMA3	NRSN2-AS1	LTB4R2
LOC101928909	LOC101927087	PMFBP1	PSMB10	NSD1	LTBP1
LOC101929057	LOC101927124	PMS2P5	PSMB2	NSDHL	LTBP3
LOC101929066	LOC101927314	PNMA1	PSMB8-AS1	NSL1	LTN1
LOC101929089	LOC101927365	PNN	PSMC3	NSUN5P2	LUZP2
LOC101929125	LOC101927481	POLD3	PSMD13	NT5C2	LY6E
LOC101929374	LOC101927572	POLDIP2	PSMD6-AS2	NT5DC2	LY75
LOC101929570	LOC101927630	POLDIP3	PSMD8	NUBPL	LYPD6
LOC101929626	LOC101927768	POLE	PSMG1	NUCB2	LYRM2
LOC101929762	LOC101927814	POLG2	PSMG3	NUCKS1	LYRM7
LOC102723927	LOC101927911	POLR2J	PSMG4	NUDT15	LZIC
LOC102724084	LOC101928327	POLR3F	PSORS1C1	NUDT19	LZTFL1
LOC102724596	LOC101928535	POLR3GL	PSPC1	NUDT2	MACF1
LOC102724623	LOC101928673	POLR3H	PSRC1	NUF2	MACROD1
LOC104968399	LOC101928885	POMGNT2	PSTK	NUP133	MAFB
LOC105373383	LOC101928979	POT1	PTER	NUP188	MAGEE1
LOC105447645	LOC101929234	POU3F1	PTGFRN	NUP98	MAGOH
LOC105747689	LOC101929505	PPCDC	PTGS1	NUPL2	MAGOHB
LOC143666	LOC101929574	PPCS	PTP4A2	NUTM2D	MAK16
LOC148413	LOC101929767	PPFIA3	PTP4A3	NXF1	MALAT1
LOC150776	LOC102723344	PPFIBP1	PTPN14	NXPE3	MANEAL
LOC155060	LOC102723703	PPIF	PTPN2	OAS2	MANSC1
LOC257396	LOC102724450	PPIG	PUSL1	OAZ1	MAP1LC3B2
LOC285074	LOC102724699	PPM1E	PWARSN	OCLN	MAP2
LOC285692	LOC103344931	PPME1	PWP2	OGT	MAP2K7
LOC285696	LOC103611081	PPP1CC	PXMP2	OLA1	MAP3K3
LOC403323	LOC105274304	PPP1R10	PYGL	OLFM2	MAP3K7
LOC407835	LOC105372795	PPP1R16A	PYY2	OLFML2B	MAP3K8
LOC440028	LOC105377348	PPP1R26	QRSL1	OLR1	MAP4K3
LOC554206	LOC146880	PPP1R26-AS1	QSOX2	OPA1	MAP7
LOC642361	LOC151475	PPP1R3B	RAB10	OPTN	MAPK1IP1L
LOC643339	LOC154761	PPP1R3C	RAB11A	OR13C5	MAPK6
LOC643387	LOC283788	PPP1R3F	RAB11FIP4	OR1L8	MAPK8IP1
LOC643441	LOC284454	PPP2R2C	RAB24	ORAI1	MAPK8IP2
LOC646903	LOC286437	PPP2R3A	RAB25	OSBPL1A	MAPKAPK5
LOC647859	LOC339874	PPP2R4	RAB26	OSGIN1	MAPRE1
LOC654342	LOC388882	PPP2R5A	RAB3IP	OTUD1	MARC2
LOC728743	LOC389247	PPP2R5C	RAB40C	OXNAD1	MARK1
LOC729867	LOC400043	PPP2R5E	RAB43	P2RX2	MARK3
LOX	LOC400940	PPP4R2	RAB7A	PABPN1L	MARS
LOXL1-AS1	LOC401010	PPP5D1	RAB8B	PACS1	MARS2
LPCAT4	LOC401052	PRC1	RACGAP1	PAIP1	MAST2
LPIN3	LOC401320	PRCAT47	RAD54B	PAK1	MATN1-AS1
LRFN4	LOC440446	PRCC	RAG1	PAK1IP1	MATN3
LRGUK	LOC440461	PRDX6	RAI14	PALM2	MBD2
LRP10	LOC440910	PRELP	RALBP1	PALM3	MBOAT2
LRPPRC	LOC441242	PREP	RALGAPA1P	PAN2	MBTPS2
LRRC16B	LOC642846	PRICKLE3	RALGAPA2	PANK2	MC1R
LRRC59	LOC643072	PRICKLE4	RALGAPB	PANK3	MCAT
LRRC6	LOC645513	PRIM2	RALGPS2	PANX1	MCMBP
LRRC69	LOC646762	PRIMA1	RANBP6	PANX2	MDGA2
LRRC8D	LOC653160	PRIMPOL	RANGRF	PAQR4	MDH2
LRRC8E	LOC653602	PRKAG2	RAPH1	PAQR7	ME2
LRRFIP2	LOC728554	PRKD2	RARRES1	PARP2	MECOM
LRRIQ1	LOC729218	PRKDC	RASA2	PARP9	MED14
LRSAM1	LOC81691	PRKX	RASEF	PART1	MED16
LSM10	LONP1	PRLR	RASGEF1C	PASK	MED27
LSM5	LOXL1	PRMT2	RASSF4	PATL1	MED6
LSM7	LOXL2	PRMT5	RASSF8	PBK	MEGF8
LSMEM2	LOXL3	PRMT9	RBBP5	PBX2	MEI1
LTA4H	LOXL4	PRNP	RBBP7	PCAT14	MEIS1
LTBP2	LPAR2	PROSER1	RBBP8NL	PCBD1	MELK
LTK	LPAR5	PRPF19	RBCK1	PCBD2	MEP1B
LTV1	LPCAT1	PRPF31	RBM14	PCBP2-OT1	METAP1D
LUC7L2	LPGAT1	PRPF4B	RBM17	PCDH17	METTL16
LVRN	LPPR4	PRRC2A	RBM23	PCDHA6	METTL21EP
LYN	LRBA	PRSS41	RBM24	PCDHB15	METTL8
LYRM5	LRCH1	PRSS53	RBM27	PCDHB17P	MEX3B
LYSMD1	LRCH3	PRUNE	RBM33	PCDHB2	MFF
LYST	LRFN2	PSCA	RBM5	PCDHB9	MFI2
LZTR1	LRP4	PSMA2	RBM6	PCNT	MFSD8
LZTS2	LRRC10B	PSMA3-AS1	RBMX2	PCNXL4	MGARP
MACC1	LRRC2-AS1	PSMA6	RBPMS-AS1	PCSK4	MGAT4A
MAGEA11	LRRC37A11P	PSMB3	RCAN3AS	PCSK7	MGC27345
MAGED2	LRRC37A2	PSMC1	RCC1	PCSK9	MGC2889
MAGEF1	LRRC37A8P	PSMD2	RCOR1	PDAP1	MGC72080
MAGT1	LRRC45	PSMD3	RDH14	PDCD7	MGLL
MAML3	LRRC46	PSME4	RDM1	PDCL3	MGST2
MAN1A1	LRRC49	PTAFR	RECQL	PDE10A	MICAL2
MAN1A2	LRRC4C	PTCD2	REEP2	PDE3B	MICAL3
MAN1B1-AS1	LRRC56	PTCHD2	REEP3	PDE6G	MID1
MAN2B1	LRRC58	PTGES	RELL2	PDGFA	MIEF2
MAP2K1	LRRC61	PTGR1	REM2	PDLIM1	MIPEPP3
MAP2K2	LRRC66	PTK2	REXO1	PDLIM5	MIPOL1
MAP2K4	LRRC75A	PTOV1-AS2	REXO2	PDP1	MIR103A2
MAP3K11	LRRCC1	PTTG1IP	RFC3	PDSS2	MIR1914
MAP3K14	LRRIQ3	PUM1	RFPL2	PDXDC1	MIR21
MAP3K4	LRRN1	PURA	RGAG4	PEA15	MIR22HG
MAP4	LRRN2	PUS10	RGS19	PECR	MIR3911
MAP4K5	LRRTM2	PUS7L	RGS9BP	PEG10	MIR3942
MAP7D1	LSM1	PWWP2A	RHBG	PEG3	MIR429
MAP7D3	LSM12	PXN-AS1	RHOB	PES1	MIR4435-2HG
MAPK10	LSM14A	PYGO2	RHOC	PEX14	MIR4712
MAPK11	LSM4	PYROXD1	RHOT2	PEX3	MIR4720
MAPK14	LTB4R	QRICH2	RHOU	PFKM	MIR4728
MAPK15	LTC4S	QTRT1	RIC8A	PFN1	MIR590
MAPK9	LUC7L	R3HCC1	RILPL2	PFN4	MIR614
MAPRE2	LUZP1	R3HDM1	RIN2	PGAP2	MIR635
MARCH7	LY6G6C	RAB11B-AS1	RING1	PGAP3	MIR647
MARK2	LYPD5	RAB11FIP2	RINL	PGLYRP2	MIR6733
MARK4	LYRM1	RAB11FIP3	RIOK3	PHACTR1	MIR6751
MAST1	LYSMD3	RAB11FIP5	RITA1	PHB2	MIR6773
MASTL	LYZL4	RAB21	RMND1	PHC1	MIR6840
MAT1A	LZTS3	RAB35	RNASEH2C	PHEX	MIR6851
MAU2	MACROD2	RAB5B	RND3	PHF1	MIR6858
MB21D2	MAD2L1	RAB6B	RNF112	PHF2	MIR6884
MBLAC1	MAF1	RABAC1	RNF121	PHF8	MIRLET7BHG
MBNL2	MAFK	RABEP2	RNF13	PHKA2	MKLN1-AS
MBP	MAGEB17	RAC1	RNF139	PHLDA2	MKNK1
MCC	MAGED1	RAD51C	RNF146	PIEZO2	MKNK2
MCF2L2	MAL2	RAI1	RNF19A	PIGBOS1	MKRN2
MCM10	MALT1	RALA	RNF216	PIGT	MLLT1
MCM3AP	MAMDC2-AS1	RANBP3	RNF216P1	PIGW	MLLT11
MCM3AP-AS1	MAMDC4	RAP1GAP2	RNF25	PIK3IP1	MMAB
MCM5	MAML2	RAP2C	RNF26	PIM2	MMP13
MCMDC2	MAN2A1	RAPGEFL1	RNF4	PIN1	MMP25-AS1
MCTP2	MAN2A2	RASAL3	RNF5	PINX1	MMP28
MDGA1	MAN2B2	RB1	RNGTT	PIP4K2C	MN1
MDM1	MANBA	RBBP6	RNMTL1	PITPNA-AS1	MNX1-AS1
MEAT6	MANF	RBFOX2	RNPS1	PKD1L1	MOCS3
MECR	MAOA	RBL2	ROCK1	PKD1L2	MON1A
MED15	MAP1LC3A	RBM12	RP2	PKD1P1	MORC4
MED15P9	MAP3K1	RBM3	RPE	PKIA	MPG
MED17	MAP3K13	RBM38	RPL10	PKP2	MPHOSPH6
MED26	MAP3K7CL	RBM39	RPL10A	PKP4	MPND
MED31	MAP3K9	RBM45	RPL13AP5	PLA2G2A	MPP3
MEF2A	MAP4K1	RBM7	RPP40	PLA2G4F	MPP7
MEIS3	MAP4K4	RBM8A	RPS15	PLAC1	MPV17L
MEN1	MAPK1	RCL1	RPS16P5	PLB1	MRAP2
MESDC1	MAPK7	RDX	RPS19	PLCB1	MRAS
METRNL	MAPK8IP3	REEP5	RPS23	PLCD4	MRC2
METTL2B	MAPKAPK2	REL	RPS29	PLCH1	MRE11A
METTL3	MAX	REREP3	RPS5	PLCXD1	MRGBP
METTL5	MBD1	RFC2	RPS6KA1	PLD1	MRM1
METTL9	MBD4	RFESD	RRAGC	PLD2	MROH1
MEX3C	MBD5	RFFL	RRAGD	PLEK	MRPL1
MFAP1	MBD6	RFPL3S	RRM1	PLEKHD1	MRPL2
MFAP3	MBLAC2	RGL3	RRP1	PLEKHF2	MRPL28
MFAP3L	MBNL1-AS1	RGMB	RRP36	PLEKHM2	MRPL36
MFN1	MBTPS1	RGMB-AS1	RSBN1	PLEKHN1	MRPL47
MFSD1	MC3R	RGN	RSPH1	PLEKHS1	MRPS11
MFSD6	MCCC2	RGPD3	RSPH3	PLK4	MRPS18C
MGAT4B	MCF2L	RHEBL1	RTN1	PLLP	MRPS22
MGEA5	MCM4	RHOA	RTN4	PLXNA3	MRPS27
MIB1	MCM8	RHOG	RTN4RL1	PLXNA4	MRPS31
MID1IP1	MCOLN2	RHOV	RTN4RL2	PML	MRPS34
MIDN	MCU	RIBC1	RUFY1	PMPCA	MRPS6
MIF-AS1	MDFI	RIBC2	RYR1	PMS2CL	MRRF
MIIP	MDFIC	RICTOR	S100P	PMS2P2	MS4A7
MINOS1	MDH1	RIIAD1	S1PR3	PMS2P3	MSL1
MIR186	MED10	RILP	SAMD15	PMS2P4	MSMB
MIR25	MED11	RIPK2	SAMD4A	PNISR	MSRB1
MIR27B	MED12L	RMDN3	SAP30L	PNPO	MSTO2P
MIR29C	MED13	RN7SK	SARNP	POFUT2	MT1X
MIR3064	MED18	RNASEH1-AS1	SASH1	POLA1	MTCH1
MIR3149	MED29	RNF103	SBF2-AS1	POLD2	MTIF2
MIR4658	MED30	RNF11	SBSN	POLE2	MTMR10
MIR4664	MED9	RNF111	SCAI	POLE3	MTMR2
MIR4737	MEF2BNB	RNF114	SCAMP3	POLK	MTMR6
MIR497HG	MEF2C	RNF130	SCARNA15	POLR2D	MTRF1L
MIR499B	MEF2D	RNF145	SCARNA21	POLR2I	MTRNR2L6
MIR503HG	MEGF10	RNF148	SCARNA9	POLR3C	MTRR
MIR5047	MERTK	RNF170	SCCPDH	POLR3E	MTSS1L
MIR616	MESDC2	RNF20	SCML1	POLR3K	MTX2
MIR6894	MESP2	RNF212B	SCN1A	POMGNT1	MUC16
MIR7111	METAP1	RNF224	SCN9A	POMT1	MUC5B
MIR940	METAP2	RNF31	SCNN1B	POMT2	MYBBP1A
MKX	METTL13	RNF8	SCO2	POP7	MYBL2
MLC1	METTL17	RNU6-45P	SCP2	POPDC2	MYBPC1
MLF1	METTL20	ROBO1	SCRN3	POTEE	MYBPHL
MLH1	METTL21B	ROM1	SDCCAG3	POU2F1	MYC
MLLT3	METTL7A	RORA	SDHAP3	PPA1	MYEOV2
MLYCD	MEX3A	RORA-AS1	SEC11A	PPARG	MYH10
MMACHC	MFGE8	RP9P	SEC16A	PPAT	MYL12A
MMP14	MFN2	RPAIN	SEC23B	PPEF1	MYL12B
MMP15	MFSD4	RPL13P5	SEC61G	PPIC	MYL6B
MMP24	MFSD9	RPL23	SEC62	PPM1F	MYLK
MMS22L	MGAM	RPL23AP82	SECISBP2	PPM1J	MYO1E
MOAP1	MGAT4EP	RPL31	SEH1L	PPP1CB	MYO9A
MOBP	MGAT5	RPL35	SELENBP1	PPP1R15A	MYOM1
MOCS1	MGAT5B	RPL35A	SEMA6C	PPP1R36	MYPN
MOCS2	MGC16275	RPL37A	SEMA6D	PPP1R37	MYRIP
MORC2	MGC32805	RPL6	SENP2	PPP1R3D	MZF1-AS1
MORF4L2	MGMT	RPLP0P2	SEP15	PPP1R8	MZT2A
MORN2	MIA	RPP25	SEPT12	PPP2CA	NAA10
MPC1	MICALCL	RPS10	SEPT3	PPP2R1B	NAA35
MPDZ	MICB	RPS11	SERAC1	PPP2R2A	NAA50
MPI	MIER1	RPS14	SERHL2	PPP3CA	NAB1
MROH6	MIF	RPS14P3	SERINC1	PPP3CB	NABP1
MRPL10	MINA	RPS15A	SERP1	PPP4R1L	NACC1
MRPL12	MINK1	RPS18P9	SETD1A	PPP4R3A	NACC2
MRPL22	MINOS1P1	RPS25	SETD2	PPP4R4	NADK
MRPL3	MIOS	RPS28	SETD7	PPP6R1	NAE1
MRPL30	MIR1270	RPS6KC1	SETDB1	PPTC7	NAIP
MRPL4	MIR1304	RPS7	SFT2D1	PRCP	NANP
MRPL41	MIR205HG	RPTOR	SGK2	PRDM10	NAP1L3
MRPL44	MIR374B	RPUSD2	SGK223	PRDM15	NAP1L5
MRPS14	MIR4750	RPUSD3	SGTB	PRELID1	NAPA-AS1
MRPS30	MIR5010	RRAGA	SH3BGRL	PRICKLE1	NAPEPLD
MRPS35	MIR600HG	RRAS	SH3BP1	PRICKLE2	NARFL
MRPS36	MIR630	RRAS2	SH3GLB1	PRKAA1	NARS2
MRPS9	MIR6758	RREB1	SH3RF1	PRKACA	NAT14
MS4A6A	MIR6779	RRM2B	SH3TC2	PRKAR2B	NAT6
MSANTD3	MIR7-1	RRP8	SHCBP1	PRKCH	NAV2
MSH3	MIR93	RSBN1L	SHF	PRKRIR	NAV3
MSI1	MIRLET7D	RSRC1	SHISA4	PRMT1	NBPF11
MSRB3	MKI67	RTCA	SHISA5	PROM1	NBPF14
MSTO1	MKKS	RTF1	SHMT1	PROSER2	NBPF15
MT1A	MLLT4-AS1	RTN4R	SHOX2	PROSER3	NBPF25P
MTA3	MLLT6	RUNDC3A	SIPA1L1	PRPF3	NCAPD2
MTBP	MMAA	RUNX2	SIRT5	PRPF38B	NCBP1
MTCH2	MME	RUNX3	SIX2	PRPF6	NCF4
MTF1	MMP17	RWDD2A	SKAP2	PRPF8	NCKIPSD
MTFR1L	MMP24-AS1	RXRA	SKI	PRPS1	NCOA3
MTHFD1L	MMRN2	S100PBP	SLAIN2	PRR14	NCOA5
MTHFD2	MNS1	S1PR2	SLC10A7	PRR16	NCOA6
MTHFD2L	MNX1	SAC3D1	SLC12A8	PRR7	NCOR1
MTHFR	MOB1B	SAE1	SLC13A3	PRRC2C	NCSTN
MTHFSD	MOB3A	SAFB	SLC15A2	PRRG1	NDST4
MTMR4	MON1B	SAMD11	SLC15A4	PRSS23	NDUFA13
MTSS1	MORF4L1	SAP130	SLC16A10	PSD	NDUFA4
MTUS1	MORN4	SAP18	SLC16A9	PSD3	NDUFA4L2
MTX1	MOSPD1	SAR1A	SLC19A2	PSENEN	NDUFA6-AS1
MUC2	MOSPD3	SARAF	SLC1A3	PSMB7	NDUFA9
MURC	MOXD1	SASS6	SLC1A6	PSMB9	NDUFAF2
MUT	MPHOSPH10	SC5D	SLC25A22	PSMG3-AS1	NDUFAF3
MXD4	MPP5	SCAF8	SLC25A37	PSTPIP2	NDUFB11
MYB	MPPE1	SCAMP1-AS1	SLC25A51	PTAR1	NDUFB4
MYCBPAP	MPV17L2	SCAMP5	SLC25A6	PTCD3	NDUFB5
MYD88	MPZL2	SCARF1	SLC29A4	PTCHD1	NDUFB8
MYH15	MPZL3	SCGB2B2	SLC2A1-AS1	PTEN	NDUFC2
MYLK-AS2	MRFAP1L1	SCOC-AS1	SLC30A1	PTGES2	NDUFS8
MYO16	MROH2A	SDCCAG8	SLC30A7	PTGES2-AS1	NEB
MYO19	MRPL13	SDHA	SLC35A1	PTH2R	NECAB2
MYO5B	MRPL15	SDK1	SLC35A2	PTMA	NECAB3
MYO9B	MRPL20	SDR16C5	SLC35B3	PTOV1	NEDD8
MYOF	MRPL27	SEC14L1	SLC35D2	PTOV1-AS1	NEK2
MYPOP	MRPL34	SEC24D	SLC35E2	PTPDC1	NEK8
MYRFL	MRPL38	SEC63	SLC35E2B	PTPN1	NELFCD
MYSM1	MRPL40	SECISBP2L	SLC37A3	PTPN18	NELFE
MYZAP	MRPL42	SEMA4D	SLC38A5	PTPN9	NEUROD2
MZF1	MRPL43	SEMA4G	SLC38A6	PTPRG	NFASC
N4BP1	MRPL45	SENP7	SLC38A9	PTPRG-AS1	NFATC3
NAA30	MRPL48	SEPHS2	SLC39A1	PTPRJ	NFIB
NAALADL1	MRPL49	SEPN1	SLC39A11	PTPRM	NFKBID
NAALADL2	MRPL57	SEPT4-AS1	SLC39A13	PTPRQ	NFS1
NABP2	MRPS10	SERF2	SLC44A3	PTRH1	NFYC
NANS	MRPS16	SERPINB6	SLC46A3	PTTG1	NGDN
NAPG	MRPS18A	SERTAD3	SLC4A1	PUS3	NGFRAP1
NASP	MRPS2	SETDB2	SLC4A1AP	PVALB	NGLY1
NAT10	MRPS26	SF3B1	SLC4A8	PVRL2	NHLH1
NAT2	MRPS5	SF3B2	SLC6A2	PWWP2B	NICN1
NBAS	MRPS7	SFMBT1	SLC6A6	PYCARD	NIFK-AS1
NBEA	MRTO4	SFPQ	SLC7A6	PYCRL	NIPAL1
NBPF1	MS4A14	SFXN2	SLC8A1	PYGM	NIPSNAP3B
NBPF12	MSANTD4	SFXN3	SLC9A1	QRICH1	NKAPP1
NBPF8	MSI2	SGCB	SLC9A3R2	QSOX1	NKRF
NBPF9	MSL2	SGOL1	SLCO4A1	R3HDM2	NKTR
NCAPD3	MSMO1	SH2D3A	SLCO5A1	RAB12	NKX6-1
NCK1	MSRB2	SH3BGRL2	SLF2	RAB23	NLK
NCK2	MSX2	SH3BGRL3	SLK	RAB27B	NNT
NCKAP5L	MTERF4	SH3BP4	SLMAP	RAB2B	NOC2L
NCLN	MTFP1	SH3BP5	SLU7	RAB30	NOL9
NCOR2	MTFR2	SH3BP5-AS1	SMAD6	RAB30-AS1	NOMO1
NDC1	MTHFD1	SHC2	SMARCA4	RAB32	NOS3
NDUFA12	MTL5	SHFM1	SMARCA5	RAB3IL1	NOTCH2
NDUFA3	MTM1	SHQ1	SMARCB1	RAB40B	NOXO1
NDUFA7	MTMR11	SHROOM4	SMARCD2	RAB6C-AS1	NPAS1
NDUFA8	MTMR12	SIAH2	SMC3	RAB9B	NPC1
NDUFAB1	MTMR9LP	SIDT2	SMC6	RABEPK	NPIPA1
NDUFAF5	MTR	SIK2	SMDT1	RABGGTA	NPIPA5
NDUFAF6	MTRNR2L10	SIK3	SMG1	RABGGTB	NPNT
NDUFB10	MTRNR2L3	SIKE1	SMG1P2	RABL2B	NPR1
NDUFB2-AS1	MTTP	SIPA1	SMIM1	RABL6	NPTXR
NDUFB3	MTUS2	SIRT6	SMIM10L2A	RAD23A	NR4A1
NDUFS6	MUCL1	SIX1	SMIM10L2B	RAD50	NRBF2
NDUFV2-AS1	MUM1	SKIDA1	SMIM12	RAET1E-AS1	NRDE2
NEDD9	MUSTN1	SLAMF9	SMPD2	RAET1K	NREP
NEK1	MVP	SLC10A3	SNAP23	RAF1	NSMCE2
NEK11	MXRA8	SLC10A6	SNAPIN	RALGAPA1	NSMF
NEK4	MYBL1	SLC11A1	SNHG1	RANBP1	NSRP1
NENF	MYCBP2	SLC11A2	SNHG8	RANBP17	NSUN5P1
NEXN	MYCN	SLC12A4	SNIP1	RANBP2	NSUN6
NFAM1	MYDGF	SLC12A6	SNORA11	RANGAP1	NSUN7
NFATC2	MYEOV	SLC12A7	SNORA14B	RAP2A	NT5DC1
NFIA	MYH7B	SLC14A2-AS1	SNORA18	RASSF3	NT5DC3
NFIX	MYH9	SLC19A1	SNORA25	RBBP4	NT5E
NFKBIB	MYL5	SLC1A5	SNORA2A	RBBP8	NTN1
NFKBIZ	MYNN	SLC25A12	SNORA31	RBBP9	NTN4
NFU1	MYO10	SLC25A16	SNORA40	RBKS	NTSR1
NFXL1	MYO18A	SLC25A18	SNORA55	RBL1	NUB1
NFYA	MYO1A	SLC25A21	SNORA65	RBM11	NUDT16
NGEF	MYO1C	SLC25A28	SNORA71A	RBM19	NUDT16L1
NGRN	MYO1F	SLC27A6	SNORA71B	RBM26	NUDT18
NIF3L1	MYO1G	SLC2A11	SNORD110	RBM43	NUDT9P1
NIPA1	MYO7A	SLC2A13	SNORD116-21	RBMX	NUFIP2
NIPA2	MYOM2	SLC2A8	SNORD124	RBMXL1	NUP153
NKILA	N4BP2	SLC30A3	SNORD16	RBP5	NUP214
NKPD1	N4BP2L2	SLC33A1	SNORD18A	RBPJ	NUP50-AS1
NKX2-3	N4BP2L2-IT2	SLC35B4	SNORD18C	RBSN	NUP93
NKX3-1	N4BP3	SLC35F1	SNORD19	RC3H2	NUTM2A-AS1
NLN	N6AMT1	SLC36A1	SNORD24	RCHY1	NWD1
NLRP2	NAA15	SLC37A2	SNORD32A	RCN2	NXNL2
NME2	NAA20	SLC39A9	SNORD33	RCOR3	NXPH3
NMRK1	NAA25	SLC3A2	SNORD35A	RDH13	OAS3
NMT1	NAA40	SLC43A2	SNORD35B	REC8	OCEL1
NOG	NAA60	SLC43A3	SNORD4B	RECQL5	OCIAD1
NOL11	NAAA	SLC52A3	SNORD58A	RERE	OCRL
NOM1	NAB2	SLC5A11	SNORD6	RFT1	OGFOD2
NOP14	NACA	SLC6A9	SNORD72	RFX1	OLMALINC
NOP2	NAGLU	SLC7A5P2	SNORD83A	RFX3	OPLAH
NOS1AP	NAGPA-AS1	SLC8B1	SNRPG	RGPD4	OR10J1
NOTCH2NL	NAGS	SLF1	SNX16	RGS2	OR2B6
NOTUM	NALCN-AS1	SLFN11	SORBS1	RGS6	OSBPL5
NOXA1	NAMPT	SLITRK5	SORBS3	RHCE	OSER1-AS1
NPAS3	NANOS1	SMAD2	SORL1	RHO	OSGEPL1-AS1
NPIPB15	NAP1L2	SMARCA2	SOWAHD	RHOBTB1	OSGIN2
NPIPB4	NAP1L4	SMC5-AS1	SOX15	RHOH	OTOGL
NPM1	NAPA	SMG1P3	SOX18	RHOT1	OTUD6B
NPPA-AS1	NATD1	SMIM14	SOX9	RHPN1	OTUD6B-AS1
NPRL3	NBPF13P	SMIM15	SP4	RHPN1-AS1	OTX1
NPTN	NBPF20	SMIM19	SP5	RIC1	P2RY11
NQO1	NCAM1	SMURF2	SPA17	RIMS3	P2RY2
NQO2	NCAPG	SNAI3	SPACA6P	RIOK1	P4HB
NR1D2	NCAPH2	SNAP25	SPAG16	RIOK2	PA2G4P4
NR1H3	NCBP2	SNAP91	SPAG5	RLF	PACSIN2
NR2C1	NCCRP1	SNAPC3	SPAG7	RNASEH2B	PACSIN3
NR2C2	NCDN	SNCB	SPAST	RNASEL	PADI1
NR2E3	NCF2	SNHG16	SPATA20	RNASET2	PAFAH1B2
NR2F2-AS1	NCMAP	SNHG18	SPATA24	RNF10	PAFAH2
NRARP	NCOA1	SNORA21	SPATA41	RNF123	PAICS
NRAV	NCOA7	SNORA4	SPATS2	RNF141	PALD1
NRBP1	NCS1	SNORA67	SPDEF	RNF150	PALM
NRCAM	NDC80	SNORA71E	SPECC1L	RNF165	PANK1
NRF1	NDE1	SNORA81	SPEN	RNF181	PAOX
NRP1	NDST3	SNORD100	SPICE1	RNF2	PAPD5
NRXN3	NDUFA1	SNORD14A	SPINK8	RNF207	PAPD7
NSA2	NDUFA11	SNORD17	SPOPL	RNF217	PAPOLG
NSG1	NDUFA5	SNORD2	SPPL2A	RNF38	PAPPA2
NSMAF	NDUFA6	SNORD21	SPRED2	RNLS	PAPSS1
NSUN5	NDUFAF1	SNORD22	SPRED3	RNVU1-14	PAQR3
NTF3	NDUFB2	SNORD30	SPRY1	ROCK2	PARD3B
NUDCD3	NDUFC1	SNORD36A	SPRY4	ROMO1	PARD6G
NUDT11	NDUFS3	SNORD36C	SPSB4	ROR2	PARD6G-AS1
NUDT17	NDUFS4	SNORD38A	SPTSSB	RP1L1	PARG
NUDT4	NEAT1	SNORD46	SPTY2D1-AS1	RP9	PARP14
NUDT5	NEK6	SNORD47	SRD5A2	RPGRIP1L	PARPBP
NUDT8	NEK7	SNORD49B	SREBF2	RPL19	PARVA
NUFIP1	NELL2	SNORD56	SRGAP1	RPL23A	PAXBP1
NUP155	NEMF	SNORD58C	SRGAP3	RPL27	PAXBP1-AS1
NUP205	NET1	SNORD74	SRP54	RPL29	PAXIP1-AS1
NUP37	NEU1	SNORD84	SRPX	RPL30	PBX1
NUP43	NEU3	SNORD88C	SRRM5	RPL37	PBXIP1
NUP62	NEU4	SNORD96A	SRSF1	RPL41	PC
NUSAP1	NF1	SNRK-AS1	SRSF8	RPL7A	PCAT29
NUTM2B-AS1	NFAT5	SNRNP25	SSBP1	RPL7L1	PCAT6
NVL	NFATC2IP	SNRPC	SSBP3-AS1	RPN2	PCAT7
NXN	NFE2	SNRPD1	SSPO	RPP14	PCBP1
NXPH1	NFE2L3	SNRPD3	SSX2IP	RPS15AP10	PCBP1-AS1
NXPH2	NFKB1	SNX4	ST6GAL1	RPS2	PCBP2
NYNRIN	NGFR	SNX6	ST6GAL2	RPS27A	PCBP3
OAZ3	NHLRC1	SOAT1	ST6GALNAC2	RPS4X	PCCB
ODAM	NHLRC3	SOCS4	ST6GALNAC4	RPS6KA2	PCDH11X
ODF2L	NHS	SOCS7	STAB2	RPS6KA6	PCDH7
OFD1	NIM1K	SORT1	STAG1	RPS6KB1	PCDHA5
OGFR	NINJ1	SOX11	STAMBP	RRP15	PCDHA7
OIP5	NINL	SOX30	STARD7	RRP7BP	PCDHB10
OIP5-AS1	NIPAL2	SPATA25	STAT5B	RRS1-AS1	PCDHB14
OLFM1	NIPSNAP1	SPATA2L	STAU1	RSL1D1	PCGF2
OPHN1	NIT1	SPATA3-AS1	STEAP3-AS1	RSU1	PCID2
OPRK1	NKAP	SPIRE2	STIM1	RTEL1	PCMT1
OR1J4	NKX2-1	SPOCK2	STIM2	RUNX1T1	PCNP
OR1Q1	NLE1	SPOP	STK17A	RUSC1	PCNXL2
OSBP	NLGN3	SPR	STK26	RWDD3	PCNXL3
OSBPL2	NLGN4X	SPRED1	STK3	S100A1	PCOLCE2
OSCP1	NLRC3	SPRY2	STK32C	S100A10	PCYOX1
OSGEPL1	NLRC5	SREK1IP1	STK39	S100A13	PCYT1A
OSMR	NMD3	SRGAP2	STK4-AS1	SACM1L	PDCD4
OSTM1	NME4	SRGAP2B	STOX1	SAG	PDE4D
OVGP1	NMI	SRGAP2C	STRIP1	SAP25	PDE8B
OXLD1	NMNAT2	SRMS	STX18	SAP30	PDHB
OXSM	NNT-AS1	SRP14	STX6	SAR1B	PDIA5
P2RX5	NOC3L	SRRD	STXBP5L	SART1	PDK2
P3H2	NOD1	SRRM1	STYX	SAXO2	PDLIM4
PAAF1	NOD2	SRRM3	SUCLA2	SBDS	PDRG1
PABPC3	NOL12	SRSF12	SUN1	SBDSP1	PDS5B
PABPC4	NOL6	SS18	SUV420H1	SBF2	PDX1
PACRGL	NOL7	SS18L1	SUZ12P1	SBNO1	PDZRN3
PACS2	NOP10	SS18L2	SWAP70	SBNO2	PELP1
PADI2	NOP16	SSFA2	SWI5	SCAMP2	PERP
PAG1	NOV	ST7L	SYBU	SCAND1	PEX1
PAIP2	NPC1L1	STAG3L5P	SYCP2L	SCAP	PEX16
PAK4	NPC2	STARD10	SYDE1	SCAPER	PEX26
PAN3	NPHP1	STARD13	SYK	SCARA3	PEX5
PANK4	NPHP3	STAU2	SYNGR1	SCARB2	PFAS
PAPLN	NPIPB11	STBD1	SYTL2	SCART1	PFKP
PAPOLA	NPIPB6	STEAP3	SYTL5	SCLT1	PGAM5
PAQR5	NPM3	STK25	SZRD1	SCMH1	PGBD1
PARK7	NPR3	STK33	TAB1	SCN11A	PGBD2
PARL	NPTN-IT1	STK35	TAB2	SCN2A	PGK1
PARN	NPTX1	STMN3	TADA2B	SCN8A	PGP
PARP16	NPTX2	STOM	TAF9	SCOC	PGS1
PATL2	NPY1R	STON2	TANC2	SCRIB	PHF3
PATZ1	NPY5R	STRN3	TARDBP	SDCBP2-AS1	PHKA1
PAXIP1	NR0B2	STRN4	TAS1R3	SDHAF4	PHLDB1
PBDC1	NR1D1	STX17-AS1	TAS2R10	SDK2	PHOSPHO1
PBX3	NR1H2	STX2	TAS2R19	SEC13	PHOSPHO2
PBX4	NR2C2AP	STX4	TAS2R3	SEC23A	PHPT1
PCAT1	NR4A2	STXBP5	TAS2R31	SEC23IP	PI4KB
PCAT19	NRG3	SUDS3	TAS2R5	SEC24A	PIAS1
PCCA	NRGN	SUGT1	TAT-AS1	SELPLG	PICK1
PCDH1	NRIP1	SUPT20H	TATDN2	SEMA4A	PIF1
PCDH19	NRL	SUSD2	TBC1D13	SEMA4F	PIFO
PCDH20	NRP2	SVEP1	TBC1D15	SENP8	PIGB
PCDH9	NSFL1C	SVIP	TBC1D16	SEPP1	PIGC
PCDHA11	NSUN3	SYMPK	TBC1D29	SEPSECS-AS1	PIGP
PCDHB16	NT5C3A	SYNCRIP	TBC1D31	SEPT1	PIGU
PCDHB18P	NTN5	SYNE4	TBC1D5	SEPT11	PIK3C2A
PCDHGA1	NTRK2	SYNGAP1	TBC1D8	SEPT2	PIK3C2G
PCDHGC3	NUAK1	SYNGR3	TBC1D9	SEPT5-GP1BB	PIK3C3
PCDHGC5	NUAK2	SYNRG	TBCC	SEPW1	PIK3IP1-AS1
PCF11	NUBP1	SYT1	TBCCD1	SERGEF	PILRA
PCGF1	NUBP2	SYT3	TBL1XR1	SERPINB5	PIM3
PCK2	NUDC	SYTL3	TBRG1	SERPINI2	PIP
PCLO	NUDCD1	TAB3	TBX19	SERTAD1	PIP4K2A
PCMTD1	NUDCD2	TACSTD2	TBX2	SERTAD2	PIP5K1C
PCMTD2	NUDT10	TADA1	TCTEX1D4	SESTD1	PITX2
PCNA	NUDT12	TAF1A	TDRP	SET	PIWIL2
PCNX	NUDT22	TAF1D	TEC	SETD6	PJA2
PCOLCE	NUDT6	TAF6	TEFM	SEZ6L2	PKD1
PCSK5	NUDT9	TAF6L	TEN1-CDK3	SF3A3	PKD1P6
PCSK6	NUP35	TAF7	TENM2	SFSWAP	PKN2
PDCD10	NUP50	TAF9B	TENM3	SFT2D3	PKP1
PDE11A	NUP54	TAGLN2	TEX21P	SFTPD	PLA2G4A
PDE3A	NUP62CL	TANC1	TEX9	SFXN4	PLA2R1
PDE4B	NUP85	TANK	TFAM	SGK1	PLAA
PDE4DIP	NUP88	TAOK1	TGFB1	SGMS1-AS1	PLAT
PDE5A	NUPL1	TAP2	TGFBR2	SGSM3	PLBD1
PDE6A	NUTM2B	TARSL2	THG1L	SGTA	PLCD1
PDGFB	NXF5	TAS2R8	THOP1	SH2B3	PLCG2
PDGFRL	NXT2	TASP1	THRAP3	SH2D4A	PLEKHA2
PDIA2	OAS1	TBC1D12	THSD4	SH2D5	PLEKHA8P1
PDIK1L	OASL	TBC1D17	THUMPD1	SH3D19	PLEKHG4
PDK3	OAZ2	TBC1D2	THUMPD2	SH3D21	PLEKHG5
PDSS1	OBFC1	TBC1D22B	THYN1	SHANK2	PLEKHH3
PDZD2	OCIAD2	TBC1D24	TIAM1	SHH	PLEKHM1P
PEAK1	ODF2	TBC1D4	TIMM23	SHMT2	PLIN1
PEMT	OGDH	TBC1D9B	TIMM50	SIAE	PLIN2
PER2	OGDHL	TBKBP1	TIMM8B	SIDT1	PLOD2
PET117	ONECUT2	TBL1X	TINF2	SIGLEC15	PLOD3
PEX19	OPA3	TBPL1	TIPARP-AS1	SIN3B	PLP2
PEX6	OPN3	TBX1	TIRAP	SKIV2L2	PLRG1
PEX7	OPRL1	TBX6	TJP1	SLC10A5	PMAIP1
PFDN1	OR1J2	TBXAS1	TLK1	SLC12A2	PMF1
PFDN5	OR2A7	TC2N	TM4SF1	SLC12A3	PNKD
PFKFB2	OR7E14P	TCEANC	TM9SF3	SLC16A14	PNMT
PFKFB3	ORAOV1	TCEB2	TMC1	SLC16A3	PNRC1
PFKFB4	ORC3	TCERG1L	TMC3-AS1	SLC17A4	POC5
PFKL	OSBPL10	TCF19	TMC5	SLC18B1	PODXL
PFN2	OSBPL6	TCN2	TMC6	SLC1A1	POF1B
PGAM1	OSGEP	TCP1	TMC7	SLC20A1	POFUT1
PGBD5	OSR2	TCP11L1	TMCO3	SLC22A1	POGK
PHACTR3	OSTC	TCTA	TMED10	SLC22A15	POLG
PHACTR4	OTUD3	TCTEX1D2	TMEM102	SLC22A31	POLH
PHC3	OTUD5	TCTN2	TMEM105	SLC23A2	POLQ
PHF11	OVOL1	TDP1	TMEM107	SLC25A10	POLR1B
PHF14	OXA1L	TECPR2	TMEM108	SLC25A36	POLR2B
PHF21A	OXR1	TEKT4P2	TMEM120B	SLC25A40	POLR2C
PHF23	P2RX4	TEKT5	TMEM128	SLC25A41	POLR2H
PHF7	P2RX6	TERF2	TMEM132A	SLC25A43	POLR2J2
PHGDH	P3H1	TERF2IP	TMEM132B	SLC26A6	POLR2J4
PHKG2	P3H4	TES	TMEM135	SLC27A5	POLR3D
PHRF1	P4HA3	TEX19	TMEM147	SLC30A5	POLR3G
PHTF2	P4HTM	TEX2	TMEM14A	SLC30A9	POLRMT
PHYKPL	PABPC1L	TEX30	TMEM14C	SLC34A3	POMP
PI4KA	PABPC4L	TEX40	TMEM160	SLC35F2	POP4
PI4KAP2	PABPN1	TFB2M	TMEM167A	SLC35F5	POP5
PIBF1	PAF1	TFCP2	TMEM175	SLC38A1	PORCN
PIDD1	PAFAH1B1	TFF1	TMEM177	SLC38A2	POTEI
PIEZO1	PANO1	TFF2	TMEM183A	SLC38A7	POU4F3
PIGA	PAPSS2	TFPT	TMEM184A	SLC39A10	PPAP2B
PIGK	PAQR8	TFRC	TMEM184C	SLC39A4	PPAPDC1A
PIGM	PARD6A	TGS1	TMEM19	SLC41A3	PPAPDC1B
PIGO	PARM1	THAP11	TMEM191A	SLC45A3	PPAPDC2
PIGV	PARP1	THAP4	TMEM2	SLC48A1	PPARD
PIGZ	PARP10	THAP8	TMEM204	SLC4A11	PPARGC1A
PIH1D1	PARP11	THOC1	TMEM209	SLC51A	PPARGC1B
PIK3C2B	PARP6	THOC6	TMEM229B	SLC6A10P	PPDPF
PIK3CB	PARS2	THSD7A	TMEM237	SLC6A17	PPEF2
PIK3CD	PARTICL	TIAL1	TMEM241	SLC8A3	PPFIA4
PIK3R1	PAX6	TIAM2	TMEM243	SLC9A2	PPHLN1
PIK3R3	PAX8-AS1	TIGD7	TMEM251	SLC9A4	PPIH
PIKFYVE	PAX9	TIMM10B	TMEM30A	SLC9C1	PPIP5K2
PIN4	PAXIP1-AS2	TIMP3	TMEM33	SLFNL1	PPM1B
PIN4P1	PCDHA12	TM9SF2	TMEM40	SLIT2	PPM1G
PINLYP	PCDHB4	TMA16	TMEM51-AS1	SLIT3	PPM1K
PIPOX	PCDHGA10	TMBIM6	TMEM60	SLMO1	PPP1CA
PITRM1	PCDHGA3	TMCC1	TMEM69	SMAD1	PPP1R18
PITRM1-AS1	PCDHGA9	TMCC1-AS1	TMEM70	SMAGP	PPP1R2
PIWIL4	PCED1A	TMCO4	TMEM79	SMC1B	PPP1R35
PKDCC	PCED1B	TMED2	TMEM81	SMC2	PPP1R9A
PLA2G15	PCGF3	TMED7	TMPRSS13	SMCHD1	PPP6C
PLAC8L1	PCGF5	TMEM101	TMPRSS2	SMCR8	PPP6R2
PLAU	PCIF1	TMEM106A	TMTC3	SMIM3	PPWD1
PLBD2	PCP4	TMEM106C	TMTC4	SMPD4	PQLC2
PLEC	PCSK1N	TMEM144	TNFAIP2	SMPDL3B	PRDX2
PLEK2	PCTP	TMEM145	TNFRSF10A	SNAI1	PRKAB2
PLEKHA5	PCYT2	TMEM164	TNFRSF21	SNAPC1	PRKACB
PLEKHB1	PDCD11	TMEM173	TNKS1BP1	SNAPC4	PRKAG1
PLEKHB2	PDCD6	TMEM185A	TNKS2	SNAPC5	PRKAG2-AS1
PLEKHG4B	PDCD6IP	TMEM185B	TNNC1	SNCG	PRKAR2A-AS1
PLEKHM3	PDCL	TMEM189	TNPO1	SNHG10	PRKCA
PLK3	PDCL3P4	TMEM192	TNPO3	SNHG20	PRKCE
PLS1	PDE1B	TMEM198	TOMM70A	SNHG3	PRKCQ
PLSCR1	PDE4A	TMEM198B	TOP2B	SNHG9	PRKCZ
PLXNA1	PDE7B	TMEM217	TOP3A	SNORA16A	PRKRIP1
PLXNB2	PDIA6	TMEM229A	TOPORS	SNORA33	PRMT3
PLXNC1	PDLIM2	TMEM230	TOR4A	SNORA41	PRORSD1P
PLXND1	PDLIM3	TMEM231	TP53I3	SNORA51	PROSC
PMEPA1	PDP2	TMEM254	TP73	SNORA53	PRPS2
PMM2	PDPK1	TMEM263	TPD52L1	SNORA61	PRPSAP1
PMPCB	PDXDC2P	TMEM27	TPM3	SNORA64	PRPSAP2
PMS1	PDZD11	TMEM30B	TPM3P9	SNORA69	PRR15L
PMS2P1	PDZD4	TMEM39B	TRA2B	SNORA73B	PRR3
PNCK	PDZK1	TMEM41A	TRABD	SNORA8	PRR34
PNKP	PELI2	TMEM50B	TRAF3IP2-AS1	SNORD14D	PRR5
PNLDC1	PELO	TMEM65	TRAFD1	SNORD15B	PRSS35
PNMA6A	PEPD	TMEM80	TRAM2	SNORD19B	PRSS36
PNP	PER1	TMEM86A	TRAP1	SNORD1A	PRUNE2
PNPLA2	PERM1	TMEM87A	TRAPPC2B	SNORD28	PSAP
PNPLA8	PET100	TMEM8A	TRAPPC5	SNORD31	PSD2
PNPT1	PEX11G	TMF1	TRAPPC6B	SNORD42B	PSG4
POC1B	PEX12	TMPO	TRAPPC9	SNORD4A	PSMA4
PODXL2	PEX2	TMSB15A	TRIM14	SNORD63	PSMB5
POGLUT1	PFKFB1	TMSB4X	TRIM17	SNORD65	PSMB6
POLI	PGC	TNFRSF10B	TRIM22	SNPH	PSMC6
POLM	PGD	TNFRSF13C	TRIM33	SNRK	PSMF1
POLR1A	PGK2	TNFRSF19	TRIM45	SNRNP200	PSMG2
POLR1C	PGLS	TNFRSF6B	TRIM46	SNRNP35	PTBP2
POLR1D	PGM2L1	TNIK	TRIM59	SNRNP48	PTENP1
POLR1E	PGM5	TNRC6B	TRIM68	SNRNP70	PTGER4
POLR2G	PHACTR2	TOMM40	TRIP6	SNRPF	PTGES3L
POLR2K	PHC2	TOMM7	TRMT10B	SNX10	PTPN23
POLR3A	PHF12	TOR1AIP2	TRMT10C	SNX13	PTPN3
POMK	PHF20	TPD52	TRMT2B	SNX17	PTPN4
POMZP3	PHF21B	TPGS1	TRNAU1AP	SNX18	PTPRA
POP1	PHKA2-AS1	TPGS2	TRPT1	SNX21	PTPRCAP
POR	PHKB	TPMT	TRPV4	SNX3	PTPRE
POT1-AS1	PHLDA1	TPP1	TSC2	SOCS1	PTPRH
POU2F2	PHLDA3	TPRG1L	TSC22D1	SOCS3	PUS1
PPA2	PHYH	TPT1	TSFM	SOCS5	PWAR5
PPIAP30	PHYHD1	TPTE2P5	TSG101	SOCS6	PVR
PPIL3	PI15	TRAIP	TSPAN12	SON	PVRL1
PPIL6	PI16	TRAPPC1	TSPAN18	SOS2	PXN
PPL	PI3	TRAPPC10	TSPAN5	SOWAHA	PYCARD-AS1
PPM1D	PIAS3	TRAPPC2L	TTBK1	SOWAHC	PYCR1
PPM1L	PICALM	TRAPPC3	TTC23	SOX7	PYGB
PPM1M	PIGG	TRIM13	TTC28-AS1	SOX9-AS1	QDPR
PPP1R11	PIGQ	TRIM16L	TTC32	SP3	QKI
PPP1R12B	PIGX	TRIM24	TTC39B	SPACA4	RAB13
PPP1R13B	PIK3CA	TRIM25	TTC4	SPAG1	RAB17
PPP1R1B	PIK3R4	TRIM26	TTI2	SPAG17	RAB19
PPP1R3E	PIP5KL1	TRIM31-AS1	TTLL1	SPATA33	RAB29
PPP1R42	PITPNB	TRIM39	TTLL5	SPATA4	RAB2A
PPP2R2D	PITPNM1	TRIM5	TTYH3	SPCS1	RAB33B
PPP2R5B	PITPNM3	TRIM52	TUB	SPG20-AS1	RAB38
PPP2R5D	PJA1	TRIP13	TUBA1B	SPG21	RAB3B
PPP3CC	PKD2	TRMT112	TUBA4A	SPNS1	RAB3D
PPP4C	PKHD1	TRMT5	TUBB	SPNS2	RAB3GAP1
PPP4R1	PKHD1L1	TRMU	TUBB2A	SPOCK1	RAB4A
PPT1	PKI55	TRPM4	TUBG2	SPPL2B	RABGEF1
PRADC1	PKIB	TRPV5	TUBGCP6	SPRYD3	RAC3
PRC1-AS1	PKM	TSLP	TUSC1	SPTBN4	RAD51-AS1
PRDM16	PKMYT1	TSNAXIP1	TXN2	SRBD1	RAD51B
PRDM6	PKN3	TSPAN1	TYSND1	SRD5A1	RAD51D
PRELID2	PKP3	TSSC1	UBAC2	SREBF1	RALGPS1
PRIM1	PLA2G10	TSTD3	UBE2B	SRFBP1	RALY
PRKAR1A	PLA2G1B	TTC21A	UBE2D2	SRI	RALY-AS1
PRKAR1B	PLA2G4E	TTC39C	UBE2M	SRP72	RAP2B
PRKAR2A	PLA2G6	TTC5	UBE2R2	SRP9	RAPGEF3
PRKD3	PLAC8	TTI1	UBE2Z	SRRM2-AS1	RARB
PRKRA	PLAG1	TTLL11	UBE3C	SRSF5	RARRES2
PROC	PLAGL2	TTLL12	UBIAD1	SRSF9	RARS
PROCA1	PLAUR	TTLL4	UBL7	SRXN1	RARS2
PROM2	PLCB3	TUBGCP4	UBN2	SSBP2	RASA3
PRPF39	PLCD3	TULP3	UBP1	SSBP3	RASAL2
PRR11	PLCXD2	TUSC8	UBXN2A	SSH3	RASAL2-AS1
PRR12	PLEKHA3	TVP23C	UBXN7	SSNA1	RASD1
PRR19	PLEKHA7	TXNDC15	UCKL1	SSR4	RASD2
PRR5L	PLEKHG2	TXNL4B	UEVLD	SSR4P1	RASGEF1A
PRRC1	PLEKHH2	TXNRD2	UGCG	ST13	RASGRF1
PRRC2B	PLEKHM1	TXNRD3	UGT2B17	ST3GAL4	RASIP1
PRRT1	PLEKHO2	TYMSOS	UHRF1BP1L	STAG2	RASL10A
PRRT3	PLGRKT	U2SURP	UHRF2	STAG3L1	RASSF5
PRRT4	PLS3	UAP1L1	ULBP2	STAG3L2	RASSF7
PRSS27	PLSCR4	UBA2	UMODL1	STAG3L4	RBAK
PRSS8	PLXDC1	UBA6	UNC119B	STAM2	RBFA
PSD4	PM20D2	UBAP1	UPF1	STAMBPL1	RBFADN
PSEN1	PMS2P9	UBE2G2	UQCR10	STAP2	RBM10
PSMA1	PMVK	UBE2H	UQCR11	STAT1	RBM18
PSMA5	PNO1	UBE2Q2P1	URB1-AS1	STMND1	RBM22
PSMB1	PNPLA3	UBE2S	URM1	STOML2	RBM34
PSMB8	PNPLA7	UBE4A	USP27X-AS1	STPG2	RBM42
PSMC4	PNRC2	UBL4A	USP35	STRN	RBM4B
PSMC5	POLE4	UBN1	USP3-AS1	STS	RBMS1
PSMD1	POLR2A	UBQLNL	USP54	STT3A	RBMS2
PSMD11	POLR2E	UBR3	USP6	STT3B	RDH16
PSMD12	POLR2F	UBR7	USP7	STX10	RELL1
PSMD4	POLR2J3	UBXN2B	USPL1	STX1B	RELT
PSMD5	POLR2L	UCHL5	UVSSA	STX3	REST
PSMD5-AS1	POM121	UCK1	VAMP4	STX7	RETSAT
PSME2	PON2	UHRF1	VAPB	SUB1	REXO4
PSPN	POTEF	ULK2	WASF1	SUCO	RFWD3
PTBP1	POTEKP	ULK4	VASH2	SUGP1	RGP1
PTDSS1	POU3F3	UNC50	VASP	SUGT1P1	RGS10
PTGR2	POU6F1	UPRT	VAT1	SUGT1P3	RGS11
PTHLH	PP14571	UQCRC2	VAV2	SULT4A1	RGS9
PTMS	PP7080	UQCRHL	VAX2	SUMF1	RHBDD1
PTPN12	PPAN	URB2	WBSCR16	SUN2	RHBDD3
PTPN21	PPAP2C	USP1	VDAC1	SUPT3H	RHOBTB2
PTPRK	PPIA	USP13	WDR1	SURF1	RHOD
PTPRN2	PPIB	USP28	WDR12	SURF6	RIMKLB
PTPRS	PPID	USP39	WDR41	SUSD5	RIMS1
PTPRVP	PPIE	USP4	WDR53	SV2A	RIT1
PTX3	PPIEL	USP40	WDR54	SWT1	RLIM
PUF60	PPIL2	USP42	WDR62	SYDE2	RMI1
PUM2	PPM1A	USP46	WDR76	SYF2	RMI2
PURB	PPOX	USP49	WDR82	SYN1	RMRP
PWRN3	PPP1R12C	UXT	WLS	SYNPO2	RNA45S5
PXDC1	PPP1R14B	WAC-AS1	VMO1	SYNPO2L	RNASE4
[truncated: 1,108 more rows]
