# Supplementary material for: DUSP6 inhibition overcomes neuregulin/HER3-driven therapy tolerance in HER2+ breast cancer
Source: EMBO Mol Med. 2024 Jun 17;16(7):8. doi: 10.1038/s44321-024-00088-0 (PMC11251193; doi:10.1038/s44321-024-00088-0)
Supplement: Supplementary file 8 — Dataset EV3 [file 44321_2024_88_MOESM8_ESM.xlsx]

## Sheet: DTP vs CTL Downregulated
Query Name	Rank	Scaled Rank	Set_name	TF	Intersect	Set length	FET p-value	FDR	Odds Ratio	Library	Overlapping_Genes
gene_set_query	1	0.008475	E2F4_HELAS3_HG19	E2F4	205	1071	2.518e-101	1.39e-98	9.308	ENCODE--ChIP-seq	SMC4,SMC2,GTSE1,WDHD1,WDR76,DEPDC1B,NHLRC2,PRR11,ASF1B,NUP205,CDCA2,CDCA3,PRKDC,CDCA5,CDCA7,NCAPG,CDCA8,WDR62,SKA3,IQGAP3,NCAPH,SKA1,FIGNL1,CEP78,BARD1,PLK4,PLK1,CDC7,CDC6,FAM111B,SASS6,SPIN4,NCAPG2,CHAF1B,NUF2,PBK,TK1,ZNF367,DLGAP5,CEP55,HELLS,RMI2,RMI1,CIT,INCENP,CENPA,NEURL1B,CENPU,CASP8AP2,SLF1,CDKN2C,CENPW,ATAD5,ATAD2,CENPF,CENPI,CENPK,CENPL,CENPM,CENPN,CENPO,NCAPD3,CENPQ,CDKN3,ZNF695,RIF1,R…
gene_set_query	2	0.01695	FOXM1_ECC1_HG19	FOXM1	107	525	2.016e-59	3.71e-57	10.07	ENCODE--ChIP-seq	SMC4,GTSE1,PRR11,ASF1B,PIF1,CDCA2,NCAPG,CDCA8,SKA3,NCAPH,PLK1,RDX,STON2,NUF2,PBK,TK1,DLGAP5,CEP55,DUSP6,CIT,INCENP,CENPA,NEURL1B,LDLR,CENPU,CDKN2C,ATAD5,ATAD2,CENPE,CENPF,CENPL,CENPN,CENPO,CDKN3,HJURP,NEK2,OIP5,KPNA2,CDC25C,TROAP,HMMR,NDC80,CDK1,LBR,RFC3,CKAP2L,ASPM,ESPL1,BIRC5,MTFR2,UHRF1,TTK,E2F2,E2F8,SPAG5,PRC1,MKI67,CDC20,FBXO5,TMPO,NEIL3,KIF20A,KIF20B,RACGAP1,ANLN,TPX2,ANP32E,TOP2A,KIF14,KIF…
gene_set_query	3	0.02542	FLI1_MEGAKARYOCYTE_MM9	FLI1	128	1837	9.883e-22	6.82e-20	2.945	ENCODE--ChIP-seq	SMC4,SMC2,GTSE1,STARD4,WDR76,DEPDC1B,ASF1B,CDCA3,CDCA5,NCAPG,CDCA8,WDR62,SKA3,IQGAP3,NCAPH,FIGNL1,BARD1,PLK4,PLK1,CDC7,LNPEP,CDC6,SASS6,GPR19,CPEB4,NCAPG2,CHAF1B,NUF2,TK1,DLGAP5,TCF19,DUSP6,KIFC1,INCENP,CENPU,CASP8AP2,SLF1,CENPW,ATAD5,ATAD2,CENPF,CENPN,CENPO,CENPQ,HJURP,KPNA2,F2R,CDC25C,CDC25A,ACAP2,MELK,BLM,RAD51AP1,ORC1,FANCI,FANCM,NDC80,CDK1,ARHGAP11A,MCM10,FOXM1,ARL5B,RFC3,CKAP2L,SMC1A,ASPM,M…
gene_set_query	4	0.0339	E2F1_HELAS3_HG19	E2F1	128	1854	2.059e-21	1.26e-19	2.916	ENCODE--ChIP-seq	SMC4,ZC3H12C,GTSE1,XYLB,WDHD1,DICER1,WDR76,DEPDC1B,HSPA4L,CDCA7,NCAPG,SKA3,HACD2,SLC5A3,NCAPH,FIGNL1,CEP78,BARD1,EIF2AK2,CDC7,CDC6,NETO2,GPR180,LIN54,SPIN4,NCAPG2,ARHGAP5,TMEM47,CHAF1B,PBK,CEP55,HELLS,RMI1,NEURL1B,CASP8AP2,CDKN2C,ATAD5,ATAD2,HIPK3,CENPF,CENPK,CENPL,RIF1,OIP5,CDC25A,IL6ST,LRRC58,BLM,PKMYT1,SOCS4,FANCI,OSBPL8,CCDC18,FANCA,NDC80,CDK1,EXO1,RFC3,MMS22L,LCOR,MCM6,DTL,SSX2IP,MCM2,SEC23A…
gene_set_query	5	0.04237	NFYA_K562_HG19	NFYA	123	1867	3.372e-19	1.86e-17	2.773	ENCODE--ChIP-seq	GTSE1,DEPDC1B,PADI2,PRR11,PIF1,CDCA2,CDCA8,WDR62,PLK4,EDEM3,PLK1,CDC6,ZNF257,EEA1,TK1,ZNF367,DLGAP5,RMI2,FAM126B,FAM126A,CIT,INCENP,CKS2,ZNF100,CENPU,CASP8AP2,CENPE,CENPF,CENPK,CENPL,CENPQ,CDKN3,ZNF695,HJURP,NEK2,KPNA2,CDKL5,CDC25C,CDC25A,ZNF678,IL6ST,BLM,TROAP,RAD51AP1,CCDC18,FANCM,GFPT1,FANCA,CDK1,MCM8,MCM10,CERS6,CKAP2L,ATRX,ASPM,ESPL1,ZNF519,MCM6,MTFR2,NEMP1,DTL,TTK,HSD17B12,CDC45,E2F1,E2F7,E…
gene_set_query	6	0.05085	IRF3_GM12878_HG19	IRF3	120	1865	4.397e-18	2.02e-16	2.704	ENCODE--ChIP-seq	GTSE1,DEPDC1B,PADI2,PRR11,CDCA5,CDCA7,CDCA8,PLK4,ZNF141,PLK1,CDC6,FAM111B,EEA1,TK1,ZNF367,DLGAP5,RMI2,ELOVL6,FAM126B,FAM126A,CIT,INCENP,CKS2,CENPA,ZNF100,CENPU,CASP8AP2,CENPF,CENPK,CENPL,CENPQ,CDKN3,ZNF695,RIF1,HJURP,NEK2,OIP5,KPNA2,ZNF681,CDKL5,ZNF678,IL6ST,DGKH,BLM,TROAP,HMMR,RAD51AP1,FANCM,FANCA,CDK1,MCM10,LBR,CERS6,CKAP2L,ASPM,ESPL1,ZNF519,MCM6,MTFR2,DTL,SSX2IP,TTK,HSD17B12,E2F1,E2F3,E2F7,E2F…
gene_set_query	7	0.05932	NFYB_K562_HG19	NFYB	113	1841	7.111e-16	2.8e-14	2.571	ENCODE--ChIP-seq	CEP97,DEPDC1B,PRR11,CDCA5,CDCA8,WDR62,PLK1,CDC6,FAM111B,SASS6,ZNF257,EEA1,TK1,DLGAP5,CEP55,RMI2,FAM126A,INCENP,CENPA,ZNF100,CENPE,CENPF,CENPK,CENPL,CENPQ,ZNF695,RIF1,NEK2,KPNA2,ZNF681,CDC25C,TROAP,HMMR,RAD51AP1,ZNF876P,FANCM,GFPT1,FANCA,CDK1,ARHGAP11A,MCM8,MCM10,ARL5B,CERS6,CKAP2L,ATRX,ASPM,ESPL1,ZNF519,MCM6,MTFR2,BDP1,NEMP1,DTL,UHRF1,TTK,HSD17B12,E2F2,E2F7,E2F8,SPAG5,CEP152,EFR3B,PRC1,CDC20,TMPO…
gene_set_query	8	0.0678	FOS_K562_HG19	FOS	112	1858	2.934e-15	1.08e-13	2.522	ENCODE--ChIP-seq	STARD4,PADI2,PRR11,ASF1B,PIF1,CDCA2,CDCA3,CDCA8,WDR62,EDEM3,CDC6,GPR180,FASN,ZNF257,EEA1,TK1,ZNF367,DLGAP5,RMI2,RMI1,FAM126B,FAM126A,CIT,INCENP,CKS2,CENPA,ZNF100,CASP8AP2,CENPF,CENPK,CENPM,NCAPD3,CDKN3,ZNF695,HJURP,NEK2,OIP5,KPNA2,ZNF681,CDKL5,CDC25C,CDC25A,ACAP2,ZNF678,IL6ST,BLM,TROAP,HMMR,ACAT2,ORC6,FANCM,FANCA,CDK1,MCM10,LBR,CKAP2L,ASPM,ZNF519,MCM6,MTFR2,NEMP1,SSX2IP,UHRF1,TTK,CDC45,E2F1,E2F3,…
gene_set_query	9	0.07627	SP1_HCT116_HG19	SP1	94	1458	6.511e-15	2.25e-13	2.71	ENCODE--ChIP-seq	ABCA12,DICER1,PRR11,ASF1B,CDCA2,CDCA3,PRKDC,CDCA5,EDEM3,LNPEP,CDC6,LIN54,ZNF367,DLGAP5,RMI2,RMI1,FAM126B,FAM126A,DUSP6,CIT,INCENP,CKS2,CENPA,LDLR,ZNF100,CENPU,CASP8AP2,CENPE,CENPF,CENPK,CENPQ,CDKN3,ZNF695,HJURP,CDKL5,CDC25C,CDC25A,ACAP2,IL6ST,TROAP,ORC6,FANCM,ANKRD22,CDK1,MCM8,MCM10,RFC3,CKAP2L,ASPM,POLR1A,MCM6,MTFR2,NEMP1,PPM1L,TTK,HSD17B12,CDC45,E2F1,CEP152,PRC1,TMPO,ESCO2,TIAM1,ZNF714,ZWINT,TP…
gene_set_query	10	0.08475	E2F6_H1HESC_HG19	E2F6	104	1802	2.763e-13	7.63e-12	2.408	ENCODE--ChIP-seq	XYLB,WDHD1,DEPDC1B,NUP205,HSPA4L,CDCA7,NCAPG,SKA3,NCAPH,FIGNL1,PLK1,EIF2AK2,CDC6,NETO2,GPR180,GPR19,SPIN4,CHAF1B,NUF2,PBK,TK1,ZNF367,DLGAP5,CEP55,RMI2,CENPA,CASP8AP2,SLF1,ATAD5,CENPF,CENPK,CDKN3,UHRF1BP1L,RIF1,PYGO1,LRRC58,BLM,RAD51AP1,SOCS4,FANCI,OSBPL8,GFPT1,FANCA,FANCB,CDK1,MCM8,LRRK2,MCM10,RFC3,CERS6,VPS13C,MMS22L,BIRC5,NEMP1,DTL,SSX2IP,MCM2,UHRF1,CDC45,E2F2,E2F7,CEP152,RAD51,ESCO2,UHMK1,C2CD…
gene_set_query	11	0.09322	SETDB1_U2OS_HG19	SETDB1	101	1803	2.87e-12	7.54e-11	2.333	ENCODE--ChIP-seq	SMC4,RC3H2,DEPDC1B,PRR11,ASF1B,CDCA2,CDCA7,NCAPG,SKA3,FIGNL1,PLK1,CDC7,FAM111B,GPR180,SASS6,GPR19,EEA1,NUF2,DLGAP5,FAM126B,DUSP6,INCENP,CKS2,CENPA,CENPU,CENPW,ATAD2,CENPE,CENPF,CENPL,CENPM,CENPQ,CDKN3,UHRF1BP1L,RIF1,HJURP,OIP5,ZNF681,ZNF678,DNMT1,HMMR,RAD51AP1,FANCM,FANCA,CDK1,ARHGAP11A,RFC3,CKAP2L,ASPM,MMS22L,BIRC5,MTFR2,DTL,SSX2IP,GTF3C4,TTK,HSD17B12,CDC45,FBXO5,PDK1,KIF20A,KIF20B,C2CD4A,BRIP1,…
gene_set_query	12	0.1017	TCF7L2_HELAS3_HG19	TCF7L2	122	2574	7.365e-10	1.63e-08	1.957	ENCODE--ChIP-seq	GTSE1,XYLB,STARD4,WDR76,PRR11,CDCA8,IQGAP3,NCAPH,SKA1,PRKAR2A,EDEM3,CDC6,GPR180,SASS6,LIN54,NCAPG2,ARHGAP5,NUF2,PBK,TK1,ZNF367,DUSP4,RMI1,FAM126A,DUSP6,INCENP,SGMS2,CENPA,EGFR,LDLR,SLF1,CDKN2C,ATAD5,CENPE,CENPF,CENPL,CENPO,CENPQ,ZNF695,RTKN2,NEK2,OIP5,KPNA2,CDKL5,MELK,IL6ST,LRRC58,BLM,DNMT1,HMBOX1,ORC1,GFPT1,CDK1,NF1,MCM8,EXO1,DDI2,CKAP2L,VPS13C,ATRX,SMC1A,ASPM,MMS22L,ESPL1,POLR1A,MCM6,MCM2,ROCK2…
gene_set_query	13	0.1102	MXI1_IMR90_HG19	MXI1	90	1828	1.268e-08	2.5e-07	2.036	ENCODE--ChIP-seq	SMC2,WDHD1,DEPDC1B,PRR11,CLOCK,CDCA5,SKA3,SKA1,CEP78,BARD1,EDEM3,ZNF141,PLK1,RDX,GPR180,NCAPG2,ARHGAP5,NUF2,TK1,ZNF367,RMI2,FAM126B,CKS2,ZNF100,SLF1,ATAD5,CENPF,CRAT,CENPQ,RTKN2,NEK2,OIP5,CDC25C,MELK,BLM,TROAP,PKMYT1,HMBOX1,ORC6,SOCS4,FANCI,GFPT1,NDC80,CDK1,ARHGAP11A,MCM10,EXO1,ZNF519,MTFR2,NEMP1,DTL,E2F2,E2F7,SLC12A2,SEC24A,CEP152,RAD51,PRC1,RASSF3,TPX2,APOBEC3B,BRCA1,KIF15,AKAP11,SH3PXD2A,KIF2C…
gene_set_query	14	0.1186	MAX_A549_HG19	MAX	123	2861	1e-07	1.84e-06	1.767	ENCODE--ChIP-seq	GTSE1,XYLB,WDHD1,STARD4,FNDC3A,DICER1,WDR76,DEPDC1B,CLOCK,CDCA2,CDCA5,IQGAP3,SLC5A3,SKA1,PRKAR2A,BARD1,PLK4,EDEM3,HOMER1,CDC6,GPR180,REL,SPIN4,NHSL2,CHAF1B,NUF2,PBK,TK1,DLGAP5,CEP55,RMI2,CDYL2,SGMS2,EGFR,CENPU,CASP8AP2,SLF1,CENPW,CENPE,CENPK,CENPL,CENPO,CDKN3,UHRF1BP1L,CDC25A,ACAP2,MELK,LRRC58,BLM,HMMR,PKMYT1,RAD51AP1,SOCS4,FANCI,OSBPL8,NDC80,MFHAS1,ARHGAP11A,MCM8,MCM10,RFC3,CERS6,VPS13C,MMS22L,E…
gene_set_query	15	0.1271	SP2_K562_HG19	SP2	92	2063	5.837e-07	9.76e-06	1.835	ENCODE--ChIP-seq	STARD4,PADI2,PRR11,ASF1B,CDCA2,CDCA3,CDCA8,WDR62,EDEM3,GPR180,EEA1,NUF2,TK1,ZNF367,DLGAP5,RMI2,RMI1,FAM126A,CIT,INCENP,CENPA,CASP8AP2,CENPF,CENPM,NCAPD3,CDKN3,ZNF695,ANKRD36,HJURP,ZNF681,CDKL5,CDC25C,CDC25A,ACAP2,ZNF678,IL6ST,BLM,TROAP,HMMR,ACAT2,ORC6,FANCI,FANCM,GFPT1,MCM10,CERS6,CKAP2L,ASPM,ZNF519,MTFR2,NEMP1,TTK,CDC45,E2F1,E2F3,RFFL,E2F7,CEP152,PRC1,CDC20,CHEK1,FBXO5,ESCO2,ZNF714,KIF20B,BRIP1,…
gene_set_query	16	0.1356	MYC_CH12LX_MM9	MYC	78	1711	1.523e-06	2.47e-05	1.878	ENCODE--ChIP-seq	GTSE1,PRR11,PIF1,PRKDC,CDCA7,CDCA8,WDR62,IQGAP3,FIGNL1,PLK4,PLK1,EIF2AK2,DHFR,GPR19,CHAF1B,PBK,DLGAP5,TCF19,RMI2,RMI1,CASP8AP2,CENPW,ATAD5,CENPE,CENPI,CENPL,CENPN,SLC39A8,KPNA2,BLM,ACAT2,ORC6,ORC1,SOCS4,FANCI,CDK1,ARHGAP11A,CKAP2L,VPS13C,ESPL1,POLR1A,BIRC5,MCM6,DTL,UHRF1,TTK,SEC24A,TONSL,CDC20,CHEK1,KIF20A,ANLN,TPX2,ANP32E,BRCA2,CEACAM1,G2E3,KIF2C,PCNA,PRIM1,TACC3,MAD2L1,ERCC6L,DSCC1,BUB1B,TTF2,E…
gene_set_query	17	0.1441	GATA1_ERYTHROBLAST_HG19	GATA1	91	2088	1.597e-06	2.52e-05	1.792	ENCODE--ChIP-seq	SMC2,WDHD1,DICER1,WDR76,NHLRC2,PRR11,ASF1B,CDCA2,SKA3,CEP78,ZNF141,LNPEP,DHFR,SASS6,CPEB4,TK1,CEP55,RMI2,TET2,FAM126B,FAM126A,DUSP6,CENPA,CENPU,CASP8AP2,SLF1,ATAD5,ATAD2,HIPK3,CENPE,CENPK,CENPL,RIF1,OIP5,SLC39A8,IL6ST,DGKH,HMBOX1,SOCS4,OSBPL8,FANCM,MFHAS1,CDK1,EXO1,DDI2,LBR,RFC3,CKAP2L,VPS13C,ASPM,ESPL1,DTL,SSX2IP,FNIP2,PRC1,FBXO5,ESCO2,NEIL3,KIF20A,TMTC3,BRIP1,N4BP2,ZWINT,ANP32E,BRCA1,KIF11,TMED…
gene_set_query	18	0.1525	GATA3_SHSY5Y_HG19	GATA3	79	1801	5.06e-06	7.16e-05	1.804	ENCODE--ChIP-seq	ZC3H12C,CEP97,FAR2,CLOCK,PIF1,NCAPG,NCAPH,SKA1,ZNF141,AGO2,CPEB4,LIN54,SPIN4,STON2,EEA1,CEP55,RMI2,FAM126A,CIT,MBNL3,ZNF100,CENPO,RTKN2,KPNA2,PYGO1,IL6ST,LRRC58,BLM,HMMR,RAD51AP1,ORC1,FANCI,LRRK2,MCM10,PIK3C2A,EXO1,LBR,VPS13C,ATRX,ASPM,DTL,HSD17B12,ZBTB41,E2F2,SEC24A,PRC1,ASXL2,SEC24D,RASSF3,KIF21A,KIF20B,TMTC3,NEU3,BRIP1,ZBED6,XRCC2,BRI3BP,POLA2,ANP32E,KIF14,BRCA1,PTPRG,NBPF1,GAN,AKAP5,RAD54B,ZN…
gene_set_query	19	0.161	NRF1_HELAS3_HG19	NRF1	78	1810	1.024e-05	0.000135	1.771	ENCODE--ChIP-seq	SMC4,GTSE1,WDHD1,CLOCK,ASF1B,CDCA2,NCAPG,SKA3,SLC5A3,SKA1,FIGNL1,PRKAR2A,PLK4,CDC7,CDC6,GPR180,RMI2,CKS2,CENPU,CENPO,NCAPD3,OIP5,PPTC7,LRRC58,DNMT1,PKMYT1,RAD51AP1,ORC6,SOCS4,FANCM,GFPT1,CDK1,NF1,VPS13C,POLR1A,MCM6,DTL,MCM2,RAB23,ASXL2,SEC24D,FBXO5,CEP57L1,RACGAP1,CDT1,XRCC2,NBEAL1,ZWINT,TPX2,POLA2,BRCA1,KIF15,NBPF1,KIF2A,PCNA,PRIM1,RAD54B,PUS7L,SPC24,MAD2L1,ERCC6L,NUSAP1,GEN1,CCNE2,TIMELESS,CCNB…
gene_set_query	20	0.1695	CREB1_HEPG2_HG19	CREB1	60	1325	2.189e-05	0.000269	1.865	ENCODE--ChIP-seq	GTSE1,WDHD1,DEPDC1B,NUP205,IQGAP3,CDC6,SASS6,NCAPG2,NUF2,DLGAP5,CEP55,CIT,CENPW,CENPE,CENPK,CENPL,CENPQ,HJURP,IL6ST,BLM,TROAP,RAD51AP1,SOCS4,MCM10,EXO1,RFC3,CKAP2L,ATRX,MCM6,MTFR2,NEMP1,MCM2,GTF3C4,SEC24A,RAD51,PRC1,SEC24D,PANK3,ESCO2,CEP57L1,RACGAP1,XRCC2,TOP2A,KIF14,KIF15,KIF2C,GINS2,GINS4,TACC3,BUB1B,OIP5-AS1,FANCD2,STIL,NUP155,UBE2C,KIF18A,DIAPH3,HOOK1,DARS2,RRM1
gene_set_query	21	0.178	GTF2B_K562_HG19	GTF2B	78	1855	2.253e-05	0.00027	1.726	ENCODE--ChIP-seq	SMC4,WDHD1,NCAPG,SKA3,SLC5A3,CEP78,PLK1,FASN,REL,CPEB4,NCAPG2,NUF2,PBK,TK1,HELLS,RMI1,FAM126A,LDLR,ATAD5,CENPF,CENPK,ZNF695,ZNF681,CDC25C,DNMT1,SOCS4,OSBPL8,CDK1,NF1,MCM8,MCM10,DDI2,RFC3,BMP2K,MCM6,TTK,COCH,SLC12A2,SPAG5,CEP152,MND1,RAD51,SEC24D,ZNF714,KIF20B,XRCC2,ZWINT,TPX2,POLA2,APOBEC3B,KIF14,KIF11,BRCA2,KIF15,SCML2,SREBF1,KIF23,DEPDC1,G2E3,KIF2C,PCNA,SPC25,DSCC1,ZNF81,PTTG1,EME1,NUSAP1,FANCD…
gene_set_query	22	0.1864	IKZF1_GM12878_HG19	IKZF1	77	1836	2.71e-05	0.000318	1.721	ENCODE--ChIP-seq	ABCA12,ZC3H12C,NHLRC2,PRR11,CLOCK,NUP205,CDCA7,HACD2,NCAPH,FIGNL1,BARD1,PLK4,RDX,NETO2,FAM111B,GPR180,AGO2,HELLS,RMI1,ELOVL6,GCNT1,ADCY3,ZNF100,ATAD2,CENPL,CENPN,SLC39A8,MELK,ZNF678,IL6ST,DGKH,HMBOX1,FANCI,ANKRD22,NF1,ARHGAP11A,ARHGAP11B,MCM8,LRRK2,FOXM1,ARL5B,DDI2,LCOR,ROCK2,RFFL,SEC24D,UMODL1,CHEK1,FBXO5,ESCO2,KIF20A,BRI3BP,TPX2,APOBEC3B,BRCA2,KIF15,PTPRG,CEACAM1,KIF2C,TYMS,MPHOSPH9,DPY19L4,ARH…
gene_set_query	23	0.1949	ZNF384_ESE14_MM9	ZNF384	72	1690	2.855e-05	0.000328	1.75	ENCODE--ChIP-seq	SMC4,SMC2,ZC3H12C,NHLRC2,PIF1,NUP205,CDCA5,SKA1,FIGNL1,BARD1,CDC6,SLC16A14,GPR19,TMEM47,CDYL2,FAM222A,CASP8AP2,ATAD2,CENPK,CENPO,SLC16A6,KPNA2,CDKL5,CDC25A,MELK,PHIP,RAD51AP1,ORC1,ITGA6,MCM6,BDP1,MCM2,HSD17B12,E2F1,E2F2,MND1,RAD51,TONSL,CHEK1,FBXO5,PDK1,BRIP1,N4BP2,AMMECR1,TPX2,BRCA1,PTPRG,B3GNT5,KIF2C,RIBC2,GINS4,RGP1,MAD2L1,ERCC6L,PTTG1,SACS,KNTC1,SLX4IP,FBLN1,CLSPN,ECT2,KIF4A,SPRED2,DCK,ETV5,S…
gene_set_query	24	0.2034	MYBL2_HEPG2_HG19	MYBL2	65	1487	3.049e-05	0.000343	1.797	ENCODE--ChIP-seq	CEP97,GTSE1,XYLB,WDHD1,RC3H2,NUP205,CDCA5,SKA3,CEP78,SASS6,NCAPG2,NUF2,PBK,ELOVL6,FAM126A,CDKN2C,CENPW,CENPE,CENPK,CENPL,CENPO,CDKN3,MELK,BLM,TROAP,SOCS4,NDC80,CDK1,RFC3,ESPL1,BDP1,TTK,HSD17B12,E2F8,SPAG5,CEP152,CDC20,FBXO5,TMPO,NEIL3,CEP57L1,KIF20A,BRIP1,RACGAP1,KIF14,KIF11,KIF15,KIF23,G2E3,KIF2C,RAD54B,DPY19L4,BUB1B,PTTG1,NUSAP1,GEN1,FANCD2,STIL,KIF18A,DIAPH3,KIF4A,GPSM2,DARS2,DCK,POLQ
gene_set_query	25	0.2119	PBX3_SKNSH_HG19	PBX3	79	1919	3.957e-05	0.000428	1.688	ENCODE--ChIP-seq	DICER1,PADI2,CDCA2,ZNF141,PLK1,GPR180,ZNF257,SPIN4,EEA1,NUF2,TK1,DLGAP5,DUSP4,RMI2,TET2,ELOVL6,FAM126A,CIT,INCENP,CENPA,ZNF100,CENPU,ATAD2,CDKN3,ZNF695,FADS2,OIP5,ZNF681,F2R,ACAP2,ZNF678,IL6ST,TROAP,HMBOX1,ZNF876P,GFPT1,NF1,MCM8,RFC3,CERS6,VPS13C,ASPM,ESPL1,ZNF519,MTFR2,NEMP1,HSD17B12,E2F3,CEP152,OXR1,PRC1,ZNF714,BRIP1,ARSJ,PAG1,NBEAL1,ANP32E,FBXL7,KIF24,AKAP5,DPY19L4,SPC24,OIP5-AS1,NUSAP1,GAS2L3…
gene_set_query	26	0.2203	CEBPZ_HEPG2_HG19	CEBPZ	40	801	5.501e-05	0.000542	2.067	ENCODE--ChIP-seq	PRR11,ASF1B,CDCA3,EDEM3,RDX,DLGAP5,FAM126A,DUSP6,INCENP,CENPA,CASP8AP2,CENPO,CENPQ,CDKN3,ACAP2,HMMR,FANCB,HMGCS2,CKAP2L,ZNF519,MTFR2,NEMP1,KIF21A,TMPO,ZNF714,XRCC2,TPX2,BPIFB2,ANP32E,TOP2A,KIF24,NBPF1,RAD54L,SPC24,BUB1B,CBX5,UBE2C,DIAPH3,HOOK1,LMBRD2
gene_set_query	27	0.2288	RFX5_K562_HG19	RFX5	75	1844	8.293e-05	0.000763	1.667	ENCODE--ChIP-seq	GTSE1,XYLB,WDHD1,DEPDC1B,PRR11,NUP205,CDCA5,PLK4,EDEM3,PLK1,CDC6,FASN,ZNF257,NCAPG2,NUF2,FAM126A,LDLR,CENPU,CASP8AP2,CENPE,CENPK,CENPM,CENPO,CENPQ,CDKN3,ZNF695,OIP5,KPNA2,ZNF681,CDC25C,ZNF678,BLM,DNMT1,TROAP,HMBOX1,SOCS4,NDC80,CDK1,MCM10,RFC3,ATRX,SMC1A,POLR1A,BDP1,TTK,E2F1,E2F8,SPAG5,MND1,ZNF714,RACGAP1,TPX2,POLA2,KIF15,PRIM1,RAD54B,RAD54L,GINS4,TRIP13,PTTG1,EME1,OIP5-AS1,NUSAP1,FANCD2,CCNB2,CCN…
gene_set_query	28	0.2373	TFAP2C_HELAS3_HG19	TFAP2C	74	1822	9.479e-05	0.000858	1.665	ENCODE--ChIP-seq	ZC3H12C,STARD4,FNDC3A,RC3H2,DEPDC1B,PRR11,ASF1B,CDCA7,RDX,CDC7,LNPEP,DHFR,REL,TMEM47,EEA1,PBK,RMI1,CDYL2,CKS2,HIPK3,RIF1,ANKRD36,SLC16A6,NEK2,CDC25C,MELK,ANKRD36B,DGKH,LRRC58,DNMT1,PKMYT1,ACAT2,CLCA2,ANKRD22,GFPT1,FANCA,SYNJ1,MCM8,VPS13C,ESPL1,LCOR,ITGA6,MCM6,MCM2,ROCK2,SLC12A2,SEC24A,CEP152,CDC20,RASSF3,KIF21A,PDK1,NEIL3,CEP57L1,TMTC3,N4BP2,XRCC2,ANLN,TOP2A,BRCA2,AKAP11,KIF24,KIF2A,ZDHHC20,KITLG…
gene_set_query	29	0.2458	ARID3A_K562_HG19	ARID3A	75	1857	0.0001016	0.00089	1.655	ENCODE--ChIP-seq	XYLB,DEPDC1B,GPR160,PRR11,CLOCK,CDCA2,SLC5A3,FIGNL1,CDC6,GPR180,FASN,SASS6,NCAPG2,NUF2,ELOVL6,LDLR,ZNF100,CDKN2C,TTLL7,CENPQ,ZNF695,RIF1,NEK2,ZNF681,CDC25C,MELK,ZNF678,DNMT1,TROAP,FANCI,NF1,LBR,RFC3,ESPL1,ZNF519,BIRC5,MCM6,BDP1,SSX2IP,ZBTB41,RAB23,E2F3,E2F7,CEP152,OXR1,ZNF714,MIER3,XRCC2,ANLN,TPX2,ZNF813,BRCA1,KIF11,KIF15,TMED8,KIF24,KIF23,G2E3,PRIM1,RAD54L,GINS2,PUS7L,SPC24,ZNF81,PTTG1,STIL,KIF1…
gene_set_query	30	0.2542	TEAD4_ECC1_HG19	TEAD4	75	1871	0.000126	0.00107	1.642	ENCODE--ChIP-seq	STARD4,FNDC3A,RC3H2,PRR11,HSPA4L,SKA3,IQGAP2,NCAPH,FIGNL1,ZNF141,RDX,CDC7,LNPEP,FASN,LIN54,TK1,SGMS2,CENPA,LDLR,CENPU,ATAD2,CENPF,CENPL,PHIP,LRRC58,HMMR,SYNJ1,LRRK2,FOXM1,RFC3,BMP2K,LCOR,MTFR2,GTF3C4,ROCK2,LRP2,MICALCL,E2F7,ZNF860,MND1,EFR3B,PRC1,MKI67,RASSF3,KIF20A,PLEKHD1,TMTC3,ARSJ,NBEAL1,ANLN,BRCA2,KIF15,PTPRG,KREMEN2,NBPF1,ENAH,RAD54L,KITLG,DPY19L4,BUB1B,KNTC1,GAS2L3,APLP1,TIMELESS,CCNB2,CBX…
gene_set_query	31	0.2627	RUNX3_GM12878_HG19	RUNX3	64	1540	0.0001348	0.00113	1.705	ENCODE--ChIP-seq	XYLB,CDCA5,NCAPG,IQGAP3,SKA1,ZNF141,GPR180,REL,CHAF1B,NUF2,PBK,TK1,FAM126B,FAM126A,CDYL2,MBNL3,LDLR,CASP8AP2,CENPW,CENPE,CENPF,CENPK,CENPL,CDKN3,KPNA2,TC2N,DGKH,FANCM,NEK6,NDC80,CDK1,ARHGAP11A,LRRK2,VPS13C,ZNF519,BIRC5,NEMP1,UHRF1,E2F8,CDC20,KIF21A,TMPO,ESCO2,KIF20B,PAG1,XRCC2,ZWINT,APOBEC3B,KIF11,SCML2,SREBF1,RAD54L,SPC24,SPC25,NUSAP1,FANCD2,CCNB1,UBE2C,GGH,DIAPH3,MAN1A2,DARS2,POLQ,RRM1
gene_set_query	32	0.2712	IRF1_K562_HG19	IRF1	148	4204	0.0001396	0.00115	1.435	ENCODE--ChIP-seq	SMC4,SMC2,GTSE1,XYLB,WDHD1,PRR11,CLOCK,CDCA2,CDCA3,CDCA5,NCAPG,CDCA8,SKA3,IQGAP3,SKA1,FIGNL1,CEP78,BARD1,PLK4,CDC6,DHFR,GPR180,ZNF257,SPIN4,CHAF1B,NUF2,TK1,DLGAP5,CEP55,HELLS,FAM126A,LDLR,ZNF100,CDKN2C,CENPW,CENPF,CENPK,CENPL,CENPQ,CDKN3,ZNF695,UHRF1BP1L,RIF1,SLC39A8,ZNF681,F2R,CDC25C,MELK,BLM,TROAP,UBR3,HMMR,PKMYT1,RAD51AP1,HMBOX1,ORC6,ORC1,SOCS4,OSBPL8,FANCM,MFHAS1,SYNJ1,CDK1,NF1,MCM8,MCM10,EXO…
gene_set_query	33	0.2797	CEBPB_K562_HG19	CEBPB	94	2488	0.0001759	0.00139	1.544	ENCODE--ChIP-seq	ZC3H12C,XYLB,WDHD1,WDR76,RC3H2,FAR2,CLOCK,CDCA2,CDCA5,CDCA8,SKA3,SKA1,FIGNL1,PRKAR2A,PLK4,CDC7,GPR180,GPR19,ZNF367,RMI1,INCENP,LDLR,ZNF100,CENPU,SLF1,CDKN2C,CENPE,CENPK,CENPL,CENPO,CRAT,CENPQ,RIF1,CXCL17,OIP5,ZNF681,CDC25C,ZNF678,BLM,DNMT1,HMMR,ORC1,SOCS4,OSBPL8,FANCB,SYNJ1,NF1,MCM8,MCM10,EXO1,CKAP2L,SMC1A,MTFR2,BDP1,DTL,MCM2,SEC23A,E2F2,E2F3,CEP152,OXR1,PRC1,CDC20,NEIL3,ZNF714,KIF20B,XRCC2,ANLN,…
gene_set_query	34	0.2881	EGR1_HCT116_HG19	EGR1	66	1627	0.0002072	0.00157	1.663	ENCODE--ChIP-seq	ABCA12,WDHD1,STARD4,FNDC3A,DICER1,RC3H2,HACD2,FIGNL1,HOMER1,SASS6,REL,CPEB4,NCAPG2,EEA1,CHAF1B,RMI1,DUSP6,CKS2,SGMS2,CENPU,CENPW,ATAD2,CENPN,CENPQ,UHRF1BP1L,RIF1,ZC3HAV1L,PHIP,IL6ST,PKMYT1,SOCS4,OSBPL8,FANCA,FANCB,SYNJ1,FOXM1,CERS6,VPS13C,ITGA2,ESPL1,LCOR,SSX2IP,CDC45,SLC12A2,MND1,PANK3,MKI67,RASSF3,TMPO,BRIP1,POLA2,KIF15,AKAP11,GAN,PRIM1,ARHGAP42,KNTC1,SEL1L3,HOOK1,USP37,LMNB1,MAN1A2,MASTL,ETV4,…
gene_set_query	35	0.2966	GATA2_SHSY5Y_HG19	GATA2	72	1836	0.0002968	0.00218	1.605	ENCODE--ChIP-seq	ABCA12,SMC4,FNDC3A,DICER1,RC3H2,NHLRC2,PRR11,PIF1,NUP205,CDCA2,CDCA5,CDCA7,NCAPG,ZNF141,NUF2,TK1,CEP55,FAM126B,FAM126A,ZNF100,SLF1,CENPW,TTLL7,CENPE,CENPL,ZNF695,NEK2,SLC39A8,ZNF681,PYGO1,PHIP,IL6ST,LRRC58,TROAP,OSBPL8,FANCM,NF1,ARHGAP11A,MCM8,LRRK2,MCM10,EXO1,ATRX,ASPM,DTL,RAB23,MND1,ASXL2,ZNF714,TMTC3,BRIP1,NBEAL1,ZWINT,ANLN,ANP32E,BRCA1,KIF15,KIF2A,PCNA,PRIM1,GDF11,PTTG1,GEN1,FANCD2,STIL,GGH,S…
gene_set_query	36	0.3051	YY1_GM12878_HG19	YY1	71	1849	0.000554	0.00378	1.57	ENCODE--ChIP-seq	STARD4,NUP205,CDCA8,IQGAP3,HACD2,SKA1,ZNF141,DHFR,SASS6,CPEB4,NCAPG2,EEA1,NUF2,PBK,DLGAP5,TET2,ELOVL6,FAM126A,CDKN2C,CENPE,CENPK,CENPL,ZC3HAV1L,OIP5,CDC25A,PHIP,ORC1,FANCM,GFPT1,CDK1,LRRK2,FOXM1,ARL5B,CKAP2L,ESPL1,BIRC5,DTL,MCM2,SEC23A,ROCK2,TTK,CDC45,CEP152,OXR1,PANK3,POF1B,KIF20A,RACGAP1,TPX2,POLA2,TMED8,RAD54L,DPY19L4,TRIP13,SPC24,SPC25,DSCC1,BUB1B,KNTC1,GEN1,CBX5,NUP155,KIF18A,DIAPH3,DARS2,CC…
gene_set_query	37	0.3136	CTCF_GM12878_HG19	CTCF	133	3870	0.0005942	0.00393	1.399	ENCODE--ChIP-seq	GTSE1,XYLB,WDHD1,STARD4,FNDC3A,RC3H2,GPR160,CLOCK,NUP205,CDCA3,PRKDC,CDCA5,HSPA4L,CDCA7,CDCA8,SKA3,IQGAP2,SKA1,CRACR2A,FIGNL1,ZNF141,HOMER1,RDX,EIF2AK2,SLC16A14,FAM111B,DHFR,FASN,GPR19,LIN54,NCAPG2,EEA1,NUF2,TK1,ZNF367,DLGAP5,CEP55,DUSP4,RMI1,TET2,FAM126B,INCENP,CENPA,CENPU,CASP8AP2,CDKN2C,ATAD2,CENPE,CDKN3,NEK2,CDKL5,F2R,IL6ST,BLM,ORC6,SOCS4,FANCI,GFPT1,FANCA,CDK1,MCM8,LRRK2,FOXM1,ARL5B,CERS6,VP…
gene_set_query	38	0.322	MYB_MELCELLLINE_MM9	MYB	29	594	0.0006928	0.0045	2.018	ENCODE--ChIP-seq	SMC4,CDCA2,HSPA4L,RDX,NUF2,FAM126A,CIT,CKS2,CDKN2C,CENPL,CENPO,CRAT,ARHGAP11A,DTL,SSX2IP,FNIP2,CDC20,RASSF3,CEP57L1,KIF20A,XRCC2,KIF11,SREBF1,DPY19L4,SLX4IP,SCYL2,DARS2,FAM169A,AURKA
gene_set_query	39	0.3305	ZNF143_HELAS3_HG19	ZNF143	70	1835	0.0007036	0.00452	1.56	ENCODE--ChIP-seq	SMC4,GTSE1,XYLB,STARD4,GPR160,CLOCK,CDCA5,CDCA7,NCAPG,IQGAP3,NCAPH,SKA1,PRKAR2A,PLK1,EIF2AK2,DHFR,SASS6,CHAF1B,PBK,CEP55,ELOVL6,FAM126A,CDKN2C,CENPO,CDKN3,IL6ST,FANCM,ARL5B,RFC3,ATRX,BIRC5,MCM2,PPM1L,TTK,E2F8,MND1,SEC24D,TMPO,PDK1,ESCO2,NEU3,CDT1,XRCC2,ANLN,BRCA1,NCOA2,GAN,DEPDC1,RAD54B,RAD54L,KITLG,BUB1B,EME1,OIP5-AS1,GAS2L3,FANCD2,CCNB2,CCNB1,CLSPN,FAM83D,NUP155,KIF18B,GNB4,SPRED1,SCYL2,ETV4,GN…
gene_set_query	40	0.339	MAZ_IMR90_HG19	MAZ	70	1843	0.0007833	0.00491	1.552	ENCODE--ChIP-seq	GTSE1,XYLB,GPR160,SKA1,HOMER1,EIF2AK2,CDC7,LNPEP,DHFR,FASN,AGO2,SASS6,CPEB4,LIN54,ARHGAP5,EEA1,NUF2,PBK,TK1,TET2,NEURL1B,CENPW,CDKN3,FADS2,F2R,CDC25C,MELK,PHIP,ZNF678,ACAT2,HMBOX1,ORC6,SOCS4,FANCI,GFPT1,ARHGAP11A,ARL5B,EXO1,CKAP2L,MMS22L,POLR1A,BMP2K,BIRC5,SEC23A,E2F2,NFASC,PRC1,TONSL,KIF21A,FBXO5,CDT1,XRCC2,ZNF813,APOBEC3B,KIF14,SH3PXD2A,G2E3,AKAP5,GINS2,GINS4,APLP1,CHRNA5,STIL,NUP155,UBE2C,DHTK…
gene_set_query	41	0.3475	NANOG_H1HESC_HG19	NANOG	9	102	0.001075	0.00646	3.805	ENCODE--ChIP-seq	WDHD1,SKA3,DUSP6,RIF1,SOCS4,CDC45,PAG1,EME1,STIL
gene_set_query	42	0.3559	TFAP2A_HELAS3_HG19	TFAP2A	68	1810	0.001173	0.00689	1.535	ENCODE--ChIP-seq	ZC3H12C,STARD4,FNDC3A,DEPDC1B,PRR11,ASF1B,CDCA7,HACD2,RDX,CDC7,LNPEP,DHFR,AGO2,REL,STON2,EEA1,PBK,ZNF367,DUSP4,CKS2,HIPK3,RIF1,ANKRD36,SLC16A6,NEK2,CDC25C,MELK,DGKH,LRRC58,DNMT1,PKMYT1,ACAT2,CLCA2,FANCA,MCM8,LCOR,MCM6,MCM2,SLC12A2,SEC24A,CEP152,CDC20,RASSF3,CHEK1,KIF21A,NEIL3,CEP57L1,KIF20A,TMTC3,N4BP2,SPTBN2,XRCC2,ANLN,TOP2A,BRCA2,AKAP11,ZDHHC20,MIB1,DIAPH3,YBX2,LMNB1,DHTKD1,SPRED2,ABCC4,SLFN5,R…
gene_set_query	43	0.3644	KDM5B_H1HESC_HG19	KDM5B	69	1846	0.001235	0.00718	1.527	ENCODE--ChIP-seq	SMC4,DPYSL5,WDHD1,STARD4,PRKCA,FNDC3A,DICER1,RC3H2,HOMER1,LNPEP,SLC16A14,ARHGAP5,NUF2,SLC2A13,FAM126A,DUSP6,CKS2,ADCY3,HIPK3,CENPL,CENPN,ZNF695,OIP5,PPTC7,F2R,IL6ST,BLM,UBR3,SOCS4,FANCI,MFHAS1,DDI2,CERS6,ITGA2,NEMP1,GTF3C4,PPM1L,LRP2,COCH,ZBTB41,RAD51,ESCO2,TIAM1,ARSJ,PAG1,KIF15,NCOA2,NBPF1,RAD54B,GALNT12,DSCC1,NUSAP1,CHRNA5,FBLN1,CCNB1,BRINP3,QSER1,KIF18B,SPRED1,MAN1A2,MYBL1,DARS2,MASTL,ETV4,CCN…
gene_set_query	44	0.3729	ATF2_H1HESC_HG19	ATF2	65	1749	0.001843	0.0101	1.518	ENCODE--ChIP-seq	SMC4,SMC2,RC3H2,NHLRC2,NCAPG,SKA3,FAM111B,SASS6,NUF2,TK1,DLGAP5,HELLS,ELOVL6,LDLR,CENPU,SLF1,CENPW,CENPE,CENPK,CENPL,CENPO,RIF1,OIP5,KPNA2,ZNF678,HMBOX1,ORC1,ZNF876P,NDC80,NF1,MCM10,EXO1,RFC3,MMS22L,MTFR2,BDP1,MCM2,E2F3,RAD51,KIF20B,TMTC3,C2CD4A,RACGAP1,XRCC2,ANP32E,BRCA1,BRCA2,PRIM1,TYMS,RIBC2,GINS4,DPY19L4,EME1,NUSAP1,FANCD2,CCNB1,STIL,NUP155,DIAPH3,LMNB1,SPRED2,DARS2,CCNA2,RRM1,SPRY4
gene_set_query	45	0.3814	FOXA1_HEPG2_HG19	FOXA1	75	2074	0.001866	0.0101	1.475	ENCODE--ChIP-seq	GPR160,PRR11,ASF1B,PIF1,CDCA2,PRKDC,CDCA7,IQGAP2,LNPEP,GPR19,SPIN4,ARHGAP5,TK1,DLGAP5,RMI2,TET2,ELOVL6,DUSP6,RAPGEF5,LDLR,CENPU,ATAD5,ATAD2,CENPE,CENPN,CENPQ,UHRF1BP1L,RIF1,CXCL17,NEK2,KPNA2,CDC25C,IL6ST,ANKRD36B,ORC6,FANCM,EXO1,DDI2,HMGCS2,ITGA6,MCM6,NEMP1,CDC45,ASXL2,PANK3,CEP57L1,KIF20A,KIF20B,BRIP1,RACGAP1,N4BP2,BPIFB2,ANP32E,KIF11,SH3PXD2A,NCOA2,KIF24,G2E3,KIAA0754,RIBC2,DPY19L4,SPC24,ZNF81,…
gene_set_query	46	0.3898	TBP_HEPG2_HG19	TBP	67	1833	0.002341	0.0123	1.492	ENCODE--ChIP-seq	GTSE1,GPR160,NUP205,SLC5A3,FAM111B,DHFR,NCAPG2,CHAF1B,PBK,FAM126A,LDLR,CENPF,CDKN3,FADS2,KPNA2,CDC25C,ACAP2,LRRC58,TROAP,HMBOX1,ORC6,MFHAS1,CDK1,DDI2,LBR,VPS13C,ZNF519,BIRC5,MCM6,UHRF1,TTK,COCH,E2F1,MND1,KIF21A,TMPO,KIF20B,C2CD4A,NEU3,MIER3,XRCC2,NBEAL1,KIF14,KIF15,KIF23,CEACAM1,ZDHHC20,PRIM1,RAD54B,PUS7L,KITLG,TRIP13,SPC24,SPC25,TMEM38B,GAS2L3,CCNB2,CCNB1,KIF18A,KIF18B,DIAPH3,KIF4A,ETV5,CCNA2,SL…
gene_set_query	47	0.3983	POU2F2_GM12878_HG19	POU2F2	51	1325	0.002526	0.013	1.574	ENCODE--ChIP-seq	SMC4,GTSE1,FNDC3A,DEPDC1B,CDCA5,SKA3,FIGNL1,PLK1,SASS6,NUF2,PBK,TK1,DLGAP5,ELOVL6,CENPW,ATAD5,CENPK,CENPL,RIF1,OIP5,PPTC7,IL6ST,ORC1,SOCS4,OSBPL8,NDC80,BIRC5,MND1,PRC1,CDC20,TMPO,N4BP2,XRCC2,KIF11,KIF15,G2E3,RAD54L,GINS4,SPC25,DSCC1,BUB1B,OIP5-AS1,NUSAP1,GEN1,FAM83D,KIF18A,DIAPH3,MYBL2,POLQ,SPRY4,SCD
gene_set_query	48	0.4068	PAX5_GM12878_HG19	PAX5	74	2072	0.002639	0.0135	1.456	ENCODE--ChIP-seq	XYLB,FNDC3A,PRKDC,CDCA5,SKA3,CRACR2A,FIGNL1,REL,NCAPG2,NUF2,PBK,ZNF367,RMI2,FAM126A,CENPU,CENPW,ATAD5,ATAD2,CENPE,CENPL,NCAPD3,RIF1,ZC3HAV1L,KPNA2,PPTC7,CDC25C,ACAP2,LRRC58,BLM,PKMYT1,NDC80,ARHGAP11A,LRRK2,DDI2,MMS22L,ZNF519,BIRC5,MCM6,MTFR2,MCM2,HSD17B12,COCH,E2F3,E2F8,SPAG5,MND1,PRC1,CDC20,CEP57L1,KIF20B,N4BP2,ANP32E,TOP2A,KIF15,RAD54L,DPY19L4,TRIP13,MAD2L1,DSCC1,BUB1B,PTTG1,FANCD2,CCNB1,FAM83D…
gene_set_query	49	0.4153	SRF_MYOCYTE_MM9	SRF	55	1467	0.00308	0.0156	1.532	ENCODE--ChIP-seq	WDHD1,PADI2,CDCA2,CDCA5,CDCA8,FIGNL1,PRKAR2A,HOMER1,LNPEP,DHFR,DUSP6,KIFC1,CENPU,CENPW,CENPK,CENPO,CENPQ,CEP128,ACAP2,SOCS4,OSBPL8,FANCM,NDC80,MCM10,ARL5B,CKAP2L,SMC1A,BIRC5,BDP1,NEMP1,ROCK2,HSD17B12,SPAG5,RAD51,ASXL2,TMTC3,ZBED6,BRCA2,KIF15,GAN,KIF2C,RAD54L,GINS2,GINS4,MPHOSPH9,TMEM38B,FANCD2,STIL,CBX5,NUP155,ABCC4,MASTL,AURKA,RRM1,TICRR
gene_set_query	50	0.4237	NFIC_ECC1_HG19	NFIC	26	576	0.003509	0.0174	1.859	ENCODE--ChIP-seq	GPR180,SASS6,PBK,SGMS2,LDLR,SLF1,ATAD2,CENPL,LRRC58,ANKRD22,MFHAS1,CKAP2L,E2F2,E2F7,C2CD4A,N4BP2,APOBEC3B,SPC24,DSCC1,NUSAP1,KIF18A,DIAPH3,SPRED2,ARHGEF19,DARS2,ETV5
gene_set_query	51	0.4322	MAFK_HELAS3_HG19	MAFK	66	1845	0.003949	0.0191	1.459	ENCODE--ChIP-seq	CEP97,GTSE1,XYLB,WDR76,NUP205,CDCA5,SKA1,FIGNL1,CEP78,CDC6,DHFR,GPR180,FASN,SPIN4,NUF2,PBK,TK1,CDYL2,SGMS2,ZNF695,RIF1,NEK2,TROAP,PKMYT1,OSBPL8,MFHAS1,SYNJ1,NF1,CKAP2L,ZNF519,BIRC5,LCOR,E2F1,E2F8,OXR1,RAD51,FBXO5,TMPO,TMTC3,ARSJ,ANLN,BRCA1,BRCA2,KIF23,DEPDC1,G2E3,KIF2C,PCNA,PRIM1,RAD54B,RIBC2,TRIP13,MAD2L1,BUB1B,PTTG1,NUSAP1,KNTC1,GEN1,FAM83D,STIL,CBX5,KIF4A,DCK,CCNA2,POLQ,RRM1
gene_set_query	52	0.4407	USF1_C2C12_MM9	USF1	62	1719	0.004198	0.02	1.471	ENCODE--ChIP-seq	RC3H2,DEPDC1B,CDCA2,WDR62,FASN,LIN54,TMEM47,CHAF1B,DUSP4,RMI1,CDKN2C,CRAT,NEK2,SLC39A8,CDC25A,ACAP2,LRRC58,BLM,RAD51AP1,ORC6,OSBPL8,MFHAS1,SYNJ1,MCM8,FOXM1,ARL5B,CERS6,ESPL1,BMP2K,MCM2,PPM1L,TTK,E2F1,FNIP2,SEC24A,ASXL2,PANK3,CHEK1,FBXO5,KIF20B,ZBED6,DCLK1,ANLN,POLA2,BRCA1,KIF11,AKAP11,DEPDC1,PCNA,TYMS,GINS4,PUS7L,ERCC6L,EME1,TMEM38B,CBX5,GPSM2,YBX2,LMNB1,CAMK2D,AURKA,GNA13
gene_set_query	53	0.4492	ZKSCAN1_HELAS3_HG19	ZKSCAN1	66	1857	0.004519	0.0211	1.449	ENCODE--ChIP-seq	GTSE1,GPR160,CDCA5,NCAPG,CDCA8,IQGAP3,SKA1,FIGNL1,SASS6,TET2,FAM126A,CENPU,CDKN2C,ATAD2,CENPE,CENPL,ZNF695,HJURP,NEK2,ACAP2,LRRC58,BLM,PKMYT1,FANCI,CDK1,ASPM,ZNF519,MCM6,MTFR2,RAB23,SPAG5,OXR1,RAD51,PANK3,KIF21A,TMTC3,NEU3,ARSJ,XRCC2,KIF14,BRCA1,KIF11,KIF15,TMED8,KREMEN2,GAN,G2E3,PRIM1,RAD54L,RIBC2,GINS4,KITLG,NUSAP1,GAS2L3,FANCD2,CHRNA5,CCNB1,CLSPN,NUP155,KIF4A,GNB4,SPRED1,DARS2,AURKB,BUB1,RRM1
gene_set_query	54	0.4576	ZNF263_HEK293_HG19	ZNF263	65	1830	0.004832	0.0222	1.448	ENCODE--ChIP-seq	GTSE1,XYLB,STARD4,DICER1,GPR160,PADI2,CDCA7,CDCA8,SKA3,IQGAP2,SKA1,FIGNL1,CEP78,RDX,GPR180,SASS6,TET2,FAM126B,FAM126A,NEURL1B,ATAD2,CENPL,CENPQ,CDKN3,RTKN2,NEK2,DGKH,LRRC58,TROAP,SOCS4,FANCI,CDK1,DDI2,SMC1A,ITGA6,PPM1L,E2F3,E2F7,SEC24A,SPAG5,PDK1,CEP57L1,KIF20B,TMTC3,C2CD4A,DCLK1,ANP32E,KIF11,CEACAM7,CEACAM5,PRIM1,GINS4,DPY19L4,MAD2L1,ERCC6L,KNTC1,GEN1,FAM83D,NUP155,GGH,KIF4A,GPSM2,USP37,DARS2,GN…
gene_set_query	55	0.4661	REST_A549_HG19	REST	52	1406	0.004922	0.0225	1.51	ENCODE--ChIP-seq	XYLB,HSPA4L,CDCA7,SKA3,PLK4,FASN,REL,CPEB4,NUF2,CEP55,INCENP,SLF1,ATAD5,ATAD2,CENPL,CENPO,RIF1,ZC3HAV1L,MELK,LRRC58,CDK1,ARL5B,RFC3,ESPL1,BIRC5,MTFR2,MCM2,UHRF1,ASXL2,KIF20A,C2CD4A,XRCC2,ANP32E,BRCA1,KIF11,KIF15,G2E3,RAD54B,GINS4,KITLG,ERCC6L,DSCC1,OIP5-AS1,FANCD2,CCNB1,CLSPN,FAM83D,DHTKD1,DARS2,SLFN5,CAMK2D,SCD
gene_set_query	56	0.4746	MAFF_K562_HG19	MAFF	64	1814	0.005836	0.0262	1.438	ENCODE--ChIP-seq	SMC4,WDHD1,PRR11,PIF1,NUP205,CDCA7,NCAPG,WDR62,SKA3,GPR19,NCAPG2,NUF2,HELLS,RMI1,ELOVL6,INCENP,CDKN2C,ATAD2,TTLL7,CENPE,CENPK,CENPL,ZNF695,HJURP,KPNA2,ZNF678,UTRN,DNMT1,UBR3,HMMR,RAD51AP1,HMBOX1,SOCS4,FANCI,FANCM,NDC80,LBR,ASPM,MMS22L,POLR1A,NEMP1,CDC20,ESCO2,TMTC3,BRIP1,CDT1,XRCC2,POLA2,ANP32E,BRCA1,AKAP11,PRIM1,RAD54L,SPC24,MAD2L1,BUB1B,TTF2,CCNB2,STIL,KIF18A,KIF18B,KIF4A,LMNB1,DARS2
gene_set_query	57	0.4831	ZNF217_MCF7_HG19	ZNF217	52	1423	0.006107	0.0272	1.491	ENCODE--ChIP-seq	ABCA12,SMC4,WDHD1,STARD4,FNDC3A,RC3H2,DEPDC1B,PLK1,RDX,LNPEP,SERPINA1,ZNF367,FAM126B,SGMS2,MBNL3,CENPU,ATAD2,CENPF,SLC39A8,PHIP,SOCS4,FANCM,NEK6,ANKRD22,ARL5B,DDI2,ITGA2,ROCK2,TTK,ZNF860,EFR3B,PRC1,RASSF3,POF1B,BRIP1,SPTBN2,ANLN,ANP32E,NBPF1,GINS2,GALNT12,NRK,TTF2,KMO,PRLR,BRINP3,NUP155,KIF18A,LMNB1,SPRED2,SPRED1,UPK1A
gene_set_query	58	0.4915	ZBTB7A_ECC1_HG19	ZBTB7A	62	1753	0.006186	0.0272	1.442	ENCODE--ChIP-seq	DPYSL5,CEP97,PRIMA1,DICER1,NHLRC2,CLOCK,IQGAP2,NCAPH,RDX,GPR180,CIT,EGFR,CENPU,CENPE,RTKN2,FADS2,CDKL5,F2R,PHIP,PKMYT1,OSBPL8,FANCA,MFHAS1,LRRK2,ARL5B,CKAP2L,VPS13C,ITGA2,ESPL1,SEC23A,COCH,E2F7,MND1,OXR1,PANK3,CDC20,RASSF3,CEP57L1,RACGAP1,N4BP2,NBEAL1,KIF14,KIF11,SH3PXD2A,KREMEN2,ANO7,NBPF1,ENAH,AKAP5,MIB1,DPY19L4,SPC24,GGH,SDK2,GPSM2,LMNB1,MYBL1,ARHGEF19,RRM1,RRM2,FMNL3,SCD
gene_set_query	59	0.5	TCF12_ECC1_HG19	TCF12	45	1198	0.006263	0.0272	1.535	ENCODE--ChIP-seq	SMC4,STARD4,NHLRC2,NUP205,SKA1,EDEM3,GPR180,SASS6,NUF2,ELOVL6,CENPA,CENPU,ATAD5,CENPK,CENPO,CDKN3,TROAP,ORC1,SOCS4,FANCI,OSBPL8,MCM8,LRRK2,RFC3,CKAP2L,MMS22L,MTFR2,NEMP1,MCM2,TTK,CEP152,NEU3,XRCC2,ZWINT,APOBEC3B,KIF11,KIF15,DPY19L4,MAD2L1,DSCC1,NUSAP1,FANCD2,UBE2C,CHD9,BUB1
gene_set_query	60	0.5085	TAL1_G1E_MM9	TAL1	33	820	0.006508	0.0278	1.649	ENCODE--ChIP-seq	CEP97,DEPDC1B,EDEM3,CDC6,CEP55,FAM222A,NEURL1B,CRAT,ANKRD36,SLC39A8,UTRN,BLM,CLCA2,LBR,VPS13C,LCT,SSX2IP,PPM1L,FRRS1,E2F1,SEC24A,PDK1,N4BP2,CDT1,POLA2,KIF23,RAD54L,TRIP13,CHD9,MYBL2,SCYL2,DCK,SLFN5
gene_set_query	61	0.5169	RELA_GM15510_HG19	RELA	64	1838	0.00755	0.0313	1.419	ENCODE--ChIP-seq	WDHD1,NHLRC2,CDCA5,CDCA8,SKA1,EDEM3,PLK1,EIF2AK2,SASS6,ARHGAP5,NUF2,TK1,DLGAP5,CEP55,HELLS,FAM126A,LDLR,CENPL,CENPO,CENPQ,HJURP,FADS2,SLC39A8,DGKH,BLM,TROAP,HMMR,PKMYT1,RAD51AP1,SOCS4,GFPT1,CERS6,MMS22L,ESPL1,NEMP1,MCM2,ASXL2,TONSL,KIF21A,PDK1,ESCO2,NEU3,XRCC2,BRCA1,KIF11,KIF15,G2E3,KIF2C,GINS4,PUS7L,DPY19L4,OIP5-AS1,FAM83D,UBE2C,DIAPH3,DHTKD1,ABCC4,DARS2,MASTL,LMBRD2,OAS3,GNA13,RRM1,SCD
gene_set_query	62	0.5254	ZBTB33_HCT116_HG19	ZBTB33	38	993	0.008266	0.0341	1.565	ENCODE--ChIP-seq	SMC4,RC3H2,NCAPG,SKA3,EDEM3,EIF2AK2,LNPEP,SASS6,GPR19,NCAPG2,NUF2,PBK,HELLS,RMI1,DUSP6,KPNA2,TROAP,UBR3,HMBOX1,RFC3,SMC1A,MMS22L,SLC12A2,RAD51,CDC20,RACGAP1,AKAP11,KIF24,RAD54L,RIBC2,SPC25,MAD2L1,BUB1B,KNTC1,GGH,KIF18B,MYBL1,CAMK2D
gene_set_query	63	0.5339	CUX1_K562_HG19	CUX1	63	1827	0.009536	0.0373	1.404	ENCODE--ChIP-seq	SMC4,XYLB,WDHD1,DEPDC1B,PRR11,CDCA2,CDCA5,NCAPH,SKA1,PLK4,FASN,SASS6,REL,NUF2,TK1,DLGAP5,ELOVL6,ZNF100,CASP8AP2,ATAD2,CENPE,CENPK,CENPM,NCAPD3,RIF1,KPNA2,ZNF681,CDKL5,DNMT1,TROAP,RAD51AP1,SOCS4,FANCM,FANCB,MCM8,EXO1,LBR,BDP1,E2F8,RAD51,ZNF714,BRIP1,TPX2,POLA2,BRCA1,KIF15,PRIM1,RAD54L,GINS2,DSCC1,BUB1B,FAM83D,CBX5,KIF18B,DIAPH3,CHD9,LMNB1,DHTKD1,DARS2,CCNA2,LMBRD2,POLQ,RRM1
gene_set_query	64	0.5424	JUN_HEPG2_HG19	JUN	62	1796	0.009794	0.0381	1.406	ENCODE--ChIP-seq	PRKDC,CDCA5,IQGAP3,PLK4,HOMER1,FAM111B,LIN54,EEA1,PBK,TET2,CKS2,SGMS2,CENPA,LDLR,CENPW,CENPE,CENPK,CENPN,ZNF695,NEK2,KPNA2,ZNF678,LRRC58,ORC1,CCDC18,ANKRD22,NDC80,NF1,DDI2,LBR,RFC3,BMP2K,BDP1,SEC23A,ROCK2,TTK,PRC1,ASXL2,RASSF3,KIF20B,N4BP2,SPTBN2,NBEAL1,ANLN,TPX2,APOBEC3B,BRCA1,KIF15,SREBF1,KIF2C,BUB1B,QSER1,KIF18A,DIAPH3,LMNB1,SPRED2,SCYL2,MASTL,CAMK2D,AURKA,RRM2,SLC4A7
gene_set_query	65	0.5508	SP4_H1HESC_HG19	SP4	49	1367	0.01025	0.0394	1.462	ENCODE--ChIP-seq	PADI2,NCAPG,ZNF141,REL,CHAF1B,NUF2,TK1,ELOVL6,FAM126A,CASP8AP2,SLF1,CENPW,CENPL,CENPO,CDKN3,ZNF695,RTKN2,ACAP2,ZNF678,IL6ST,BLM,RAD51AP1,ZNF876P,OSBPL8,MMS22L,BIRC5,MCM6,NEMP1,DTL,MCM2,SEC23A,GTF3C4,E2F8,CEP152,MND1,TMTC3,KIF15,KIF2C,PRIM1,GINS2,GINS4,PTTG1,OIP5-AS1,GAS2L3,FAM83D,DCK,CCNA2,BUB1,POLQ
gene_set_query	66	0.5593	BACH1_K562_HG19	BACH1	62	1814	0.01175	0.0444	1.392	ENCODE--ChIP-seq	XYLB,WDHD1,NHLRC2,ASF1B,NUP205,CDCA8,SKA3,SKA1,PLK1,CDC6,ELOVL6,ADCY3,LDLR,CENPU,CDKN2C,CENPO,CENPQ,SLC16A6,NEK2,KPNA2,PHIP,ZNF678,LRRC58,PKMYT1,CLCA2,SOCS4,NDC80,SYNJ1,LBR,VPS13C,UHRF1,ZBTB41,RAB23,SPAG5,PRC1,CHEK1,KIF21A,NEIL3,ZNF714,CDT1,XRCC2,POLA2,ZNF813,ANP32E,BRCA1,KIF15,KIF24,PRIM1,GINS4,DPY19L4,DSCC1,ZNF81,EME1,NUSAP1,CCNE2,TIMELESS,CLSPN,GGH,LMNB1,OAS3,RRM1,SCD
gene_set_query	67	0.5678	GABPA_MCF7_HG19	GABPA	62	1864	0.01896	0.0656	1.353	ENCODE--ChIP-seq	SMC4,SMC2,CEP97,WDR76,DEPDC1B,CDCA8,IQGAP3,PLK4,DHFR,GPR180,SASS6,NUF2,CEP55,RMI2,CIT,SLF1,CENPK,CENPL,CENPQ,ZNF695,MELK,LRRC58,BLM,OSBPL8,SYNJ1,NF1,MCM8,EXO1,RFC3,MMS22L,MCM6,MTFR2,NEMP1,SEC24A,CEP152,PANK3,CDC20,NEU3,XRCC2,KIF14,KIF11,KIF24,KIF23,G2E3,KIF2C,RAD54L,KITLG,DPY19L4,SPC25,DSCC1,ZNF81,EME1,KNTC1,FANCD2,TIMELESS,NUP155,KIF18A,DIAPH3,KIF4A,DARS2,LMBRD2,RRM1
gene_set_query	68	0.5763	HMGN3_K562_HG19	HMGN3	61	1830	0.01901	0.0656	1.356	ENCODE--ChIP-seq	GTSE1,CDCA5,SKA3,CRACR2A,FIGNL1,SPIN4,ARHGAP5,NUF2,CEP55,CIT,SLF1,CENPW,TTLL7,CENPF,CENPK,CENPL,CENPO,CENPQ,MELK,PHIP,IL6ST,FANCI,GFPT1,MCM10,FOXM1,ESPL1,ITGA6,MTFR2,SSX2IP,MCM2,ROCK2,TTK,NFASC,RAD51,PRC1,ESCO2,CEP57L1,KIF20B,NEU3,NBEAL1,ZNF813,KIF14,KIF2C,PRIM1,GINS2,DPY19L4,SPC24,GALNT12,BUB1B,PTTG1,EME1,NUSAP1,GAS2L3,FANCD2,GGH,DHTKD1,SPRED2,MYBL1,ARFGEF3,DARS2,FMNL3
gene_set_query	69	0.5847	ELF1_GM12878_HG19	ELF1	38	1061	0.02068	0.07	1.461	ENCODE--ChIP-seq	NHLRC2,SKA3,BARD1,SASS6,NUF2,CENPW,CENPK,KPNA2,PHIP,SYNJ1,MCM8,MMS22L,ESPL1,ZNF519,BIRC5,MTFR2,MCM2,TTK,HSD17B12,SEC24A,OXR1,RAD51,TONSL,PDK1,ESCO2,NEIL3,NEU3,ZNF813,KIF14,TMED8,G2E3,GINS4,GALNT12,DSCC1,BUB1B,GEN1,FANCD2,SCD
gene_set_query	70	0.5932	SREBF2_GM12878_HG19	SREBF2	16	366	0.0235	0.0779	1.798	ENCODE--ChIP-seq	STARD4,DICER1,PRR11,FASN,LDLR,SLF1,ACAT2,UHRF1,LRP8,PANK3,TOP2A,TACC3,TRIP13,OIP5-AS1,MASTL,SCD
gene_set_query	71	0.6017	NFE2_GM12878_HG19	NFE2	61	1854	0.02361	0.0779	1.338	ENCODE--ChIP-seq	WDHD1,RC3H2,PRKDC,ZNF141,LNPEP,GPR180,GPR19,LIN54,DUSP4,RMI2,CKS2,CENPU,CENPK,CENPM,OIP5,SLC39A8,CDC25A,ACAP2,LRRC58,BLM,RAD51AP1,SOCS4,OSBPL8,FANCM,MCM8,FOXM1,ARL5B,CERS6,VPS13C,ASPM,ESPL1,NEMP1,MCM2,E2F1,ASXL2,SEC24D,PANK3,ESCO2,CEP57L1,KIF20A,KIF20B,ANLN,TOP2A,BRCA2,KIF24,GAN,DEPDC1,PCNA,MAD2L1,EME1,OIP5-AS1,NUSAP1,TIMELESS,CCNB1,CBX5,UBE2C,GPSM2,LMNB1,DCK,GNA13,RRM1
gene_set_query	72	0.6102	USF2_HELAS3_HG19	USF2	60	1823	0.02436	0.0791	1.338	ENCODE--ChIP-seq	CEP97,GTSE1,XYLB,WDHD1,DEPDC1B,PRR11,CDCA5,CDCA8,NCAPH,CEP78,LNPEP,FAM111B,FASN,TK1,DLGAP5,FAM126A,LDLR,CENPE,CENPM,OIP5,PKMYT1,SOCS4,FANCM,MFHAS1,RFC3,ASPM,ZNF519,POLR1A,BDP1,NEMP1,TTK,SPAG5,CEP152,FBXO5,ZNF714,KIF20B,TPX2,POLA2,APOBEC3B,KIF11,CEACAM6,CEACAM5,DEPDC1,KIF2C,PRIM1,TRIP13,BUB1B,TTF2,NUSAP1,CHRNA5,CCNB2,CCNB1,NUP155,KIF18A,DIAPH3,USP37,SPRED2,MAN1A2,MASTL,POLQ
gene_set_query	73	0.6186	STAT2_K562_HG19	STAT2	12	252	0.02583	0.0819	1.966	ENCODE--ChIP-seq	EIF2AK2,LNPEP,ORC1,ARHGAP11B,ARL5B,TMPO,BRCA2,KIF2A,GNB4,OAS3,SLFN5,BUB1
gene_set_query	74	0.6271	JUND_CH12LX_MM9	JUND	40	1148	0.02627	0.0827	1.42	ENCODE--ChIP-seq	STARD4,NHLRC2,WDR62,IQGAP3,NCAPH,GPR19,TK1,TET2,KIFC1,TTLL7,CENPQ,UHRF1BP1L,UTRN,HMMR,FANCI,NF1,ARHGAP11A,ASPM,MCM6,NEMP1,MND1,PRC1,SEC24D,TMPO,ESCO2,BRIP1,ZWINT,KIF23,KIF2A,DPY19L4,FAIM2,QSER1,CBX5,SPRED2,SCYL2,CREB5,CAMK2D,AURKB,RRM2,SHCBP1
gene_set_query	75	0.6356	HNF4A_HEPG2_HG19	HNF4A	76	2396	0.02761	0.0852	1.288	ENCODE--ChIP-seq	XYLB,DICER1,GPR160,ASF1B,IQGAP2,HACD2,BARD1,RDX,LNPEP,DHFR,SASS6,REL,LIN54,SERPINA1,TK1,ZNF367,DUSP6,RAPGEF5,LDLR,CRAT,UHRF1BP1L,CXCL17,FADS2,NEK2,KPNA2,PPTC7,CDC25A,RAD54L2,PKMYT1,ACAT2,HMBOX1,NEK6,DDI2,BMP2K,ITGA6,MTFR2,DTL,SEC23A,UHRF1,ROCK2,RFFL,RAD51,KIF21A,ESCO2,CEP57L1,BRIP1,N4BP2,CDT1,TPX2,BPIFB2,ZNF813,BRCA1,PTPRG,SH3PXD2A,NCOA2,PCNA,ZDHHC20,TYMS,KIAA0754,RAD54L,TRIP13,PRLR,FBLN1,CLSPN,F…
gene_set_query	76	0.6441	STAT3_HELAS3_HG19	STAT3	58	1780	0.03066	0.0909	1.324	ENCODE--ChIP-seq	WDR76,PRR11,CDCA5,IQGAP3,HACD2,NCAPH,BARD1,RDX,CDC7,LIN54,STON2,ARHGAP5,NUF2,ZNF367,DUSP6,GCNT1,LDLR,CENPU,HIPK3,CENPL,SLC16A6,IL6ST,RAD51AP1,ORC1,CLCA2,FANCM,NEK6,ARHGAP11A,ARHGAP11B,ITGA2,ATRX,DTL,ROCK2,CDC45,MICALCL,SPAG5,CEP152,RASSF3,NEIL3,CEP57L1,KIF20A,C2CD4A,N4BP2,BRI3BP,ANP32E,SREBF1,TMED8,PUS7L,KNTC1,SEL1L3,QSER1,LMNB1,SPRED1,MAN1A2,DARS2,ETV4,SLFN5,RRM2
gene_set_query	77	0.6525	NR2F2_K562_HG19	NR2F2	43	1270	0.03272	0.0951	1.378	ENCODE--ChIP-seq	XYLB,CDCA5,NCAPG,PLK4,EDEM3,SASS6,NUF2,TK1,CDKN2C,ATAD2,CENPF,CENPL,CENPQ,RIF1,SLC39A8,KPNA2,ZNF681,CDC25A,DNMT1,ORC1,FANCI,FANCA,CDK1,DDI2,VPS13C,MTFR2,DTL,TMPO,KIF20A,TPX2,POLA2,ANP32E,BRCA1,KIF15,KIF2C,PCNA,PRIM1,DPY19L4,STIL,KIF18A,DARS2,CCNA2,RRM1
gene_set_query	78	0.661	CEBPD_K562_HG19	CEBPD	24	638	0.03407	0.0976	1.537	ENCODE--ChIP-seq	RC3H2,CDCA7,RDX,CDC7,ZNF367,ELOVL6,CKS2,LDLR,OIP5,PHIP,ORC1,CCDC18,MTFR2,E2F2,KIF21A,ANLN,BRCA1,PRIM1,DPY19L4,TACC3,NUSAP1,SPRED2,AURKA,SPRY4
gene_set_query	79	0.6695	FOXA2_A549_HG19	FOXA2	43	1276	0.03479	0.0985	1.371	ENCODE--ChIP-seq	NCKAP5,NHLRC2,CDCA2,PRKDC,SPIN4,NUF2,TK1,RMI2,RMI1,ELOVL6,CDYL2,CENPU,ATAD5,CENPF,CENPO,CENPQ,RIF1,CDC25C,PHIP,HMBOX1,FANCA,BDP1,NEMP1,POF1B,KIF21A,KIF20B,BRIP1,RACGAP1,TPX2,ANP32E,ANO7,GAN,G2E3,RIBC2,DPY19L4,BUB1B,ZNF81,CBX5,DHTKD1,SPRED2,ETV5,RRM1,MUC5B
gene_set_query	80	0.678	SREBF1_HEPG2_HG19	SREBF1	18	455	0.03986	0.107	1.62	ENCODE--ChIP-seq	STARD4,FASN,SERPINA1,LDLR,CENPI,CENPQ,FADS2,ACAP2,ACAT2,LBR,MTFR2,HSD17B12,LRP8,E2F3,PANK3,KIF24,OIP5-AS1,SCD
gene_set_query	81	0.6864	STAT1_HELAS3_HG19	STAT1	30	856	0.04416	0.115	1.428	ENCODE--ChIP-seq	SMC4,CDC7,LNPEP,NUF2,PBK,ZNF367,LDLR,ATAD5,HIPK3,SLC16A6,PPTC7,ZNF678,IL6ST,RAD51AP1,NEK6,ROCK2,LRP8,MICALCL,MND1,PANK3,UHMK1,BRI3BP,ANP32E,BRCA2,KIF24,KIF2A,B3GNT5,GEN1,OAS3,SLFN5
gene_set_query	82	0.6949	ELK4_HELAS3_HG19	ELK4	58	1825	0.0445	0.115	1.291	ENCODE--ChIP-seq	SMC2,CEP97,GTSE1,WDHD1,NHLRC2,CDCA8,PRKAR2A,FAM111B,CPEB4,DLGAP5,CEP55,DUSP6,LDLR,CENPO,NCAPD3,SLC39A8,MELK,LRRC58,BLM,ORC1,SOCS4,FANCM,SYNJ1,NF1,EXO1,RFC3,VPS13C,MCM6,TTK,SEC24A,RAD51,KIF20B,BRIP1,ZWINT,POLA2,KIF14,BRCA1,BRCA2,KIF15,KIF23,GAN,KIF2C,GINS2,RGP1,MAD2L1,EME1,GEN1,KIF18A,KIF18B,DIAPH3,LMNB1,SPRED2,DCK,CCNA2,LMBRD2,AURKA,POLQ,RRM1
gene_set_query	83	0.7034	EBF1_GM12878_HG19	EBF1	81	2676	0.05496	0.135	1.227	ENCODE--ChIP-seq	SMC4,CEP97,XYLB,STARD4,PADI2,CLOCK,CDCA5,SKA3,CRACR2A,CEP78,EIF2AK2,DHFR,FASN,SASS6,SPIN4,PBK,DLGAP5,DUSP4,FAM126A,SLF1,CENPW,ATAD2,HIPK3,CENPF,CENPQ,CDKN3,RIF1,NEK2,OIP5,TC2N,IL6ST,LRRC58,RAD51AP1,OSBPL8,NDC80,ARHGAP11A,LRRK2,ARL5B,DDI2,LBR,RFC3,ASPM,ESPL1,BIRC5,BDP1,HSD17B12,COCH,E2F7,CEP152,EFR3B,POF1B,TMPO,TIAM1,ZNF714,C2CD4A,BRIP1,ARSJ,ANLN,KIF15,KREMEN2,CEACAM1,PRIM1,AKAP5,RAD54L,RGP1,DPY19…
gene_set_query	84	0.7119	TCF3_GM12878_HG19	TCF3	42	1302	0.06195	0.148	1.311	ENCODE--ChIP-seq	STARD4,RC3H2,DEPDC1B,CDCA7,SKA3,HACD2,SLC5A3,SKA1,FIGNL1,FAM111B,CPEB4,EEA1,CEP55,RMI2,UHRF1BP1L,HJURP,KPNA2,CDC25A,PHIP,BLM,PKMYT1,NDC80,ARHGAP11A,ARL5B,DDI2,BMP2K,MTFR2,MCM2,UHRF1,E2F3,TMPO,ANLN,KIF23,GINS4,DPY19L4,TRIP13,CCNE2,FANCD2,DHTKD1,MYBL2,ETV5,SHCBP1
gene_set_query	85	0.7203	PRDM1_HELAS3_HG19	PRDM1	47	1487	0.06671	0.155	1.283	ENCODE--ChIP-seq	PRR11,CLOCK,CDCA2,HSPA4L,CEP78,EDEM3,RDX,CDC6,REL,STON2,ARHGAP5,EEA1,DUSP4,RMI1,CIT,SGMS2,CENPL,CLSTN2,CDC25A,PHIP,IL6ST,HMMR,MMS22L,NEMP1,DTL,ZBTB41,CDC45,E2F1,MKI67,UHMK1,C2CD4A,ZBED6,ZWINT,TYMS,PUS7L,MIB1,SPC25,KNTC1,CCNE2,CBX5,KIF18A,DIAPH3,HOOK1,ABCC4,DARS2,AURKB,SCD
gene_set_query	86	0.7288	ETS1_K562_HG19	ETS1	44	1382	0.06732	0.156	1.293	ENCODE--ChIP-seq	CEP97,STARD4,WDR76,RC3H2,PRKDC,CDCA5,CDC6,EEA1,CHAF1B,NUF2,TK1,ZNF367,ELOVL6,CKS2,HJURP,PPTC7,OSBPL8,GFPT1,FANCA,MCM10,EXO1,ESPL1,BMP2K,MTFR2,DTL,MCM2,ROCK2,SLC12A2,ESCO2,CDT1,ZWINT,KIF2A,PRIM1,RAD54L,GINS2,DPY19L4,SPC25,BUB1B,STIL,SPRED2,MYBL2,DCK,AURKB,BUB1
gene_set_query	87	0.7373	HNF4G_HEPG2_HG19	HNF4G	20	556	0.06944	0.159	1.467	ENCODE--ChIP-seq	XYLB,GPR160,TK1,CRAT,UHRF1BP1L,NEK2,PPTC7,ACAT2,SEC23A,LRP2,KIF21A,BRIP1,BRCA1,NCOA2,RAD54L,FBLN1,CHD9,ETV5,FAM169A,AURKA
gene_set_query	88	0.7458	FOSL2_MCF7_HG19	FOSL2	12	299	0.07415	0.166	1.644	ENCODE--ChIP-seq	ABCA12,PRKDC,ZNF367,SGMS2,NEK6,ANKRD22,ITGA2,EFR3B,FBXO5,SPTBN2,ANLN,APOBEC3B
gene_set_query	89	0.7542	SPI1_HL60_HG19	SPI1	37	1160	0.08367	0.18	1.296	ENCODE--ChIP-seq	WDHD1,NCAPG,IQGAP3,CEP55,RMI1,INCENP,CENPO,CENPQ,RIMS2,NEK2,ACAP2,SOCS4,CCDC18,SYNJ1,CDK1,MCM8,LBR,VPS13C,DTL,ROCK2,HSD17B12,E2F8,MND1,ASXL2,MKI67,TMPO,ANLN,BRCA2,G2E3,MAD2L1,ZNF81,TIMELESS,CCNB2,STIL,NUP155,KIF18B,SPRED2
gene_set_query	90	0.7627	BHLHE40_A549_HG19	BHLHE40	56	1842	0.0851	0.182	1.233	ENCODE--ChIP-seq	XYLB,WDHD1,PIF1,PRKDC,CDCA7,FAM111B,LIN54,EEA1,ZNF367,DUSP4,SLC2A13,TET2,CENPE,CENPM,RIF1,KPNA2,CDKL5,IL6ST,DGKH,LRRC58,DNMT1,SOCS4,FANCI,OSBPL8,GFPT1,FANCB,FOXM1,ARL5B,VPS13C,POLR1A,NEMP1,MCM2,SEC24A,RAD51,SEC24D,RASSF3,CHEK1,POLA2,ANP32E,SCML2,KIF24,KREMEN2,BUB1B,GEN1,GAS2L3,CCNB2,CBX5,KIF18B,USP37,CHD9,ABCC4,DCK,CAMK2D,AURKA,GNA13,FMNL3
gene_set_query	91	0.7712	ELK1_HELAS3_HG19	ELK1	56	1844	0.08626	0.183	1.232	ENCODE--ChIP-seq	GPR160,CDCA2,CDCA3,SKA3,IQGAP3,SLC5A3,SKA1,DHFR,SPIN4,TK1,ELOVL6,FAM126A,CENPL,ZC3HAV1L,KPNA2,RAD51AP1,FANCM,MCM8,FOXM1,RFC3,CKAP2L,ATRX,ASPM,ZNF519,MCM6,MCM2,RAB23,E2F1,E2F8,SEC24A,SPAG5,MND1,RAD51,NEU3,POLA2,ANP32E,BRCA1,KIF15,KIF24,G2E3,KIF2C,PCNA,PRIM1,RAD54L,GINS2,RGP1,PTTG1,GEN1,FANCD2,CCNB2,DIAPH3,DARS2,ETV5,CCNA2,CAMK2D,POLQ
gene_set_query	92	0.7797	NR3C1_HEPG2_HG19	NR3C1	8	190	0.1043	0.212	1.728	ENCODE--ChIP-seq	HACD2,LNPEP,CENPU,NDC80,KIF15,FANCD2,AURKA,RRM1
gene_set_query	93	0.7881	RXRA_GM12878_HG19	RXRA	11	292	0.1165	0.229	1.539	ENCODE--ChIP-seq	PRKDC,NCAPG,LNPEP,NCAPG2,CASP8AP2,E2F3,FBXO5,TMPO,DPY19L4,LMBRD2,RRM1
gene_set_query	94	0.7966	ATF1_K562_HG19	ATF1	54	1833	0.1281	0.245	1.194	ENCODE--ChIP-seq	CEP97,GTSE1,WDHD1,DEPDC1B,NUP205,CDCA5,IQGAP3,CEP78,SASS6,ZNF257,TK1,LDLR,CENPW,CENPL,RIF1,NEK2,ZNF681,ACAP2,TROAP,HMMR,ZNF876P,SOCS4,MCM8,RFC3,CKAP2L,ESPL1,ZNF519,MCM6,DTL,MCM2,SEC23A,CEP152,ZNF714,KIF20B,NEU3,ZWINT,TPX2,APOBEC3B,KIF11,KIF15,KIF24,PCNA,GINS4,BUB1B,FANCD2,CCNB1,STIL,KIF18A,DIAPH3,DARS2,RRM1,SPRY4,SHCBP1,SCD
gene_set_query	95	0.8051	MYOG_C2C12_MM9	MYOG	10	269	0.1377	0.257	1.518	ENCODE--ChIP-seq	STON2,SLC2A13,DUSP6,TTLL7,CDKN3,ZC3HAV1L,RAD54L2,CNIH2,FOXM1,UHMK1
gene_set_query	96	0.8136	MBD4_HEPG2_HG19	MBD4	49	1672	0.1473	0.268	1.187	ENCODE--ChIP-seq	SMC4,NHLRC2,NUP205,CDCA7,NCAPG,PLK4,CDC6,SASS6,LIN54,NUF2,FAM126B,CENPU,CENPW,ATAD2,CENPO,CRAT,OSBPL8,FANCA,MCM8,CERS6,POLR1A,SEC23A,COCH,FBXO5,PDK1,KIF20A,KIF20B,BRIP1,NBEAL1,TPX2,TOP2A,KIF11,G2E3,KIF2C,PCNA,DPY19L4,EME1,KNTC1,FANCD2,TIMELESS,FAM83D,KIF18B,CHD9,LMNB1,CAMK2D,FAM169A,GNA13,BUB1,RRM1
gene_set_query	97	0.822	ATF3_GM12878_HG19	ATF3	38	1278	0.1582	0.28	1.205	ENCODE--ChIP-seq	CDCA5,CDCA8,WDR62,ZNF367,CENPW,CENPK,CENPM,CENPQ,OSBPL8,NDC80,MFHAS1,FOXM1,DDI2,VPS13C,BMP2K,BIRC5,BDP1,NEMP1,GTF3C4,PANK3,CEP57L1,TMTC3,ZBED6,XRCC2,ANLN,BRCA1,BRCA2,KIF15,GAN,DEPDC1,MAD2L1,FANCD2,NUP155,LMNB1,DCK,CCNA2,GNA13,RRM1
gene_set_query	98	0.8305	SIX5_H1HESC_HG19	SIX5	34	1145	0.1742	0.299	1.203	ENCODE--ChIP-seq	CEP97,NUP205,CDCA3,CDCA8,IQGAP3,HACD2,EDEM3,INCENP,CENPL,CDC25A,DNMT1,HMBOX1,CCDC18,EXO1,ESPL1,POLR1A,BIRC5,CDC45,RAD51,ASXL2,PANK3,ESCO2,CEP57L1,TMTC3,RACGAP1,ZBED6,TPX2,PRIM1,SPC25,BUB1B,MYBL1,DARS2,LMBRD2,RRM1
gene_set_query	99	0.839	FOXP2_PFSK1_HG19	FOXP2	6	152	0.1795	0.306	1.616	ENCODE--ChIP-seq	CRACR2A,ELOVL6,RIF1,OSBPL8,KIF15,SHCBP1
gene_set_query	100	0.8475	MYOD1_C2C12_MM9	MYOD1	26	860	0.1854	0.312	1.226	ENCODE--ChIP-seq	PADI2,NHLRC2,ASF1B,HSPA4L,CDC6,FASN,STON2,TK1,DUSP6,TTLL7,F2R,RAD51AP1,HMBOX1,OSBPL8,FOXM1,SYNPO2L,SSX2IP,E2F2,E2F3,TIAM1,ARSJ,KIF23,PRLR,ECT2,SPRED2,FMNL3
gene_set_query	101	0.8559	FOSL1_C2C12_MM9	FOSL1	8	221	0.1882	0.314	1.477	ENCODE--ChIP-seq	ABCA12,ATAD2,F2R,ENAH,SACS,PRLR,CREB5,FMNL3
gene_set_query	102	0.8644	ZZZ3_HELAS3_HG19	ZZZ3	7	199	0.2286	0.363	1.434	ENCODE--ChIP-seq	FAM126B,CENPL,HMBOX1,FANCM,RIBC2,KIF18A,DARS2
gene_set_query	103	0.8729	CTCFL_K562_HG19	CTCFL	59	2154	0.2518	0.381	1.107	ENCODE--ChIP-seq	ZC3H12C,XYLB,GPR160,CLOCK,ASF1B,NCAPG,CDCA8,WDR62,SKA3,IQGAP2,CRACR2A,RDX,NETO2,FASN,LIN54,TK1,DUSP4,CENPF,CENPO,RIF1,ANKRD36,F2R,BLM,ORC1,FANCA,ARHGAP11A,MCM10,VPS13C,DTL,SEC23A,ROCK2,COCH,E2F1,E2F2,RFFL,OXR1,RAD51,TONSL,CHEK1,KIF21A,CEP57L1,N4BP2,TPX2,KIF11,SCML2,KREMEN2,NBPF1,PCNA,GDF11,PUS7L,MAD2L1,GALNT12,FAM83D,QSER1,GPSM2,CHD9,MASTL,SPRY4,FMNL3
gene_set_query	104	0.8814	MEF2A_GM12878_HG19	MEF2A	25	871	0.2637	0.391	1.162	ENCODE--ChIP-seq	ZC3H12C,GPR160,IQGAP2,BARD1,LNPEP,REL,NUF2,RMI1,CENPU,LRRK2,ARL5B,SYNPO2L,RFFL,SPAG5,OXR1,PANK3,AKAP11,NCOA2,AKAP5,TTF2,ARHGAP42,KMO,LMNB1,CAMK2D,FMNL3
gene_set_query	105	0.8898	ESRRA_HEPG2_HG19	ESRRA	4	108	0.2816	0.407	1.512	ENCODE--ChIP-seq	CRAT,ACAT2,CDT1,FANCD2
gene_set_query	106	0.8983	THAP1_K562_HG19	THAP1	44	1627	0.3113	0.433	1.093	ENCODE--ChIP-seq	ASF1B,CDCA2,HACD2,EDEM3,SASS6,CPEB4,NUF2,CENPU,CENPL,CENPN,CENPO,RIF1,NEK2,ACAP2,OSBPL8,SYNJ1,MCM10,CKAP2L,MTFR2,BDP1,MCM2,GTF3C4,CDC45,RAB23,E2F7,CEP152,PRC1,TMPO,RACGAP1,ANLN,KIF15,NBPF1,DPY19L4,ZNF81,FANCD2,CCNB1,STIL,NUP155,CHD9,DARS2,DCK,LMBRD2,AURKA,RRM1
gene_set_query	107	0.9068	HSF1_HEPG2_HG19	HSF1	7	222	0.316	0.438	1.28	ENCODE--ChIP-seq	SLC5A3,CKS2,CENPA,CDKL5,VPS13C,KNTC1,ETV4
gene_set_query	108	0.9153	STAT5A_GM12878_HG19	STAT5A	31	1230	0.4919	0.607	1.017	ENCODE--ChIP-seq	SMC4,NHLRC2,SKA3,SLC5A3,CDC7,CDC6,SASS6,NCAPG2,NUF2,ELOVL6,FAM126B,CENPU,CENPW,ATAD2,CENPE,ZC3HAV1L,MELK,NDC80,MCM10,KIF20A,KIF20B,NEU3,KIF15,PRIM1,BUB1B,FANCD2,CCNB2,FAM83D,LMNB1,POLQ,RRM1
gene_set_query	109	0.9237	NFATC1_GM12878_HG19	NFATC1	35	1407	0.5186	0.631	1.003	ENCODE--ChIP-seq	RC3H2,NUP205,CDCA5,PLK4,PLK1,CDC6,REL,NUF2,GCNT1,CENPU,CENPO,CENPQ,RIF1,OIP5,SLC39A8,DNMT1,RFC3,SMC1A,NEU3,POLA2,ANP32E,BRCA1,DPY19L4,MAD2L1,OIP5-AS1,NUSAP1,KNTC1,FANCD2,FAM83D,LMNB1,SPRED2,MASTL,DCK,RRM1,FMNL3
gene_set_query	110	0.9322	ESR1_ECC1_HG19	ESR1	13	554	0.618	0.725	0.9449	ENCODE--ChIP-seq	XYLB,RDX,DUSP6,CKS2,GCNT1,LRRC58,E2F8,PLEKHD1,BRI3BP,ENAH,CHD9,ARHGEF19,GALNT7
gene_set_query	111	0.9407	CBX2_K562_HG19	CBX2	42	1781	0.6476	0.749	0.9497	ENCODE--ChIP-seq	ZC3H12C,CDCA7,HOMER1,LNPEP,CEP55,NEURL1B,CDKN2C,RTKN2,SLC16A6,CDKL5,PYGO1,HMGCS2,CERS6,ITGA2,FNIP2,E2F8,ZNF860,MND1,EFR3B,OXR1,UMODL1,MKI67,PLEKHD1,MIER3,ATP6V0A4,PAG1,DCLK1,SCML2,NBPF1,ENAH,GAN,AKAP5,KITLG,ERCC6L,SACS,TMEM38B,GNB4,GPSM2,MYBL1,ARFGEF3,ETV5,OAS3
gene_set_query	112	0.9492	NR2C2_K562_HG19	NR2C2	8	355	0.6556	0.754	0.9066	ENCODE--ChIP-seq	SLF1,RIF1,NEK2,RAD54L,TRIP13,USP37,MASTL,AURKA
gene_set_query	113	0.9576	ZNF274_K562_HG19	ZNF274	20	887	0.695	0.789	0.9071	ENCODE--ChIP-seq	FNDC3A,PRKDC,IQGAP2,HIPK3,PHIP,DNMT1,HMBOX1,EXO1,LBR,ESPL1,MTFR2,CDC45,E2F3,UHMK1,XRCC2,ANLN,SREBF1,NBPF1,ENAH,CCNA2
gene_set_query	114	0.9661	IRF4_GM12878_HG19	IRF4	39	1715	0.7242	0.809	0.915	ENCODE--ChIP-seq	ZC3H12C,GTSE1,WDHD1,RC3H2,NHLRC2,PRR11,CDCA2,SKA3,IQGAP2,HACD2,SKA1,LNPEP,EEA1,NUF2,RMI1,FAM126B,GCNT1,CENPU,ATAD2,CENPN,RIF1,ANKRD36,IL6ST,ANKRD36B,SOCS4,ARHGAP11A,ARL5B,ZNF519,MTFR2,BDP1,TMTC3,ANP32E,APOBEC3B,BRCA2,DPY19L4,KIF18B,OAS3,CAMK2D,BUB1
gene_set_query	115	0.9746	BCL11A_H1HESC_HG19	BCL11A	2	108	0.7514	0.822	0.7419	ENCODE--ChIP-seq	DUSP6,ARHGEF19
gene_set_query	116	0.9831	ZEB1_GM12878_HG19	ZEB1	17	803	0.7741	0.833	0.8505	ENCODE--ChIP-seq	STARD4,DICER1,WDR76,RC3H2,ASF1B,NCAPH,DHFR,NUF2,TK1,CENPW,RTKN2,POLR1A,KIF15,KIF23,DPY19L4,FANCD2,FMNL3
gene_set_query	117	0.9915	MEF2C_GM12878_HG19	MEF2C	2	135	0.8504	0.903	0.5913	ENCODE--ChIP-seq	OXR1,DPY19L4
gene_set_query	118	1	BATF_GM12878_HG19	BATF	12	676	0.907	0.942	0.7106	ENCODE--ChIP-seq	ABCA12,IQGAP2,SKA1,SASS6,GCNT1,ANKRD36B,NEK6,KIF20B,ANP32E,APOBEC3B,CBX5,CAMK2D

## Sheet: DTP vs. control Upregulated
Query Name	Rank	Scaled Rank	Set_name	TF	Intersect	Set length	FET p-value	FDR	Odds Ratio	Library	Overlapping_Genes
gene_set_query	1	0.008475	ESR1_ECC1_HG19	ESR1	12	554	0.0006085	0.336	3.282	ENCODE--ChIP-seq	FCGBP,LOXL4,METRNL,KCNK15,TNFSF15,CYP1A2,TUBA1A,SEMA3B,NEDD9,PAPSS2,ALS2CL,DHRS3
gene_set_query	2	0.01695	GATA3_MCF7_HG19	GATA3	23	1890	0.008508	1	1.826	ENCODE--ChIP-seq	DSCAM-AS1,IGFBP3,UCA1,TACSTD2,CHRD,KRTAP5-10,B4GALNT3,TGFB2,TNFSF15,CAV1,EFNA1,BFSP1,CYP1A1,BTG1,CITED2,ELAC1,SEMA3B,PCED1B,CD55,KCNJ13,DHRS3,EPOR,IL2RB
gene_set_query	3	0.02542	ZNF217_MCF7_HG19	ZNF217	18	1423	0.01221	1	1.899	ENCODE--ChIP-seq	TGM1,DSCAM-AS1,KCNK15,TACSTD2,KRTAP5-10,SCIN,BMF,TGFB2,TNFSF15,EFNA1,BFSP1,BTG1,CITED2,TUBA1A,SEMA3B,CD55,KCNJ13,CEACAM19
gene_set_query	4	0.0339	FOXA1_ECC1_HG19	FOXA1	7	395	0.02011	1	2.675	ENCODE--ChIP-seq	EPB41L4A-AS1,TGFB2,BTG1,CITED2,DBP,CTSF,DHRS3
gene_set_query	5	0.04237	TCF12_MCF7_HG19	TCF12	3	94	0.0265	1	4.887	ENCODE--ChIP-seq	DSCAM-AS1,CITED2,SEMA3B
gene_set_query	6	0.05085	STAT1_HELAS3_HG19	STAT1	11	856	0.03676	1	1.93	ENCODE--ChIP-seq	GABARAPL1,UCA1,CHRD,SOCS3,BMF,ID3,BTG1,HSPB8,CITED4,PAPSS2,TCEA2
gene_set_query	7	0.05932	CEBPB_MCF7_HG19	CEBPB	13	1083	0.03966	1	1.801	ENCODE--ChIP-seq	DSCAM-AS1,DDIT3,SCIN,HMOX1,EFNA1,BTG1,CITED2,HSPB8,TUBA1A,DBP,HDAC5,STOM,CD55
gene_set_query	8	0.0678	RXRA_SKNSH_HG19	RXRA	3	121	0.04979	1	3.769	ENCODE--ChIP-seq	BDKRB1,HSD17B3,DHRS3
gene_set_query	9	0.07627	TEAD4_MCF7_HG19	TEAD4	3	133	0.06246	1	3.421	ENCODE--ChIP-seq	DSCAM-AS1,CITED2,SEMA3B
gene_set_query	10	0.08475	JUND_HCT116_HG19	JUND	5	315	0.06559	1	2.391	ENCODE--ChIP-seq	EPB41L4A-AS1,CAV1,BFSP1,CYP1A1,HSPB8
gene_set_query	11	0.09322	CTCF_CH12LX_MM9	CTCF	29	3093	0.06591	1	1.403	ENCODE--ChIP-seq	GUCA1B,ACRBP,SYNPO,EPHA4,KCNK15,SCNN1G,PCP4,SOCS3,AFAP1L2,EFNA1,ABTB1,CYP1A1,NRP2,LRRC32,NKPD1,ELAC1,TMC4,PKD1L2,PAPSS2,ATOH8,PCED1B,CD55,KLK10,DHRS3,CEACAM19,PIK3IP1,IL2RB,TCEA2,ACKR3
gene_set_query	12	0.1017	STAT3_HELAS3_HG19	STAT3	18	1780	0.07115	1	1.515	ENCODE--ChIP-seq	EPB41L4A-AS1,GABARAPL1,KCNK15,TMEM139,UCA1,SOCS3,BMF,EFNA1,BFSP1,ID3,BTG1,CITED2,HSPB8,BDKRB1,IL18,SEMA3B,PAPSS2,CD55
gene_set_query	13	0.1102	GATA2_G1E_MM9	GATA2	5	331	0.07718	1	2.274	ENCODE--ChIP-seq	CXCL14,SEMA6C,MAPK15,EPOR,IL2RB
gene_set_query	14	0.1186	NFIC_SKNSH_HG19	NFIC	7	587	0.1091	1	1.789	ENCODE--ChIP-seq	SYNPO,DICER1-AS1,BMF,CAV1,BFSP1,CITED2,BDKRB1
gene_set_query	15	0.1271	MAFK_ESE14_MM9	MAFK	12	1169	0.1095	1	1.538	ENCODE--ChIP-seq	METRNL,GABARAPL1,TWIST1,SOCS3,CYP1A2,CDKN1C,CITED2,KCNC3,HSPB8,ING4,MAPK15,DHRS3
gene_set_query	16	0.1356	FOSL1_H1HESC_HG19	FOSL1	3	188	0.136	1	2.404	ENCODE--ChIP-seq	DICER1-AS1,LRRC32,PIK3IP1
gene_set_query	17	0.1441	PRDM1_HELAS3_HG19	PRDM1	14	1487	0.1453	1	1.409	ENCODE--ChIP-seq	IRS2,GABARAPL1,KCNK15,UCA1,TNFSF15,ID3,BTG1,CITED2,HSPB8,CITED4,DBP,IL18,SEMA3B,CD55
gene_set_query	18	0.1525	ETS1_MELCELLLINE_MM9	ETS1	15	1614	0.1461	1	1.391	ENCODE--ChIP-seq	IRS2,METRNL,DDIT3,HMOX1,BMF,LYN,CITED4,DBP,ITGB7,MST1,HDAC5,PKD1L2,FGD3,EPOR,YPEL3
gene_set_query	19	0.161	FOSL2_MCF7_HG19	FOSL2	4	299	0.1469	1	2.01	ENCODE--ChIP-seq	LOXL4,TACSTD2,EFNA1,BFSP1
gene_set_query	20	0.1695	NR3C1_ECC1_HG19	NR3C1	3	204	0.1612	1	2.213	ENCODE--ChIP-seq	LOXL4,KCNK15,NEDD9
gene_set_query	21	0.178	BCL11A_H1HESC_HG19	BCL11A	2	108	0.1659	1	2.797	ENCODE--ChIP-seq	CCDC85A,DHRS3
gene_set_query	22	0.1864	FOXA2_A549_HG19	FOXA2	12	1276	0.1668	1	1.407	ENCODE--ChIP-seq	IRS2,CAV1,ABTB1,DYNLRB2,CITED2,ING4,CTSF,ATOH8,CD55,PIK3IP1,ACKR3,YPEL3
gene_set_query	23	0.1949	REST_H1HESC_HG19	REST	14	1561	0.1847	1	1.342	ENCODE--ChIP-seq	KLHL35,EPHA4,SEMA6C,DSCAM,BMF,ALPP,BTG1,CITED2,CELF6,MST1,ELAC1,TNNT2,PAPSS2,YPEL3
gene_set_query	24	0.2034	TCF7L2_HEK293_HG19	TCF7L2	16	1821	0.1857	1	1.314	ENCODE--ChIP-seq	EPB41L4A-AS1,DDIT3,GLIS1,AFAP1L2,ABCA4,EFNA1,CYP1A1,ID3,NRP2,CITED2,CITED4,TUBA1A,ATOH8,CD55,KCNJ13,DHRS3
gene_set_query	25	0.2119	JUN_HELAS3_HG19	JUN	5	452	0.1946	1	1.658	ENCODE--ChIP-seq	UCA1,BFSP1,HSPB8,HSD17B3,PAPSS2
gene_set_query	26	0.2203	TAL1_ERYTHROBLAST_MM9	TAL1	7	722	0.2218	1	1.451	ENCODE--ChIP-seq	DDIT3,LYN,ID3,CITED4,MST1,STOM,EPOR
gene_set_query	27	0.2288	SPI1_GM12891_HG19	SPI1	9	985	0.2297	1	1.367	ENCODE--ChIP-seq	TNFSF10,UCA1,LYN,BFSP1,ID3,DYNLRB2,BTG1,ITGB7,PCED1B
gene_set_query	28	0.2373	FOXP2_SKNMC_HG19	FOXP2	4	391	0.273	1	1.532	ENCODE--ChIP-seq	IRS2,CAV1,CD55,PIK3IP1
gene_set_query	29	0.2458	MYOG_C2C12_MM9	MYOG	3	269	0.2737	1	1.672	ENCODE--ChIP-seq	ID3,CITED2,TNNT2
gene_set_query	30	0.2542	TCF3_MYOCYTE_MM9	TCF3	14	1708	0.2752	1	1.225	ENCODE--ChIP-seq	IRS2,CLIP3,CHRD,HMOX1,BMF,TGFB2,TNFSF15,BTG1,TNNT2,CACNG1,MERTK,EPOR,PIK3IP1,YPEL3
gene_set_query	31	0.2627	FOXM1_MCF7_HG19	FOXM1	2	156	0.2837	1	1.925	ENCODE--ChIP-seq	DSCAM-AS1,SEMA3B
gene_set_query	32	0.2712	GATA1_K562_HG19	GATA1	6	660	0.2905	1	1.36	ENCODE--ChIP-seq	FOXO4,MST1,PKD1L2,PCED1B,EPOR,YPEL3
gene_set_query	33	0.2797	ZEB1_HEPG2_HG19	ZEB1	2	169	0.3158	1	1.775	ENCODE--ChIP-seq	HMOX1,TMC4
gene_set_query	34	0.2881	NR2F2_MCF7_HG19	NR2F2	5	551	0.317	1	1.358	ENCODE--ChIP-seq	DSCAM-AS1,DDIT3,TACSTD2,CITED2,CD55
gene_set_query	35	0.2966	FOS_ENDOTHELIALCELLOFUMBILICALVEIN_HG19	FOS	14	1814	0.3476	1	1.153	ENCODE--ChIP-seq	PXDC1,GABARAPL1,DDIT3,SOCS3,BMF,CAV1,ABTB1,BFSP1,ID3,BTG1,CITED2,LRRC32,CD55,CBLN2
gene_set_query	36	0.3051	ZNF384_ESE14_MM9	ZNF384	13	1690	0.3589	1	1.149	ENCODE--ChIP-seq	SEMA6C,ENTPD1,SCIN,ID3,KCNC3,CITED4,ING4,TUBA1A,DBP,B3GNT7,SLC25A27,DHRS3,TCEA2
gene_set_query	37	0.3136	TBP_CH12LX_MM9	TBP	13	1695	0.3626	1	1.146	ENCODE--ChIP-seq	EPHA4,GABARAPL1,FOXO4,LYN,TNFSF15,ID3,GGTA1P,CITED2,CITED4,MST1,NEDD9,STOM,IL2RB
gene_set_query	38	0.322	MEF2A_GM12878_HG19	MEF2A	7	871	0.3746	1	1.201	ENCODE--ChIP-seq	LYN,LRRC32,ITGB7,HDAC5,NEDD9,IL2RB,ACKR3
gene_set_query	39	0.3305	STAT5A_K562_HG19	STAT5A	2	200	0.3906	1	1.498	ENCODE--ChIP-seq	UCA1,SOCS3
gene_set_query	40	0.339	SP1_HCT116_HG19	SP1	11	1458	0.3977	1	1.127	ENCODE--ChIP-seq	IRS2,EPB41L4A-AS1,GABARAPL1,UCA1,DICER1-AS1,BMF,BFSP1,CALCOCO1,BTG1,CITED2,DBP
gene_set_query	41	0.3475	POU2F2_GM12878_HG19	POU2F2	10	1325	0.4053	1	1.127	ENCODE--ChIP-seq	DDIT3,SOCS3,HMOX1,LYN,CDKN1C,CITED2,ITGB7,CD55,PIK3IP1,ACKR3
gene_set_query	42	0.3559	TFAP2A_HELAS3_HG19	TFAP2A	13	1810	0.4478	1	1.073	ENCODE--ChIP-seq	LOXL4,KCNK15,TMEM139,UCA1,CAV1,EFNA1,COL5A1,DYNLRB2,CDKN1C,CITED4,SEMA3B,STOM,CD55
gene_set_query	43	0.3644	KDM5B_K562_HG19	KDM5B	13	1814	0.4508	1	1.07	ENCODE--ChIP-seq	IRS2,TNFSF10,B4GALNT3,GSTM2,NRP2,CITED4,ING4,TUBA1A,ITGB7,IL18,ADRA2C,ALS2CL,YPEL3
gene_set_query	44	0.3729	PAX5_GM12891_HG19	PAX5	6	817	0.4721	1	1.097	ENCODE--ChIP-seq	METRNL,ID3,NRP2,LRRC32,DBP,IL2RB
gene_set_query	45	0.3814	ZBTB7A_ECC1_HG19	ZBTB7A	12	1753	0.5154	1	1.022	ENCODE--ChIP-seq	METRNL,CHRD,DICER1-AS1,B4GALNT3,COL5A1,GGTA1P,CELF6,LRRC32,B3GNT7,SEMA3B,MERTK,YPEL3
gene_set_query	46	0.3898	MYOD1_C2C12_MM9	MYOD1	6	860	0.5201	1	1.042	ENCODE--ChIP-seq	ENTPD1,TNFSF15,CALCOCO1,ITGB7,CACNG1,DHRS3
gene_set_query	47	0.3983	CBX2_K562_HG19	CBX2	12	1781	0.5363	1	1.006	ENCODE--ChIP-seq	FCGBP,PXDC1,SCNN1G,SCIN,GGTA1P,CDKN1C,LRRC32,TUBA1A,PGM5,ADRA2C,NEDD9,ATOH8
gene_set_query	48	0.4068	RELA_GM12878_HG19	RELA	5	724	0.5371	1	1.031	ENCODE--ChIP-seq	TNFSF15,PILRA,B3GNT7,NEDD9,ACKR3
gene_set_query	49	0.4153	MAFF_K562_HG19	MAFF	12	1814	0.5605	1	0.9873	ENCODE--ChIP-seq	EPB41L4A-AS1,SLC25A48,UCA1,BFSP1,DYNLRB2,CALCOCO1,BTG1,ING4,MST1,PCED1B,CD55,DHRS3
gene_set_query	50	0.4237	RFX5_IMR90_HG19	RFX5	3	435	0.5608	1	1.03	ENCODE--ChIP-seq	GRIK5,TUBA1A,PIK3IP1
gene_set_query	51	0.4322	MXI1_GM12878_HG19	MXI1	12	1825	0.5684	1	0.9813	ENCODE--ChIP-seq	IRS2,ACRBP,TNFSF10,SOCS3,HMOX1,ABTB1,CALCOCO1,BTG1,ING4,B3GNT7,IL2RB,ACKR3
gene_set_query	52	0.4407	E2F6_HELAS3_HG19	E2F6	6	922	0.5859	1	0.9711	ENCODE--ChIP-seq	KLHL35,KCNK15,CDKN1C,DBP,CTSF,ELAC1
gene_set_query	53	0.4492	CEBPD_K562_HG19	CEBPD	4	638	0.6211	1	0.9354	ENCODE--ChIP-seq	DDIT3,BTG1,HDAC5,PKD1L2
gene_set_query	54	0.4576	MAX_MYOCYTE_MM9	MAX	6	1006	0.6666	1	0.8895	ENCODE--ChIP-seq	DDIT3,CALCOCO1,DBP,ITGB7,CACNG1,PIK3IP1
gene_set_query	55	0.4661	ZNF263_K562_HG19	ZNF263	5	849	0.6729	1	0.8783	ENCODE--ChIP-seq	SEMA6C,CHRD,CAV1,CITED2,DBP
gene_set_query	56	0.4746	HMGN3_K562_HG19	HMGN3	11	1830	0.6793	1	0.8965	ENCODE--ChIP-seq	TNFSF10,GSTM2,DYNLRB2,CALCOCO1,CITED4,DBP,HDAC5,CCDC85A,STOM,EPOR,CBLN2
gene_set_query	57	0.4831	ZNF143_H1HESC_HG19	ZNF143	11	1832	0.6805	1	0.8955	ENCODE--ChIP-seq	IRS2,PXDC1,EPHA4,HMOX1,GGTA1P,TMC4,B3GNT7,CD55,EPOR,PIK3IP1,CBLN2
gene_set_query	58	0.4915	MAZ_K562_HG19	MAZ	11	1839	0.685	1	0.8921	ENCODE--ChIP-seq	TNFSF10,PXDC1,TMEM139,DDIT3,CALCOCO1,KCNC3,ING4,CTSF,SLC25A27,KLK10,ACKR3
gene_set_query	59	0.5	ZKSCAN1_CH12LX_MM9	ZKSCAN1	6	1034	0.6911	1	0.8653	ENCODE--ChIP-seq	TNFSF10,SOCS3,BMF,NRP2,ELAC1,FGD3
gene_set_query	60	0.5085	HNF4G_HEPG2_HG19	HNF4G	3	556	0.7204	1	0.8043	ENCODE--ChIP-seq	TMEM139,EFNA1,MST1
gene_set_query	61	0.5169	NFATC1_GM12878_HG19	NFATC1	8	1407	0.7231	1	0.8478	ENCODE--ChIP-seq	BMF,LYN,BTG1,ING4,TUBA1A,ITGB7,NEDD9,IL2RB
gene_set_query	62	0.5254	PBX3_SKNSH_HG19	PBX3	11	1919	0.7334	1	0.8547	ENCODE--ChIP-seq	EPHA4,DDIT3,DICER1-AS1,BMF,BFSP1,COL5A1,ID3,NRP2,BTG1,ING4,TUBA1A
gene_set_query	63	0.5339	USF2_MELCELLLINE_MM9	USF2	10	1814	0.7676	1	0.8218	ENCODE--ChIP-seq	IRS2,DDIT3,HMOX1,CITED4,DBP,IL18,HDAC5,FGD3,STOM,TCEA2
gene_set_query	64	0.5424	BACH1_H1HESC_HG19	BACH1	10	1814	0.7676	1	0.8218	ENCODE--ChIP-seq	ACRBP,KCNK15,DICER1-AS1,HMOX1,LYN,GSTM2,LRRC32,CDH11,SEMA3B,ACKR3
gene_set_query	65	0.5508	ARID3A_HEPG2_HG19	ARID3A	10	1828	0.7751	1	0.8155	ENCODE--ChIP-seq	TNFSF10,PXDC1,DICER1-AS1,HMOX1,EFNA1,CYP1A1,DYNLRB2,BTG1,STOM,CBLN2
gene_set_query	66	0.5593	IKZF1_GM12878_HG19	IKZF1	10	1836	0.7793	1	0.8119	ENCODE--ChIP-seq	TACSTD2,BMF,TNFSF15,PILRA,CITED2,ITGB7,AMT,B3GNT7,NEDD9,PIK3IP1
gene_set_query	67	0.5678	USF1_H1HESC_HG19	USF1	13	2344	0.781	1	0.8268	ENCODE--ChIP-seq	IRS2,NUDT10,DSCAM,PCP4,DDIT3,HMOX1,TGFB2,DYNLRB2,CALCOCO1,CITED2,ELAC1,HDAC5,ATOH8
gene_set_query	68	0.5763	HNF4A_HEPG2_HG19	HNF4A	13	2396	0.8039	1	0.8088	ENCODE--ChIP-seq	SEMA6C,TMEM139,DDIT3,CHRD,DICER1-AS1,BMF,LYN,EFNA1,CYP1A1,CITED2,MST1,AMT,DHRS3
gene_set_query	69	0.5847	STAT2_K562_HG19	STAT2	1	252	0.8166	1	0.5907	ENCODE--ChIP-seq	TNFSF10
gene_set_query	70	0.5932	ZZZ3_GM12878_HG19	ZZZ3	1	271	0.8385	1	0.5491	ENCODE--ChIP-seq	KLK10
gene_set_query	71	0.6017	ATF3_A549_HG19	ATF3	9	1810	0.8483	1	0.7409	ENCODE--ChIP-seq	EPB41L4A-AS1,DDIT3,SOCS3,TGFB2,CAV1,BTG1,ING4,TUBA1A,CD55
gene_set_query	72	0.6102	TFAP2C_HELAS3_HG19	TFAP2C	9	1822	0.8532	1	0.736	ENCODE--ChIP-seq	TMEM139,UCA1,HMOX1,EFNA1,ABTB1,DYNLRB2,CITED4,STOM,CD55
gene_set_query	73	0.6186	NFYB_GM12878_HG19	NFYB	9	1839	0.8598	1	0.7291	ENCODE--ChIP-seq	PXDC1,KCNC3,CELF6,TUBA1A,CTSF,NEDD9,SLC25A27,STOM,CD55
gene_set_query	74	0.6271	E2F4_MCF10A_HG19	E2F4	9	1839	0.8598	1	0.7291	ENCODE--ChIP-seq	SLC25A48,TACSTD2,DICER1-AS1,CAV1,DYNLRB2,NRP2,SLC25A27,CD55,PIK3IP1
gene_set_query	75	0.6356	CUX1_GM12878_HG19	CUX1	9	1845	0.8621	1	0.7267	ENCODE--ChIP-seq	GABARAPL1,HMOX1,CALCOCO1,CITED2,KCNC3,NEDD9,CD55,IL2RB,YPEL3
gene_set_query	76	0.6441	ESRRA_GM12878_HG19	ESRRA	4	934	0.869	1	0.6377	ENCODE--ChIP-seq	SCNN1G,BTG1,MST1,IL2RB
gene_set_query	77	0.6525	BHLHE40_MELCELLLINE_MM9	BHLHE40	8	1702	0.8764	1	0.7001	ENCODE--ChIP-seq	ID3,GGTA1P,CITED2,CITED4,DBP,HDAC5,EPOR,PIK3IP1
gene_set_query	78	0.661	SIX5_H1HESC_HG19	SIX5	5	1145	0.8777	1	0.6502	ENCODE--ChIP-seq	CALCOCO1,ING4,DBP,AMT,SLC25A27
gene_set_query	79	0.6695	MYC_H1HESC_HG19	MYC	13	2702	0.9035	1	0.7167	ENCODE--ChIP-seq	IRS2,ACRBP,NUDT10,KCNK15,DICER1-AS1,NRP2,CITED4,TUBA1A,A2MP1,VGLL1,PAPSS2,FGD3,STOM
gene_set_query	80	0.678	SETDB1_U2OS_HG19	SETDB1	8	1803	0.909	1	0.6607	ENCODE--ChIP-seq	EPB41L4A-AS1,TGFB2,DYNLRB2,CDKN1C,ING4,DBP,IL18,CD55
gene_set_query	81	0.6864	SREBF2_GM12878_HG19	SREBF2	1	366	0.9142	1	0.4062	ENCODE--ChIP-seq	DICER1-AS1
gene_set_query	82	0.6949	SRF_HCT116_HG19	SRF	1	371	0.9171	1	0.4007	ENCODE--ChIP-seq	ING4
gene_set_query	83	0.7034	NFE2_GM12878_HG19	NFE2	8	1854	0.9225	1	0.6425	ENCODE--ChIP-seq	TNFSF10,DDIT3,HMOX1,BMF,BTG1,ING4,HDAC5,SLC25A27
gene_set_query	84	0.7119	NFYA_K562_HG19	NFYA	8	1867	0.9256	1	0.638	ENCODE--ChIP-seq	IRS2,SEMA6C,DDIT3,DICER1-AS1,BMF,BTG1,CITED4,SLC25A27
gene_set_query	85	0.7203	YY1_GM12892_HG19	YY1	3	863	0.9263	1	0.5172	ENCODE--ChIP-seq	BTG1,ING4,IL2RB
gene_set_query	86	0.7288	ZNF274_K562_HG19	ZNF274	3	887	0.9341	1	0.5031	ENCODE--ChIP-seq	ACRBP,MST1,STOM
gene_set_query	87	0.7373	IRF4_GM12878_HG19	IRF4	7	1715	0.9353	1	0.6076	ENCODE--ChIP-seq	EPB41L4A-AS1,PILRA,ITGB7,MST1,NEDD9,CD55,IL2RB
gene_set_query	88	0.7458	CREB1_HEPG2_HG19	CREB1	5	1325	0.938	1	0.5616	ENCODE--ChIP-seq	IRS2,DDIT3,ING4,HDAC5,CD55
gene_set_query	89	0.7542	EGR1_MCF7_HG19	EGR1	2	672	0.9384	1	0.4425	ENCODE--ChIP-seq	DICER1-AS1,ING4
gene_set_query	90	0.7627	BATF_GM12878_HG19	BATF	2	676	0.9397	1	0.4399	ENCODE--ChIP-seq	ITGB7,CEACAM19
gene_set_query	91	0.7712	ATF2_H1HESC_HG19	ATF2	7	1749	0.9424	1	0.5957	ENCODE--ChIP-seq	BTG1,CITED2,CELF6,ING4,TUBA1A,TMC4,CD55
gene_set_query	92	0.7797	CTCFL_K562_HG19	CTCFL	9	2154	0.9447	1	0.622	ENCODE--ChIP-seq	EPB41L4A-AS1,SCNN1G,PILRA,KCNC3,DBP,MST1,HDAC5,CD55,MERTK
gene_set_query	93	0.7881	SREBF1_HEPG2_HG19	SREBF1	1	455	0.9525	1	0.3266	ENCODE--ChIP-seq	DYNLRB2
gene_set_query	94	0.7966	NRF1_GM12878_HG19	NRF1	7	1848	0.9593	1	0.5637	ENCODE--ChIP-seq	DICER1-AS1,DYNLRB2,CDKN1C,TUBA1A,CTSF,ELAC1,PIK3IP1
gene_set_query	95	0.8051	E2F1_HELAS3_HG19	E2F1	7	1854	0.9602	1	0.5619	ENCODE--ChIP-seq	IGFBP3,SOCS3,ABTB1,DBP,ELAC1,CD55,YPEL3
gene_set_query	96	0.8136	CEBPZ_HEPG2_HG19	CEBPZ	2	801	0.9695	1	0.3711	ENCODE--ChIP-seq	CYP1A1,KCNJ13
gene_set_query	97	0.822	ELF1_GM12878_HG19	ELF1	3	1061	0.9714	1	0.4204	ENCODE--ChIP-seq	HMOX1,ITGB7,TMC4
gene_set_query	98	0.8305	GABPA_CH12LX_MM9	GABPA	6	1742	0.9723	1	0.5124	ENCODE--ChIP-seq	SOCS3,ABTB1,CALCOCO1,ELAC1,HDAC5,FGD3
gene_set_query	99	0.839	NR2C2_GM12878_HG19	NR2C2	1	546	0.974	1	0.272	ENCODE--ChIP-seq	DICER1-AS1
gene_set_query	100	0.8475	RUNX3_GM12878_HG19	RUNX3	5	1540	0.974	1	0.4829	ENCODE--ChIP-seq	CITED4,ING4,TMC4,STOM,IL2RB
gene_set_query	101	0.8559	SP4_H1HESC_HG19	SP4	4	1367	0.9794	1	0.4351	ENCODE--ChIP-seq	EPHA4,DDIT3,CD55,MAPK15
gene_set_query	102	0.8644	MYB_MELCELLLINE_MM9	MYB	1	594	0.981	1	0.25	ENCODE--ChIP-seq	DDIT3
gene_set_query	103	0.8729	THAP1_K562_HG19	THAP1	5	1627	0.982	1	0.457	ENCODE--ChIP-seq	EPB41L4A-AS1,CITED2,ING4,DBP,ELAC1
gene_set_query	104	0.8814	ZBTB33_K562_HG19	ZBTB33	2	935	0.9855	1	0.3178	ENCODE--ChIP-seq	CITED2,MST1
gene_set_query	105	0.8898	MYBL2_HEPG2_HG19	MYBL2	4	1487	0.9881	1	0.3999	ENCODE--ChIP-seq	DDIT3,ING4,ELAC1,PIK3IP1
gene_set_query	106	0.8983	IRF3_HEPG2_HG19	IRF3	1	699	0.9905	1	0.2124	ENCODE--ChIP-seq	BMF
gene_set_query	107	0.9068	SP2_K562_HG19	SP2	6	2063	0.9924	1	0.4324	ENCODE--ChIP-seq	IRS2,EPB41L4A-AS1,SEMA6C,DDIT3,DBP,ELAC1
gene_set_query	108	0.9153	MBD4_HEPG2_HG19	MBD4	4	1672	0.995	1	0.3555	ENCODE--ChIP-seq	DDIT3,BTG1,ING4,AMT
gene_set_query	109	0.9237	EBF1_GM12878_HG19	EBF1	8	2676	0.9958	1	0.4445	ENCODE--ChIP-seq	HMOX1,CAV1,ING4,ITGB7,TMC4,CEACAM19,IL2RB,ACKR3
gene_set_query	110	0.9322	FLI1_MEGAKARYOCYTE_MM9	FLI1	4	1837	0.9977	1	0.3235	ENCODE--ChIP-seq	DDIT3,ING4,NEDD9,YPEL3
gene_set_query	111	0.9407	ELK1_K562_HG19	ELK1	4	1837	0.9977	1	0.3235	ENCODE--ChIP-seq	DDIT3,SOCS3,CALCOCO1,BTG1
gene_set_query	112	0.9492	GTF2B_K562_HG19	GTF2B	4	1855	0.9979	1	0.3204	ENCODE--ChIP-seq	SOCS3,LYN,EFNA1,STOM
gene_set_query	113	0.9576	IRF1_K562_HG19	IRF1	13	4204	0.9989	1	0.4599	ENCODE--ChIP-seq	TNFSF10,UCA1,DICER1-AS1,SOCS3,TGFB2,ABTB1,CITED2,KCNC3,ITGB7,ELAC1,SLC25A27,ALS2CL,EPOR
gene_set_query	114	0.9661	ATF1_K562_HG19	ATF1	3	1833	0.9995	1	0.243	ENCODE--ChIP-seq	KCNC3,TUBA1A,PIK3IP1
gene_set_query	115	0.9746	ELK4_HELAS3_HG19	ELK4	2	1825	0.9999	1	0.1626	ENCODE--ChIP-seq	BTG1,ELAC1
gene_set_query	116	0.9831	HSF1_HEPG2_HG19	HSF1	0	222	1	1	0	ENCODE--ChIP-seq
gene_set_query	117	0.9915	MEF2C_GM12878_HG19	MEF2C	0	135	1	1	0	ENCODE--ChIP-seq
gene_set_query	118	1	NANOG_H1HESC_HG19	NANOG	0	102	1	1	0	ENCODE--ChIP-seq

## Sheet: DTEP vs. CTL Downregulated 
Query Name	Rank	Scaled Rank	Set_name	TF	Intersect	Set length	FET p-value	FDR	Odds Ratio	Library	Overlapping_Genes
gene_set_query	1	0.008475	CBX2_K562_HG19	CBX2	125	1781	9.229e-07	0.000509	1.654	ENCODE--ChIP-seq	PREX1,HTR7,EML1,RBP1,GATA4,TUBA1A,HEY2,SH3BGRL2,MYOF,EMP1,RRAS2,CDC42EP3,EFEMP1,FBLIM1,SPATA7,RBPMS,DCDC2,TBXAS1,PGM5,UPP1,DGCR5,NEO1,ADGRV1,TNFRSF19,MET,FYN,ZNF618,ST5,ZNF853,ZDHHC1,IKZF3,LGALS3,RASSF2,HERC6,ENTPD3,EPHA8,SDC2,NKAIN1,TSPAN5,GREB1,DCLK2,WNK2,CCNJL,NRP1,TMEM150C,ARHGEF4,TMPRSS3,NEDD9,PLEKHG4B,KLK12,ACAA2,ARHGEF40,TMOD2,MID1,HOXB13,ZFHX4,IRF5,FBP1,PDLIM3,GNG7,ATOH8,REREP3,ARHGEF26-A…
gene_set_query	2	0.01695	ESR1_ECC1_HG19	ESR1	50	554	2.321e-06	0.000641	2.174	ENCODE--ChIP-seq	NLRX1,SCGB1D2,SYNDIG1,TUBA1A,EMP1,YPEL2,B3GALT4,MLXIPL,KCNK15,TNFSF15,GREB1,ID1,NRP1,SLC43A2,NEDD9,ALS2CL,LOXL4,SCNN1A,TFAP2C,ARHGEF37,FBP1,PDLIM1,NXNL2,S100A10,HOMER2,GTF2IRD1,AIFM2,C1QTNF6,ANXA1,ANXA3,RARA,GAS6,GCNT1,DHRS3,ATP8B2,SEMA3B,MTUS1,PARP4,APBA2,FCGBP,NRCAM,ANXA11,C5AR2,FAM83E,DNMBP,MAP6D1,RASA3,KRT80,TCF7L1,ZNF185
gene_set_query	3	0.02542	TCF12_SKNSH_HG19	TCF12	56	744	0.0001059	0.0146	1.783	ENCODE--ChIP-seq	HTR7,NLRX1,LARP6,ZNF491,EMP1,PXDN,SAMD4A,HNMT,S100A6,FSCN1,FBLIM1,ZBTB18,MDK,UPP1,TNFRSF19,MYO1B,DMGDH,NUMBL,ID1,ID3,ORMDL3,NUDT7,LOXL4,ARHGEF40,CLRN1-AS1,CAV1,COL5A1,LASP1,LAMB1,VIM,XYLT1,ST3GAL5,S100A10,STON1,C1QTNF6,ANXA1,RARA,GPNMB,FARP1,DHRS3,CLCF1,MALAT1,DAB2,CDK6,DENND3,SVOPL,ANTXR2,SYNPO,TENM2,DLC1,TGFBI,BDKRB1,TGFBR2,COLEC12,KRT80,GBP2
gene_set_query	4	0.0339	ZNF217_MCF7_HG19	ZNF217	91	1423	0.0004241	0.0415	1.497	ENCODE--ChIP-seq	KRTAP5-10,TUBA1A,AGR3,YPEL2,KIAA0895,SYBU,PKP2,PKP1,ZNF433,BMF,MB,ME1,NEO1,ADGRV1,AGXT,SLITRK6,TBX2,ZNF853,POF1B,ECH1,KCNK15,TSPAN5,TNFSF15,GREB1,DCLK2,ID1,STX16,TGM1,MSX2,MAT1A,CALHM2,TFAP2C,ELF5,FBP1,SH3TC2,MAPK10,VIM,DSCAM-AS1,AFAP1,SYTL5,DKK1,UNC13D,FREM2,NXNL2,S100A10,SMG8,C1QTNF6,TMSB4X,ANXA3,AHRR,GPNMB,GSN,SULF2,CLCF1,GRB10,RNF43,PGR,MALAT1,RHOBTB3,CNIH3,GPX8,SEMA3B,KCNJ13,CEACAM19,CPPED1,…
gene_set_query	5	0.04237	TEAD4_A549_HG19	TEAD4	32	397	0.0008771	0.0692	1.921	ENCODE--ChIP-seq	SLC7A2,PSMB3,WTIP,FSCN1,UPP1,ST6GAL2,RIN2,ID1,NRP1,GPC6,KLHL5,SCNN1A,CAV1,LASP1,PLCE1,DKK1,S100A10,TEAD1,ANXA1,DHRS3,CLCF1,MALAT1,CDK6,DUSP14,GPX8,DENND3,KLF7,MYL12A,MYL12B,GSTA4,ANXA11,KRT80
gene_set_query	6	0.05085	GATA3_MCF7_HG19	GATA3	112	1890	0.001522	0.105	1.38	ENCODE--ChIP-seq	PREX1,KRTAP5-10,SLC7A2,BPIFA4P,AGR3,SAMD4A,RORC,KIAA0895,SYBU,FSCN1,PKP1,ZNF433,FBLIM1,THEM4,ME1,BCAS4,CERS4,ADGRV1,AGXT,MET,SLITRK6,MBOAT1,TBX2,MYO1B,IL2RB,ZNF853,ECH1,PPP1R3C,TSPAN5,TNFSF15,GREB1,DCLK2,NRP1,KIF12,PPP3CC,STX16,CRIP1,KLHL5,OSR2,MSX2,MAT1A,DOK5,SCNN1A,BRINP2,TFAP2C,CAV1,BMP7,GNAQ,AMOTL1,ATP2A3,FBP1,EPOR,MAPK10,XYLT1,DSCAM-AS1,ARMC9,AFAP1,SYTL5,DKK1,UNC13D,FREM2,S100A10,CYP1A1,GTF2…
gene_set_query	7	0.05932	ZBTB7A_ECC1_HG19	ZBTB7A	104	1753	0.002033	0.11	1.382	ENCODE--ChIP-seq	HTR7,DPYSL5,PSMD3,OPTN,PKIA,ZNF491,NINL,TMC5,CDC42EP3,CHST3,FSTL1,SLC7A2,KCNG1,FADS2,KIAA0895,MAP3K8,SMO,FBLIM1,ARL2,SPATA7,ZNF425,CELF6,ME1,TMBIM1,MET,MIEN1,MERTK,ZDHHC1,LGALS3,ST6GAL2,RSAD1,RIMKLB,DCLK2,CCNJL,CD47,SLC43A2,SLC43A1,OGDHL,JADE2,ARHGEF28,HOXB13,GGT7,ARHGEF37,COL5A1,PQLC3,LAMC2,MAN1A1,IRF1,RBM20,BLVRA,PRTG,HMGCL,PDLIM3,LAMB1,PLCE1,ARMC9,HOXB9,FREM2,CHST10,ST3GAL5,HOMER2,BACE2,GSN,PL…
gene_set_query	8	0.0678	CTCF_CORTICALPLATE_MM9	CTCF	99	1666	0.002386	0.11	1.384	ENCODE--ChIP-seq	DPYSL3,GABARAPL1,NLRX1,FUCA1,BBC3,MYOF,SAMD4A,LYRM9,SAT1,FADS2,SYBU,S100A6,ARL2,UST,NKPD1,MET,C1S,BARX2,MIEN1,CCDC85A,SLITRK6,ZDHHC1,FBXO6,EPHB1,RSAD1,KCNK15,VWA5B2,TSPAN6,BPIFB1,CD200,RAE1,SGSM1,PALM,ADPRHL1,PCP4,ARHGEF28,RASGRP1,SYT7,COL5A1,UBE2QL1,PDLIM3,ACKR3,SOX15,PXDC1,SOX11,MSL3P1,NXNL2,AFAP1L2,H2AFY2,CYP1A1,TIMP2,EDARADD,BACE2,TUBB2A,AHRR,DTD1,WWOX,FARP1,SULF2,CFL2,RNF43,COL27A1,RAB32,ARM…
gene_set_query	9	0.07627	TCF7L2_HEPG2_HG19	TCF7L2	36	496	0.0027	0.115	1.715	ENCODE--ChIP-seq	DDIT3,SH3BGRL2,HNMT,ZNF441,MLXIPL,BCAS1,TNFRSF19,MLLT6,GRB7,GREB1,MYO5A,ID1,MAT1A,ARHGEF28,MAN1A1,UBE2QL1,MED1,DKK1,FZD3,FANK1,AIFM2,SARM1,ZNF563,RNF43,COL27A1,CDK6,PAAF1,FRAS1,SLC6A14,MTUS1,IL17RE,DOCK11,SOWAHB,ABCC2,TGFBR2,PFDN4
gene_set_query	10	0.08475	STAT1_HELAS3_HG19	STAT1	55	856	0.004084	0.154	1.504	ENCODE--ChIP-seq	PREX1,PSMD3,GABARAPL1,EDEM2,SLC7A2,PSMB3,SAT1,MAP3K8,SLC9B2,THEM4,BMF,AP4S1,ZNF419,C1S,MBOAT1,TRIM38,MDGA1,IFI35,ID1,ID3,NRP1,TMPRSS3,ORMDL3,PNPLA4,LGALS3BP,MAN1A1,IRF1,MVP,PLA2G2A,VIM,C1QTNF6,ANXA3,RPL19,CCDC71L,TUBB3,CFL2,CACNB1,CHRD,RHOBTB3,DAB2,DUSP14,SGCB,PAAF1,C1RL-AS1,IFITM3,HSPBAP1,TENM2,CITED4,SP100,BASP1,C1RL,UCA1,HSPB8,ABCC5,MUC1
gene_set_query	11	0.09322	MYOD1_C2C12_MM9	MYOD1	55	860	0.004472	0.154	1.497	ENCODE--ChIP-seq	PSMD3,EML1,PADI2,CADM4,EDEM2,MYOF,MRPL45,CDC42EP3,SAMD4A,FADS3,FBLIM1,CD276,ZBTB18,B3GALT4,ITGB7,SRC,ST5,LGALS3,ENTPD1,TNFSF15,ID1,ARHGEF40,ARHGEF37,PDLIM3,LAMB1,STARD13,MCAM,FANK1,STON1,TUBB2A,CHN1,FARP1,DHRS3,TUBB3,CACNB1,RHOBTB1,DAGLA,SGCB,CACNG1,PSAT1,IFITM3,ANTXR2,MTUS1,KRT8,STC2,GPM6B,SIAH2,COL18A1,CLIC4,RYR3,GFRA1,ARHGAP24,TGFBR2,FAM84A,KRT80
gene_set_query	12	0.1017	FOSL2_MCF7_HG19	FOSL2	23	299	0.007179	0.233	1.826	ENCODE--ChIP-seq	SLC7A2,KIAA0895,AGAP11,UPP1,GREB1,LOXL4,MAPK10,UNC13D,S100A10,ZNF702P,GTF2IRD1,ANXA1,ANXA3,GPNMB,CLCF1,TUBB3,KRT8,PARP4,TFF1,BATF,ANXA11,SDR16C5,KRT80
gene_set_query	13	0.1102	FOSL1_HCT116_HG19	FOSL1	24	319	0.007984	0.245	1.782	ENCODE--ChIP-seq	HTR7,RBP1,EMP1,SLC7A2,SAT1,ATP9A,TSPAN5,CLRN1-AS1,AMOTL1,LAMC2,ASB9,VIM,S100A10,TCN1,GTF2IRD1,ANXA1,ANXA3,KRT8,SLC35D2,PARP4,HSPB8,SDR16C5,TRNP1,KRT80
gene_set_query	14	0.1186	JUND_HELAS3_HG19	JUND	78	1356	0.01197	0.315	1.337	ENCODE--ChIP-seq	HTR7,PSMD3,GABARAPL1,PKIG,BBC3,MYOF,EMP1,SLC7A2,SAT1,FADS3,KIAA0895,S100A6,AGAP11,CPAMD8,AP4S1,UPP1,MET,MDGA1,LGALS3,KCNK15,TSPAN5,GREB1,TMPRSS3,ORMDL3,KLHL5,PNPLA4,LOXL4,CLRN1-AS1,DNAJC27-AS1,LASP1,SH3TC2,ASB9,VIM,COL12A1,UNC13D,S100A10,MCAM,ZNF702P,GTF2IRD1,ADM,ING4,TRIM5,TMSB4X,TEAD1,ANXA1,ANXA3,DHRS3,CLCF1,CDC14B,TUBB6,TUBB3,CFL2,RHOBTB3,ZNF547,DUSP14,GPX8,COBL,CDNF,KLF5,KRT8,HSPBAP1,TENM2,PA…
gene_set_query	15	0.1271	GATA2_ENDOTHELIALCELLOFUMBILICALVEIN_HG19	GATA2	99	1809	0.01881	0.451	1.268	ENCODE--ChIP-seq	SCAMP5,HTR7,DPYSL3,PSMD3,SNORA21,ABCA4,PKIA,PKIG,CASP10,TEX14,PSMB3,YPEL2,ZBTB20,EFEMP1,FSCN1,FBLIM1,GPR83,ZBTB18,RBPMS,ZNF419,UPP1,ZNF880,MET,MYO10,PPP1R3C,RIN2,TSPAN5,TNFSF15,ID3,NRP1,SCML1,CRIP1,ORMDL3,NUDT7,ARHGEF28,RAI2,CAV1,CRIM1,GNAQ,AMOTL1,LASP1,SH3TC2,EPOR,VIM,COL12A1,RPL23,ARMC9,DKK1,UNC13D,ST3GAL5,S100A10,MCAM,NFATC1,GP6,TCN1,ZNF702P,GTF2IRD1,ADM,TRIM5,C1QTNF6,TMSB4X,ANXA3,KIFC3,MGLL,G…
gene_set_query	16	0.1356	TCF3_MYOCYTE_MM9	TCF3	94	1708	0.01883	0.451	1.276	ENCODE--ChIP-seq	PSMD3,EML1,OPTN,EDEM2,PKIA,MYOF,RRAS2,MRPL45,PXDN,CDC42EP3,SAMD4A,YPEL2,RORC,FADS3,BMF,AP4S1,CD276,ZBTB18,B3GALT4,NTN1,FYN,MYO10,MERTK,ST5,NUMBL,NKAIN1,MICAL1,TSPAN5,TNFSF15,ID1,PALM,RBM20,PDLIM1,PDLIM3,EPOR,ZMIZ2,SOX11,PRKD3,STARD13,FANK1,TIMP2,TEAD1,TUBB2A,RARA,MGLL,PRUNE2,GSN,PLCD3,IRS2,TUBB6,TUBB3,PHLDA3,CACNB1,CLIP3,ARMCX1,MALAT1,CHRD,RHOBTB1,CNIH3,CPQ,SGCB,COBL,CACNG1,KLF7,PSAT1,ANTXR2,RPS6…
gene_set_query	17	0.1441	NR3C1_A549_HG19	NR3C1	91	1661	0.02238	0.451	1.27	ENCODE--ChIP-seq	SCAMP5,PREX1,ZNF287,GABARAPL1,BBC3,EMP1,CDC42EP3,SLC29A4,CHST3,BPIFA4P,KCNG1,ZBTB20,MAP3K8,S100A6,FSCN1,BMF,UST,MB,UPP1,NEO1,MET,C1S,ST6GAL2,ECH1,RIN2,PEX11A,MICAL1,ARSD,ID1,NRP1,STX16,GPC6,KLHL5,TCAP,TBC1D3F,JADE2,SCNN1A,CACNA1H,DNAJC27-AS1,CAV1,ALPP,LASP1,MVP,PDLIM1,MAPK12,ASB9,VIM,ARHGEF26-AS1,PLCE1,PIP4K2B,DKK1,UNC13D,NXNL2,S100A10,ADM,TMSB4X,TEAD1,PLIN2,LINC-PINT,DHRS3,CLCF1,CFL2,MALAT1,FKBP…
gene_set_query	18	0.1525	REST_PANC1_HG19	REST	39	642	0.02814	0.501	1.417	ENCODE--ChIP-seq	SCAMP5,L1CAM,FSTL4,BPIFA4P,OLFM1,FSCN1,PKP2,B3GALT4,CELF6,DGCR5,CNNM1,KCNK3,RAB11FIP4,DIRAS1,RAE1,OGDHL,RGS7,BRINP1,PODXL2,VIM,STMN3,RPL23,S100A10,ADM,TUBB2A,PRUNE2,GPR158,RPL19,SARM1,MALAT1,PHF21B,VSTM2L,MGAT5B,BEX2,PTPRN2,PDE2A,AP3B2,APBB1,SCGN
gene_set_query	19	0.161	RXRA_SKNSH_HG19	RXRA	10	121	0.04029	0.614	1.974	ENCODE--ChIP-seq	ZBTB20,ECH1,NRP1,VIM,RARA,PCGF2,DHRS3,CLCF1,BDKRB1,COLEC12
gene_set_query	20	0.1695	JUN_HELAS3_HG19	JUN	28	452	0.04456	0.647	1.447	ENCODE--ChIP-seq	HTR7,EMP1,SLC7A2,SAT1,KIAA0895,S100A6,GREB1,ORMDL3,VIM,COL12A1,S100A10,ZNF702P,GTF2IRD1,TMSB4X,TEAD1,ANXA1,ANXA3,CLCF1,CFL2,DUSP14,MTUS1,HSPBAP1,TRPC4AP,UCA1,HSPB8,SDR16C5,KRT80,GBP2
gene_set_query	21	0.178	NANOG_H1HESC_HG19	NANOG	8	102	0.07904	0.856	1.865	ENCODE--ChIP-seq	PGAP3,ZNF518B,PPM1K,ID1,FBP1,ANXA3,ERBB2,TCF7L1
gene_set_query	22	0.1864	FOXM1_MCF7_HG19	FOXM1	11	156	0.08219	0.872	1.662	ENCODE--ChIP-seq	AGR3,GREB1,ID1,DSCAM-AS1,SYTL5,FREM2,C1QTNF6,SEMA3B,TFF1,BATF,ESR1
gene_set_query	23	0.1949	ZZZ3_HELAS3_HG19	ZZZ3	13	199	0.09947	0.915	1.531	ENCODE--ChIP-seq	SNORA21,MAP3K8,DLX3,MDGA1,STX16,HOXB13,RPL23,FANK1,SMG8,AIFM2,MALAT1,BASP1,KLHDC9
gene_set_query	24	0.2034	TFAP2A_HELAS3_HG19	TFAP2A	91	1810	0.1064	0.946	1.16	ENCODE--ChIP-seq	NLRX1,SCGB1D2,FUCA1,HEY2,MYOF,SLC7A2,SAT1,FADS3,KIAA0895,S100A6,FSCN1,PKP2,DLX3,THEM4,UST,MB,UPP1,MET,PPM1K,MYO10,LGALS3,KCNK15,PPP1R3C,GRB7,ID1,STX16,TMPRSS3,CRIP1,LOXL4,JADE2,SCNN1A,ARHGEF28,CALHM2,CAV1,SYT7,COL5A1,PQLC3,SERGEF,TNFAIP2,IRF1,ATP6V1B1,MVP,SH3TC2,CRYM,RBM38,ASB9,SOX15,PIP4K2B,AFAP1,UNC13D,S100A10,MCAM,TADA2A,ADM,AIFM2,C1QTNF6,TEAD1,ANXA3,RARA,KIFC3,CLCF1,SARM1,PLCD3,CCDC71L,TUBB3,…
gene_set_query	25	0.2119	NFIC_SKNSH_HG19	NFIC	32	587	0.124	1	1.263	ENCODE--ChIP-seq	EMP1,PXDN,SLC7A2,SAMD4A,FSCN1,BMF,AP4S1,UPP1,PPM1K,MYO1B,DCLK2,NRP1,ACAA2,CAV1,MAPK12,VIM,XYLT1,ST3GAL5,S100A10,HOMER2,MCAM,RARA,CLCF1,ANTXR2,SYNPO,CDON,MYL12A,ASIC3,BDKRB1,TGFBR2,KRT80,PCDHGC3
gene_set_query	26	0.2203	MYOG_C2C12_MM9	MYOG	16	269	0.1349	1	1.386	ENCODE--ChIP-seq	STARD3,B3GALT4,ARL4C,ID1,ID3,SLC43A2,LASP1,VIM,SOX11,TADA2A,MALAT1,CNIH3,DAGLA,RYR3,TNNT2,ABCC5
gene_set_query	27	0.2288	GATA1_K562_HG19	GATA1	35	660	0.145	1	1.227	ENCODE--ChIP-seq	PANX2,CASP10,RAB3IL1,HNMT,LAPTM4B,MAP3K8,FBLIM1,GPR83,ZNF425,CERS4,TNFRSF19,PPP1R3C,CRIP1,DNAJC27-AS1,SOD3,EPOR,UNC13D,HOXB9,ST3GAL5,GP6,PCGF5,ZNF563,DAB2,CPQ,PLEKHG5,PLEKHG6,VIPR2,MYL12A,SYNRG,CBFA2T3,MATN2,ANXA11,C5AR2,ALDH2,ABCC5
gene_set_query	28	0.2373	CEBPB_C2C12_MM9	CEBPB	64	1285	0.165	1	1.148	ENCODE--ChIP-seq	DPYSL3,DDIT3,SNORA21,OPTN,FUCA1,PKIA,TUBA1A,FSTL1,PSMB3,SAT1,FADS3,MAP3K8,THEM4,BMF,ATP7B,ITGB7,FYN,MYO1B,LGALS3,CTSL,CD47,CD44,ORMDL3,ARHGEF40,ZFHX4,TNFAIP2,LASP1,CREB5,PRTG,VIM,COL12A1,MED1,RPL23,STON1,SMG8,ANXA1,PLIN2,FARP1,PCGF2,CLCF1,FAM107B,TUBB6,RHOBTB1,CPQ,ACSS2,CDNF,KLF5,PSAT1,IFITM3,ANTXR2,KRT8,CLIC4,SERP2,ESR1,ARHGAP24,TGFBI,GGTA1P,YBX3,ABCC3,ABCC5,PFDN4,KRT80,GBP2,PCDHGC3
gene_set_query	29	0.2458	STAT3_HELAS3_HG19	STAT3	87	1780	0.1659	1	1.126	ENCODE--ChIP-seq	HTR7,GABARAPL1,SKAP2,EDEM2,CASP10,MYOF,EMP1,RAB3IL1,FSTL1,SLC7A2,PSMB3,ZBTB20,HNMT,SAT1,ZNF441,SHC2,THEM4,BMF,CD276,ZNF419,C1S,MYO10,IFI35,LGALS3,KCNK15,RIN2,GREB1,ID1,ID3,NRP1,TMPRSS3,ORMDL3,KLHL5,TBC1D3F,OSR2,CALHM2,CRIM1,SYT7,LGALS3BP,LASP1,IRF1,MVP,MAML2,S100A10,TADA2A,GTF2IRD1,SMG8,C1QTNF6,TMSB4X,ANXA1,ANXA3,GCNT1,LINC-PINT,WWOX,CLCF1,SARM1,TUBB3,CFL2,DUSP14,PAAF1,GPX8,ACSS2,SEMA3B,C1RL-AS1,…
gene_set_query	30	0.2542	NR2F2_MCF7_HG19	NR2F2	29	551	0.1798	1	1.217	ENCODE--ChIP-seq	DDIT3,CLUL1,HNMT,PKP2,ZNF433,THEM4,UPP1,AGXT,ECH1,BPIFB1,KLHL5,DNAJC27-AS1,DSCAM-AS1,SYTL5,DKK1,UNC13D,AIFM2,MOCS1,SULF2,P2RY2,RPH3AL,CPPED1,MTUS1,MYL12A,MYL12B,TFF3,ESR1,DNM1,KRT80
gene_set_query	31	0.2627	FOXA2_HEPG2_HG19	FOXA2	18	328	0.1945	1	1.272	ENCODE--ChIP-seq	HNMT,FOXP2,NUDT7,KLHL5,LOXL4,MAT1A,PCGF5,DHRS3,RNF43,HMGCS2,RPH3AL,KLF7,KLF5,KRT8,TFF3,SORBS3,ABCC2,TGFBR2
gene_set_query	32	0.2712	BCL11A_H1HESC_HG19	BCL11A	7	108	0.1946	1	1.518	ENCODE--ChIP-seq	B3GALT4,CCDC85A,TRIM38,SCNN1A,DHRS3,RNF43,TCF7L1
gene_set_query	33	0.2797	STAT2_K562_HG19	STAT2	14	252	0.2168	1	1.289	ENCODE--ChIP-seq	TRIM38,IFI35,HERC6,NKAIN1,STX16,LGALS3BP,IRF1,MX2,GSDMB,TRIM5,RHOBTB3,IFITM3,SP100,MUC1
gene_set_query	34	0.2881	FOXP2_PFSK1_HG19	FOXP2	8	152	0.3471	1	1.217	ENCODE--ChIP-seq	ZNF441,FSCN1,STX16,SLC43A1,FAM114A1,SEMA3E,KRT8,RAI14
gene_set_query	35	0.2966	RELA_GM12878_HG19	RELA	34	724	0.36	1	1.08	ENCODE--ChIP-seq	SNORA21,SNX10,CASP10,MAP3K8,FSCN1,MLLT6,MBOAT1,IKZF3,TP53,TNFSF15,PILRA,CTSZ,NEDD9,KLHL5,IRF1,IRF5,ACKR3,MAML2,ZMIZ2,RPL23,GSDMB,TMSB4X,GCNT1,CFL2,ZNF563,MALAT1,DENND3,IL1RN,MYL12A,B3GNT7,BATF,ESR1,ABCC3,NCALD
gene_set_query	36	0.3051	MAFK_ESE14_MM9	MAFK	54	1169	0.3605	1	1.061	ENCODE--ChIP-seq	PSMD3,GABARAPL1,RBP1,KCNQ1OT1,SNX10,PANX2,MYOF,TEX14,CDC42EP3,PSMB3,FADS2,OLFM2,SMO,CD276,ME1,UPP1,NUMBL,KIF1A,SLC43A2,SLC43A1,GPC5,PALM,VIM,NYNRIN,LDHB,S100A10,ING4,C1QTNF6,TMSB4X,TEAD1,ASCL2,SIAE,PCGF2,DHRS3,SULF2,PLCD3,FAM107B,GRB10,PHF21B,ACSS2,ACSS1,KLF7,KRT8,TWIST1,CLIC4,MAP4K4,GSTA4,EPDR1,MYH14,THRA,HSPB8,ABCC5,FAM84A,TCF7L1
gene_set_query	37	0.3136	STAT5A_K562_HG19	STAT5A	10	200	0.3777	1	1.153	ENCODE--ChIP-seq	ZNF425,ID1,AMOTL1,GP6,MALAT1,RHOBTB3,DAB2,C1RL-AS1,C1RL,UCA1
gene_set_query	38	0.322	FOS_ENDOTHELIALCELLOFUMBILICALVEIN_HG19	FOS	79	1814	0.5258	1	0.9976	ENCODE--ChIP-seq	PGAP3,HTR7,DPYSL3,WLS,GABARAPL1,DDIT3,EDEM2,LARP6,ABTB1,PKIA,BBC3,EMP1,CDC42EP3,FAM200A,KIAA0895,MAP3K8,SPATA7,BMF,AP4S1,UPP1,MET,ECH1,TP53,RIN2,ID3,CD44,STX16,ACAA2,CAV1,PQLC3,PCTP,LAMC2,GPER1,LAMB1,VIM,MAML2,COL12A1,PXDC1,DKK1,ST3GAL5,TRIM5,AIFM2,TMSB4X,TEAD1,TUBB2A,KIFC3,GCNT1,RPL19,WWOX,CLCF1,CDC14B,TUBB6,TUBB3,MALAT1,SEMA7A,DAB2,LHX6,RPH3AL,CPPED1,PSAT1,CBLN2,ANTXR2,CDON,KRT8,MYL12A,MYL12B,S…
gene_set_query	39	0.3305	ZNF263_K562_HG19	ZNF263	37	849	0.5285	1	0.9983	ENCODE--ChIP-seq	KCNQ1OT1,SLC29A4,SAMD4A,MAP3K8,SLC9B2,THEM4,ZNF425,TBXAS1,SRC,FYN,MDGA1,SDC2,APOBEC3F,STX16,GPC5,GPC6,ARHGEF40,CALHM2,CAV1,GNAQ,CRYM,UNC13D,ALX4,FANK1,STON1,LINC-PINT,CCDC71L,FKBP9,SEMA7A,CHRD,LHX6,VSTM2L,LANCL2,STC2,SYDE1,DOCK11,RAI14
gene_set_query	40	0.339	FOXA1_HEPG2_HG19	FOXA1	90	2074	0.5386	1	0.9939	ENCODE--ChIP-seq	PGAP3,PSMD3,ABTB1,PANX2,CASP10,SH3BGRL2,MRPL45,SLC7A2,RORC,HNMT,SAT1,FOXP2,SHC2,LIN7A,UST,UPP1,NEO1,BCAS1,DSP,TMBIM1,AGXT,SRC,ATP9A,MYO10,IKZF3,ECH1,RIN2,GRB7,SUPT4H1,GREB1,KIF12,CTSL,SLC43A1,NUDT7,JADE2,OSR2,MAT1A,ARHGEF28,CRIM1,MAN1A1,ELF5,ATP6V1B1,PDLIM3,ATOH8,PLA2G2A,SOD3,ASB9,PIP4K2B,DKK1,FZD3,ING4,PLIN2,PRUNE2,RPL19,PCGF5,RNF43,RHOBTB3,DAB2,HMGCS2,COBL,SMPDL3A,RPH3AL,KLF7,KLF5,SLC6A14,MTUS1…
gene_set_query	41	0.3475	HNF4G_HEPG2_HG19	HNF4G	24	556	0.5519	1	0.9884	ENCODE--ChIP-seq	GATA4,EIF6,PKIG,HNMT,ATP7B,CERS4,TMBIM1,LRP2,ID1,CLYBL,STX16,MAT1A,LASP1,MAN1A1,ADM,PCGF5,RAB32,PLEKHG6,CPPED1,MTUS1,MYL12B,CX3CL1,ABCC3,TRNP1
gene_set_query	42	0.3559	NFE2_K562_HG19	NFE2	11	258	0.5748	1	0.9757	ENCODE--ChIP-seq	EIF6,PANX2,ME1,NUMBL,HOXB7,AIFM2,LINC-PINT,PCGF5,CLCF1,SYNRG,HSPBAP1
gene_set_query	43	0.3644	MAZ_CH12LX_MM9	MAZ	73	1714	0.5999	1	0.9746	ENCODE--ChIP-seq	PADI2,LXN,L1CAM,MRPL45,CDC42EP3,LYRM9,PKP2,ARL2,SPATA7,THEM4,B3GALT4,KCNK5,CELF6,CERS4,MIEN1,FYN,IL2RB,RIN2,DCLK2,LPAR6,CLYBL,MAP1LC3A,SLC43A2,NEDD9,CRIP1,OGDHL,KIF3C,GGT7,SERGEF,LASP1,PDLIM1,MX2,SIMC1,ACKR3,VIM,RPL23,AFAP1,MSL3P1,ZNF394,NXNL2,AFAP1L2,SMG8,TIMP2,TUBB2A,PLIN2,DTD1,SLC8B1,FAM107B,TUBB3,CFL2,RNF43,SEMA7A,PHF21B,ATP8B2,ACSS2,P2RY2,SMOX,KLF5,ANTXR2,DET1,PARP4,AKAP3,TCEAL8,MPP7,PHYH,AR…
gene_set_query	44	0.3729	TAL1_ERYTHROBLAST_MM9	TAL1	30	722	0.6335	1	0.9498	ENCODE--ChIP-seq	LIPH,DDIT3,LYN,NINL,RAB3IL1,FADS3,TBXAS1,SPTB,LGALS4,ID3,ORMDL3,PAK6,ARHGEF40,TNFAIP2,SH3TC2,EPOR,ARMC9,ST3GAL5,CDK14,TUBB3,ACSS1,SMOX,PARVB,CITED4,CBFA2T3,PDIA2,MATK,CERCAM,YBX3,ABCC5
gene_set_query	45	0.3814	ZNF143_H1HESC_HG19	ZNF143	77	1832	0.645	1	0.9613	ENCODE--ChIP-seq	PGAP3,DPYSL3,ZNF287,EML1,EIF6,ZNF491,ZNF486,FAM200A,FADS2,SYBU,ZNF441,SPATA7,ZNF425,ZNF419,MB,BCAS4,ADGRV1,TMBIM1,TNFRSF25,C1S,LRP2,ZNF625,MBOAT1,SPATA20,IKZF3,RASSF2,RSAD1,PPP1R3C,MICAL1,MYO5A,ID4,CTSZ,JADE2,RASGRP1,BRINP1,AMOTL1,ATP2A3,LASP1,MAN1A1,IRF1,ZMYND12,SH3TC2,EPOR,PLCE1,PXDC1,GTF2IRD1,ZNF135,SMG8,TMSB4X,CHN1,DTD1,IRS2,CACNB1,CDK6,ZNF763,VSTM2L,CBLN2,MYL12A,CYP2S1,DET1,RYR3,B3GNT7,MAPT,…
gene_set_query	46	0.3898	GABPA_MELCELLLINE_MM9	GABPA	4	102	0.6554	1	0.8943	ENCODE--ChIP-seq	KCNQ1OT1,TBXAS1,NUMBL,TSPAN5
gene_set_query	47	0.3983	TFAP2C_HELAS3_HG19	TFAP2C	76	1822	0.6686	1	0.9537	ENCODE--ChIP-seq	NLRX1,SCGB1D2,FUCA1,ABTB1,MYOF,TMC5,SLC7A2,FADS3,KIAA0895,S100A6,PKP2,THEM4,UST,MDK,MB,UPP1,MET,PPM1K,MYO10,PPP1R3C,CLYBL,STX16,PNPLA4,ARHGEF28,SYT7,PQLC3,SERGEF,ATP2A3,LASP1,IRF1,SH3TC2,LAMB1,ASB9,VIM,COL12A1,SOX15,PIP4K2B,UNC13D,TADA2A,ADM,AIFM2,C1QTNF6,TMSB4X,TEAD1,ANXA3,RARA,KIFC3,PCGF5,CLCF1,TUBB3,MALAT1,RHOBTB3,DAB2,DUSP14,PAAF1,COBL,DENND3,MGAT5B,P2RY2,ANTXR2,MTUS1,KRT8,MYL12A,CLIC4,C2CD2,…
gene_set_query	48	0.4068	KDM5B_H1HESC_HG19	KDM5B	77	1846	0.6694	1	0.9537	ENCODE--ChIP-seq	DPYSL5,DPYSL3,DDIT3,LYN,HEY2,GOLM1,SAMD4A,GPR68,CXCL14,FOXP2,LIN7A,IGSF21,ZNF425,ATP7B,LRP2,PPM1K,MIEN1,PPP1R3C,ZBED1,TSPAN5,MYO5A,WNK2,ID1,ID4,CD200,CCNJL,NRP1,GRIK3,PPP3CC,CTSL,STX16,CRIP1,PLEKHG4B,ORMDL3,OSR2,MSX2,BRINP1,KIF3C,TFAP2C,CAV1,COL5A1,ATP2A3,CYTH3,COL12A1,FREM2,SLAIN1,LDHB,FZD3,ZNF134,AIFM3,DHRSX,CHN1,TUBB6,PHLDA3,CACNB1,FAM114A1,RHOBTB3,PAAF1,COBL,SMPDL3A,PSAT1,VSIG2,TRPM2,C2CD2,MP…
gene_set_query	49	0.4153	ETS1_CH12LX_MM9	ETS1	69	1661	0.6754	1	0.9496	ENCODE--ChIP-seq	NLRX1,BTBD11,BBC3,NINL,EMP1,RRAS2,PSMB3,SAMD4A,LAPTM4B,SLC9B2,PKP2,FBLIM1,BMF,B3GALT4,KCNK5,ATP7B,IL2RB,IFI35,RASSF2,ENTPD1,CTSZ,MAP1LC3A,CD44,NEDD9,ORMDL3,LOXL4,GGT7,LGALS3BP,AFF3,ZMYND12,BLVRA,MVP,ACKR3,RPL23,MSL3P1,ZNF394,NFATC1,FANK1,ING4,AIFM2,TUBB2A,RARA,HCLS1,PLIN2,PCGF2,FAM107B,TUBB3,PHLDA3,SEMA7A,BCL2,CDNF,SEMA3B,FBXL20,ANTXR2,MYL12A,MYL12B,SYNRG,SIAH2,CLIC4,PARP4,SP100,CWC25,ANXA11,CERC…
gene_set_query	50	0.4237	ESRRA_HEPG2_HG19	ESRRA	4	108	0.6986	1	0.8427	ENCODE--ChIP-seq	SAMD4A,MLXIPL,AIFM2,ACSS1
gene_set_query	51	0.4322	RFX5_IMR90_HG19	RFX5	17	435	0.7113	1	0.8911	ENCODE--ChIP-seq	PSMD3,KCNQ1OT1,TUBA1A,YPEL2,TMBIM1,RSAD1,GRIK5,MSX2,CNTN3,ASB9,NXNL2,TUBB3,CDNF,BTN3A2,SYDE1,CA5B,PIK3IP1
gene_set_query	52	0.4407	EGR1_ECC1_HG19	EGR1	89	2158	0.715	1	0.9425	ENCODE--ChIP-seq	EDEM2,SNX10,HEY2,NINL,SLC7A2,WTIP,CCDC3,YPEL2,SYBU,PKP2,B3GALT4,KCNK5,CELF6,MDK,ME1,NEO1,BCAS4,NTN1,EPHB1,ST6GAL2,ECH1,VWA5B2,NUMBL,SUPT4H1,RIMKLB,DCLK2,ID4,COL9A2,CCNJL,CLYBL,OGDHL,ACRBP,TMOD2,CACNA1H,RAI2,DNAJC27-AS1,ARHGEF37,AMOTL1,SERGEF,LASP1,MAN1A1,RBM20,IRF5,NAT8L,ZMYND12,PRTG,HMGCL,ARHGEF26-AS1,STMN3,ZMIZ2,PIP4K2B,PXDC1,ARMC9,HOXB9,ST3GAL5,NXNL2,AFAP1L2,ING4,ANXA3,TUBB2A,KIFC3,PRUNE2,ASCL…
gene_set_query	53	0.4492	CEBPD_K562_HG19	CEBPD	25	638	0.7344	1	0.8935	ENCODE--ChIP-seq	DDIT3,CASP10,KIAA0895,FSCN1,ZNF425,TNFRSF19,SUPT4H1,ID1,OSR2,DNAJC27-AS1,RPL23,HOXB9,GP6,TCN1,TMSB4X,TUBB2A,PCGF5,TUBB6,RHOBTB3,CDK6,SYNRG,CBFA2T3,GSTA4,C1RL,ABCC5
gene_set_query	54	0.4576	SRF_HCT116_HG19	SRF	14	371	0.7457	1	0.8592	ENCODE--ChIP-seq	PSMD3,SNORA21,ECH1,MAT1A,RPL23,ING4,ANXA3,ZNF547,CPPED1,KLF7,MYL12A,DET1,CWC25,GBP2
gene_set_query	55	0.4661	ZEB1_HEPG2_HG19	ZEB1	6	169	0.7506	1	0.8065	ENCODE--ChIP-seq	GRB7,ID1,MAT1A,CDH1,IL17RE,SP100
gene_set_query	56	0.4746	HNF4A_HEPG2_HG19	HNF4A	97	2396	0.7786	1	0.9244	ENCODE--ChIP-seq	PGAP3,DDIT3,GATA4,LYN,MYH7B,EIF6,LINC00304,PKIG,BBC3,HEY2,SH3BGRL2,NINL,PSMB3,SAMD4A,HNMT,FADS2,ZNF441,SLC9B2,PKP2,LIN7A,BMF,AP4S1,ZNF425,MLXIPL,TBXAS1,ATP7B,UPP1,BCAS1,DSP,CERS4,TMBIM1,AGXT,MET,RSAD1,RIN2,GRB7,MICAL1,GREB1,ID1,CLYBL,STX16,ORMDL3,NUDT7,KLHL5,TCAP,MAT1A,NDRG2,LASP1,MAN1A1,ATP6V1B1,ADD3,HMGCL,PLA2G2A,ASB9,PIP4K2B,DKK1,CYP1A1,GTF2IRD1,AIFM2,WWOX,DMTN,PCGF5,PCGF2,DHRS3,SARM1,RNF43,CO…
gene_set_query	57	0.4831	NRF1_SKNSH_HG19	NRF1	73	1827	0.7872	1	0.9119	ENCODE--ChIP-seq	ZNF287,STARD3,DDIT3,OPTN,MYH7B,EDEM2,MRPL45,CHST3,ZNF518B,FAM200A,KCNG1,KIAA0895,SPATA7,MLXIPL,TBXAS1,ZNF415,KCNK5,ADGRV1,ARL4C,PPM1K,MYO1B,LGALS3,L3MBTL3,SDC2,TSPAN5,DCLK2,MYO5A,CCNJL,PPP3CC,SCML1,KIF1A,CD47,SGSM1,PACSIN1,IRF1,IRF5,RBM38,MAML2,ZMIZ2,PLCE1,AFAP1,MSL3P1,PRDM16,FZD3,GTF2IRD1,ZNF135,TUBB2A,KIFC3,MGLL,RPL19,CLIP3,ZNF552,ZNF547,ADAP1,DUSP14,PAAF1,KLF5,PSAT1,ANTXR2,CDON,SLC35D2,MYL12A,…
gene_set_query	58	0.4915	ZKSCAN1_MELCELLLINE_MM9	ZKSCAN1	7	204	0.79	1	0.7785	ENCODE--ChIP-seq	LYRM9,PKP1,LGALS4,SLC43A2,SIMC1,ADAP1,SYNRG
gene_set_query	59	0.5	IKZF1_GM12878_HG19	IKZF1	73	1836	0.7993	1	0.9072	ENCODE--ChIP-seq	PREX1,LIPH,PSMD3,SNX10,BBC3,CASP10,MYOF,PSMB3,SAT1,KIAA0895,MAP3K8,BMF,ITGB7,UPP1,TMBIM1,MLLT6,FYN,MBOAT1,ST5,TRIM38,IKZF3,EPHB1,HERC6,TNFSF15,PILRA,CD200,CTSZ,CD47,NEDD9,JADE2,RASGRP1,CRIM1,AFF3,LASP1,MAN1A1,IRF5,BLVRA,RBM38,MX2,VIM,MAML2,ZMIZ2,PIP4K2B,PRKD3,CDK14,FANK1,TRIM5,TMSB4X,ANXA1,GCNT1,LINC-PINT,PCGF2,CFL2,RNF43,MALAT1,LRFN4,CDK6,DENND3,IL1RN,ANTXR2,KIFAP3,MYL12A,MYL12B,PARP4,B3GNT7,SUS…
gene_set_query	60	0.5085	BHLHE40_HEPG2_HG19	BHLHE40	82	2060	0.8078	1	0.9083	ENCODE--ChIP-seq	PSMD3,EIF6,HEY2,SH3BGRL2,RAB3IL1,MRPL45,SLC7A2,UBE2D4,HNMT,SAT1,KIAA0895,MAP3K8,SLC9B2,S100A6,ARL2,MLXIPL,ZNF419,DSP,CERS4,MLLT6,MIEN1,MYO1B,IKZF3,ECH1,RSAD1,USHBP1,ZBED1,ID1,PPP3CC,SCML1,STX16,RGS7,MAT1A,RASGRP1,PODXL2,LASP1,SH3TC2,LAMB1,MED1,RPL23,ZNF394,FAM86HP,STARD13,HOMER2,SMG8,AIFM2,TUBB2A,PLIN2,DHRSX,RPL19,SLC8B1,MSRB3,CDC14B,TUBB3,PHLDA3,ZNF563,COL27A1,FKBP9,ZNF552,SEMA7A,RHOBTB3,CPE,DAG…
gene_set_query	61	0.5169	MXI1_H1HESC_HG19	MXI1	71	1827	0.8472	1	0.8859	ENCODE--ChIP-seq	SCAMP5,DPYSL3,WLS,EML1,LXN,EIF6,PKIG,ZNF491,TUBA1A,HEY2,FAM200A,YPEL2,UBE2D4,ARL2,ZNF425,ZNF419,KCNK5,ME1,BCAS4,TMBIM1,SRC,ZNF626,MYO1B,ZDHHC1,IKZF3,TP53,PPP1R32,SDC2,SUPT4H1,GPC6,JADE2,ACRBP,PCP4,AMOTL1,LGALS3BP,MAN1A1,HMGCL,MED1,FREM2,SLAIN1,FAM86HP,PRDM16,ALX4,S100A10,AFAP1L2,ADM,SMG8,ANXA3,PLIN2,ZNF347,RPL19,IRS2,CACNB1,ZNF552,RHOBTB3,ZNF763,ADRA2A,KLF7,PSAT1,MTUS1,SLC35D2,MYL12B,SYNRG,MPPED2…
gene_set_query	62	0.5254	PRDM1_HELAS3_HG19	PRDM1	57	1487	0.8509	1	0.8733	ENCODE--ChIP-seq	PREX1,GABARAPL1,BBC3,FSTL1,SLC7A2,RORC,ZBTB20,HNMT,EFEMP1,S100A6,THEM4,RBPMS,UST,MDK,MET,MIEN1,LGALS3,KCNK15,TNFSF15,GREB1,ID3,KIF12,SCML1,ORMDL3,DNAJC27-AS1,PQLC3,LGALS3BP,MAML2,PIP4K2B,UNC13D,NXNL2,MCAM,FANK1,ADM,TRIM5,TMSB4X,TEAD1,PLCD3,IRS2,CDC14B,ZNF547,CDK6,ACSS2,SEMA3B,PSAT1,MYL12B,STC2,CITED4,BTN3A2,SP100,GABRE,UCA1,ZSCAN2,KLHDC9,HSPB8,TMEM101,COL6A1
gene_set_query	63	0.5339	TBP_H1HESC_HG19	TBP	71	1832	0.8526	1	0.8833	ENCODE--ChIP-seq	PGAP3,SCAMP5,PADI2,GATA4,FUCA1,ZNF491,ZNF486,FAHD2B,S100A4,ZNF433,DLX3,ZNF419,TNFRSF25,MIEN1,MERTK,SPATA20,LGALS3,ECH1,PEX11A,NKAIN1,SYK,SLC43A1,GPC5,ACAA2,ACRBP,RASGRP1,AMOTL1,LGALS3BP,PODXL2,PDLIM3,SERPINE2,ARMC9,ANOS1,FREM2,FAM86HP,CHST10,ALX4,NKX2-3,TIMP2,TUBB2A,GSN,SLC8B1,CLCF1,CDH1,IGFBP4,ZNF552,BRI3,P2RY2,SMOX,IRX4,IFITM3,MYL12B,CLIC4,MPPED2,SUSD3,GSTA4,BASP1,C1RL,NRCAM,DSCAM,MATK,TRPC4AP,…
gene_set_query	64	0.5424	MEF2A_K562_HG19	MEF2A	9	279	0.8611	1	0.7303	ENCODE--ChIP-seq	LAPTM4B,SUPT4H1,DIRAS1,STX16,ORMDL3,MALAT1,ATP8B2,KLF7,VWDE
gene_set_query	65	0.5508	BACH1_H1HESC_HG19	BACH1	69	1814	0.8836	1	0.8663	ENCODE--ChIP-seq	DPYSL5,DPYSL3,PADI2,LYN,EIF6,PKIG,SNX10,MYOF,MRPL45,MAP3K8,ZNF441,S100A6,GPR83,LIN7A,RBPMS,MDK,BCAS4,TNFRSF25,MET,C1S,MBOAT1,SPATA20,IKZF3,KCNK15,SLC43A1,JADE2,ACRBP,RGS7,OSR2,MSX2,DNAJC27-AS1,ARHGEF37,MAN1A1,FBP1,ZMYND12,ACKR3,PLCE1,ARMC9,ALX4,S100A10,FZD3,CDK14,PRUNE2,CHN1,GPR158,CDC14B,CDH1,CFL2,DAB2,CPE,DAGLA,ZNF763,SEMA3B,CPPED1,KRT8,MAPT,PTGER3,SUSD3,APBB1,GSTA4,C1RL,PHYH,MATK,DYNLRB1,CA5B,…
gene_set_query	66	0.5593	MYC_H1HESC_HG19	MYC	105	2702	0.8863	1	0.8858	ENCODE--ChIP-seq	PGAP3,HTR7,DPYSL3,WLS,RBP1,SKAP2,NLRX1,ADAMTS13,GSTM3,EDEM2,L1CAM,TUBA1A,HEY2,ZNF486,MRPL45,GOLM1,FAM200A,FADS2,SLC16A9,FSCN1,SPATA7,ZNF425,ZNF415,MDK,DGCR5,CERS4,TNFRSF25,C1R,MIEN1,TBX2,SPATA20,IKZF3,RASSF2,ECH1,RSAD1,KCNK15,MXRA5,TP53,L3MBTL3,SDC2,NKAIN1,LPAR6,ID1,CD200,KIF1A,PLEKHG4B,GPC6,NUDT7,ACAA2,ACRBP,CALHM2,DNAJC27-AS1,LGALS3BP,IRF1,CREB5,SH3TC2,GNG7,ASB9,RNF112,ZNF394,SLAIN1,FAM86HP,LDH…
gene_set_query	67	0.5678	USF1_H1HESC_HG19	USF1	89	2344	0.911	1	0.8647	ENCODE--ChIP-seq	SCAMP5,WLS,DDIT3,SKAP2,GATA4,CLUL1,RAB3IL1,MRPL45,SLC7A2,PSMB3,KCNG1,LAPTM4B,SLC16A9,S100A6,ARL2,THEM4,KCNK5,ADGRV1,CNNM1,MIEN1,TRIM38,IFI35,IKZF3,ECH1,RSAD1,PPP1R3C,TP53,USHBP1,NKAIN1,SLC43A1,OGDHL,RGS7,MAT1A,PCP4,DOK5,ARHGEF28,RASGRP1,LGALS3BP,LAMC2,NAT8L,ZMYND12,CYTH3,HMGCL,ATOH8,MAPK12,SERPINE2,RPL23,ARMC9,HOXB7,ST3GAL5,SMG8,PLIN2,PRUNE2,GPNMB,RPL19,PCGF2,GPR143,CLCF1,IRS2,CDH1,CFL2,RAB32,ARM…
gene_set_query	68	0.5763	MEF2C_GM12878_HG19	MEF2C	3	135	0.9368	1	0.4979	ENCODE--ChIP-seq	BCAS4,MALAT1,KLF7
gene_set_query	69	0.5847	ZNF384_ESE14_MM9	ZNF384	61	1690	0.9401	1	0.8204	ENCODE--ChIP-seq	DPYSL3,PSMD3,KCNQ1OT1,BTBD11,SNF8,SNX10,PANX2,TUBA1A,HEY2,EMP1,TEX14,GPR68,UST,MDK,PPM1K,LGALS4,ENTPD1,ECH1,L3MBTL3,DCLK2,ID3,CTSL,STX16,GPC6,NUDT7,JADE2,MID1,DOK5,PCTP,SNTA1,RBM38,ZMIZ2,H2AFY2,GTF2IRD1,ING4,TMSB4X,EDARADD,CHN1,SIAE,DHRS3,CLCF1,SARM1,FAM107B,RHOBTB3,BCL2,CPE,KLF7,MAP6,TENM3,CITED4,B3GNT7,SYDE1,MATK,EPDR1,SCIN,UQCC1,CRYL1,MAP6D1,SOWAHB,YBX3,FAM84A
gene_set_query	70	0.5932	MAX_GM12878_HG19	MAX	64	1839	0.9708	1	0.79	ENCODE--ChIP-seq	ZNF287,DDIT3,PKIA,PKIG,ZNF491,TUBA1A,SAT1,MAP3K8,ZNF441,SPATA7,ZNF419,KCNK5,ZNF880,C1R,SPATA20,IKZF3,EPHB1,TP53,L3MBTL3,PEX11A,ZBED1,MYO5A,ORMDL3,OGDHL,OSR2,TMOD2,DNAJC27-AS1,GGT7,ZFHX4,ATP2A3,AFF3,ACKR3,FZD3,SMG8,ING4,TUBB2A,RARA,DHRSX,RPL19,PCGF5,SLC8B1,CCDC71L,IRS2,CACNB1,SEMA7A,FAM114A1,BRI3,ADAP1,PSAT1,ANTXR2,BEX2,MYL12A,TCEAL8,SUSD3,GSTA4,CWC25,C1RL,ANXA11,EPDR1,ESR1,ARHGAP24,CRYL1,EHHADH,C…
gene_set_query	71	0.6017	E2F4_MCF10A_HG19	E2F4	64	1839	0.9708	1	0.79	ENCODE--ChIP-seq	WLS,SKAP2,CFAP70,FUCA1,PKIG,SNX10,SH3BGRL2,MRPL45,GOLM1,FAM200A,KCNG1,KIAA0895,SLC16A9,ARL2,ZNF425,B3GALT4,ZNF419,TBXAS1,C1R,MYO1B,LGALS3,ENTPD3,TP53,GRB7,MICAL1,TSPAN5,CD47,ORMDL3,GPC6,RASGRP1,CAV1,PCTP,IRF5,BLVRA,ADD3,HMGCL,SMG8,CHN1,SULF2,CCDC71L,TUBB6,ZNF563,ZNF552,BRI3,SGCB,PAAF1,FBXL20,PSAT1,IFITM3,KRT8,PARVA,DET1,CLIC4,MAPT,C1RL,PHYH,NPY1R,UQCC1,BDKRB2,ABCC5,RASA3,EHHADH,FAM84A,PIK3IP1
gene_set_query	72	0.6102	PBX3_SKNSH_HG19	PBX3	67	1919	0.9715	1	0.7926	ENCODE--ChIP-seq	DDIT3,PADI2,OPTN,KCNQ1OT1,ZNF491,TUBA1A,ZNF486,EMP1,PSMB3,YPEL2,FADS2,ZNF441,ZNF433,BMF,ZBTB18,TNFRSF19,PPM1K,ZNF626,SLITRK6,ZNF625,FYN,TBX2,NUMBL,SDC2,DCLK2,ID3,STX16,SGSM1,ACAA2,COL5A1,AMOTL1,PODXL2,MAN1A1,HMGCL,PIP4K2B,DKK1,ST3GAL5,STARD13,ING4,TEAD1,TUBB2A,CLCF1,PHLDA3,ZNF563,ARMCX1,MALAT1,ZNF552,RHOBTB3,DAB2,ZNF763,VSTM2L,CDNF,KLF5,IFITM3,ZNF844,SYNRG,SIAH2,CLIC4,TCEAL8,MYH14,DYNLRB1,BDKRB2,…
gene_set_query	73	0.6186	SREBF1_HEPG2_HG19	SREBF1	12	455	0.9784	1	0.5935	ENCODE--ChIP-seq	SKAP2,KCNQ1OT1,YPEL2,FADS2,MLXIPL,ECH1,ARSD,KIF3C,ARMC9,ACSS2,KLF7,MUC1
gene_set_query	74	0.6271	CEBPZ_HEPG2_HG19	CEBPZ	24	801	0.9795	1	0.6767	ENCODE--ChIP-seq	EDEM2,CYP2G1P,EIF6,MED24,PSMB3,ZBTB20,ZNF425,ATP7B,C1S,ZNF626,ID1,GPC6,ARHGEF28,LASP1,MAN1A1,CYP1A1,FANK1,SMG8,CHN1,PCGF5,HMGCS2,KCNJ13,MYL12B,ABCC5
gene_set_query	75	0.6356	PAX5_GM12892_HG19	PAX5	10	404	0.9825	1	0.5561	ENCODE--ChIP-seq	KIAA0895,MAP3K8,FSCN1,ZNF425,PPM1K,LASP1,BLVRA,RPL39L,SUSD3,DNMBP
gene_set_query	76	0.6441	BATF_GM12878_HG19	BATF	19	676	0.9846	1	0.6336	ENCODE--ChIP-seq	PSMB3,ITGB7,IKZF3,LINC01138,OSR2,AFF3,HMGCL,MX2,VIM,GCNT1,WWOX,TUBB6,CEACAM19,CPPED1,KLF7,ANTXR2,TFF1,SP100,GSTA4
gene_set_query	77	0.6525	HMGN3_K562_HG19	HMGN3	61	1830	0.9864	1	0.7555	ENCODE--ChIP-seq	PGAP3,OPTN,LXN,GATA4,RAB3IL1,PSMB3,KCNG1,SAT1,KIAA0895,MAP3K8,S100A6,PKP2,ME1,ADGRV1,ARL4C,CCDC85A,MYO10,SPATA20,TSPAN5,MYO5A,KIF7,CD47,TFAP2C,ARHGEF37,MVP,EPOR,STMN3,ARMC9,MSL3P1,GPR161,SLAIN1,FZD3,BACE2,PCGF5,SLC8B1,CLCF1,TMEM229B,IGFBP4,BRI3,RHOBTB1,DAGLA,PLEKHG6,C1RL-AS1,FBXL20,SMOX,CBLN2,RPL39L,PTPRN2,SYNRG,CITED4,ANKRD6,MAP4K4,NRCAM,TRPC4AP,MYH14,SMAD9,DNMBP,CRYL1,RASA3,COL6A2,EHHADH
gene_set_query	78	0.661	EBF1_GM12878_HG19	EBF1	93	2676	0.9875	1	0.7888	ENCODE--ChIP-seq	LIPH,STARD3,PADI2,SKAP2,EDEM2,EIF6,PKIA,SNX10,EMP1,FAHD2B,SAMD4A,FAM200A,YPEL2,SAT1,MAP3K8,ZNF441,S100A6,FSCN1,THEM4,ZNF425,ZBTB18,B3GALT4,ITGB7,UPP1,BCAS4,TMBIM1,SRC,PPM1K,ZNF625,MBOAT1,IL2RB,IFI35,POF1B,EPHB1,ECH1,TP53,NUMBL,PEX11A,MICAL1,APOBEC3F,STX16,CRIP1,ORMDL3,PNPLA4,ACAA2,ARHGEF28,RASGRP1,CAV1,LGALS3BP,AFF3,IRF1,IRF5,ZMYND12,HMGCL,CRYM,MX2,ACKR3,PIP4K2B,RPL23,ZNF394,STON1,SMG8,ING4,EDARA…
gene_set_query	79	0.6695	HSF1_HEPG2_HG19	HSF1	4	222	0.9882	1	0.402	ENCODE--ChIP-seq	PSMB3,LASP1,RPH3AL,GSTA4
gene_set_query	80	0.678	NR2C2_GM12878_HG19	NR2C2	14	546	0.989	1	0.5766	ENCODE--ChIP-seq	PSMD3,FADS3,TBXAS1,PNPLA4,LASP1,UBE2QL1,RBM38,ZMIZ2,CPPED1,C2CD2,ANXA11,UQCC1,DYNLRB1,TMEM101
gene_set_query	81	0.6864	NFATC1_GM12878_HG19	NFATC1	44	1407	0.9912	1	0.7073	ENCODE--ChIP-seq	LIPH,PSMD3,SKAP2,LXN,LYN,TUBA1A,EMP1,FAM200A,UBE2D4,SAT1,FSCN1,BMF,ZNF425,B3GALT4,ITGB7,IL2RB,ECH1,TP53,SUPT4H1,STX16,NEDD9,PNPLA4,DNAJC27-AS1,AFF3,ZMYND12,MX2,MAML2,PIP4K2B,ZNF394,ING4,TRIM5,RARA,GCNT1,RPL19,ERP27,ZNF552,SEMA7A,ZNF547,ZNF763,SYNRG,SP100,BATF,GSTA4,CWC25
gene_set_query	82	0.6949	SPI1_GM12878_HG19	SPI1	61	1895	0.9938	1	0.7287	ENCODE--ChIP-seq	PGAP3,PREX1,SNORA21,LYN,EIF6,SNX10,MYOF,PSMB3,MAP3K8,FSCN1,ZBTB18,ITGB7,TMBIM1,IL2RB,TRIM38,IKZF3,RASSF2,SUPT4H1,MICAL1,ID3,CTSZ,SYK,LINC01138,SLC43A2,NEDD9,CRIP1,PNPLA4,ARHGEF40,PODXL2,ATP2A3,AFF3,IRF1,ZMYND12,CREB5,RBM38,MX2,MED1,RPL23,GTF2IRD1,HCLS1,GPNMB,PCGF2,DHRS2,GUCA1B,SEMA7A,ADAP1,CPQ,C1RL-AS1,IL1RN,ANTXR2,DET1,TENM4,RYR3,SP100,DOCK11,C1RL,ESR1,KLHDC9,RASA3,ERBB2,ZNF185
gene_set_query	83	0.7034	USF2_MELCELLLINE_MM9	USF2	58	1814	0.9938	1	0.7237	ENCODE--ChIP-seq	DDIT3,SNORA21,SKAP2,SNX10,BBC3,RAB3IL1,PSMB3,YPEL2,S100A6,ARL2,ZBTB18,MIEN1,MBOAT1,ZDHHC1,CLYBL,CTSL,SLC43A1,ACAA2,OGDHL,ZMYND12,CYTH3,HMGCL,RPL23,ARMC9,ACOT6,ST3GAL5,GTF2IRD1,RARA,HCLS1,PLIN2,FGD3,RPL19,PCGF2,IRS2,FAM107B,TUBB3,CFL2,LRFN4,GPX8,KLF5,RPS6KA2,STXBP1,MYL12A,STC2,SYNRG,SIAH2,HSPBAP1,TMCC3,CITED4,CBFA2T3,TCEAL8,BATF,CWC25,PDIA2,CERCAM,ACSF2,ALDH2,EHHADH
gene_set_query	84	0.7119	CTCFL_K562_HG19	CTCFL	70	2154	0.995	1	0.7359	ENCODE--ChIP-seq	HTR7,EML1,NLRX1,KCNQ1OT1,CLUL1,FSCN1,ARL2,ZNF425,B3GALT4,UST,BCAS4,ARL4C,TMBIM1,MIEN1,MBOAT1,MERTK,ZDHHC1,FBXO6,RSAD1,TP53,MYO5A,PILRA,CTSZ,PPP3CC,SLC43A2,NUDT7,KLHL5,PALM,RASGRP1,GGT7,PCTP,GPER1,IRF1,ST3GAL5,ADM,TUBB2A,DTD1,PCGF5,PCGF2,CDC14B,IGFBP4,RAB32,DAGLA,PSCA,DUSP14,VSTM2L,LANCL2,DENND3,KLF5,KIFAP3,MYL12B,RPL39L,SYNRG,SIAH2,DET1,HIP1,ANKRD6,MATN2,GSTA4,APBA1,DOCK11,C1RL,TRPC4AP,CERCAM,DNM…
gene_set_query	85	0.7203	SREBF2_GM12878_HG19	SREBF2	7	366	0.9963	1	0.4272	ENCODE--ChIP-seq	KCNQ1OT1,EIF6,PSMB3,LASP1,PSCA,CDNF,GSTA4
gene_set_query	86	0.7288	NFYB_K562_HG19	NFYB	56	1841	0.9979	1	0.6874	ENCODE--ChIP-seq	ZNF287,GATA4,FUCA1,ZNF491,PSMB3,YPEL2,SAT1,ZNF441,ZNF433,ARL2,ZNF419,ZNF626,ZNF625,MBOAT1,SDC2,ID1,ORMDL3,ACAA2,HOXB13,MAN1A1,IRF1,BLVRA,GNG7,EPOR,ARMC9,HOXB7,FREM2,LDHB,ST3GAL5,GTF2IRD1,TRIM5,ANXA1,MOCS1,WWOX,DHRS2,CCDC71L,CDC14B,CDH1,ZNF563,RNF43,ZNF552,TPPP,ZNF763,FBXL20,KLF5,PSAT1,ZNF844,KRT8,STXBP1,BTN3A2,FAM47E,GSTA4,DYNLRB1,ALDH2,TRNP1,FAM84A
gene_set_query	87	0.7373	YY1_GM12878_HG19	YY1	56	1849	0.9982	1	0.6843	ENCODE--ChIP-seq	SCAMP5,DDIT3,PKIG,CASP10,MED24,FAM200A,ZBTB20,FSCN1,ARL2,ITGB7,TMBIM1,ZNF625,MBOAT1,SPATA20,ZDHHC1,POF1B,ECH1,RSAD1,TP53,SUPT4H1,ZBED1,CD200,PPP3CC,ORMDL3,TMOD2,DNAJC27-AS1,GGT7,ATP2A3,MAN1A1,CYTH3,ACKR3,MED1,ARMC9,FAM86HP,ST3GAL5,FZD3,CDK14,ZNF134,FANK1,SMG8,ING4,TUBB2A,SULF2,MALAT1,ZNF552,SEMA7A,ADAP1,CDK6,CBLN2,MYL12B,RPL39L,SP100,GSTA4,C1RL,TMEM101,ERBB2
gene_set_query	88	0.7458	E2F6_H1HESC_HG19	E2F6	54	1802	0.9984	1	0.6768	ENCODE--ChIP-seq	STARD3,SKAP2,EDEM2,HEY2,PXDN,SLC7A2,KCNG1,OLFM1,ARL2,GPR83,KCNK5,ME1,ZNF880,MET,ZNF625,MBOAT1,ZDHHC1,IKZF3,RSAD1,KCNK15,TP53,SDC2,PPP3CC,SYK,CD47,SGSM1,FAM3B,RGS7,MAT1A,ZFHX4,MAN1A1,IRF1,PDLIM3,ARMC9,S100A10,BACE2,IGFBP3,ARMCX1,ADRA2A,P2RY2,KLF5,PSAT1,INPP4B,RPL39L,HSPBAP1,CITED4,GABRE,GSTA4,DSCAM,CYP2J2,UQCC1,CRYL1,ALDH2,FAM84A
gene_set_query	89	0.7542	IRF3_HEPG2_HG19	IRF3	16	699	0.9986	1	0.5133	ENCODE--ChIP-seq	KCNQ1OT1,MYH7B,MED24,PSMB3,YPEL2,ZBTB20,BMF,PPM1K,FYN,ID1,DNAJC27-AS1,NYNRIN,DHRS2,DUSP14,KLF5,EFNB2
gene_set_query	90	0.7627	ATF3_HEPG2_HG19	ATF3	17	748	0.9991	1	0.5095	ENCODE--ChIP-seq	SNORA21,SKAP2,KIAA0895,ARL2,MIEN1,ORMDL3,ZMYND12,RPL23,ARMC9,PLIN2,RPL19,CFL2,SYNRG,HSPBAP1,CWC25,TRPC4AP,KLHDC9
gene_set_query	91	0.7712	E2F1_HELAS3_HG19	E2F1	54	1854	0.9992	1	0.6573	ENCODE--ChIP-seq	PREX1,EML1,ABTB1,SNX10,RAB3IL1,TMC5,SLC7A2,KIAA0895,PKP2,KCNK5,DSP,MET,ATP9A,MBOAT1,ST5,RSAD1,SUPT4H1,RIMKLB,SGSM1,ACAA2,OSR2,ARHGEF28,LASP1,IRF1,RBM38,HENMT1,PLCE1,S100A10,TADA2A,GTF2IRD1,ADM,AIFM2,TEAD1,KIFC3,GAS6,CHN1,TUBB6,IGFBP3,MALAT1,FKBP9,FAM114A1,DUSP14,COBL,DENND3,MGAT5B,KLF5,PSAT1,STXBP1,SIAH2,CLIC4,PARP4,MAP4K4,DNMBP,ABCC3
gene_set_query	92	0.7797	CREB1_GM12878_HG19	CREB1	16	726	0.9993	1	0.4937	ENCODE--ChIP-seq	LIPH,PSMD3,SNF8,MED24,SAT1,SPATA7,ZNF419,STX16,RPL23,ING4,CDC14B,ZNF552,BEX5,TCEAL8,CWC25,PHYH
gene_set_query	93	0.7881	MBD4_HEPG2_HG19	MBD4	47	1672	0.9994	1	0.6337	ENCODE--ChIP-seq	PGAP3,PSMD3,STARD3,DDIT3,SKAP2,NLRX1,EDEM2,PKIG,CASP10,MED24,FAM200A,KIAA0895,AP4S1,DSP,MIEN1,ECH1,RSAD1,PPP1R3C,STX16,GPC6,MAT1A,DNAJC27-AS1,PCTP,MAN1A1,PIP4K2B,ARMC9,DKK1,ZNF394,SMG8,ING4,RPL19,TUBB3,RNF43,MALAT1,KRT8,SYNRG,GSTA4,CWC25,ANXA11,UQCC1,ARHGAP24,TMEM101,ABCC2,TRNP1,PFDN4,ERBB2,CMTM3
gene_set_query	94	0.7966	ZNF274_K562_HG19	ZNF274	20	887	0.9997	1	0.5054	ENCODE--ChIP-seq	KCNQ1OT1,MYH7B,KIAA0895,FSCN1,ZNF425,ID1,ACRBP,MAN1A1,LINC-PINT,WWOX,RAB32,MALAT1,RHOBTB3,CPQ,MYL12A,MYL12B,SYNRG,CBFA2T3,ZNF137P,TRPC4AP
gene_set_query	95	0.8051	SP1_GM12878_HG19	SP1	32	1263	0.9997	1	0.5695	ENCODE--ChIP-seq	PADI2,SKAP2,FUCA1,PKIA,TUBA1A,MRPL45,ZNF441,FSCN1,ZNF433,ZNF419,MIEN1,ZNF626,TP53,APOBEC3F,ZMYND12,HMGCL,ACKR3,RPL23,ZNF394,LDHB,SMG8,SLC8B1,ZNF563,RNF43,ZNF552,FBXL20,SYNRG,DET1,SP100,CWC25,DYNLRB1,TMEM101
gene_set_query	96	0.8136	MYB_MELCELLLINE_MM9	MYB	11	594	0.9997	1	0.4134	ENCODE--ChIP-seq	DDIT3,CDC42EP3,ARL2,ATP7B,TNFAIP2,SIMC1,VIM,STXBP1,CBFA2T3,UQCC1,RASA3
gene_set_query	97	0.822	ARID3A_HEPG2_HG19	ARID3A	51	1828	0.9997	1	0.6288	ENCODE--ChIP-seq	EDEM2,MRPL45,MAP3K8,ZNF441,ZNF425,MLXIPL,ZNF419,BCAS4,PPM1K,MIEN1,MYO1B,RSAD1,L3MBTL3,SDC2,PEX11A,ID1,CTSL,SLC43A2,IRF1,HMGCL,LAMB1,PXDC1,MED1,ZNF394,CYP1A1,GTF2IRD1,TRIM5,AIFM2,TUBB2A,KIFC3,MOCS1,CDC14B,CFL2,ZNF563,ADAP1,CPE,SMOX,CBLN2,ZNF844,KRT8,MYL12A,SYNRG,CLIC4,MAPT,TCEAL8,C1RL,ARHGAP24,TMEM101,ALDH2,ABCC2,CMTM3
gene_set_query	98	0.8305	ELF1_K562_HG19	ELF1	30	1216	0.9998	1	0.5542	ENCODE--ChIP-seq	FUCA1,PKIG,HEY2,SH3BGRL2,FSCN1,SPATA7,ZNF626,IFI35,SPATA20,FBXO6,RSAD1,SYK,STX16,ORMDL3,EPOR,PIP4K2B,RPL23,UNC13D,MSL3P1,TMSB4X,KIFC3,ZNF347,SLC8B1,SEMA7A,SLC35D2,SP100,RAI14,DNMBP,TMEM101,EHHADH
gene_set_query	99	0.839	IRF1_K562_HG19	IRF1	135	4204	0.9998	1	0.7269	ENCODE--ChIP-seq	STARD3,SKAP2,KCNQ1OT1,FUCA1,EDEM2,ABTB1,EIF6,MRPL45,MED24,ZNF518B,FAM200A,UBE2D4,SAT1,KIAA0895,MAP3K8,SLC16A9,ZNF441,FSCN1,ARL2,ZNF425,B3GALT4,MLXIPL,ZNF419,KCNK5,MDK,ME1,ITGB7,BCAS4,CERS4,TMBIM1,C1R,PPM1K,MIEN1,ZNF626,MBOAT1,TRIM38,IFI35,HERC6,ECH1,RSAD1,TP53,GRB7,L3MBTL3,MICAL1,ID1,CTSZ,CLYBL,PPP3CC,CTSL,STX16,ALS2CL,ORMDL3,PNPLA4,ACAA2,OGDHL,OSR2,MAT1A,NDRG2,PQLC3,SERGEF,LGALS3BP,ATP2A3,MAN1A1…
gene_set_query	100	0.8475	SETDB1_U2OS_HG19	SETDB1	48	1803	0.9999	1	0.5992	ENCODE--ChIP-seq	PSMD3,ZNF287,SNF8,ZNF518B,UBE2D4,HNMT,LAPTM4B,KIAA0895,ARL2,THEM4,ZNF880,SLITRK6,TRIM38,IKZF3,RSAD1,GPC6,SGSM1,PNPLA4,MAT1A,AMOTL1,PODXL2,VIM,COL12A1,MSL3P1,FREM2,LDHB,SMG8,ING4,DHRS2,CCDC71L,CDC14B,SLC13A3,GPX8,RPH3AL,CPPED1,KLF5,KIFAP3,MYL12A,RPL39L,HSPBAP1,DET1,PARP4,GSTA4,ZSCAN2,KLHDC9,TMEM101,EHHADH,PCDHGC3
gene_set_query	101	0.8559	CUX1_GM12878_HG19	CUX1	49	1845	0.9999	1	0.5978	ENCODE--ChIP-seq	LIPH,GABARAPL1,OPTN,EIF6,ZNF491,FAM200A,SAT1,MAP3K8,FSCN1,TBXAS1,IL2RB,IKZF3,POF1B,EPHB1,ECH1,PEX11A,SUPT4H1,STX16,NEDD9,ACAA2,OSR2,RASGRP1,ATP2A3,GPER1,IRF1,ZMYND12,HMGCL,ZNF394,ST3GAL5,TRIM5,LINC-PINT,ZNF552,ZNF763,C1RL-AS1,CPPED1,MYL12A,TRPM2,RPL39L,SYNRG,HSPBAP1,PARP4,CBFA2T3,SP100,BATF,C1RL,TRPC4AP,ZSCAN2,TMEM101,PFDN4
gene_set_query	102	0.8644	NFYA_K562_HG19	NFYA	49	1867	0.9999	1	0.5905	ENCODE--ChIP-seq	DDIT3,PADI2,KCNQ1OT1,FUCA1,ZNF491,ZNF486,PSMB3,YPEL2,SAT1,ZNF441,ZNF433,ARL2,BMF,ZNF419,PPM1K,ZNF626,SCML1,SLC43A2,ORMDL3,OSR2,DNAJC27-AS1,PODXL2,MAN1A1,IRF1,HOXB9,HOXB7,GTF2IRD1,TRIM5,MOCS1,DHRS2,CCDC71L,IRS2,CDC14B,ZNF563,ZNF552,ZNF547,PAAF1,FBXL20,KLF5,PSAT1,ZNF844,STXBP1,CITED4,BTN3A2,MYH14,DYNLRB1,ZSCAN2,TRNP1,FAM84A
gene_set_query	103	0.8729	SP2_H1HESC_HG19	SP2	24	1095	0.9999	1	0.491	ENCODE--ChIP-seq	EIF6,PSMB3,FAM200A,YPEL2,ZBTB20,ATP7B,PPM1K,ZNF626,FYN,BRINP2,DNAJC27-AS1,MAN1A1,FREM2,ZNF394,C1QTNF6,GPR158,ZNF563,PSCA,KLF5,PSAT1,HIP1,EFNB2,MYH14,DYNLRB1
gene_set_query	104	0.8814	MAFF_K562_HG19	MAFF	47	1814	0.9999	1	0.5828	ENCODE--ChIP-seq	SCAMP5,LIPH,PSMD3,SKAP2,FUCA1,CASP10,PSMB3,HNMT,B3GALT4,ME1,ADGRV1,SPTB,C1S,IFI35,RSAD1,ID1,PAK6,PNPLA4,DNAJC27-AS1,CRYM,ASB9,PIP4K2B,MED1,HOXB9,GP6,SMG8,ING4,AIFM2,LINC-PINT,RPL19,DHRS3,TUBB3,RNF43,SLC13A3,IFITM3,ANTXR2,CDON,KRT8,MYL12A,MYL12B,SYNRG,BTN3A2,TCEAL8,GSTA4,CWC25,UCA1,PFDN4
gene_set_query	105	0.8898	ZBTB33_SKNSH_HG19	ZBTB33	25	1135	0.9999	1	0.4935	ENCODE--ChIP-seq	SCAMP5,WLS,SNORA21,CFAP70,PKIG,SAMD4A,ZBTB20,SLC9B2,TP53,RIMKLB,DNAJC27-AS1,PRTG,VIM,MAP10,MED1,RPL23,FANK1,ING4,TEAD1,RARA,WWOX,MALAT1,KLF7,TWIST1,CENPBD1
gene_set_query	106	0.8983	SP4_H1HESC_HG19	SP4	32	1367	1	1	0.5252	ENCODE--ChIP-seq	PSMD3,DDIT3,PADI2,FUCA1,BTBD11,MRPL45,ZNF441,FSCN1,ZNF433,ZNF626,ZNF625,IKZF3,CLYBL,PIP4K2B,MED1,AFAP1,FREM2,SMG8,DTD1,SLC8B1,ZNF563,ZNF763,ZNF844,MYL12A,SYNRG,HSPBAP1,HIP1,SUSD3,CWC25,TRPC4AP,TMEM101,ALDH2
gene_set_query	107	0.9068	RUNX3_GM12878_HG19	RUNX3	37	1540	1	1	0.5394	ENCODE--ChIP-seq	LIPH,LXN,EIF6,PKIA,PKIG,ZNF518B,SAT1,ARL2,ZNF419,TNFRSF19,IL2RB,PPP3CC,OSR2,RASGRP1,MAN1A1,MED1,FAM86HP,ADM,SMG8,ING4,PLIN2,DTD1,SULF2,SEMA7A,ADAP1,CDNF,KLF5,ZNF844,CITED4,MAPT,CWC25,AMOT,C1RL,ZSCAN2,TMEM101,PFDN4,ERBB2
gene_set_query	108	0.9153	GTF2B_K562_HG19	GTF2B	47	1855	1	1	0.5696	ENCODE--ChIP-seq	PGAP3,SKAP2,KCNQ1OT1,LYN,EDEM2,SH3BGRL2,MED24,FAM200A,SAT1,KIAA0895,ZNF441,FSCN1,ZNF425,KCNK5,ME1,ZNF626,TRIM38,ECH1,STX16,DNAJC27-AS1,IRF1,PDLIM1,RPL23,ZNF394,LDHB,SMG8,ANXA1,TUBB2A,SLC8B1,TUBB6,RNF43,SEMA7A,FAM114A1,CDK6,DUSP14,ZNF844,KRT8,BEX2,SIAH2,PARP4,PTGER3,GABRE,PHYH,TMEM101,ALDH2,DNM1,EHHADH
gene_set_query	109	0.9237	ELK1_HELAS3_HG19	ELK1	43	1844	1	1	0.5231	ENCODE--ChIP-seq	LYN,FUCA1,EDEM2,SNF8,SNX10,HEY2,MRPL45,ZNF441,SPATA7,ZNF425,ZNF419,UPP1,TMBIM1,PEX11A,TSPAN6,MICAL1,PPP3CC,ORMDL3,JADE2,LGALS3BP,IRF1,HMGCL,MED1,MSL3P1,PPIEL,FAM86HP,S100A10,FZD3,SMG8,AIFM2,TUBB2A,DTD1,ZNF552,PAAF1,CPPED1,CLIC4,PARP4,MAPT,BASP1,C1RL,EPDR1,TGFBR2,PFDN4
gene_set_query	110	0.9322	IRF4_GM12878_HG19	IRF4	39	1715	1	1	0.5098	ENCODE--ChIP-seq	SNORA21,PKIG,MRPL45,FAHD2B,PSMB3,MAP3K8,ZNF425,ITGB7,IL2RB,TRIM38,HERC6,APOBEC3F,PILRA,LINC01138,STX16,NEDD9,TBC1D3F,AFF3,LASP1,ZMYND12,MX2,RPL23,FAM86HP,SMG8,TRIM5,GCNT1,WWOX,TUBB6,MALAT1,ZNF552,ACSS1,CPPED1,CDON,TFF1,SP100,GSTA4,CWC25,KLHDC9,TMEM101
gene_set_query	111	0.9407	ELK4_HELAS3_HG19	ELK4	38	1825	1	1	0.4659	ENCODE--ChIP-seq	PGAP3,PSMD3,LXN,EDEM2,SNF8,EIF6,FAM200A,ZNF419,MIEN1,ECH1,RSAD1,TP53,SUPT4H1,TSPAN6,ARSD,STX16,PNPLA4,PIP4K2B,RPL23,PPIEL,FAM86HP,LDHB,ADM,SMG8,AIFM2,RPL19,PAAF1,KRT8,SYNRG,SIAH2,PARVA,CWC25,ANXA11,EPDR1,TMEM101,ABCC5,ERBB2,GBP2
gene_set_query	112	0.9492	ATF1_K562_HG19	ATF1	38	1833	1	1	0.4638	ENCODE--ChIP-seq	SKAP2,EDEM2,TUBA1A,CLUL1,MRPL45,FAHD2B,MED24,FAM200A,FSCN1,SPATA7,ZNF419,KCNK5,TNFRSF19,PPM1K,ZNF626,KIF7,ORMDL3,CRYM,RPL23,MSL3P1,ZNF394,TCN1,TMSB4X,TUBB2A,WWOX,ZNF552,RHOBTB3,PAAF1,CDNF,ANTXR2,KIFAP3,KRT8,BEX2,BEX5,CWC25,TMEM101,GBP2,PIK3IP1
gene_set_query	113	0.9576	SIX5_K562_HG19	SIX5	33	1890	1	1	0.3893	ENCODE--ChIP-seq	EDEM2,SH3BGRL2,MED24,THEM4,ZNF419,ECH1,TP53,SUPT4H1,LINC01138,STX16,ORMDL3,TBC1D3F,TMOD2,KIF3C,PIP4K2B,ZNF134,SMG8,ING4,WWOX,ZNF552,ZNF547,PSCA,LANCL2,CPPED1,CDON,MYL12B,CWC25,TRPC4AP,ZSCAN2,TMEM101,ABCC5,DNM1,PFDN4
gene_set_query	114	0.9661	ATF2_H1HESC_HG19	ATF2	35	1749	1	1	0.4474	ENCODE--ChIP-seq	NLRX1,SNF8,PKIA,TUBA1A,LAPTM4B,FSCN1,B3GALT4,CELF6,PPM1K,TP53,STX16,ORMDL3,DNAJC27-AS1,ZFHX4,MED1,RPL23,FREM2,ZNF394,LDHB,SMG8,ING4,TUBB2A,RPL19,RNF43,ZNF547,SLC13A3,CDNF,HSPBAP1,GSTA4,CWC25,PHYH,TRPC4AP,UQCC1,TMEM101,BDKRB2
gene_set_query	115	0.9746	FLI1_MEGAKARYOCYTE_MM9	FLI1	18	1837	1	1	0.2168	ENCODE--ChIP-seq	PGAP3,DDIT3,SNF8,CD276,PEX11A,NEDD9,RAE1,RPL23,ARMC9,UNC13D,ING4,MALAT1,ATP8B2,CDNF,MYL12A,CBFA2T3,CWC25,TMEM101
gene_set_query	116	0.9831	THAP1_K562_HG19	THAP1	28	1627	1	1	0.3837	ENCODE--ChIP-seq	PSMD3,STARD3,SKAP2,KIAA0895,ZNF425,TBXAS1,MIEN1,ECH1,TP53,SUPT4H1,STX16,OGDHL,PQLC3,HMGCL,FANK1,ING4,TUBB6,MALAT1,PSCA,CDNF,PSAT1,MYL12A,SYNRG,CENPBD1,MAPT,CWC25,TMEM101,ABCC5
gene_set_query	117	0.9915	POU2F2_GM12891_HG19	POU2F2	26	1563	1	1	0.3706	ENCODE--ChIP-seq	PGAP3,KCNQ1OT1,SNF8,TUBA1A,FAM200A,FSCN1,ZNF425,B3GALT4,BCAS4,TRIM38,SUPT4H1,OSR2,DNAJC27-AS1,IRF1,ACKR3,ZNF394,LDHB,ING4,RPL19,MYL12B,SYNRG,SP100,BATF,CWC25,TMEM101,PIK3IP1
gene_set_query	118	1	MYBL2_HEPG2_HG19	MYBL2	27	1487	1	1	0.4052	ENCODE--ChIP-seq	DDIT3,SKAP2,FUCA1,SNF8,FAM200A,ZNF425,UPP1,SRC,IFI35,IKZF3,RSAD1,PPP1R3C,SDC2,ZMYND12,MED1,ZNF394,SMG8,ING4,ZNF563,CPE,KRT8,SYNRG,MAPT,C1RL,PHYH,ARHGAP24,PIK3IP1

## Sheet: DTP vs. CTL Upregulated
Dataset EV3: Predicted transcription factor binding sites enriched on promoter regions of the differentially regulated genes
Query Name	Rank	Scaled Rank	Set_name	TF	Intersect	Set length	FET p-value	FDR	Odds Ratio	Library	Overlapping_Genes
gene_set_query	1	0.008475	E2F4_HELAS3_HG19	E2F4	236	1071	3.697e-68	2.04e-65	4.819	ENCODE--ChIP-seq	GTSE1,WDHD1,CDCA2,CDCA3,CDCA5,CDCA7,NCAPG,CDCA8,IQGAP3,NCAPH,SFN,NCAPH2,FAM111B,SASS6,NCAPG2,CHAF1B,DLGAP5,RMI2,INCENP,CENPA,RECQL4,NEURL1B,CENPU,SLF1,CENPW,SLC16A1,ATAD5,ATAD2,CENPF,CENPI,CENPK,CENPM,CENPN,CENPO,NCAPD3,CDKN3,HR,NEK2,CDC25C,CDC25A,SLC9A5,BLM,TROAP,PKMYT1,KHDC1,FOXN2,NDC80,ARHGAP11A,ARHGAP11B,MCM10,FOXM1,EXO1,SUMO2,CEP295,BIRC5,DTL,UHRF1,CDC45,E2F1,E2F2,E2F7,E2F8,DUT,PC,PRC1,CDC20…
gene_set_query	2	0.01695	FOXM1_ECC1_HG19	FOXM1	123	525	1.235e-40	2.27e-38	5.217	ENCODE--ChIP-seq	GTSE1,PIF1,CDCA2,NCAPG,CDCA8,NCAPH,DLGAP5,DUSP6,INCENP,RAPGEF3,CENPA,NEURL1B,CENPU,ATAD5,ATAD2,CENPE,CENPF,CENPN,CENPO,CDKN3,NEK2,KPNA2,CDC25C,TROAP,SPATA5,FOXN2,NDC80,BIRC5,UHRF1,E2F2,E2F8,PRC1,CCNF,CDC20,LGALS1,FBXO5,TMPO,KIF20A,KIF20B,RACGAP1,ANLN,KIF14,KIF11,SLC7A11,KIF15,AKAP11,KIF24,KIF23,DEPDC1,KIF2C,TACC3,MAD2L1,CCNB2,CCNB1,QSER1,UBE2C,KIF4A,UBE2T,BHLHE40,STT3B,PHF19,HMGB2,LMNB1,ARHGEF19,…
gene_set_query	3	0.02542	NFYA_GM12878_HG19	NFYA	198	1873	5.048e-16	3.48e-14	2.016	ENCODE--ChIP-seq	ALKBH3,GTSE1,RFX2,PIF1,CDCA2,CDCA8,EDEM3,FAM111B,ATF7IP2,EEA1,DLGAP5,APC2,RMI2,GSTO2,TOMM40L,INCENP,OAT,CENPA,RECQL4,CENPU,ATAD2,CENPF,CENPK,CENPM,CDKN3,NEK2,KPNA2,CDC25C,CDC25A,ACAP2,ZNF678,MIR210HG,ZNF431,BLM,TROAP,SDF2L1,GFPT1,MCM10,PRADC1,CERS6,VBP1,SLC25A19,DTL,HSD17B12,FOXRED2,CDC45,E2F1,E2F7,NAGA,PC,PRC1,ERRFI1,CCNF,CDC20,LGALS1,MFSD2A,TMPO,ENTPD7,PPP1R3B,ZNF714,KIF20A,KIF20B,TTBK2,BRIP1,H…
gene_set_query	4	0.0339	E2F1_HELAS3_HG19	E2F1	191	1854	1.484e-14	8.35e-13	1.958	ENCODE--ChIP-seq	GTSE1,XYLB,WDHD1,CXADR,RFX2,CDCA7,NCAPG,SLC5A3,HACD2,NCAPH,NCAPH2,EIF2AK2,NETO2,LIN54,KCNC4,NCAPG2,CHAF1B,ARG2,SPHK1,RECQL4,NEURL1B,SLC16A1,ATAD5,ATAD2,CENPF,ABCB10,CENPK,CDC25A,BLM,PKMYT1,CRNDE,FOXN2,NDC80,DMXL2,CDC73,EXO1,SUMO2,ITGAV,CEP295,ARFGAP3,SLC25A19,DTL,PRKAA2,UHRF1,LRP8,FOXRED2,E2F1,E2F2,E2F7,E2F8,MBOAT2,PRC1,CPNE7,CCNF,CCP110,MT2A,MCIDAS,SFMBT1,CCNO,MST1R,BRCC3,N4BP2,BRI3BP,ANLN,ECHDC…
gene_set_query	5	0.04237	SP1_HCT116_HG19	SP1	154	1458	4.468e-13	2.24e-11	2.014	ENCODE--ChIP-seq	ALKBH3,RFX2,CDCA2,CDCA3,CDCA5,SFN,EDEM3,NR2F1,LNPEP,LIN54,ATF7IP2,DLGAP5,RMI2,ARG2,TOMM40L,DUSP6,INCENP,PAFAH1B3,CENPA,CENPU,CENPE,CENPF,CENPK,CDKN3,CASC4,CDC25C,CDC25A,ACAP2,ZNF431,TROAP,SPATA5,CRNDE,SDF2L1,MCC,FOXN2,MCM10,VBP1,HSD17B12,CDC45,E2F1,PC,PRC1,MT2A,TMPO,ZNF714,FAM76B,TTBK2,HLTF,SMARCA2,ALDH6A1,KIF14,BRCA1,SLC7A11,LYNX1,KIF24,PER3,CCNG1,TACC3,SPC24,SPC25,BUB1B,FAM3C,SLC30A1,CCNB1,UBE2…
gene_set_query	6	0.05085	NFYB_HELAS3_HG19	NFYB	183	1852	1.469e-12	6.76e-11	1.87	ENCODE--ChIP-seq	POP1,ALKBH3,GTSE1,WDHD1,RFX2,CDCA8,BBIP1,DLGAP5,INCENP,RAPGEF3,PPARD,OAT,RECQL4,CENPU,CENPE,CENPF,CENPK,CDKN3,NEK2,CDC25C,ZNF678,MIR210HG,ZNF431,BLM,TROAP,PKMYT1,CRNDE,GFPT1,SUMO2,CEP295,SIGMAR1,SLC25A19,BDP1,UHRF1,HSD17B12,FOXRED2,E2F7,E2F8,NAGA,PRC1,CDR2L,ERRFI1,CDC20,MT2A,TMPO,ENTPD7,CYP39A1,PPP1R3B,ZNF714,KIF20B,CCNO,BRIP1,RACGAP1,HLTF,MIER1,XBP1,BST2,ALDH6A1,INTS7,INTS6,APOBEC3B,KIF14,KIF11,…
gene_set_query	7	0.05932	IRF3_GM12878_HG19	IRF3	180	1865	1.351e-11	5.33e-10	1.821	ENCODE--ChIP-seq	ALKBH3,GTSE1,RFX2,CDCA5,CDCA7,CDCA8,BBIP1,FAM111B,ATF7IP2,EEA1,DLGAP5,RMI2,ELOVL6,TOMM40L,INCENP,PAFAH1B3,OAT,TMF1,CENPA,RECQL4,CENPU,CENPF,CENPK,CDKN3,NEK2,KPNA2,ZNF678,MIR210HG,ZNF431,BLM,TROAP,SDF2L1,FBXO38,MCM10,PRADC1,CERS6,VBP1,SLC25A19,PPP1R12B,DTL,HSD17B12,FOXRED2,FCHO2,E2F1,E2F7,E2F8,PC,PRC1,CCNF,CDC20,CDC27,FBXO5,MFSD2A,TMPO,ENTPD7,ZNF714,KIF20A,TMEM63C,TTBK2,BRIP1,HLTF,MIER1,XBP1,BST2,…
gene_set_query	8	0.0678	FOS_GM12878_HG19	FOS	123	1146	2.317e-11	8.53e-10	2.05	ENCODE--ChIP-seq	RFX2,PIF1,CDCA2,CDCA3,SFN,EDEM3,FAM111B,FASN,ATF7IP2,RMI2,GSTO2,TOMM40L,INCENP,CENPA,CENPF,CENPK,CENPM,NCAPD3,CDKN3,KPNA2,CDC25C,CDC25A,ACAP2,ZNF678,ZNF431,BLM,TROAP,SDF2L1,FOXN2,PRADC1,VBP1,SLC25A19,HSD17B12,CDC45,MBOAT2,PC,CCNF,CDC20,FBXO5,TMPO,ZNF714,FAM76B,KIF20A,TTBK2,BRIP1,HLTF,SMARCA2,ALDH6A1,NCOA2,KIF24,DERL3,CCNYL1,SPC24,SPC25,CCNB2,CCNB1,UBE2C,UBE2T,BHLHE40,HMGB2,RND1,ATP6AP1,PJA2,FAM72…
gene_set_query	9	0.07627	SETDB1_U2OS_HG19	SETDB1	170	1803	2.301e-10	6.69e-09	1.775	ENCODE--ChIP-seq	ALKBH3,PRKAR1A,CDCA2,CDCA7,NCAPG,ABCA3,FAM111B,SASS6,ATF7IP2,EEA1,DLGAP5,DUSP6,INCENP,ZNF239,RAPGEF6,CENPA,FAM201A,ZNF223,CENPU,CENPW,ATAD2,TMCO1,CENPE,CENPF,CENPM,CDKN3,PLOD2,DGAT2,ZNF678,FBXO30,ARHGAP11A,SPG11,CEP295,ARFGAP3,BIRC5,DTL,HSD17B12,FOXRED2,CDC45,NAGA,PC,CDC27,FBXO5,KIF20A,KIF20B,BRIP1,RACGAP1,HLTF,NBEAL1,ANLN,ECHDC1,INTS7,BRCA1,SLC7A11,KIF15,KIF2A,DEPDC1,KIF2C,FJX1,DERL3,RIBC2,SEC23…
gene_set_query	10	0.08475	FLI1_MEGAKARYOCYTE_MM9	FLI1	167	1837	3.779e-09	9.93e-08	1.705	ENCODE--ChIP-seq	ALKBH3,GTSE1,PRKAR1A,PARPBP,CDCA3,CDCA5,NCAPG,CDCA8,IQGAP3,NCAPH,NCAPH2,LNPEP,BBIP1,SASS6,NCAPG2,CHAF1B,DLGAP5,DUSP6,SDHAF3,INCENP,RAPGEF6,TMF1,CENPU,SLF1,CENPW,ATAD5,ATAD2,TMCO1,CENPF,CENPN,CENPO,KPNA2,FBXW7,CDC25C,CDC25A,ACAP2,SLC9A5,BLM,FBXO38,FOXN2,NDC80,ARHGAP11A,MCM10,FOXM1,SPG11,BIRC5,BDP1,DTL,UHRF1,CDC45,TONSL,CCP110,CDC27,FBXO5,FAM76B,KIF20B,BRIP1,RACGAP1,MIER1,INTS7,BRCA1,KIF15,AKAP11,P…
gene_set_query	11	0.09322	E2F6_K562_HG19	E2F6	207	2432	1.414e-08	3.55e-07	1.586	ENCODE--ChIP-seq	ALKBH3,WDHD1,PIF1,CDCA3,NCAPG,NETO2,BBIP1,AGO2,SASS6,LIN54,KCNC4,NCAPG2,CHAF1B,DLGAP5,ARG2,DYNLL1,INCENP,RAPGEF6,PPARD,PELI2,CENPA,RECQL4,NEURL1B,STAT6,SLF1,ATAD5,ATAD2,ABCB10,CENPK,CDKN3,CASC4,KPNA2,TUBA4A,ACAP2,SLC9A5,BLM,NTPCR,PKMYT1,NEK4,FBXO38,TNFRSF10A,NDC80,FBXO30,DMXL2,MCM10,FOXM1,CDC73,SUMO2,ITGAV,SPG11,CERS6,CEP295,BIRC5,DTL,PRKAA2,NDUFB6,UHRF1,FOXRED2,FCHO2,FEM1C,SLC12A2,LYSMD3,TMLHE,P…
gene_set_query	12	0.1017	TCF7L2_HEK293_HG19	TCF7L2	155	1821	5.497e-07	1.12e-05	1.586	ENCODE--ChIP-seq	PPP4R2,CXADR,PRKAR1A,CLOCK,CRABP2,CDCA3,CDCA7,CDCA8,NR2F1,SASS6,LIN54,IKBKE,DUSP4,DUSP5,ARG2,NR2F1-AS1,DUSP6,OAF,INCENP,PAFAH1B3,SLC16A1,TTLL7,CENPN,CENPO,CDKN3,NEK2,DGAT2,CASD1,ROR2,NTPCR,NDC80,FUNDC2,NRG3,PPP1R12B,LRP1,HSD17B12,CDC45,DUT,KCNK2,EIF2D,TMEM170B,FAM76B,NKAIN2,N4BP2,SMARCA2,FKBP10,SLC7A11,ZHX1,KIF2A,FJX1,CCNG1,SPC24,DCLRE1A,RTKN,FHOD1,KIF5C,FAM3C,SLC30A1,TMX4,ENHO,BRINP3,QSER1,DENND…
gene_set_query	13	0.1102	MXI1_IMR90_HG19	MXI1	147	1828	1.673e-05	0.000319	1.491	ENCODE--ChIP-seq	POP1,WDHD1,RFX2,CLOCK,CDCA5,EDEM3,ABCA3,NCAPG2,RMI2,ARG2,TOMM40L,ZNF239,TMF1,RECQL4,SLF1,ATAD5,CENPF,CRAT,PECR,NEK2,CDC25C,TUBA4A,SLC9A6,BLM,TROAP,PKMYT1,SPATA5,CRNDE,GFPT1,NDC80,ARHGAP11A,MCM10,EXO1,VBP1,DTL,FOXRED2,SH3BP1,E2F2,FEM1C,E2F7,SLC12A2,SEC24A,NAGA,PRC1,PABPC1L,LGALS1,MSRA,APOBEC3B,FKBP10,BRCA1,KIF15,AKAP11,PCYT1A,KIF2C,PRICKLE1,PLEKHA1,SPC24,MAD2L1,ERCC6L,FHOD1,BUB1B,GEN1,CCDC150,CCDC…
gene_set_query	14	0.1186	ZNF384_ESE14_MM9	ZNF384	137	1690	2.073e-05	0.000369	1.504	ENCODE--ChIP-seq	LIPE,CD2AP,PRKAR1A,PIF1,CDCA5,DYNLL1,FAM222A,RAPGEF6,TMEM106A,PPARD,LEO1,SLC16A1,CKMT1A,ATAD2,TMEM56,CENPK,CENPO,RORA,SLC16A6,KPNA2,NUDT12,CDC25A,DMXL1,CDC73,SPG11,ITGA6,BDP1,HSD17B12,E2F1,E2F2,FEM1C,TONSL,PEG10,FBXO5,CYP39A1,FAM76B,TRIB2,BRIP1,SEC14L5,ARSG,N4BP2,BRCA1,SLC7A11,LYNX1,KIF2C,RIBC2,RGP1,TCEA3,MAD2L1,DCLRE1A,ERCC6L,CAAP1,PPFIA3,CCDC160,SLC30A1,ECT2,DENND4C,CNOT10,KIF4A,STT3B,FBN1,MAST…
gene_set_query	15	0.1271	MYC_CH12LX_MM9	MYC	138	1711	2.453e-05	0.000423	1.496	ENCODE--ChIP-seq	POP1,ALKBH3,GTSE1,CDIP1,PIF1,PARPBP,CDCA7,CDCA8,IQGAP3,EIF2AK2,DHFR,CHAF1B,DLGAP5,RMI2,TOMM40L,RAPGEF6,STAT6,CENPW,SLC16A1,ATAD5,TMCO1,CENPE,CENPI,CENPN,SLC25A43,KPNA2,SLC9A5,BLM,NTPCR,SPATA5,HYI,ARHGAP11A,CDC73,FUNDC2,PRADC1,SPG11,BIRC5,DTL,NDUFB6,UHRF1,SEC24A,CCNF,TONSL,CDC20,EIF2D,MFSD2A,ASRGL1,KIF20A,HLTF,SLC10A3,BST2,ANLN,BRCA2,ZHX1,KIF2C,AHCY,PNPLA3,TACC3,MAD2L1,ERCC6L,BUB1B,MMGT1,TMX1,SLC1…
gene_set_query	16	0.1356	GTF2B_K562_HG19	GTF2B	145	1855	6.717e-05	0.00103	1.446	ENCODE--ChIP-seq	WDHD1,TFR2,NCAPG,SLC5A3,FASN,ATF7IP2,NCAPG2,DUSP5,ARG2,SPHK1,DYNLL1,OAT,TMF1,LEO1,EGLN3,ATAD5,CENPF,CENPK,PECR,FBXO28,CDC25C,ROR2,ZNF431,SPATA5,TNFRSF10A,FOXN2,MCM10,VBP1,VPS13B,NDUFB6,FCHO2,SLC12A2,NAGA,LYSMD3,SEC24D,ERRFI1,LGALS1,CDC27,EIF2D,ZNF714,KIF20B,HLTF,MIER1,XRCC2,SLC10A3,INTS7,APOBEC3B,KIF14,KIF11,BRCA2,KIF15,SREBF1,PCYT1A,KIF23,DEPDC1,KIF2C,ARHGEF2,GCH1,ETAA1,NEDD4,SPC25,TMOD3,ERN1,SL…
gene_set_query	17	0.1441	MAX_A549_HG19	MAX	211	2861	7.998e-05	0.00119	1.358	ENCODE--ChIP-seq	CHIC1,POP1,ALKBH3,GTSE1,XYLB,WDHD1,UNC5B,RFX2,CLOCK,CDCA2,CDCA5,ABCB9,IQGAP3,SLC5A3,PRKAR2A,EDEM3,SDR42E1,CHAF1B,DLGAP5,DUSP5,RMI2,ARG2,SPHK1,OAF,ZNF239,PPARD,TRUB1,TMF1,RECQL4,STAT6,CENPU,SLF1,CENPW,CENPE,CENPK,CENPO,CDKN3,PECR,FBXO28,SLC25A43,CDC25A,ACAP2,SLC9A6,BLM,PKMYT1,SPATA5,NDC80,ZNF655,ARHGAP11A,MCM10,CDC73,ITGAV,ZNF883,CERS6,VBP1,ARFGAP3,DTL,PRKAA2,NDUFB6,NTN4,FOXRED2,FCHO2,FEM1C,NAGA,C…
gene_set_query	18	0.1525	SP2_K562_HG19	SP2	158	2063	9.099e-05	0.00129	1.414	ENCODE--ChIP-seq	RFX2,CDCA2,CDCA3,CDCA8,ZNF22,EDEM3,SDR42E1,BBIP1,ATF7IP2,EEA1,DLGAP5,RMI2,TOMM40L,INCENP,PPARD,OAT,CENPA,RECQL4,LEO1,CENPF,CENPM,NCAPD3,CDKN3,CDC25C,CDC25A,ACAP2,ZNF678,MIR210HG,ZNF431,BLM,TROAP,CRNDE,KHDC1,SDF2L1,NEK4,GFPT1,FOXN2,MCM10,PRADC1,CERS6,VBP1,SLC25A19,CDC45,E2F1,E2F7,MBOAT2,PC,PRC1,CCNF,CDC20,FBXO5,ENTPD7,ZNF714,FAM76B,KIF20B,TRIB2,TTBK2,BRIP1,HLTF,SMARCA2,ALDH6A1,KIF14,PCYT1A,KIF24,D…
gene_set_query	19	0.161	NRF1_SKNSH_HG19	NRF1	142	1827	9.922e-05	0.00137	1.437	ENCODE--ChIP-seq	CHIC1,PPP4R2,GTSE1,WDHD1,CXADR,ZNF281,RFX2,ABCB9,SLC5A3,NCAPH,PRKAR2A,NCAPH2,CHAF1B,DYNLL1,TRUB1,TMF1,RECQL4,TMEM65,SLC16A1,ATAD5,CENPF,NCAPD3,NUDT12,ACAP2,NTPCR,PKMYT1,GFPT1,DMXL2,ZNF883,VBP1,ARFGAP3,SNPH,PPP1R12B,ERRFI1,CCNF,FBXO5,SFMBT1,MIF,TRIB2,L3MBTL1,BRCC3,RACGAP1,PAG1,SLC10A3,BRI3BP,BRCA1,KIF2A,KIF2C,STAMBPL1,PLEKHA1,SEC23IP,CLGN,FAM3C,GEN1,CCDC155,ADAM10,TMX4,TMX1,GPD2,CNTLN,KIF4A,UBE2T,…
gene_set_query	20	0.1695	NFIC_ECC1_HG19	NFIC	55	576	0.000102	0.00137	1.8	ENCODE--ChIP-seq	POP1,SASS6,PPARD,SLF1,ATAD2,TNFRSF10A,CDC73,FOXRED2,FCHO2,E2F2,E2F7,SYT12,MT2A,MCIDAS,MFSD2A,CYP39A1,N4BP2,KIAA0825,APOBEC3B,ARHGEF2,SPC24,PLAA,CNTLN,CCDC134,GGT6,ARHGEF19,SLIT3,LDHA,NUP85,S100A14,GPR180,PBK,ABCA17P,KAT2B,TLE6,DISP1,PARM1,RASAL1,AMBP,CKAP2L,NMU,CLIC3,KRT23,RAB3GAP2,DSCC1,NUSAP1,DNAJC22,KIF18A,DIAPH3,TRPV6,DLG4,SPRED2,PALMD,SCLT1,MEIS1
gene_set_query	21	0.178	PBX3_SKNSH_HG19	PBX3	148	1919	0.0001043	0.00137	1.425	ENCODE--ChIP-seq	PKNOX2,ZNF281,RFX2,CDCA2,ABCB9,BBIP1,EEA1,DLGAP5,DUSP4,DUSP5,RMI2,NR2F1-AS1,ELOVL6,TOMM40L,INCENP,CENPA,TMEM65,CENPU,EGLN3,ATAD2,CDKN3,ACAP2,ZNF678,ZNF431,TROAP,GFPT1,PRADC1,CERS6,VBP1,CEP295,SLC25A19,HSD17B12,FEM1C,PC,PRC1,ENTPD7,TM4SF1,ZNF714,TRIB2,TTBK2,BRIP1,HLTF,PAG1,SLC10A3,NBEAL1,INTS6,SLC7A11,NXPE3,PCYT1A,KIF24,STAMBPL1,CCNG1,SPC24,FAM3C,ERN1,ZNF90,TMX4,EHBP1L1,PLAA,SLC1A5,CNN3,CCNB2,UBE2…
gene_set_query	22	0.1864	IKZF1_GM12878_HG19	IKZF1	141	1836	0.0001709	0.00197	1.418	ENCODE--ChIP-seq	CLOCK,CDCA7,HACD2,NCAPH,NETO2,BBIP1,FAM111B,AGO2,IKBKE,ELOVL6,TMEM106A,ZNF223,ATAD2,CENPN,CASC4,TUBA4A,ZNF678,TNFRSF10A,MCC,FOXN2,FBXO30,ARHGAP11A,ARHGAP11B,FOXM1,ITGAV,VPS13B,NAGA,SEC24D,ICAM1,IL27RA,MT2A,FBXO5,TP63,MFSD2A,KIF20A,XBP1,SLC10A7,BRI3BP,BST2,ALDH6A1,APOBEC3B,BRCA2,KIF15,PCYT1A,MZB1,KIF2C,ARHGEF2,PLEKHA1,DCLRE1A,NR3C1,ADAM10,ERN1,SLFN13,TMX1,GPD2,EHBP1L1,CCDC150,SLC1A5,QSER1,DENND4A,…
gene_set_query	23	0.1949	ARID3A_K562_HG19	ARID3A	142	1857	0.0001948	0.00213	1.412	ENCODE--ChIP-seq	ALKBH3,XYLB,UNC5B,ZNF281,TFR2,CLOCK,CDCA2,SLC5A3,MLLT11,FASN,SASS6,ATF7IP2,NCAPG2,ELOVL6,DYNLL1,OAF,ZNF239,PAFAH1B3,TMF1,RECQL4,LEO1,STAT6,SLC16A1,TTLL7,NEK2,CDC25C,ZNF678,ZNF431,TROAP,SPATA5,ZNF655,SPG11,VBP1,CEP295,VPS13B,BIRC5,BDP1,FCHO2,E2F7,CCP110,UBE2L6,MT2A,ASRGL1,ZNF714,MIER3,XRCC2,OSGIN2,SMARCA2,BST2,ANLN,KIF11,BRCA1,KIF15,KIF24,KIF23,CCNYL1,SPC24,FHOD1,EP300,G6PD,TMX4,SLC1A5,CHD9,HMGB2,…
gene_set_query	24	0.2034	ZBTB7A_ECC1_HG19	ZBTB7A	135	1753	0.0002009	0.00213	1.423	ENCODE--ChIP-seq	CXADR,UNC5B,CD2AP,RFX7,CLOCK,IQGAP2,NCAPH,ABCA2,PRRT2,FXYD5,APC2,NR2F1-AS1,OAF,PPARD,PELI2,CENPU,CENPE,ABCB10,HR,RORA,DGAT2,SLC9A5,MIR210HG,NTPCR,PKMYT1,FLT4,ITGAV,ITGA2,PRKAA2,LRP1,SH3BP1,E2F7,MBOAT2,PABPC1L,CPNE7,CDC20,LGALS1,ENTPD7,ZNF711,L3MBTL1,SLC45A3,RACGAP1,RAB11FIP2,N4BP2,RAB27A,NBEAL1,KIF14,KIF11,NXPE3,CNKSR1,ARHGEF2,FJX1,GCH1,SPC24,RTKN,PRDM5,EP300,FAM3C,PPFIA3,SLC30A4,NPNT,SLC1A5,CNTL…
gene_set_query	25	0.2119	CTCF_TESTIS_MM9	CTCF	134	1738	0.000201	0.00213	1.424	ENCODE--ChIP-seq	XYLB,EML6,CDCA3,CDCA5,IQGAP3,ABCA3,EIF2AK2,DHFR,SASS6,ATF7IP2,GSTO2,DYNLL1,CCSAP,PPARA,TRUB1,CENPA,CENPU,CENPW,SLC16A1,ATAD5,CENPK,PECR,NUDT12,CDC25C,CDC25A,TROAP,SLC25A19,NTN4,LYSMD2,LYSMD3,SYT12,CCNF,MCIDAS,SFMBT1,ENTPD7,ASRGL1,HLTF,N4BP2,RTBDN,NBEAL1,KIF15,SREBF1,KIF23,ZHX1,PLEKHA1,PER3,TACC3,SPC25,MAD2L1,ERCC6L,CLGN,GEN1,TMX4,EHBP1L1,CCDC150,RTN2,UBE2C,CNOT10,UBE2T,BHLHE40,CHD9,MAST1,MYBL2,CC…
gene_set_query	26	0.2203	CEBPB_ECC1_HG19	CEBPB	95	1171	0.0002749	0.00281	1.505	ENCODE--ChIP-seq	CXADR,CLOCK,ZNF22,MLLT11,DUSP6,SDHAF3,PPARD,TRUB1,STAT6,CENPU,SUMO2,ZNF404,PGM1,VBP1,BDP1,E2F2,SEC24A,TTC39B,MIF,ZNF711,KIF20B,OSGIN2,BST2,ANLN,BRCA1,SLC7A11,SREBF1,RAP2C,PRICKLE1,CAMK2N2,SPC24,CLGN,BHLHE40,STT3B,HMGB2,LMNB1,CCNA2,ACOX2,CBS,TTC14,DLEU1,FDXR,CDC42SE1,SKA1,S100A14,RDX,CDC7,GCHFR,NDE1,HIPK3,PHLDB1,TNC,OIP5,IPMK,RASAL1,ORC1,CCDC18,CYBRD1,CCDC47,DUSP23,GLS2,ERVMER34-1,ASS1,LINC00467,T…
gene_set_query	27	0.2288	FOXA1_HEPG2_HG19	FOXA1	155	2074	0.0002946	0.00296	1.377	ENCODE--ChIP-seq	UNC5B,PIF1,CDCA2,CDCA7,IQGAP2,NR2F1,LNPEP,DLGAP5,RMI2,ELOVL6,DUSP6,RAPGEF5,RAPGEF3,OAT,PELI2,LEO1,CENPU,ATAD5,ATAD2,CENPE,CENPN,FBXO28,PLOD2,NEK2,KPNA2,CDC25C,CASD1,SLC27A5,PFKFB1,SDF2L1,FBXO30,DMXL1,FUNDC2,EXO1,ZNF883,PGM1,ITGA6,CDC45,FCHO2,ERRFI1,MT2A,TM4SF1,KIF20A,KIF20B,TRIB2,BRIP1,RACGAP1,SEC14L5,N4BP2,BPIFB2,ALDH6A1,GRB2,INTS6,KIF11,SLC7A11,NCOA2,KIF24,ZHX1,AHCY,CAPG,HSD17B2,RIBC2,CCNG1,SPC…
gene_set_query	28	0.2373	GATA2_SHSY5Y_HG19	GATA2	139	1836	0.0003293	0.00325	1.397	ENCODE--ChIP-seq	PKNOX2,UNC5B,EML6,RFX7,TFR2,PRKAR1A,PIF1,CDCA2,CDCA5,CDCA7,NCAPG,NR2F1-AS1,RECQL4,LEO1,SLF1,CENPW,TMCO1,TTLL7,CENPE,ABCB10,RORA,NEK2,TROAP,ZNF655,ARHGAP11A,MCM10,FUNDC2,EXO1,ITGAV,PPP1R12B,DTL,CDC27,PPP1R3B,ZNF714,BRIP1,RAB11FIP2,NBEAL1,ANLN,ECHDC1,INTS7,INTS6,KIAA0825,BRCA1,KIF15,KIF2A,STAMBPL1,CCNG1,DCLRE1A,FAM3C,GEN1,TMX4,CCDC150,PRODH,CNTLN,TFAP2B,DENND4A,GGH,FBN1,HMGB2,PJA2,NUP50,AGPAT5,ATAD…
gene_set_query	29	0.2458	MAZ_HEPG2_HG19	MAZ	139	1861	0.0005525	0.00512	1.376	ENCODE--ChIP-seq	ALKBH3,WDHD1,CXADR,UNC5B,RFX2,CD2AP,EML6,ABCB9,EIF2AK2,DHFR,DLGAP5,ELOVL6,CENPW,SLC16A1,ATAD5,TMCO1,CENPE,CENPK,CRAT,PECR,MPV17L,FBXO28,CASC4,KPNA2,TUBA4A,ACAP2,MIR210HG,FBXO38,ARHGAP11A,ITGA2,CEP295,BIRC5,NDUFB6,LRP8,FOXRED2,SLC12A2,TTC39B,CDR2L,PABPC1L,TONSL,UBE2L6,MCIDAS,MFSD2A,ENTPD2,ZNF714,BRCC3,BRIP1,RACGAP1,RAB11FIP2,XBP1,OSGIN2,ECHDC1,KIF11,BRCA1,SLC7A11,BRCA2,CNKSR1,PLEKHA1,SEC23IP,TCEA3…
gene_set_query	30	0.2542	MYOD1_C2C12_MM9	MYOD1	72	860	0.000557	0.00512	1.558	ENCODE--ChIP-seq	PPP4R2,PRKAR1A,CDIP1,FASN,DYNLL1,DUSP6,PPARD,EGLN3,TTLL7,DGAT2,TUBA4A,FOXM1,FUNDC2,NTN4,E2F2,SYT12,LGALS1,MFSD2A,XBP1,BST2,GRB2,KIF23,ZHX1,ARHGEF2,PRICKLE1,SERTAD4,TTC9,DCLRE1A,RTKN,TANC1,EHBP1L1,CNN2,ECT2,CCDC134,FBN1,ATP2A1,TAZ,AGPAT5,GALNT6,ACOT7,DYNC1LI1,NHLRC2,ASF1B,GNE,HSPA4L,GSDMD,CDC6,TK1,PLCB4,GATM,TNC,HID1,DISP2,ARMCX2,RAD51AP1,OSBPL3,NES,ADAMTS4,SMARCD3,ASS1,HABP2,TIAM1,TNNT1,DNASE1L1,…
gene_set_query	31	0.2627	TCF3_MYOCYTE_MM9	TCF3	127	1708	0.001027	0.00859	1.37	ENCODE--ChIP-seq	PPP4R2,PKNOX2,UNC5B,CD2AP,RFX7,PRKAR1A,CDCA2,AGO2,DUSP5,CCSAP,RAPGEF3,PPARD,EGLN3,SLC16A1,TTLL7,CRAT,FBXW7,CASD1,TUBA4A,TPST2,FRMD6,FOXN2,DMXL1,FOXM1,FUNDC2,ITGAV,SPG11,ITGA6,FOXRED2,E2F2,FEM1C,E2F7,LYSMD3,SYT12,CDR2L,ERRFI1,TONSL,LGALS1,CCNO,N4BP2,XBP1,NBEAL1,OSGIN2,ECHDC1,GRB2,FKBP10,AKAP11,PRICKLE1,SERTAD4,CAMK2N2,TTC9,DCLRE1A,RTKN,FAM3C,ERN1,TANC1,CCNE2,EHBP1L1,CNN3,CNN2,CCDC134,GNAO1,H1F0,FB…
gene_set_query	32	0.2712	GATA3_SHSY5Y_HG19	GATA3	133	1801	0.001044	0.0086	1.36	ENCODE--ChIP-seq	LIPE,PPP4R2,UNC5B,CD2AP,CLOCK,PIF1,NCAPG,NCAPH,AGO2,LIN54,EEA1,RMI2,ARG2,SDHAF3,ZNF223,EGLN3,CENPO,KPNA2,MYT1,BLM,FOXN2,SP6,ZNF655,MCM10,CDC73,EXO1,CEP295,SNPH,PPP1R12B,DTL,NDUFB6,HSD17B12,E2F2,SEC24A,TTC39B,PRC1,SEC24D,KCNK2,MT2A,CDC27,PPP1R3B,KIF20B,BRIP1,XBP1,XRCC2,BRI3BP,ALDH6A1,ECHDC1,INTS7,KIF14,BRCA1,NXPE3,NEDD4,NR3C1,CLGN,GEN1,SLC30A4,KMO,TMX4,CNTLN,TFAP2B,CHD9,CBS,SMC3,EPS8,CEP97,ANKS1B,…
gene_set_query	33	0.2797	TFAP2C_HELAS3_HG19	TFAP2C	133	1822	0.001558	0.0115	1.343	ENCODE--ChIP-seq	CXADR,CDCA7,PRRT2,LNPEP,BBIP1,DHFR,EEA1,DYNLL1,RAPGEF6,CASC4,PLOD2,HR,SLC16A6,NEK2,CDC25C,PKMYT1,KHDC1,HYI,GFPT1,FOXN2,STK26,CDC73,FUNDC2,ITGA6,FOXRED2,SLC12A2,DUT,SEC24A,SYT12,IL27RA,CDC20,FAM76B,CCNO,BRCC3,RAB11FIP2,N4BP2,XRCC2,OSGIN2,BST2,ANLN,MSRA,INTS6,BRCA2,AKAP11,KIF24,KIF2A,PLEKHA1,GCH1,CCNYL1,FAM3C,G6PD,UBE2T,BHLHE40,TAZ,PJA2,SAMHD1,ATAD2B,RRM1,SMC3,CYP1B1,FNDC3A,DEPDC1B,PRR11,ASF1B,FAM1…
gene_set_query	34	0.2881	EGR1_ECC1_HG19	EGR1	153	2158	0.002357	0.0167	1.301	ENCODE--ChIP-seq	WDHD1,CXADR,RFX2,CRABP2,HACD2,NCAPH2,BBIP1,SASS6,EEA1,APC2,DUSP5,RMI2,INCENP,RAPGEF6,RAPGEF3,PPARD,RECQL4,CENPU,CENPW,ATAD2,CENPN,SLC16A6,CASD1,PKMYT1,FBXO38,GFPT1,FOXN2,STK26,FOXM1,CDC73,PRADC1,SUMO2,CERS6,ITGA2,VPS13B,ARFGAP3,CDC45,SLC12A2,LYSMD2,NAGA,LYSMD3,SYT12,PABPC1L,MCIDAS,TMPO,ENTPD2,ACTN2,SFMBT1,CCNO,BRCC3,N4BP2,XRCC2,TP73,KIF15,AKAP11,LYNX1,AHCY,DERL3,PRICKLE1,CAMK2N2,GCH1,SEC23IP,NEDD…
gene_set_query	35	0.2966	STAT3_HELAS3_HG19	STAT3	128	1780	0.002991	0.0199	1.321	ENCODE--ChIP-seq	CXADR,CDCA5,IQGAP3,HACD2,NCAPH,NR2F1,LIN54,NR2F1-AS1,DUSP6,PPARA,TMF1,STAT6,CENPU,SLC16A1,CASC4,PLOD2,SLC16A6,CASD1,ZNF431,TNFRSF10A,MCC,DMXL1,ARHGAP11A,ARHGAP11B,PGM1,ITGA2,CEP295,TOP1,DTL,NTN4,CDC45,DUT,SYT12,ERRFI1,UBE2L6,ICAM1,MT2A,ENTPD7,MIF,TM4SF1,KIF20A,ZBED9,N4BP2,RAB27A,OSGIN2,BRI3BP,BST2,INTS7,SLC7A11,SREBF1,CLGN,FAM3C,TMOD3,SLFN12,PLAA,SLC1A5,QSER1,DENND4A,BHLHE40,HMGB2,LMNB1,PJA2,NDUF…
gene_set_query	36	0.3051	MAFK_CH12LX_MM9	MAFK	117	1616	0.00344	0.0226	1.331	ENCODE--ChIP-seq	CD2AP,EML6,IQGAP3,ABCA3,MLLT11,LIN54,IKBKE,RMI2,DYNLL1,DUSP6,RAPGEF6,TMEM106A,TRUB1,LEO1,EGLN1,SLC16A1,ATAD5,TMCO1,CASC4,SLC16A6,FRMD6,BLM,NDC80,FBXO30,DMXL2,SPG11,BIRC5,UHRF1,HSD17B12,LRP8,E2F1,LYSMD2,NAGA,SEC24D,FBXO5,MFSD2A,BRIP1,MIER1,ARSG,SLC10A7,ANLN,ALDH6A1,NXPE3,ZHX3,PCYT1A,KIF23,MZB1,STAMBPL1,EP300,FAM3C,CCDC155,TMOD3,SLC30A4,ADAM10,SLC30A1,KMO,QSER1,CCDC134,BHLHE40,LMNB1,MYBL2,SETBP1,IR…
gene_set_query	37	0.3136	BHLHE40_CH12LX_MM9	BHLHE40	123	1727	0.00466	0.0283	1.307	ENCODE--ChIP-seq	POP1,ARG2,PPARA,PPARD,STAT6,ABCB10,KPNA2,TC2N,SLC9A6,NTPCR,SPATA5,DMXL2,FOXM1,CDC73,ITGAV,SPG11,VPS13B,ARFGAP3,BIRC5,DTL,HSD17B12,FOXRED2,SH3BP1,E2F1,E2F2,E2F8,DUT,LYSMD2,NAGA,TTC39B,CCNF,ENTPD2,ENTPD7,CCNO,SLC45A3,MIER3,SLC10A3,ANLN,NXPE3,PCYT1A,INPP1,HSD17B2,RGP1,PER3,PNPLA3,ERCC6L,BUB1B,CCND3,GEN1,TMOD3,LMTK3,ADAM10,ENHO,UBE2T,BHLHE40,MAST1,ATP6AP1,LMBRD2,AGPAT5,AURKB,ATAD2B,GALNT6,ACOT7,ARMC7…
gene_set_query	38	0.322	TBP_MELCELLLINE_MM9	TBP	120	1687	0.005273	0.0303	1.306	ENCODE--ChIP-seq	GTSE1,WDHD1,CD2AP,EML6,CDCA2,CDCA8,NCAPH,EIF2AK2,CHAF1B,IKBKE,CACUL1,PAFAH1B3,RECQL4,EGLN3,CENPE,ABCB10,NEK2,CASD1,TPST2,ACAP2,TROAP,NTPCR,HYI,FBXO38,NDC80,FUNDC2,EXO1,PGM1,VPS13B,SLC25A19,TOP1,PPP1R12B,HSD17B12,FOXRED2,CDC45,PRC1,ERRFI1,CCNF,TONSL,IL27RA,EIF2D,KIF20A,CCNO,MIER1,XBP1,SLC10A3,SMARCA2,ANLN,KIF24,KIF2C,AHCY,GCH1,SLC30A1,PLAA,SLC1A5,ODF2L,ECT2,CCDC134,MAST3,RND1,TIMM17A,ATP6AP1,AGPAT…
gene_set_query	39	0.3305	RFX5_H1HESC_HG19	RFX5	130	1849	0.00565	0.0318	1.289	ENCODE--ChIP-seq	POP1,XYLB,CD2AP,EML6,PIF1,CDCA2,CDCA7,ABCA3,LNPEP,APC2,ARG2,BGN,DYNLL1,TOMM40L,DUSP6,CENPU,CENPK,CENPM,CENPO,NCAPD3,CRAT,SLC16A6,DGAT2,CDC25C,SDF2L1,MCC,MCM10,CDC73,PRADC1,SPG11,CEP295,FCHO2,FEM1C,E2F7,LYSMD3,EIF2D,TMPO,MIF,ZNF711,XBP1,PCDH20,ANLN,ALDH6A1,KIF15,PCYT1A,KIF24,ZHX1,DERL3,SEC23IP,TACC3,SPC24,SLFN12,TMX4,CCNB2,CCNB1,CCDC134,CCDC138,DENND4A,CNOT10,UBE2T,HMGB2,GHR,IFT52,TIMM17A,PJA2,AUR…
gene_set_query	40	0.339	GATA1_G1EER4_MM9	GATA1	220	3299	0.006096	0.0335	1.218	ENCODE--ChIP-seq	XYLB,TFR2,PRKAR1A,CDCA2,CDCA3,CDCA7,ABCB9,EDEM3,ABCA3,NCAPH2,MLLT11,DHFR,AGO2,SASS6,LIN54,DLGAP5,SPHK1,DYNLL1,TOMM40L,OAF,INCENP,PAFAH1B3,RAPGEF6,NEURL1B,TMEM65,CENPU,ATAD5,ATAD2,TMEM56,CENPN,CENPO,CRAT,PECR,FBXO28,SLC25A43,TUBA4A,UTRN,BLM,SDF2L1,GFPT1,NDC80,DMXL1,MCM10,FUNDC2,PRADC1,SLC25A19,BDP1,DTL,SH3BP1,E2F1,E2F8,NAGA,LYSMD3,PRC1,CPNE7,CCNF,UBE2L6,FBXO5,TMPO,TMEM170B,FAM76B,TTBK2,BRIP1,MIER3…
gene_set_query	41	0.3475	IRF1_K562_HG19	IRF1	275	4204	0.006726	0.0362	1.193	ENCODE--ChIP-seq	PPP4R2,GTSE1,XYLB,WDHD1,UNC5B,CLOCK,CDCA2,CDCA3,CDCA5,NCAPG,CDCA8,ABCB9,IQGAP3,NCAPH2,MLLT11,DHFR,ATF7IP2,CHAF1B,DLGAP5,DUSP5,SPHK1,DYNLL1,SDHAF3,OAF,ZNF239,RAPGEF6,OAT,RECQL4,LEO1,STAT6,ZNF223,EGLN3,CENPW,CENPF,CENPK,CDKN3,CASC4,SLC25A43,NUDT12,CDC25C,TPST2,SLC9A6,ROR2,ZNF431,BLM,TROAP,NTPCR,PKMYT1,CRNDE,KHDC1,SDF2L1,TNFRSF10A,STK26,MCM10,EXO1,VBP1,ARFGAP3,BIRC5,NDUFB6,FOXRED2,CDC45,E2F1,E2F2,TT…
gene_set_query	42	0.3559	ELF1_GM12878_HG19	ELF1	79	1061	0.006812	0.0362	1.372	ENCODE--ChIP-seq	ALKBH3,RFX2,AGAP2,SDR42E1,NCAPH2,SASS6,ATF7IP2,TMC4,PPARD,TRUB1,ZNF223,CENPW,CENPK,KPNA2,CDC73,ITGAV,BIRC5,PPP1R12B,NDUFB6,HSD17B12,FOXRED2,SEC24A,TONSL,ZBED9,MST1R,ARSG,KIF14,PCYT1A,DERL3,CCNG1,BUB1B,GEN1,CCDC150,CCDC138,CNOT10,PJA2,NUP50,TAF1A,RB1,ARMC1,NHLRC2,CDC42SE1,SKA3,NUP85,MCMBP,BARD1,CPEB2,PHF6,NUF2,KAT2B,ZFP37,UBR1,SYNJ1,MCM8,DUSP23,ESPL1,MTFR2,MCM2,TTK,ZNF501,MACC1,OXR1,RAD51,PDK1,DYN…
gene_set_query	43	0.3644	ZNF143_HELAS3_HG19	ZNF143	128	1835	0.007494	0.0379	1.279	ENCODE--ChIP-seq	GTSE1,XYLB,CLOCK,CDCA5,CDCA7,NCAPG,ABCB9,IQGAP3,NCAPH,PRKAR2A,NCAPH2,EIF2AK2,MLLT11,DHFR,SASS6,CHAF1B,IKBKE,ELOVL6,ZNF239,TRUB1,EGLN3,CENPO,CDKN3,FBXO28,CASC4,DGAT2,SLC9A6,FBXO38,STK26,ZNF655,CDC73,PGM1,BIRC5,E2F8,DUT,PC,CDR2L,SEC24D,ERRFI1,CCNF,CCP110,TMPO,ZBED9,MST1R,XBP1,XRCC2,BST2,ANLN,BRCA1,NCOA2,DEPDC1,DERL3,PLEKHA1,SEC23IP,FHOD1,BUB1B,G6PD,TMOD3,ADAM10,SLC1A5,CCNB2,CCNB1,CNTLN,UBE2T,TAZ,TI…
gene_set_query	44	0.3729	MYBL2_HEPG2_HG19	MYBL2	106	1487	0.007515	0.0379	1.309	ENCODE--ChIP-seq	GTSE1,XYLB,WDHD1,CD2AP,CDCA5,NCAPH2,MLLT11,SASS6,NCAPG2,ELOVL6,TRUB1,OAT,TMF1,LEO1,CENPW,CENPE,CENPK,CENPO,CDKN3,PLOD2,SLC27A5,BLM,TROAP,NDC80,CDC73,SPG11,SLC25A19,BDP1,NDUFB6,HSD17B12,FOXRED2,E2F8,CCP110,CDC20,FBXO5,TMPO,KIF20A,BRIP1,RACGAP1,HLTF,KIF14,KIF11,KIF15,PCYT1A,KIF23,KIF2C,SEC23IP,CCNG1,BUB1B,GEN1,TMX1,CCDC150,CPS1,KIF4A,UBE2T,RND1,CEP97,ARMC1,CDC42SE1,SKA3,LDHA,NUP85,NUF2,PBK,ABCA17P,…
gene_set_query	45	0.3814	ETS1_MELCELLLINE_MM9	ETS1	114	1614	0.007617	0.0379	1.296	ENCODE--ChIP-seq	TFR2,PIF1,CDCA2,ABCA3,NR2F1,LNPEP,NCAPG2,OAF,RAPGEF6,PPARD,CENPA,NEURL1B,SLC16A6,SLC25A43,TUBA4A,GFPT1,FOXN2,FUNDC2,E2F1,E2F2,NAGA,CDR2L,UBE2L6,LGALS1,SFMBT1,SLC45A3,MST1R,MIER3,ARSG,B4GALNT2,N4BP2,XBP1,SLC10A3,SMARCA2,SLC7A11,NXPE3,KIF24,KIF23,SLC43A3,CAPG,CAMK2N2,GCH1,NEDD4,CAAP1,CCND3,TMOD3,ADAM10,ERN1,TMX1,EHBP1L1,PLAA,ECT2,DENND4A,CNOT10,BHLHE40,MAST1,HMGB2,TAZ,GRM4,NAV1,PJA2,EFS,CBS,EHF,ARM…
gene_set_query	46	0.3898	TFAP2A_HELAS3_HG19	TFAP2A	126	1810	0.008338	0.0384	1.276	ENCODE--ChIP-seq	CXADR,CDCA7,HACD2,SFN,PRRT2,LNPEP,DHFR,AGO2,EEA1,DUSP4,RAPGEF6,CASC4,PLOD2,HR,SLC16A6,NEK2,CDC25C,PKMYT1,KHDC1,STK26,SLC12A2,DUT,SEC24A,SYT12,IL27RA,CDC20,MT2A,FAM76B,KIF20A,CCNO,RAB11FIP2,N4BP2,XRCC2,OSGIN2,BST2,ANLN,MSRA,BRCA2,AKAP11,ZHX1,CNKSR1,MN1,MZB1,KIF26A,CCNYL1,FAM3C,G6PD,EHBP1L1,SLC1A5,BHLHE40,LMNB1,PJA2,SETBP1,SAMHD1,RRM1,RRM2,SMC3,CYP1B1,FNDC3A,DEPDC1B,PRR11,ASF1B,FAM160B1,LDHA,GSDMD,…
gene_set_query	47	0.3983	STAT1_HELAS3_HG19	STAT1	65	856	0.008506	0.0385	1.401	ENCODE--ChIP-seq	PRRT2,LNPEP,ZNF223,ATAD5,SLC16A6,NUDT12,ZNF678,ZNF655,VPS13B,TOP1,LRP8,DUT,SYT12,UBE2L6,ICAM1,MT2A,SFMBT2,PPP1R3B,TMEM63C,TTBK2,RAB27A,OSGIN2,BRI3BP,BST2,BRCA2,KIF24,KIF2A,CCDC106,STAMBPL1,GEN1,TANC1,SLC1A5,SLC1A7,DENND4A,H1F0,BHLHE40,PSRC1,IRF7,TTC14,SMC4,CYP1B1,GSDMD,CDC7,NUF2,PBK,AP3S1,ZNF367,HIPK3,NUCB1,TUSC3,SLCO2A1,ITPR1,UBR1,RAD51AP1,SMARCD3,ABLIM1,MND1,UHMK1,ANP32E,CA11,MLKL,GMPPB,OAS3,AR…
gene_set_query	48	0.4068	USF1_GM12878_HG19	USF1	137	1990	0.008908	0.04	1.261	ENCODE--ChIP-seq	CHIC1,POP1,XYLB,PRKAR1A,PIF1,LIN54,GSTO2,SPHK1,RAPGEF6,RAPGEF3,CENPU,RIC1,SLC16A1,CENPM,CENPN,PECR,SLC16A6,ACAP2,SLC9A5,HYI,STK26,FOXM1,FUNDC2,SPG11,CERS6,TOP1,PPP1R12B,NDUFB6,LRP8,FOXRED2,E2F1,SEC24A,PC,TONSL,SFMBT1,SFMBT2,MIF,PPP1R3B,PPP1R3D,FAM76B,RACGAP1,ANLN,ALDH6A1,INTS6,BRCA2,AKAP11,KIF2A,MZB1,DEPDC1,DERL3,SEC23IP,PER3,CCNYL1,MAD2L1,FHOD1,CCND3,ADAM10,KMO,SPOCD1,ERN1,ZNF90,ODF3B,CCNB1,UBE2…
gene_set_query	49	0.4153	SPI1_GM12891_HG19	SPI1	73	985	0.009732	0.0423	1.365	ENCODE--ChIP-seq	ALKBH3,NCAPG,IQGAP3,EEA1,IKBKE,DUSP5,GSTO2,SDHAF3,INCENP,TRUB1,TMCO1,FBXO28,NEK2,FBXW7,FBXO38,TNFRSF10A,ZNF655,ITGAV,HSD17B12,TMPO,ALDH6A1,APOBEC3B,NXPE3,MZB1,ARHGEF2,ETAA1,CCNG1,NR3C1,PPIP5K1,GEN1,TMX1,CNOT10,CHD9,RND1,LMBRD2,IRF7,NDUFS1,GALNT6,RB1,CEP97,EHD3,RNF168,CHML,TMEM154,NUCB1,ZFP37,ALOX12P2,FANCI,ANKRD34A,SYNJ1,CDK1,MCM8,DALRD3,MCM5,MACC1,RAD51,KIAA0586,OLMALINC,MAP9,LACC1,DCP2,RAB3GAP2…
gene_set_query	50	0.4237	TEAD4_ECC1_HG19	TEAD4	129	1871	0.01018	0.0436	1.263	ENCODE--ChIP-seq	CXADR,IQGAP2,NCAPH,ABCA3,NCAPH2,LNPEP,FASN,LIN54,DUSP5,ARG2,ZNF239,RAPGEF3,PPARD,TRUB1,PELI2,CENPA,CENPU,ATAD2,CENPF,FBXO38,MCC,FOXM1,FEM1C,E2F7,DUT,PRC1,LGALS1,MIF,KIF20A,CCNO,ZBED9,HLTF,MIER1,XBP1,NBEAL1,SMARCA2,ANLN,SLC7A11,BRCA2,KIF15,PCYT1A,CNKSR1,CCDC106,STAMBPL1,PLEKHA1,ETAA1,BUB1B,FAM3C,GPD2,PLAA,CNN2,CCNB2,MANSC1,CHD9,HMGB2,ARHGEF19,PJA2,SLIT3,RRM1,BNIP3,SMC3,DLEU1,ACOT7,FNDC3A,PRR11,GNE…
gene_set_query	51	0.4322	RUNX3_GM12878_HG19	RUNX3	108	1540	0.01082	0.0456	1.286	ENCODE--ChIP-seq	ALKBH3,XYLB,CDCA5,NCAPG,IQGAP3,SDR42E1,NCAPH2,CHAF1B,DYNLL1,TMC4,ZNF239,PAFAH1B3,LEO1,CENPW,CENPE,CENPF,CENPK,CDKN3,FBXO28,KPNA2,TC2N,HYI,NDC80,ARHGAP11A,CDC73,VBP1,VPS13B,BIRC5,NDUFB6,UHRF1,FOXRED2,FCHO2,E2F8,PABPC1L,ERRFI1,CCP110,CDC20,CDC27,TMPO,KIF20B,ARSG,PAG1,XBP1,XRCC2,GRB2,APOBEC3B,KIF11,SREBF1,PCYT1A,RAP2C,PLEKHA1,SEC23IP,SPC24,SPC25,CCDC150,CCNB1,CCDC138,UBE2C,GGH,UBE2T,BHLHE40,MANSC1,F…
gene_set_query	52	0.4407	JUN_H1HESC_HG19	JUN	126	1828	0.01098	0.0459	1.262	ENCODE--ChIP-seq	WDHD1,CD2AP,CDCA5,IQGAP2,FAM111B,SASS6,APC2,ARG2,GSTO2,TOMM40L,RAPGEF3,PPARD,CENPU,CENPE,NCAPD3,PECR,SLC16A6,ACAP2,ZNF678,CRNDE,FBXO38,NDC80,FBXO30,STK26,DMXL1,MCM10,CDC73,CERS6,VPS13B,BDP1,PPP1R12B,FCHO2,E2F2,FEM1C,SEC24A,PRC1,EIF2D,MIF,CYP39A1,ZNF714,ZNF711,KIF20B,TMEM63C,HLTF,XRCC2,APOBEC3B,FKBP10,KIF11,SLC7A11,BRCA2,KIF15,PCYT1A,AHCY,SPC24,KIF5C,GEN1,PLAA,CCNB2,CNTLN,CCDC138,DENND4A,HMGB2,LMN…
gene_set_query	53	0.4492	BACH1_H1HESC_HG19	BACH1	125	1814	0.01131	0.0467	1.262	ENCODE--ChIP-seq	PRKAR1A,CLOCK,CDCA5,MLLT11,LIN54,ATF7IP2,CHAF1B,DUSP5,SPHK1,TOMM40L,OAF,PAFAH1B3,RAPGEF6,RAPGEF3,ATAD5,TTLL7,KPNA2,MIR210HG,HYI,ZNF655,CDC73,EXO1,ARFGAP3,BIRC5,NDUFB6,PRC1,PABPC1L,EIF2D,FAM76B,ZBED9,SLC45A3,PAG1,GRB2,FKBP10,SLC7A11,KIF15,PCYT1A,AHCY,RIBC2,TTC9,NEDD4,ERCC6L,PRDM5,CLGN,AKR7A3,TANC1,CCDC150,CCDC138,CNOT10,MANSC1,FBN1,GHR,LMBRD2,AURKB,EFS,POLE2,FAM122B,CYP1B1,DYNC1LI1,CDC42SE1,SKA3,L…
gene_set_query	54	0.4576	FOXA2_HEPG2_HG19	FOXA2	28	328	0.01736	0.0661	1.591	ENCODE--ChIP-seq	NR2F1,LNPEP,TOMM40L,DUSP6,LEO1,PLOD2,CASD1,PFKFB1,FCHO2,MT2A,TM4SF1,BPIFB2,ALDH6A1,AHCY,RIBC2,CLGN,CCND3,CCNE2,SMC3,RNF128,TK1,PHLDB2,INSIG2,RAB4A,AMBP,SMC1B,SLC35D1,ANP32E
gene_set_query	55	0.4661	HNF4A_HEPG2_HG19	HNF4A	159	2396	0.01736	0.0661	1.212	ENCODE--ChIP-seq	XYLB,CXADR,UNC5B,EML6,RFX7,TFR2,IQGAP2,HACD2,NR2F1,LNPEP,DHFR,SASS6,LIN54,SPHK1,DUSP6,RAPGEF5,PPARD,TRUB1,RECQL4,EGLN1,TMCO1,CRAT,PLOD2,NEK2,KPNA2,FBXW7,CASD1,CDC25A,SLC27A5,PFKFB1,PKMYT1,SPATA5,FOXN2,DMXL1,ITGA6,DTL,LRP1,UHRF1,FOXRED2,FCHO2,FEM1C,ERRFI1,ENTPD2,PPP1R3D,ZBED9,BRIP1,N4BP2,BPIFB2,ALDH6A1,INTS7,FKBP10,BRCA1,NCOA2,GAB1,ZHX1,MZB1,AHCY,CAPG,TCEA3,PNPLA3,RTKN,FAM3C,SLC30A4,SLC30A1,ODF3B,…
gene_set_query	56	0.4746	ZNF217_MCF7_HG19	ZNF217	98	1423	0.02143	0.0754	1.261	ENCODE--ChIP-seq	WDHD1,AGAP2,LNPEP,MLLT11,IKBKE,PPARD,FAM201A,LEO1,STAT6,CENPU,ATAD2,CENPF,CASC4,CASD1,CRNDE,ITGAV,ITGA2,VPS13B,PC,SYT12,PRC1,MT2A,ZBED9,TTBK2,BRIP1,HLTF,RTBDN,OSGIN2,ANLN,ANKRD18A,ZHX1,AHCY,KCNS3,KMO,SLC1A5,BRINP3,UBE2T,BHLHE40,MAST1,LMNB1,TTC14,ABCA12,SMC4,EPS8,CYP1B1,FNDC3A,DEPDC1B,CDC42SE1,FAM160B1,PLK1,RDX,ABCC11,ZNF367,ABCA17P,FAM126B,KAT2B,PLCB4,HSPA13,MBNL3,NFIB,SLC39A8,PLS1,RASAL1,FANCM,T…
gene_set_query	57	0.4831	MYOG_MYOCYTE_MM9	MYOG	207	3208	0.02229	0.0764	1.176	ENCODE--ChIP-seq	ALKBH3,WDHD1,UNC5B,EML6,RFX7,PRKAR1A,CDIP1,CDCA2,CDCA5,IQGAP3,SLC5A3,LNPEP,MLLT11,EEA1,DUSP5,CACUL1,PPARD,TMF1,RECQL4,TMEM65,EGLN1,EGLN3,CENPW,ATAD2,TMCO1,TTLL7,ABCB10,CENPN,CRAT,PLOD2,CASD1,TPST2,ACAP2,FRMD6,SPATA5,NEK4,MCC,FOXN2,FUNDC2,PRADC1,ME3,SPG11,VPS13B,BIRC5,ITGA6,FOXRED2,SH3BP1,FCHO2,E2F8,MBOAT2,LYSMD3,SEC24D,ERRFI1,TONSL,MT2A,LGALS1,EIF2D,MFSD2A,MIF,TMEM170B,ASRGL1,CCNO,L3MBTL1,NKAIN2,…
gene_set_query	58	0.4915	STAT2_K562_HG19	STAT2	22	252	0.02545	0.0829	1.631	ENCODE--ChIP-seq	EIF2AK2,LNPEP,ARHGAP11B,UBE2L6,ICAM1,MT2A,TMPO,BST2,BRCA2,KIF2A,SLFN12,IRF7,SAMHD1,CDK17,DGKE,UBR1,ORC1,IFITM2,PARP10,ABCD1,OAS3,BUB1
gene_set_query	59	0.5	ZKSCAN1_HELAS3_HG19	ZKSCAN1	124	1857	0.02584	0.0829	1.22	ENCODE--ChIP-seq	GTSE1,ZNF281,CDCA5,NCAPG,CDCA8,IQGAP3,NCAPH2,MLLT11,SASS6,FXYD5,DYNLL1,RAPGEF6,PELI2,CENPU,ATAD2,CENPE,FBXO28,NEK2,SLC25A43,NUDT12,ACAP2,BLM,PKMYT1,KHDC1,SDF2L1,DMXL2,VPS13B,ARFGAP3,FOXRED2,FCHO2,FEM1C,ICAM1,ZBED9,XBP1,XRCC2,SLC10A3,SMARCA2,BST2,FKBP10,KIF14,KIF11,BRCA1,KIF15,PCYT1A,CAPG,RIBC2,PLEKHA1,SEC23IP,FHOD1,G6PD,TMOD3,ERN1,CCNB1,KIF4A,UBE2T,TAZ,TIMM17A,SAMHD1,AURKB,TTC14,RRM1,GPR160,CDC42…
gene_set_query	60	0.5085	CREB1_HEPG2_HG19	CREB1	91	1325	0.02686	0.0841	1.257	ENCODE--ChIP-seq	ALKBH3,GTSE1,WDHD1,CXADR,IQGAP3,SASS6,ATF7IP2,NCAPG2,DLGAP5,DUSP5,ARG2,TMF1,CENPW,CENPE,CENPK,BLM,TROAP,FBXO38,MCM10,EXO1,ZNF883,SLC25A19,TOP1,SEC24A,LYSMD3,PC,PRC1,SEC24D,RACGAP1,XRCC2,SLC10A3,ALDH6A1,INTS6,KIF14,KIF15,KIF2C,CCNG1,TACC3,BUB1B,CCDC150,CCDC138,UBE2C,CNOT10,UBE2T,PJA2,TTC14,RRM1,RB1,DEPDC1B,CDC6,SQLE,PHF6,LYST,NUF2,AP3S1,EMD,CEP55,CIT,HSPA13,HJURP,ZFP37,ARMCX3,RALGAPB,UBR1,RAD51AP1…
gene_set_query	61	0.5169	JUND_MELCELLLINE_MM9	JUND	19	214	0.03076	0.0923	1.661	ENCODE--ChIP-seq	SPHK1,ABCB10,FBXW7,SH3BP1,BRIP1,B4GALNT2,XBP1,MAST1,NUP50,TCN2,NFIX,SLC39A8,TNFAIP8L1,GDF11,KBTBD8,BRWD3,OAS3,ARID3A,MEIS2
gene_set_query	62	0.5254	CUX1_K562_HG19	CUX1	121	1827	0.03294	0.0972	1.209	ENCODE--ChIP-seq	XYLB,WDHD1,TFR2,CDCA2,CDCA5,ZNF22,NCAPH,ABCA2,MLLT11,FASN,SASS6,DLGAP5,ARG2,ELOVL6,PAFAH1B3,TRUB1,LEO1,ZNF223,SLC16A1,ATAD2,CENPE,CENPK,CENPM,NCAPD3,KPNA2,DGAT2,TROAP,SPATA5,SDF2L1,TNFRSF10A,CDC73,EXO1,VPS13B,BDP1,FCHO2,E2F8,ICAM1,MT2A,CDC27,EIF2D,ENTPD7,ZNF714,BRIP1,BST2,BRCA1,KIF15,NEDD4,CCNG1,FHOD1,BUB1B,SLC1A5,UBE2T,CHD9,LMNB1,TIMM17A,CA8,CCNA2,PSRC1,LMBRD2,AGPAT5,TAF1A,RRM1,RB1,SMC4,FAM122B,…
gene_set_query	63	0.5339	SREBF1_HEPG2_HG19	SREBF1	35	455	0.03504	0.1	1.421	ENCODE--ChIP-seq	CXADR,RFX2,RFX7,FASN,CENPI,ACAP2,FOXN2,HSD17B12,LRP8,TMEM170B,RAB11FIP2,KIF24,PNPLA3,TMX4,CNN3,BHLHE40,ATP6AP1,AGPAT5,SQLE,RAB36,INSIG2,ESD,LBR,EFHC1,MTFR2,DYNC2H1,YOD1,OLMALINC,TP53BP1,OIP5-AS1,TMEM135,FGFR4,TMEM9,PIKFYVE,SCD
gene_set_query	64	0.5424	USF2_H1HESC_HG19	USF2	120	1819	0.03658	0.104	1.204	ENCODE--ChIP-seq	POP1,XYLB,WDHD1,NCAPH,ATF7IP2,APC2,DYNLL1,RAPGEF6,RAPGEF3,SLC16A1,CENPM,SLC9A5,ZNF431,SPATA5,NDC80,ZNF655,MCM10,FOXM1,CERS6,CEP295,ARFGAP3,FOXRED2,FCHO2,DUT,LYSMD3,ERRFI1,FBXO5,TMPO,ZNF711,KIF20B,MST1R,RACGAP1,N4BP2,ANLN,INTS6,KIF15,KIF23,DEPDC1,SEC23IP,ERCC6L,SPOCD1,SLFN13,ZNF90,TMX4,CCDC150,SLC1A5,CCNB2,CNTLN,CHD9,HMGB2,RND1,TIMM17A,ATP6AP1,ATAD2B,CBS,RRM1,BNIP3,POLE2,IPO11,DLEU1,ARMC1,DYNC1LI1…
gene_set_query	65	0.5508	CEBPZ_HEPG2_HG19	CEBPZ	57	801	0.03753	0.105	1.306	ENCODE--ChIP-seq	CDCA3,EDEM3,DLGAP5,DUSP6,INCENP,CENPA,EGLN1,EGLN3,CENPO,CDKN3,CASD1,ACAP2,PFKFB1,SDF2L1,FBXO38,PRADC1,ZNF883,VBP1,FCHO2,PC,TMPO,ASRGL1,ZNF714,TTBK2,XRCC2,BPIFB2,KIF24,INPP1,SPC24,BUB1B,UBE2C,BHLHE40,PJA2,LMBRD2,FAM72A,ARMC1,PRR11,ASF1B,GSDMD,RDX,GPR137C,TRIM4,HMMR,RASAL2,CKAP2L,MTFR2,SMARCD2,TNRC6B,TPX2,ANP32E,TOP2A,RAD54L,KCTD2,DIAPH3,HK2,CKS1B,BUB3
gene_set_query	66	0.5593	ESR1_T47D_HG19	ESR1	30	382	0.03798	0.106	1.453	ENCODE--ChIP-seq	CDCA7,ABCA3,HR,ME3,SYT12,ERRFI1,BRI3BP,PCYT1A,PCP2,ERN1,ARHGEF38,BHLHE40,ARFGEF3,CYP1B1,HOXB2,SKA1,PLAC1,TPRG1,ABCC11,ABCA17P,CCL28,ESD,DCAF10,STXBP2,CLIC3,KRT23,RALGPS2,SPPL2A,DIAPH3,TRPS1
gene_set_query	67	0.5678	TCF12_MYOCYTE_MM9	TCF12	69	1004	0.0457	0.122	1.258	ENCODE--ChIP-seq	RFX7,PRKAR1A,CRABP2,LNPEP,FASN,DUSP6,EGLN3,TTLL7,TUBA4A,FUNDC2,SPG11,PRKAA2,NTN4,E2F2,SLC12A2,SYT12,LGALS1,MFSD2A,RACGAP1,LYNX1,ARHGEF2,PRICKLE1,SERTAD4,TTC9,TACC3,RTKN,PRDM5,TANC1,EHBP1L1,CNN2,CCDC134,H1F0,BHLHE40,ATP2A1,PJA2,AGPAT5,GALNT6,RB1,WDR76,DYNC1LI1,HSPA4L,GSDMD,HOMER1,PLCB4,GATM,TNC,PYCARD,SEMA6B,ANKRD44,DISP2,PHLDB2,OSBPL5,OSBPL3,NES,SMARCD3,APC,TIAM1,STXBP5,CDT1,SLC44A4,RSF1,TNNT1,AR…
gene_set_query	68	0.5763	ZBTB33_HCT116_HG19	ZBTB33	68	993	0.04968	0.13	1.253	ENCODE--ChIP-seq	CD2AP,NCAPG,EDEM3,EIF2AK2,LNPEP,SASS6,NCAPG2,GSTO2,DUSP6,RAPGEF6,TMEM65,TMCO1,CASC4,PLOD2,KPNA2,TROAP,STK26,DMXL1,FUNDC2,CEP295,NDUFB6,SLC12A2,CDC20,RACGAP1,MSRA,GRB2,INTS6,AKAP11,KIF24,RIBC2,SEC23IP,SPC25,MAD2L1,BUB1B,SLC1A5,GGH,H1F0,ATAD2B,TTC14,SMC4,SKA3,LDHA,FZD6,NUF2,PBK,AP3S1,EMD,HELLS,PLS1,CCDC47,RFC3,SMC1B,ASPH,EFHC1,SMARCD2,DCAF10,RAD51,LONP2,YOD1,OLMALINC,RPS28,TMED7,RAD54L,USP53,GSTCD,…
gene_set_query	69	0.5847	ZEB1_HEPG2_HG19	ZEB1	15	169	0.05035	0.13	1.661	ENCODE--ChIP-seq	TMC4,ZNF223,SLC9A5,OSGIN2,SLC7A11,CNKSR1,KCNS3,TACC3,FHOD1,CA8,TCAM1P,SMTN,PSD,COBLL1,FAM84B
gene_set_query	70	0.5932	KDM5B_H1HESC_HG19	KDM5B	120	1846	0.05045	0.13	1.185	ENCODE--ChIP-seq	WDHD1,ZNF281,PRKAR1A,LNPEP,KCNC4,DUSP6,PAFAH1B3,LEO1,RIC1,SLC16A1,CENPN,CASC4,PLOD2,CASD1,BLM,SPATA5,ME3,ITGAV,SPG11,PGM1,CERS6,ITGA2,ARFGAP3,TTC39B,CCNF,CCP110,MT2A,MCIDAS,CDC27,SFMBT2,ZBED9,TMEM63C,PAG1,XBP1,ECHDC1,MIA3,KIF15,NCOA2,PCYT1A,GAB1,PLEKHA1,KIF26A,RTKN,FHOD1,PRDM5,FAM3C,LMTK3,TMX4,CCNB1,BRINP3,QSER1,CCDC134,DENND4A,H1F0,HMGB2,RND1,CCNA2,SPOPL,ATAD2B,EFS,MARVELD1,GALNT7,SMC4,ARMC7,FND…
gene_set_query	71	0.6017	ZNF263_K562_HG19	ZNF263	59	849	0.05046	0.13	1.273	ENCODE--ChIP-seq	POP1,CD2AP,TFR2,ABCB9,FXYD5,ABCB10,CENPN,ROR2,CRNDE,SDF2L1,CDC27,SFMBT1,PPP1R3B,RAB11FIP2,RTBDN,OSGIN2,APOBEC3B,MIA3,AKAP11,NCOA2,ZHX1,NEDD4,GPD2,DENND4A,BHLHE40,STT3B,PHF19,CHD9,HMGB2,RB1,FAM122B,ANKS1B,GSDMD,HOMER1,SQLE,CPEB2,NUF2,CDKN2C,PYCARD,ITPR1,OSBPL6,REEP6,MCM8,APC,GNG12,RSF1,GINS2,CA11,MPP6,COTL1,DNAJC22,SEZ6L2,CAMSAP2,CLSPN,ACBD7,THRB,SPRED1,LIN9,MEIS2
gene_set_query	72	0.6102	RELA_GM19193_HG19	RELA	118	1820	0.05473	0.139	1.182	ENCODE--ChIP-seq	PIF1,CDCA8,HACD2,EDEM3,ABCA3,LNPEP,BBIP1,SASS6,IKBKE,INCENP,PAFAH1B3,STAT6,CENPU,SLC16A1,SLC16A6,DGAT2,CASD1,ZNF678,FOXN2,FBXO30,DMXL2,CDC73,ITGAV,SPG11,DTL,DUT,SEC24A,ICAM1,IL27RA,EIF2D,FBXO5,TP63,MFSD2A,TMPO,FAM76B,MIER1,INTS7,INTS6,AKAP11,SREBF1,RAP2C,MZB1,STAMBPL1,SLC30A1,ERN1,EHBP1L1,DENND4A,HMGB2,LMNB1,RND1,PJA2,IRF7,AGPAT5,ATAD2B,TTC14,GALNT6,RRM2,EPS8,FDXR,NHLRC2,HSPA4L,CHST11,CDK17,PLK3,…
gene_set_query	73	0.6186	POU2F2_GM12891_HG19	POU2F2	102	1563	0.06003	0.149	1.19	ENCODE--ChIP-seq	ALKBH3,PIF1,CDCA5,SLC5A3,EDEM3,NCAPH2,FASN,SASS6,ATF7IP2,EEA1,DLGAP5,TMF1,LEO1,SLF1,ATAD5,TMCO1,CENPK,FBXO28,TUBA4A,ACAP2,MIR210HG,FBXO38,NDC80,ZNF655,ARHGAP11A,CDC73,SUMO2,SLC25A19,NDUFB6,LYSMD3,PABPC1L,CCP110,FBXO5,TMPO,KIF20B,RACGAP1,MIER1,ARSG,PAG1,XRCC2,KIAA0825,KIF11,SLC7A11,KIF15,PCYT1A,MZB1,ARHGEF2,GCH1,SEC23IP,CCNG1,MAD2L1,BUB1B,EP300,TMX4,SLC1A5,UBE2T,TIMM17A,LMBRD2,RRM1,IPO11,SMC3,SMC4…
gene_set_query	74	0.6271	REST_MYOCYTE_MM9	REST	117	1816	0.06302	0.153	1.174	ENCODE--ChIP-seq	UNC5B,PRKAR1A,PARPBP,SLC5A3,MLLT11,BGN,DYNLL1,OAF,RAPGEF6,TMF1,LEO1,CENPW,SLC16A1,CKMT1A,TMCO1,TTLL7,CENPF,CENPO,CRAT,FBXO28,DGAT2,TPST2,FRMD6,BLM,SDF2L1,GFPT1,FOXN2,FBXO30,ARHGAP11A,PRADC1,SIGMAR1,BIRC5,BDP1,E2F8,LYSMD3,SEC24D,ERRFI1,CDC20,TMPO,MIF,KIF20A,BRIP1,PAG1,ALDH6A1,GRB2,BRCA2,PRICKLE1,ETAA1,SPC24,CAAP1,EP300,ERN1,TMX4,TMX1,CNN3,CCNB2,ODF2L,CCDC134,UBE2C,UBE2T,LMNB1,GHR,MYBL2,ENO2,SMC3,S…
gene_set_query	75	0.6356	MYB_MELCELLLINE_MM9	MYB	42	594	0.06911	0.164	1.297	ENCODE--ChIP-seq	TFR2,CDCA2,ABCA3,BBIP1,OAF,CENPO,CRAT,ARHGAP11A,PRADC1,DTL,CCP110,CDC20,LGALS1,ASRGL1,KIF20A,TTBK2,XRCC2,INTS7,KIF11,SREBF1,UBE2T,GRM4,GALNT6,SMC4,ACOT7,HSPA4L,RDX,PHF6,NUF2,CIT,ERMP1,ZNF106,CDKN2C,PLXND1,RAB4A,DUSP23,DALRD3,FNIP2,MAN2A1,ARHGAP33,DNAJC10,ABCD1
gene_set_query	76	0.6441	ATF2_H1HESC_HG19	ATF2	112	1749	0.0753	0.176	1.167	ENCODE--ChIP-seq	NCAPG,NCAPH2,FAM111B,SASS6,DLGAP5,ARG2,ELOVL6,TMC4,RAPGEF6,TRUB1,TMF1,LEO1,CENPU,SLF1,CENPW,CENPE,CENPK,CENPO,CASC4,KPNA2,ZNF678,SPATA5,FBXO38,NDC80,MCM10,EXO1,BDP1,PPP1R12B,CCP110,EIF2D,ZNF711,KIF20B,RACGAP1,HLTF,XRCC2,INTS6,KIAA0825,FKBP10,BRCA1,SLC7A11,BRCA2,PCYT1A,RIBC2,KIF5C,MMGT1,PLAA,SLC1A5,CCNB1,CCDC138,DENND4A,UBE2T,LMNB1,IFT52,CCNA2,NDUFS1,ATAD2B,RRM1,SMC4,SMC2,ARMC1,NHLRC2,SKA3,EHD3,CE…
gene_set_query	77	0.6525	CTCFL_K562_HG19	CTCFL	136	2154	0.07758	0.181	1.149	ENCODE--ChIP-seq	POP1,XYLB,PKNOX2,CD2AP,RFX7,CLOCK,NCAPG,CDCA8,ZNF22,IQGAP2,ABCA2,ABCA3,NETO2,MLLT11,FASN,LIN54,DUSP4,SPHK1,NR2F1-AS1,DYNLL1,OAF,PPARA,RAPGEF3,PPARD,TMEM65,LEO1,SLC16A1,CENPF,ABCB10,CENPO,DGAT2,SLC9A5,ROR2,BLM,KHDC1,STK26,ARHGAP11A,FLT4,MCM10,CDC73,ZNF883,VBP1,DTL,FCHO2,E2F1,E2F2,CDR2L,TONSL,UBE2L6,MCIDAS,EIF2D,ENTPD7,MIF,ADGRB2,N4BP2,INTS7,KIF11,GCH1,NEDD4,MAD2L1,CLGN,CCND3,FAM3C,SLC30A4,ADAM10,S…
gene_set_query	78	0.661	TAL1_MELCELLLINE_MM9	TAL1	121	1904	0.0789	0.182	1.157	ENCODE--ChIP-seq	POP1,PPP4R2,TFR2,PRKAR1A,EDEM3,ABCA3,NR2F1,SASS6,NCAPG2,SPHK1,DUSP6,OAF,CACUL1,RAPGEF6,TRUB1,CENPA,NEURL1B,ABCB10,TMEM56,CRAT,ADORA1,SLC25A43,FBXW7,CDC25A,TUBA4A,UTRN,BLM,GFPT1,SH3BP1,E2F1,E2F8,SEC24A,NAGA,CPNE7,UBE2L6,LGALS1,FAM76B,MST1R,MIER3,N4BP2,XRCC2,KIF23,SLC43A3,CAPG,SEC23IP,NEDD4,TACC3,TMOD3,PCP2,TMX1,EHBP1L1,PLAA,ODF3B,SLC1A5,VILL,ECT2,CHD9,MAST1,HMGB2,MYBL2,NAV1,GLRX2,SPOPL,FAM72A,AGPA…
gene_set_query	79	0.6695	PRDM1_HELAS3_HG19	PRDM1	96	1487	0.07937	0.183	1.177	ENCODE--ChIP-seq	CLOCK,CDCA2,CRABP2,EDEM3,NR2F1,BBIP1,EEA1,IKBKE,DUSP4,ARG2,NR2F1-AS1,TOMM40L,PELI2,LEO1,STAT6,PLOD2,CDC25A,NTPCR,DMXL1,SPG11,PGM1,DTL,CDC45,E2F1,SYT12,CCP110,MT2A,CDC27,EIF2D,MFSD2A,ENTPD7,ALDH6A1,GRB2,INTS7,FKBP10,ZHX1,MZB1,FJX1,SPC25,NR3C1,CCNE2,SLC1A5,BHLHE40,STT3B,HMGB2,PJA2,FAM72A,AURKB,ATAD2B,ELK4,PRR11,HSPA4L,NUP85,CDK17,PLK2,RDX,CDC6,SQLE,CIT,RNF168,NFIX,RPL10,NDE1,CLSTN2,PHLDA2,HMMR,RASA…
gene_set_query	80	0.678	CEBPD_K562_HG19	CEBPD	44	638	0.08651	0.191	1.263	ENCODE--ChIP-seq	TFR2,CDCA7,NCAPH2,MLLT11,ELOVL6,ABCB10,E2F2,HLTF,SMARCA2,BST2,ANLN,INTS6,BRCA1,SLC7A11,CCNG1,TACC3,CLGN,TMX4,SLC1A5,CCDC138,CDC42SE1,RDX,CDC7,ZNF367,PRSS16,RPL10,OIP5,ORC1,CCDC18,OSBPL3,MTFR2,DCAF10,GMCL1,OLMALINC,TMED5,PRIM1,NUSAP1,COTL1,SPRED2,H2AFZ,TMEM9,SPRY4,SCLT1,PIKFYVE
gene_set_query	81	0.6864	ZZZ3_HELAS3_HG19	ZZZ3	16	199	0.08938	0.194	1.491	ENCODE--ChIP-seq	NR2F1,NR2F1-AS1,CASC4,BST2,RIBC2,UBE2T,FAM126B,FANCM,SMC1B,KIAA0586,NUCKS1,TGFB3,LRP1B,KIF18A,BRWD3,MEIS2
gene_set_query	82	0.6949	SRF_MYOCYTE_MM9	SRF	94	1467	0.09248	0.199	1.167	ENCODE--ChIP-seq	WDHD1,RFX2,CDCA2,CDCA5,CDCA8,PRKAR2A,LNPEP,BBIP1,DHFR,DUSP5,DUSP6,RAPGEF6,TRUB1,OAT,CENPU,CENPW,CENPK,CENPO,FBXW7,ACAP2,FRMD6,NDC80,DMXL1,MCM10,CDC73,BIRC5,BDP1,PPP1R12B,HSD17B12,PEG10,TMEM170B,FAM76B,TTBK2,INTS6,BRCA2,KIF15,KIF2C,SERTAD4,CCNYL1,CAAP1,MMGT1,ERN1,TMX4,EHBP1L1,PLAA,CCDC150,CNN2,CCDC134,PJA2,NDUFS1,TTC14,RRM1,IPO11,SMC3,FDXR,LDHA,PLK3,HOMER1,CEP57,PLCB4,KIFC1,RPL10,CEP128,FKBP5,RASA…
gene_set_query	83	0.7034	HNF4G_HEPG2_HG19	HNF4G	38	556	0.1135	0.225	1.251	ENCODE--ChIP-seq	XYLB,TFR2,ZNF223,CRAT,NEK2,SLC27A5,FCHO2,ERRFI1,CDC27,BRIP1,ALDH6A1,FKBP10,BRCA1,NCOA2,AHCY,FAM3C,H1F0,CHD9,ACOX2,NDUFS1,SAMHD1,GPR160,GSDMD,TK1,GCHFR,F12,AGMAT,UHRF1BP1L,PGPEP1,ABLIM1,SLC35D1,TNFAIP8L1,TYMP,RAD54L,TMEM135,FBLN1,EPHX2,FGFR4
gene_set_query	84	0.7119	NR2F2_HEPG2_HG19	NR2F2	11	134	0.1264	0.242	1.525	ENCODE--ChIP-seq	SASS6,LIN54,TOMM40L,SLC27A5,PFKFB1,ME3,ERRFI1,LMBRD2,ZNF367,NIPAL2,IL1R1
gene_set_query	85	0.7203	NANOG_H1HESC_HG19	NANOG	8	102	0.2056	0.341	1.451	ENCODE--ChIP-seq	WDHD1,DUSP6,CDC45,PAG1,CNN3,HMGB2,SKA3,STIL
gene_set_query	86	0.7288	YY1_HEPG2_HG19	YY1	53	849	0.2102	0.347	1.135	ENCODE--ChIP-seq	PPP4R2,GTSE1,NCAPH2,FASN,SASS6,ATF7IP2,CENPU,TMCO1,CENPE,SPATA5,MCM10,ZNF883,PPP1R12B,DTL,PRKAA2,DUT,ZBED9,RACGAP1,KIF15,PCYT1A,SEC23IP,SPC24,SPC25,BUB1B,CCDC150,CNTLN,TIMM17A,LMBRD2,SMC4,SMC2,NHLRC2,EHD3,NUF2,HJURP,OIP5,TEX9,ZNF300,RFC3,MCM4,MCM2,TTK,DCAF10,SPAG5,DPF3,ZWINT,AMPD2,RAD54L,GINS2,KCTD2,COBLL1,RBL1,ATE1,SPRY4
gene_set_query	87	0.7373	HMGN3_K562_HG19	HMGN3	110	1830	0.2142	0.352	1.09	ENCODE--ChIP-seq	GTSE1,CXADR,RFX2,CDCA5,OAF,PPARD,PELI2,SLF1,CENPW,TTLL7,CENPF,CENPK,CENPO,DGAT2,ZNF431,NTPCR,NEK4,FBXO38,GFPT1,DMXL1,MCM10,FOXM1,ZNF883,SLC25A19,ITGA6,FOXRED2,FCHO2,DUT,MBOAT2,LYSMD3,PRC1,CDC27,MFSD2A,ENTPD2,KIF20B,BRCC3,RTBDN,XBP1,SLC10A3,NBEAL1,KIF14,KIF2C,DERL3,NEDD4,SPC24,BUB1B,SLC30A1,EHBP1L1,CCDC150,CCDC138,GGH,MAST1,TIMM17A,ARFGEF3,PJA2,PSRC1,NUP50,FAM122B,SKA3,GJC3,PLK3,SQLE,EHD3,TCN2,NUF…
gene_set_query	88	0.7458	SIX5_H1HESC_HG19	SIX5	70	1145	0.2224	0.361	1.11	ENCODE--ChIP-seq	POP1,EML6,CDCA3,CDCA8,IQGAP3,HACD2,EDEM3,BBIP1,TOMM40L,INCENP,PAFAH1B3,TRUB1,ZNF223,CDC25A,FBXO38,EXO1,ZNF883,SLC25A19,BIRC5,PPP1R12B,CDC45,CCP110,CYP39A1,ZNF717,RACGAP1,GAB1,PLEKHA1,SPC25,BUB1B,TMOD3,LMTK3,PLAA,CCDC150,BHLHE40,LMBRD2,RRM1,CEP97,EHD3,CNTD1,HSPA13,NUCB1,ZFP37,ITPR1,MTM1,ZNF300,CCDC18,ESPL1,MACC1,RAD51,CHEK2,BROX,ESCO2,TMTC3,STXBP5,TPX2,TMED5,RAB8B,ATP6V0B,PRIM1,CA11,KBTBD8,ZNF354C…
gene_set_query	89	0.7542	FOSL1_K562_HG19	FOSL1	48	773	0.2334	0.375	1.129	ENCODE--ChIP-seq	SFN,SPHK1,ELOVL6,RAPGEF3,TMEM65,STAT6,NEK2,SLC25A19,SNPH,LRP1,MT2A,LGALS1,FBXO5,ENTPD2,KIF20B,SLC45A3,N4BP2,NBEAL1,ANLN,APOBEC3B,FKBP10,CAPG,FHOD1,SLFN12,SLC1A5,DENND4A,BHLHE40,PHF19,TAZ,RRM2,PLK1,NDE1,PHLDB1,HJURP,PHLDA2,RAB36,FKBP5,PLEKHG4,AQP3,CHEK2,P3H3,CLIC3,GBE1,MPP2,FAM83G,HELZ,DLG4,HK2
gene_set_query	90	0.7627	SP4_H1HESC_HG19	SP4	82	1367	0.2536	0.394	1.088	ENCODE--ChIP-seq	ALKBH3,KRTCAP3,NCAPG,ABCB9,NCAPH2,CHAF1B,ELOVL6,DYNLL1,OAT,RECQL4,EGLN3,SLF1,CENPW,CENPO,CDKN3,CASC4,TUBA4A,TPST2,ACAP2,ZNF678,MIR210HG,BLM,SPATA5,CDC73,SPG11,BIRC5,DTL,E2F8,CDC27,EIF2D,RTBDN,KIAA0825,KIF15,PCYT1A,KIF2C,FHOD1,ADAM10,CCDC150,UBE2T,CCNA2,NDUFS1,NUP85,PLK2,ELL2,NUF2,TK1,ABCA17P,NDE1,DGKE,RTKN2,ITPR1,RAD51AP1,ZNF300,CCDC47,ASPH,MCM6,MCM2,SMARCD2,DCAF10,CEP152,MND1,KIAA0586,STXBP2,TMT…
gene_set_query	91	0.7712	PAX5_GM12891_HG19	PAX5	50	817	0.2598	0.403	1.112	ENCODE--ChIP-seq	XYLB,WDHD1,CDCA5,LNPEP,DUSP5,ATAD5,CENPE,FBXW7,CASD1,FOXN2,ARFGAP3,BDP1,SLC12A2,ICAM1,TMPO,ANLN,NCOA2,KIF24,SLC30A1,ODF2L,DENND4A,BHLHE40,STT3B,MAST3,NDUFS1,ATAD2B,CYP1B1,BARD1,CDK17,RDX,CPEB2,EMD,RYBP,SLC39A8,HMMR,P4HA1,PLEKHG4,LAGE3,DCAF10,KLF2,AQP3,LONP2,FUT11,NANOS1,KCTD6,GSTCD,DNAJC22,GMPPB,FMNL3,PIKFYVE
gene_set_query	92	0.7797	ZNF274_K562_HG19	ZNF274	54	887	0.263	0.405	1.105	ENCODE--ChIP-seq	CD2AP,IQGAP2,ABCA3,BBIP1,ATF7IP2,OAT,ABCB10,DGAT2,SDF2L1,STK26,DMXL1,EXO1,CDC45,FCHO2,EIF2D,SLC45A3,HLTF,XRCC2,ANLN,TP73,SREBF1,FAM3C,SLC30A1,EHBP1L1,TFAP2B,CNOT10,BHLHE40,STT3B,PHF19,CA8,CCNA2,ATAD2B,FNDC3A,EMD,ABCA17P,ZNF583,NDE1,HIPK3,RAB36,FRG1BP,LBR,ESPL1,MCM4,MTFR2,ZNF501,UHMK1,FUT11,ZYG11A,ZWILCH,NUCKS1,HIST1H1C,H2AFZ,LIN9,HAGHL
gene_set_query	93	0.7881	MAFF_K562_HG19	MAFF	106	1814	0.3098	0.448	1.058	ENCODE--ChIP-seq	WDHD1,TFR2,PIF1,CDCA7,AGAP2,NCAPG,NCAPG2,IKBKE,ELOVL6,INCENP,PAFAH1B3,RAPGEF6,TRUB1,ATAD2,TTLL7,CENPE,CENPK,CASC4,KPNA2,DGAT2,ZNF678,UTRN,SPATA5,TNFRSF10A,NDC80,VBP1,PPP1R12B,CCP110,CDC20,CDC27,BRIP1,SLC10A7,XRCC2,BRCA1,SLC7A11,AKAP11,PCYT1A,SPC24,MAD2L1,DCLRE1A,BUB1B,CCNB2,KIF4A,UBE2T,HMGB2,LMNB1,RND1,IFT52,TIMM17A,TAF1A,TTC14,SMC3,SMC4,ARMC7,ARMC1,PRR11,WDR62,SKA3,LDHA,NUF2,EMD,HELLS,ABCA17P,HS…
gene_set_query	94	0.7966	FOXP2_PFSK1_HG19	FOXP2	10	152	0.3358	0.478	1.201	ENCODE--ChIP-seq	ELOVL6,LYSMD3,TM4SF1,KIF15,EHBP1L1,HMGB2,GMCL1,TMEM135,MNS1,SHCBP1
gene_set_query	95	0.8051	GABPA_MELCELLLINE_MM9	GABPA	7	102	0.3371	0.478	1.256	ENCODE--ChIP-seq	CDC25C,BNIP3,FDXR,HOMER1,ESD,GINS2,DPP8
gene_set_query	96	0.8136	ELK1_GM12878_HG19	ELK1	107	1851	0.3481	0.488	1.046	ENCODE--ChIP-seq	POP1,GTSE1,CDCA5,IQGAP3,PRKAR2A,SDR42E1,NCAPH2,MLLT11,ATF7IP2,DLGAP5,DYNLL1,ZNF239,PAFAH1B3,TMEM106A,TRUB1,TMF1,ZNF223,CENPK,CDKN3,ZNF431,SPATA5,BIRC5,FCHO2,LYSMD3,TMLHE,PABPC1L,CCP110,ICAM1,CDC20,CDC27,EIF2D,FBXO5,FAM76B,KIF20A,ZBED9,BRIP1,N4BP2,XRCC2,ALDH6A1,KIAA0825,KIF15,INPP1,DERL3,CCDC106,PLEKHA1,RGP1,ETAA1,SEC23IP,TMOD3,ERN1,CCDC150,SLC1A5,CCNB1,ODF2L,CHD9,TAZ,LMNB1,TIMM17A,TAF1A,RRM1,ARMC…
gene_set_query	97	0.822	NFE2_GM12878_HG19	NFE2	107	1854	0.3542	0.494	1.044	ENCODE--ChIP-seq	CHIC1,POP1,WDHD1,LNPEP,BBIP1,LIN54,DUSP4,RMI2,GSTO2,RAPGEF6,TMF1,LEO1,CENPU,SLC16A1,CENPK,CENPM,FBXO28,CDC25A,ACAP2,BLM,FOXM1,SPG11,CERS6,TOP1,PPP1R12B,FOXRED2,E2F1,PC,SEC24D,CCP110,ICAM1,CYP39A1,PPP1R3D,KIF20A,KIF20B,HLTF,ANLN,INTS6,SLC7A11,BRCA2,KIF24,MZB1,DEPDC1,DERL3,SEC23IP,CCNYL1,MAD2L1,ADAM10,SPOCD1,TMX1,CCNB1,UBE2C,CNOT10,BHLHE40,MAST3,LMNB1,IFT52,NDUFS1,RRM1,SMC3,ARMC1,TCN2,GPR180,GATM,F…
gene_set_query	98	0.8305	NR3C1_HEPG2_HG19	NR3C1	12	190	0.3641	0.504	1.149	ENCODE--ChIP-seq	HACD2,LNPEP,CENPU,NDC80,KIF15,RRM1,IPO11,ZFP37,SMARCD2,YOD1,RPS28,FANCD2
gene_set_query	99	0.839	RXRA_H1HESC_HG19	RXRA	7	106	0.3735	0.509	1.206	ENCODE--ChIP-seq	FASN,DUSP4,SREBF1,SMARCD2,OLMALINC,TMEM135,ABCD1
gene_set_query	100	0.8475	ESRRA_HEPG2_HG19	ESRRA	7	108	0.3917	0.529	1.182	ENCODE--ChIP-seq	ABCA2,CRAT,MZB1,AGMAT,CDT1,FANCD2,OPLAH
gene_set_query	101	0.8559	FOSL2_MCF7_HG19	FOSL2	18	299	0.3946	0.531	1.092	ENCODE--ChIP-seq	SFN,TMEM65,STAT6,MCC,ITGA2,FBXO5,ANLN,APOBEC3B,SLFN12,TAZ,ABCA12,FAM160B1,ZNF367,PLS1,MCM4,MACC1,HELZ,FAM84B
gene_set_query	102	0.8644	CBX2_K562_HG19	CBX2	101	1781	0.4246	0.562	1.025	ENCODE--ChIP-seq	CXADR,EML6,CDCA7,NR2F1,LNPEP,KCNC4,LRRC31,OAF,CHST1,PPARD,PELI2,NEURL1B,EGLN1,ABCB10,SLC16A6,SLC25A43,DGAT2,MYT1,DMXL2,ME3,CERS6,ITGA2,SIGMAR1,NTN4,CECR7,E2F8,LYSMD2,ERRFI1,UBE2L6,PEG10,CDC27,MFSD2A,TMEM170B,L3MBTL1,MIER3,PAG1,GAB1,PRICKLE1,SERTAD4,CAMK2N2,HSD17B2,PLEKHA1,ERCC6L,CLGN,SLC30A4,ERN2,PRODH,ARHGEF38,GNAO1,MKRN3,STT3B,ARFGEF3,EHF,ANKS1B,CHST11,HOMER1,FZD6,CPEB2,ABCC11,CEP55,TACR2,CDKN2…
gene_set_query	103	0.8729	MBD4_HEPG2_HG19	MBD4	92	1672	0.5424	0.684	0.9928	ENCODE--ChIP-seq	POP1,ALKBH3,CD2AP,PRKAR1A,CDCA7,NCAPG,NR2F1,BBIP1,SASS6,LIN54,ATF7IP2,TMF1,LEO1,CENPU,CENPW,ATAD2,TMCO1,CENPO,CRAT,PLOD2,ZNF655,CDC73,SPG11,CERS6,VPS13B,TOP1,PEG10,EIF2D,FBXO5,MIF,KIF20A,KIF20B,ZBED9,BRIP1,HLTF,XBP1,NBEAL1,KIF11,PCYT1A,KIF2C,SEC23IP,CCDC150,CCDC138,CHD9,HMGB2,LMNB1,NDUFS1,ATAD2B,RRM1,SMC4,EPS8,DLEU1,NHLRC2,LDHA,NUP85,PLK4,CDC6,TRIM4,NUF2,FAM126B,RPL10,AGMAT,SLC39A4,ITPR1,AMBP,FRG…
gene_set_query	104	0.8814	EBF1_GM12878_HG19	EBF1	146	2676	0.5847	0.722	0.9839	ENCODE--ChIP-seq	PPP4R2,XYLB,RFX2,RFX7,CLOCK,CDCA5,AGAP2,NCAPH2,EIF2AK2,DHFR,FASN,SASS6,DLGAP5,DUSP4,GSTO2,TMC4,RAPGEF3,TMEM106A,TRUB1,TMF1,LEO1,ZNF223,SLF1,CENPW,ATAD2,CENPF,CDKN3,FBXO28,CASC4,NEK2,TC2N,CASD1,SPATA5,TNFRSF10A,NDC80,DMXL2,ZNF655,ARHGAP11A,CEP295,SLC25A19,BIRC5,BDP1,HSD17B12,FCHO2,E2F7,DUT,CCP110,UBE2L6,EIF2D,TMPO,ZNF714,BRIP1,HLTF,ARSG,XBP1,BST2,ANLN,KIAA0825,KIF15,NXPE3,GAB1,MZB1,CAPG,PLEKHA1,RG…
gene_set_query	105	0.8898	MEF2A_K562_HG19	MEF2A	15	279	0.5848	0.722	0.9688	ENCODE--ChIP-seq	EEA1,SPHK1,TOMM40L,RAPGEF6,TPST2,ERRFI1,APOBEC3B,CNOT10,NAV1,CKB,ANKRD34A,PLEKHG4,SPAG5,OXR1,SPRED2
gene_set_query	106	0.8983	ELK4_HEK293_HG19	ELK4	98	1822	0.6294	0.765	0.9692	ENCODE--ChIP-seq	PRKAR1A,NCAPH2,BBIP1,MLLT11,SASS6,EEA1,DUSP5,DYNLL1,ZNF239,RAPGEF6,PPARD,CENPU,TMCO1,CASC4,BLM,ZNF655,EXO1,VPS13B,CDC45,SEC24A,FBXO5,FAM76B,ZBED9,MIER1,OSGIN2,MSRA,ECHDC1,KIF14,NCOA2,KIF24,KIF2C,RGP1,SEC23IP,DCLRE1A,RTKN,EP300,G6PD,CCDC134,UBE2T,LMNB1,PSRC1,LMBRD2,IRF7,NDUFS1,TTC14,ELK4,DEPDC1B,NHLRC2,ASF1B,CDC42SE1,CDK17,HOMER1,CPEB4,CEP57,AP3S1,CEP55,FAM126B,RPL10,TUSC3,HJURP,RALGAPB,RAD51AP1,F…
gene_set_query	107	0.9068	SREBF2_GM12878_HG19	SREBF2	19	366	0.6467	0.771	0.9336	ENCODE--ChIP-seq	ALKBH3,FASN,SLF1,ABCB10,UHRF1,LRP8,ZBED9,KIAA0825,TACC3,FDXR,PRR11,SQLE,EMD,RALGAPB,OLMALINC,TOP2A,OIP5-AS1,BRWD3,SCD
gene_set_query	108	0.9153	HSF1_HEPG2_HG19	HSF1	11	222	0.6896	0.815	0.8889	ENCODE--ChIP-seq	SLC5A3,CENPA,PRADC1,TOP1,ZBED9,BST2,CCNG1,TMX4,DGKE,OLMALINC,CKS1B
gene_set_query	109	0.9237	THAP1_K562_HG19	THAP1	85	1627	0.7202	0.834	0.9399	ENCODE--ChIP-seq	ZNF281,PRKAR1A,CDCA2,HACD2,EDEM3,ABCA3,BBIP1,MLLT11,SASS6,APC2,TOMM40L,PPARD,CENPU,SLC16A1,ABCB10,CENPN,CENPO,NEK2,ACAP2,MIR210HG,SDF2L1,MCM10,PRADC1,ARFGAP3,BDP1,PPP1R12B,CDC45,E2F7,PRC1,PABPC1L,EIF2D,TMPO,FAM76B,TTBK2,RACGAP1,MIER1,RAB11FIP2,XBP1,ANLN,KIF15,SEC23IP,CCNB1,BHLHE40,CHD9,LMBRD2,SAMHD1,RRM1,IPO11,ACOT7,ASF1B,CDC42SE1,MCMBP,EHD3,CPEB4,WDR41,PHF6,ZNF280D,TRIM4,NUF2,ABCA17P,ZNF583,TLE6…
gene_set_query	110	0.9322	ATF3_HEPG2_HG19	ATF3	37	748	0.7796	0.878	0.8873	ENCODE--ChIP-seq	POP1,CDCA8,ABCA3,NCAPH2,TRUB1,RECQL4,LEO1,CENPW,NEK2,FBXW7,BDP1,NDUFB6,FOXRED2,ANLN,BRCA1,SLC7A11,KIF15,CCNYL1,PLAA,LMNB1,CCNA2,RRM1,IPO11,FDXR,WDR62,ZNF367,ABCA17P,NDE1,CHEK1,BROX,TMTC3,ATP6V0B,DZANK1,RAB3GAP2,FANCD2,GPSM2,BUB3
gene_set_query	111	0.9407	STAT5A_GM12878_HG19	STAT5A	61	1230	0.8235	0.913	0.8897	ENCODE--ChIP-seq	SLC5A3,NCAPH2,SASS6,NCAPG2,ELOVL6,PAFAH1B3,CENPU,CENPW,ATAD2,TMCO1,CENPE,FBXW7,SPATA5,FBXO38,NDC80,MCM10,CEP295,PPP1R12B,DUT,UBE2L6,KIF20A,KIF20B,SLC10A7,KIF15,PCYT1A,MZB1,DERL3,SEC23IP,BUB1B,CCNB2,FBN1,LMNB1,TIMM17A,RRM1,SMC4,ARMC1,NHLRC2,SKA3,NUP85,CDC7,CDC6,CPEB2,TRIM4,NUF2,CNTD1,ABCA17P,FAM126B,MELK,CNIH1,EFHC1,KIAA0586,LINC00467,PARP10,RPS28,VWA8,PRIM1,CA11,FANCD2,FAM83D,PPP2R5A,POLQ
gene_set_query	112	0.9492	NR2C2_GM12878_HG19	NR2C2	25	546	0.8579	0.938	0.8182	ENCODE--ChIP-seq	SLF1,TMCO1,SPATA5,FBXO30,DUT,KIF20A,RAB11FIP2,KIAA0825,ZHX1,LMTK3,NDUFS1,TAF1A,GSDMD,RASAL2,CCDC47,SMARCD2,CALML5,DYNC2H1,BROX,GBE1,PSD,RAD54L,SIPA1,USP37,PIKFYVE
gene_set_query	113	0.9576	ATF1_K562_HG19	ATF1	91	1833	0.8625	0.94	0.8907	ENCODE--ChIP-seq	GTSE1,WDHD1,CDCA5,IQGAP3,NCAPH2,SASS6,ATF7IP2,DUSP5,PPARD,TRUB1,OAT,TMF1,LEO1,CENPW,FBXO28,NEK2,ACAP2,TROAP,ZNF883,CEP295,DTL,NDUFB6,LYSMD3,CCP110,CDC27,ZNF714,ZNF711,KIF20B,XBP1,INTS7,APOBEC3B,KIF11,SLC7A11,KIF15,KIF24,BUB1B,ADAM10,PLAA,CCDC150,CCNB1,TIMM17A,TAF1A,RRM1,RB1,CEP97,DEPDC1B,CHST11,TRIM4,TK1,RNF168,RPL10,HSPA13,ARMCX3,HMMR,UBR1,CCDC15,MCM8,RFC3,CKAP2L,ESPL1,MCM6,MCM2,SMARCD2,ZNF501,C…
gene_set_query	114	0.9661	MEF2C_GM12878_HG19	MEF2C	5	135	0.8732	0.943	0.6558	ENCODE--ChIP-seq	SMARCD2,OXR1,KLF2,GSTCD,HIST1H1C
gene_set_query	115	0.9746	BATF_GM12878_HG19	BATF	31	676	0.8779	0.943	0.8195	ENCODE--ChIP-seq	IQGAP2,ABCA3,SASS6,HYI,MCC,SPG11,SLC25A19,PPP1R12B,ZNF717,KIF20B,SMARCA2,APOBEC3B,MZB1,NR3C1,ERN1,SLFN13,EHBP1L1,DENND4A,BHLHE40,ABCA12,SKA1,ABCA17P,HSPA13,DISP1,FRG1BP,AQP3,CHEK2,ANP32E,VLDLR,LRRCC1,TGFB3
gene_set_query	116	0.9831	IRF4_GM12878_HG19	IRF4	82	1715	0.9183	0.964	0.8562	ENCODE--ChIP-seq	GTSE1,WDHD1,CDCA2,IQGAP2,HACD2,ABCA3,LNPEP,MLLT11,EEA1,LEO1,STAT6,CENPU,ATAD2,CENPN,CASC4,ZNF431,ARHGAP11A,CDC73,SPG11,VPS13B,BDP1,ICAM1,ZNF717,FAM76B,ANKRD20A5P,ARSG,ECHDC1,APOBEC3B,BRCA2,PCYT1A,MZB1,DCLRE1A,NR3C1,PPIP5K1,ERN1,TMX1,EHBP1L1,CCDC134,DENND4A,BHLHE40,TIMM17A,PJA2,IRF7,ATAD2B,TTC14,NHLRC2,PRR11,CDC42SE1,SKA3,SKA1,CEP57,NUF2,AP3S1,ABCA17P,FAM126B,RNF168,HSPA13,PLS1,MTFR2,SMARCD2,ZNF50…
gene_set_query	117	0.9915	BCL11A_H1HESC_HG19	BCL11A	2	108	0.9843	0.999	0.3217	ENCODE--ChIP-seq	DUSP6,ARHGEF19
gene_set_query	118	1	NFATC1_GM12878_HG19	NFATC1	52	1407	0.9992	0.999	0.6543	ENCODE--ChIP-seq	CDCA5,NCAPH2,GSTO2,TMF1,CENPU,CENPO,NEK4,ZNF655,ITGAV,VPS13B,ARFGAP3,PABPC1L,MIF,ECHDC1,BRCA1,DERL3,MAD2L1,NR3C1,CCDC138,LMNB1,ATAD2B,TTC14,RRM1,ARMC1,LDHA,PLK4,PLK1,CDC6,TRIM4,NUF2,OIP5,SLC39A8,CNIH1,CCDC47,RFC3,SMARCD2,DCAF10,ANP32E,RSF1,TYMP,NRM,OIP5-AS1,NUSAP1,FANCD2,GSTCD,FAM83D,DNAJC10,GMPPB,SPRED2,H2AFZ,DCK,FMNL3
