# Supplementary material for: DUSP6 inhibition overcomes neuregulin/HER3-driven therapy tolerance in HER2+ breast cancer
Source: EMBO Mol Med. 2024 Jun 17;16(7):8. doi: 10.1038/s44321-024-00088-0 (PMC11251193; doi:10.1038/s44321-024-00088-0)
Supplement: Supplementary file 9 — Dataset EV4 [file 44321_2024_88_MOESM9_ESM.xlsx]

## Sheet: chr12_89352501_89356801_hg38_tf
Dataset EV4 Transcription factors enriched on DUSP6 upstream promoter region by CHIP-seq
GSM_ID	Factor	Biosource	All_peak_number	Overlap_peak_number	Overlap_ratio
GSM1466006	EP300	Kasumi-1;Myeloblast;Blood	1075	1	0.000930233
GSM1208672	RFX5	LoVo;Colon	1087	1	0.000919963
GSM1242268	KLF5	LoVo;Colon	1149	1	0.000870322
GSM2026778	MZF1	HEK293;Epithelium;Embryonic Kidney	1151	1	0.00086881
GSM2466485	ZNF180	293T	1154	1	0.000866551
GSM1532411	POLR2A	SH-SY5Y;Bone Marrow	1159	1	0.000862813
GSM2855430	STAT3	TMD8	1184	1	0.000844595
GSM2467303	ESR1	endometrioid adenocarcinoma	1203	1	0.000831255
ENCSR255IFF_2	HNRNPLL	HepG2;Epithelium;Liver	1252	1	0.000798722
GSM2466540	ZNF354A	293T	1273	1	0.000785546
GSM2026772	ZNF30	HEK293;Epithelium;Embryonic Kidney	1308	1	0.000764526
GSM2038350	POLR2A	SK-N-SH;Neuroblastoma cell;Brain	1319	1	0.00075815
GSM1842707	BRD4	SUM149R	1322	1	0.00075643
GSM1643946	ESR1	MCF-7;Breast	1324	1	0.000755287
GSM2480826	TRIM28	LNCaP;Epithelium;Prostate	1360	1	0.000735294
GSM2480828	TRIM28	LNCaP;Epithelium;Prostate	1361	1	0.000734754
GSM540722	EGR1	K562;Erythroblast;Bone Marrow	1382	1	0.000723589
GSM1208808	ZIC2	LoVo;Colon	1417	1	0.000705716
GSM560355	SMC1A	Embryonic Fibroblast	1452	1	0.000688705
GSM1842793	PRDM14	NCCIT;Embryonal carcinoma cell	1503	1	0.000665336
GSM2466644	ZNF736	293T	1550	1	0.000645161
GSM2371445	VDR	THP-1;Monocyte;Blood	1639	1	0.000610128
GSM1643957	RELA	MCF-7;Breast	1664	1	0.000600962
GSM1348519	BRD4	MCF-7;Epithelium;Breast	3388	2	0.000590319
GSM1571741	PPARG	Adipose	1696	1	0.000589623
GSM1679126	MED1	LNCaP-abl ;Epithelium;Prostate	1728	1	0.000578704
GSM1515528	AR	R1-D567;Epithelium;Prostate	1733	1	0.000577034
GSM700354	TRIM28	HEK293;Epithelium;Embryonic Kidney	1742	1	0.000574053
GSM2741764	ZNF711	MCF-7;Epithelium;Breast	1743	1	0.000573723
GSM2779055	GLI2	THP-1;Leukemia Cell	1754	1	0.000570125
GSM1715546	MYC	IMEC;Epithelium;Breast	1799	1	0.000555864
GSM1505680	HNF1B	HUES64;Embryonic Stem Cell;Embryo	1838	1	0.00054407
GSM2947309	EZH2	KG1;Bone Marrow	1849	1	0.000540833
GSM1009627	EP300	Endothelial Cell;Umbilical Vein	1873	1	0.000533903
GSM2695656	RXRG	Macrophage;Blood	1926	1	0.000519211
ENCSR038YKU_1	POLR2A	Stomach	2026	1	0.000493583
GSM1571727	PPARG	Adipose	4122	2	0.000485201
GSM1464024	FOXM1	HEK293;Epithelium;Embryonic Kidney	2072	1	0.000482625
GSM1429418	ZBTB17	MCF-10A;Epithelium;Breast	2118	1	0.000472144
GSM922790	ORC1	HeLa-S3;Epithelium;Cervix	2142	1	0.000466853
GSM1959091	ZNF131	HeLa;Epithelium;Cervix	2158	1	0.000463392
GSM1970529	SIX2	Cortex;Kidney	2176	1	0.000459559
GSM1904598	SIX2	Cortex;Embryonic Kidney	2176	1	0.000459559
ENCSR679STZ_2	ZNF792	HEK293;Epithelium;Embryonic Kidney	2191	1	0.000456413
GSM2218634	POLR2A	TIME;Fibroblast	2194	1	0.000455789
GSM1003711	ESR1	Epithelium;Mammary Gland	2209	1	0.000452694
GSM604653	NR3C1	HeLa;Epithelium;Cervix	2217	1	0.00045106
GSM1350529	NR3C1	MDA-MB-231;Epithelium;Breast	2236	1	0.000447227
GSM1097879	ERG	Haematopoietic Progenitor Cell;Blood	2250	1	0.000444444
ENCSR338PIQ_1	POLR2A	Sigmoid Colon	2250	1	0.000444444
GSM1842791	CBFA2T2	NCCIT;Embryonal carcinoma cell	2261	1	0.000442282
GSM2190582	POLR2A	A375;Melanoma Cell	2296	1	0.00043554
GSM1464023	FOXM1	HEK293;Epithelium;Embryonic Kidney	2311	1	0.000432713
GSM2466632	ZNF682	293T	2318	1	0.000431406
ENCSR135ANT_2	NRF1	MCF-7;Epithelium;Breast	2337	1	0.000427899
GSM2026867	ZNF350	HEK293;Epithelium;Embryonic Kidney	2396	1	0.000417362
ENCSR679STZ_1	ZNF792	HEK293;Epithelium;Embryonic Kidney	2401	1	0.000416493
ENCSR519HKW_2	ZNF264	HEK293;Epithelium;Embryonic Kidney	2446	1	0.000408831
GSM1056937	FOXP3	T Lymphocyte;Blood	2503	1	0.000399521
GSM1727113	POLR2A	MCF-7;Epithelium;Breast	5031	2	0.000397535
GSM959629	MED1	LS180;Epithelium;Colon	2516	1	0.000397456
GSM1430924	ZBTB17	LS174T;Epithelium;Colon	2521	1	0.000396668
GSM1464021	FOXM1	HEK293;Epithelium;Embryonic Kidney	2544	1	0.000393082
GSM1208777	NFYA	LoVo;Colon	2594	1	0.000385505
GSM2394412	IRF1	JHU-06;Endothelial Cell	2600	1	0.000384615
ENCSR363XBR_2	ZNF488	HEK293;Epithelium;Embryonic Kidney	2606	1	0.00038373
GSM2741765	ZNF711	MCF-7;Epithelium;Breast	2641	1	0.000378644
GSM560343	SMC3	V6.5;Embryonic Stem Cell	2654	1	0.00037679
GSM468181	RXRA	NB4;Promyelocytic cell;Blood	2697	1	0.000370782
GSM2807116	BRD4	Acute myeloid leukemia	2715	1	0.000368324
GSM2333818	POLR2A	Fibroblast	2720	1	0.000367647
GSM353649	ERG	RWPE1;Epithelium;Prostate	5514	2	0.000362713
ENCSR038RXU_1	GABPA	MCF-7;Epithelium;Breast	2758	1	0.000362582
GSM2947310	ZBTB16	KG1;Bone Marrow	5601	2	0.000357079
GSM749823	AFF4	HCT-116;Colon	2807	1	0.000356252
GSM1340576	BRCA1	MCF-10A;Epithelium;Breast	2826	1	0.000353857
GSM738817	ETV4	PC-3;Epithelium;Prostate	2880	1	0.000347222
GSM545202	POU5F1	H9;Embryonic Stem Cell;Embryo	5781	2	0.000345961
GSM2265639	BRD4	SF8628;Pontine	2910	1	0.000343643
ENCSR155VDK_1	ZBTB11	MCF-7;Epithelium;Breast	2929	1	0.000341413
GSM2466563	ZNF44	293T	2943	1	0.000339789
GSM2467305	ESR1	endometrioid adenocarcinoma	2948	1	0.000339213
GSM2188492	BRD4	Osteoblast	2963	1	0.000337496
GSM608163	ELK1	HeLa-S3;Epithelium;Cervix	2975	1	0.000336134
GSM897116	SMAD3	BG03;Embryonic Stem Cell;Embryo	5977	2	0.000334616
GSM838000	TAL1	T Lymphocyte;Lymph Node	3022	1	0.000330907
GSM1571731	PPARG	Adipose	3037	1	0.000329272
GSM2644614	POLR2A	T47D;Epithelium;Mammary Gland	3041	1	0.000328839
GSM1010775	BCL3	A549;Epithelium;Lung	3047	1	0.000328192
GSM934614	VDR	LX2;Hepatic Stellate Cell	3072	1	0.000325521
GSM497489	RB1	IMR90;Fibroblast;Lung	3082	1	0.000324465
GSM393946	EP300	T Lymphocyte;Blood	3129	1	0.000319591
GSM393966	POLR2A	T Lymphocyte;Blood	3134	1	0.000319081
GSM1679120	MED1	LNCaP-abl ;Epithelium;Prostate	3161	1	0.000316356
GSM2664040	ESR1	Ishikawa;Epithelium;Uterus	3165	1	0.000315956
GSM1208736	ETV5	LoVo;Colon	3236	1	0.000309023
GSM468190	POLR2A	NB4;Promyelocytic cell;Blood	6474	2	0.000308928
GSM894109	MED1	MM1.S;B Lymphocyte;Blood	3237	1	0.000308928
GSM1831049	EP300	Endothelial Cell;Umbilical Vein	3243	1	0.000308356
GSM353637	ERG	VCaP;Epithelium;Prostate	3245	1	0.000308166
GSM1942113	RUNX1	MCF-7;Human Breast Cancer Cell;Breast	3287	1	0.000304229
GSM2058665	BRD4	HCT-116;Colon cancer cell;Colon	3289	1	0.000304044
GSM2430679	FOXA2	M.M.;Fibroblast	3302	1	0.000302847
GSM2058673	BRD4	HCT-116;Colon cancer cell;Colon	6616	2	0.000302297
GSM2589155	POLR2A	SH-EP	3324	1	0.000300842
GSM1464017	FOXM1	HEK293;Epithelium;Embryonic Kidney	3326	1	0.000300661
GSM608161	ELK4	HeLa-S3;Epithelium;Cervix	3327	1	0.000300571
GSM1037524	ESR1	DL23;Epithelium;Colon	3343	1	0.000299133
GSM1820927	BRD4	TC-797	3371	1	0.000296648
GSM2047028	POLR2A	Cardiomyocyte	3379	1	0.000295946
ENCSR217WRC_1	TSHZ1	HEK293;Epithelium;Embryonic Kidney	3385	1	0.000295421
GSM2218638	POLR2A	TIME;Fibroblast	3391	1	0.000294898
ENCSR267DFA_1	FOXA1	HepG2;Epithelium;Liver	3437	1	0.000290951
GSM1872290	POLR2A	HEK293;Epithelium;Embryonic Kidney	3475	1	0.00028777
GSM2466515	ZNF282	293T	7014	2	0.000285144
GSM717402	HDAC3	VCaP;Epithelium;Prostate	3551	1	0.000281611
GSM1192071	POLR2A	HEK293;Epithelium;Embryonic Kidney	3565	1	0.000280505
GSM2304871	POLR2A	U87;Glioblastoma cell	3587	1	0.000278784
GSM959628	CREBBP	LS180;Epithelium;Colon	3587	1	0.000278784
GSM935636	NRF1	HeLa-S3;Epithelium;Cervix	3593	1	0.000278319
GSM2026886	KLF15	HEK293;Epithelium;Embryonic Kidney	7218	2	0.000277085
GSM1847374	MED1	LNCaP-abl ;Epithelium;Prostate	3611	1	0.000276932
GSM1187120	SPDEF	MCF-7;Epithelium;Breast	3628	1	0.000275634
GSM2188511	STAT3	Osteoblast	3643	1	0.000274499
GSM2086311	ERG	VCaP;Epithelium;Prostate	3656	1	0.000273523
GSM1727112	PAF1	MCF-7;Epithelium;Breast	3677	1	0.000271961
GSM785504	EGR2	Macrophage	3709	1	0.000269614
ENCSR171FUX_1	FOXK2	HepG2;Epithelium;Liver	3749	1	0.000266738
GSM838001	TAL1	T Lymphocyte;Lymph Node	3778	1	0.00026469
GSM2537914	POLR2A	Breast	3788	1	0.000263992
GSM1949011	SMAD3	hESC	3793	1	0.000263644
GSM1208671	RFX2	LoVo;Colon	3800	1	0.000263158
GSM1464022	FOXM1	HEK293;Epithelium;Embryonic Kidney	3808	1	0.000262605
GSM2574809	ZNF75A	MCF-7	3816	1	0.000262055
GSM1872300	XRN2	HEK293;Epithelium;Embryonic Kidney	3818	1	0.000261917
GSM2574802	TSC22D4	HepG2;Epithelium;Liver	7659	2	0.000261131
ENCSR135ANT_1	NRF1	MCF-7;Epithelium;Breast	3831	1	0.000261028
GSM1383869	POLR2A	PrEC;Epithelium;Prostate	3836	1	0.000260688
GSM1278507	MAFB	Keratinocyte;Foreskin	3838	1	0.000260552
GSM2466675	ZNF823	293T	3843	1	0.000260213
GSM1146444	SPI1	Macrophage;Blood	3844	1	0.000260146
GSM1359492	LANA	Endothelial Cell	3855	1	0.000259403
GSM2277159	AR	22RV1;Epithelium;Prostate	3857	1	0.000259269
GSM1215133	EZH2	HEK293T;Epithelium;Embryonic Kidney	3858	1	0.000259202
GSM1336156	SNAI2	Keratinocyte	3882	1	0.000257599
GSM1861925	GABPA	HepG2;Epithelium;Liver	7950	2	0.000251572
GSM1009630	EP300	Endothelial Cell;Umbilical Vein	4039	1	0.000247586
GSM935570	IRF3	HeLa-S3;Epithelium;Cervix	4053	1	0.000246731
GSM2666477	EWSR1	A673;Patient	4056	1	0.000246548
GSM1280295	SUPT5H	HeLa;Epithelium;Cervix	4063	1	0.000246124
GSM2086310	ERG	VCaP;Epithelium;Prostate	4078	1	0.000245218
GSM1420196	IKZF1	B cell precursor	4084	1	0.000244858
GSM1348516	BRD4	MCF-7;Epithelium;Breast	4090	1	0.000244499
ENCSR909HMT_1	ZEB1	HEK293;Epithelium;Embryonic Kidney	4104	1	0.000243665
GSM1348518	BRD4	MCF-7;Epithelium;Breast	4123	1	0.000242542
GSM560342	SMC1A	V6.5;Embryonic Stem Cell	4135	1	0.000241838
GSM2430677	FOXA2	BJ;Fibroblast;Skin	4138	1	0.000241663
GSM782122	TCF7L2	HepG2;Epithelium;Liver	4138	1	0.000241663
GSM1517562	FLI1	A673;Polygonal;Muscle	4144	1	0.000241313
GSM802747	POLR2A	HeLa;Epithelium;Cervix	12454	3	0.000240886
ENCSR445PDR_1	GFI1B	HEK293;Epithelium;Embryonic Kidney	4197	1	0.000238265
GSM1934425	POU3F2	Neural Progenitor Cell	4206	1	0.000237756
GSM2218636	POLR2A	TIME;Fibroblast	4219	1	0.000237023
GSM2466626	ZNF671	293T	4231	1	0.000236351
GSM486477	POLR2A	GM10847;Lymphoblastoid;Blood	16948	4	0.000236016
GSM1208702	ZBTB7B	LoVo;Colon	4252	1	0.000235183
GSM1517544	FLI1	SK-N-MC;Brain	4253	1	0.000235128
ENCSR866WLH_1	ZNF800	HEK293;Epithelium;Embryonic Kidney	4261	1	0.000234687
GSM1524325	TEAD1	CClp1	4309	1	0.000232072
GSM1874949	BRD4	MCF-10A;Epithelium	8625	2	0.000231884
ENCSR841ASB_2	EP300	A549;Epithelium;Lung	4324	1	0.000231267
GSM2144761	FOXA1	endometrioid adenocarcinoma	4325	1	0.000231214
GSM1571732	PPARG	Adipose	4348	1	0.000229991
GSM2064703	POLR2A	Jurkat;T Lymphocyte;Blood	4350	1	0.000229885
GSM1934423	POU3F2	Neural Progenitor Cell	4363	1	0.0002292
GSM1961567	MED1	MHH-MED-1;Th1	8755	2	0.000228441
GSM2466539	ZNF343	293T	4412	1	0.000226655
GSM891242	POLR2A	HEK293;Epithelium;Embryonic Kidney	13377	3	0.000224266
GSM1420198	IKZF1	B cell precursor	4520	1	0.000221239
GSM1239594	MAFK	LoVo;Colon	4535	1	0.000220507
GSM697625	SETDB1	WM262;Melanocyte;Skin	4599	1	0.000217439
GSM1240001	POLR2A	AC16;Cardiomyocyte	4601	1	0.000217344
GSM2371453	VDR	THP-1;Monocyte;Blood	4606	1	0.000217108
ENCSR911KBJ_3	HES2	A549;Epithelium;Lung	4622	1	0.000216357
GSM2741762	ZFX	MCF-7;Epithelium;Breast	4657	1	0.000214731
GSM2304870	POLR2A	U87;Glioblastoma cell	4674	1	0.00021395
GSM2086315	ERG	VCaP;Epithelium;Prostate	4698	1	0.000212857
GSM2058664	BRD4	HCT-116;Colon cancer cell;Colon	9455	2	0.000211528
GSM2871156	CEBPB	HL-60;Acute myeloid leukemia	4731	1	0.000211372
GSM2670981	POLR2A	HCT-116;HCT116	4792	1	0.000208681
GSM2871153	SKI	HL-60;Acute myeloid leukemia	4810	1	0.0002079
GSM1845143	BRD4	MV4;11;Leukemia Cell;Blood	4818	1	0.000207555
ENCSR447ZTA_1	ZNF558	HEK293;Epithelium;Embryonic Kidney	4827	1	0.000207168
GSM1239478	NFYA	LoVo;Colon	4828	1	0.000207125
GSM2741768	ZFX	C4-2B;Epithelium;Prostate	4856	1	0.000205931
GSM1009648	ETS1	Endothelial Cell;Umbilical Vein	9735	2	0.000205444
GSM539548	SMAD3	BG03;Embryonic Stem Cell;Embryo	9804	2	0.000203998
GSM2877306	RXRA	JMSU-1;cancer cells	4939	1	0.00020247
GSM1861924	GABPA	HepG2;Epithelium;Liver	9906	2	0.000201898
GSM468182	RARA	NB4;Promyelocytic cell;Blood	9917	2	0.000201674
