# Supplementary material for: DUSP6 inhibition overcomes neuregulin/HER3-driven therapy tolerance in HER2+ breast cancer
Source: EMBO Mol Med. 2024 Jun 17;16(7):8. doi: 10.1038/s44321-024-00088-0 (PMC11251193; doi:10.1038/s44321-024-00088-0)
Supplement: Supplementary file 10 — Source data Fig. 1 [file 44321_2024_88_MOESM10_ESM.zip]

Archive with 22 entries (18 files):
- Figure 1/
- __MACOSX/._Figure 1
- Figure 1/.DS_Store
- __MACOSX/Figure 1/._.DS_Store
- Figure 1/1A/
- __MACOSX/Figure 1/._1A
- Figure 1/1B/
- __MACOSX/Figure 1/._1B
- Figure 1/1C/
- __MACOSX/Figure 1/._1C
- Figure 1/1A/.DS_Store
- __MACOSX/Figure 1/1A/._.DS_Store
- Figure 1/1A/1A.tiff
- __MACOSX/Figure 1/1A/._1A.tiff
- Figure 1/1B/1B.xlsx
- __MACOSX/Figure 1/1B/._1B.xlsx
- Figure 1/1B/.DS_Store
- __MACOSX/Figure 1/1B/._.DS_Store
- Figure 1/1C/.DS_Store
- __MACOSX/Figure 1/1C/._.DS_Store
- Figure 1/1C/1C.csv
- __MACOSX/Figure 1/1C/._1C.csv
