# Supplementary material for: DUSP6 inhibition overcomes neuregulin/HER3-driven therapy tolerance in HER2+ breast cancer
Source: EMBO Mol Med. 2024 Jun 17;16(7):8. doi: 10.1038/s44321-024-00088-0 (PMC11251193; doi:10.1038/s44321-024-00088-0)
Supplement: Supplementary file 10 — Source data Fig. 1 [file 44321_2024_88_MOESM10_ESM.zip › Figure 1/1B/1B.xlsx]

## Sheet: Sheet1
Up-regulated genes in DTP vs control	Log fold change	-log (P value)	Up-regulated genes in DTEP vs DTP	Log fold change	-log (P value)	Up-regulated genes in LR vs DTEP	Log fold change	-log (P value)	Up-regulated genes in DTEP vs control	Log fold change	-log (P value)	Up-regulated genes in LR vs control	Log fold change	-log (P value)	Up-regulated genes in LR vs DTP	Log fold change	-log (P value)	Down-regulated genes in DTP vs control	Log fold change	-log (P value)	Down-regulated genes in DTEP vs DTP	Log fold change	-log (P value)	Down-regulated genes in resistant vs DTEP	Log fold change	-log (P value)	Down-regulated genes in DTEP vs control	Log fold change	-log (P value)	Down-regulated genes in resistant vs control	Log fold change	-log (P value)	Down-regulated genes in resistant vs DTP	Log fold change	-log (P value)
CYP1A1	5.946	5.17198	TFAP2B	9.492	5.17587	IFI6	5.765	4.83863	TFAP2B	9.314	5.17263	TFAP2B	10.006	4.8729	TFAP2B	10.184	5.17718	RRM2	-6.092	4.69465	MUC6	-5.461	3.09291	TCN1	-6.78	4.34679	BMP7	-7.888	4.57025	TCN1	-10.753	5.17393	TCN1	-10.582	4.87615
ALPP	5.878	4.86967	CLCA2	9.448	4.47625	IFIT1	5.641	4.53611	XIST	8.856	3.17268	XIST	9.883	3.81207	CLCA2	9.934	4.70115	MKI67	-5.923	4.47366	CXCL14	-5.132	2.7624	HSPB8	-5.756	4.17653	MUC6	-7.881	3.96856	MUC6	-9.492	4.6968	HSPB8	-8.903	4.57512
PSG4	4.967	3.50005	XIST	8.831	3.07189	OAS1	4.984	4.28233	SLFN13	7.993	4.09366	AZGP1	8.014	4.17393	XIST	9.858	3.55425	FAM111B	-5.868	4.26922	HOXB13	-4.956	2.83328	DOCK2	-5.517	4.22621	CEACAM6	-7.025	3.85046	KIF1A	-9.229	4.57187	CYP1A1	-8.645	4.33255
PGM5	4.907	4.05799	AZGP1	8.261	4.57349	OAS2	4.244	3.81418	PXMP4	7.795	4.8729	NR2F1	7.851	4.05998	KCNMA1	8.857	3.97338	PRR11	-5.75	4.57025	TNFSF15	-4.876	3.11879	CYP1A1	-5.257	3.88053	LRP2	-6.531	4.26922	ATP9A	-8.983	4.47496	KIF1A	-8.627	4.39903
ALS2CL	4.22	3.3526	KCNMA1	8.031	3.85348	FBN2	4.079	4.13194	BST2	7.675	4.21824	BST2	7.843	3.89504	AZGP1	8.631	4.47886	MCM10	-5.522	4.32698	STAC2	-4.795	2.6585	DHRS2	-4.864	4.02045	PADI2	-6.271	3.66753	NRCAM	-8.56	4.39577	ATP9A	-8.345	4.06349
DHRS3	4.129	3.25307	SLFN13	8.015	4.09637	DDX60	3.818	3.75694	NR2F1	7.655	4.69465	SLFN13	7.747	3.54033	NR2F1	8.053	4.13608	ANLN	-5.454	3.87112	MDK	-4.792	2.76746	ATP9A	-4.693	4.09151	DPYSL5	-6.086	3.55989	PGR	-8.417	3.87277	PLEKHG4B	-8.206	4.27409
CYP1A2	4.026	3.29133	NES	7.865	3.69858	LDLRAD4	3.458	3.90497	AZGP1	7.644	4.39469	XDH	7.484	3.12847	BST2	7.946	3.79729	CASC5	-5.413	4.13077	H2AFY2	-4.716	2.6665	CASP14	-4.483	3.93086	ALOX15B	-5.821	3.53921	MXRA5	-8.181	4.32883	DHRS2	-8.151	4.03152
CAV1	3.99	3.21311	NR2F1	7.857	4.87615	IFI44	3.086	3.54222	NES	7.619	3.61637	PXMP4	7.347	3.7114	XDH	7.883	3.08059	ASPM	-5.4	3.62808	SMO	-4.699	2.75574	KIF1A	-4.451	3.83507	MDK	-5.774	3.25886	BMP7	-8.118	4.27084	ARSD	-8.124	4.2233
IGFBP3	3.761	3.30292	PXMP4	7.822	4.69897	SAMD9	2.835	3.2959	LGALS1	7.573	4.02641	PLEKHG4	7.292	3.66865	ABCA12	7.843	3.85528	MUC5B	-5.373	4.39362	BRINP2	-4.692	2.73637	PGR	-4.423	4.05453	GRIK3	-5.57	3.7577	IKZF3	-8.082	4.13253	PGR	-8.044	3.51474
A2MP1	3.747	3.34607	BST2	7.778	4.33068	TRANK1	2.785	3.49031	TMCO1	7.516	4.47366	BHLHE40	7.251	3.74243	SLFN13	7.769	3.46993	EXO1	-5.207	4.17198	PLEKHG4B	-4.582	2.46137	NRCAM	-4.333	3.77519	AFF3	-5.442	3.19955	PLEKHG4B	-7.996	4.21968	GREB1	-7.896	3.83507
C10orf10	3.416	3.00779	LGALS1	7.633	3.99961	DDX58	2.778	3.35095	PLEKHG4	7.275	4.13136	TMCO1	7.196	3.79358	BHLHE40	7.562	3.74613	TOP2A	-5.121	3.84993	PSAT1	-4.542	2.783	MATN2	-4.235	3.61625	FADS2	-5.431	3.22819	GREB1	-7.87	3.96968	IKZF3	-7.804	3.94705
UCA1	3.276	2.98463	TMCO1	7.516	4.39794	IRF9	2.767	3.46945	CKB	6.9	3.81095	DDX26B	6.776	3.61749	PXMP4	7.374	3.7151	DTL	-5.103	3.91687	FAM3B	-4.503	2.71933	GPNMB	-4.224	3.79425	CRACR2A	-5.418	3.89392	CEACAM6	-7.651	4.09474	BASP1	-7.799	3.92222
TNFSF10	3.202	3.03227	MKI67	7.247	4.17587	APOL6	2.54	3.31621	BHLHE40	6.813	4.3279	IFIT1	6.641	2.85782	TMCO1	7.196	3.73034	SCD	-5.051	4.21824	FGD3	-4.497	2.46389	NRP1	-4.15	3.68729	MUC19	-5.369	3.4651	NLRP2	-7.568	4.0278	NLRP2	-7.76	4.17718
TUBA1A	3.157	3.00483	BHLHE40	7.123	4.22113	CDSN	2.484	3.24298	SIX2	6.534	3.74131	CDSN	6.57	3.04669	PLEKHG4	7.139	3.59771	NCAPG	-5.033	3.96803	CAMK2B	-4.482	2.67464	PGM5	-3.97	3.5001	HOXB13	-5.317	3.05873	ARSD	-7.521	3.9977	ACSS1	-7.71	4.09854
ABTB1	3.125	2.89339	PLEKHG4	7.122	4.06198	AKAP6	2.412	3.27753	NTN4	6.514	4.17263	RAPGEF3	6.564	3.43343	CDSN	7.07	3.02521	CENPF	-4.984	3.82972	TCF7L1	-4.414	2.77086	GREB1	-3.945	3.70279	PSAT1	-5.307	3.1859	ACSS1	-7.455	3.94335	MATN2	-7.685	4.0013
EPHA4	3.1	2.84787	LRRC31	6.935	3.08934	ERAP2	2.327	3.21617	DDX26B	6.347	3.59289	TRIM4	6.514	3.49255	LRRC31	6.919	3.30826	MYBL2	-4.955	4.09313	RBM20	-4.414	2.66784	CBLN2	-3.929	3.30978	CACNA1H	-5.086	3.28058	DHRS2	-7.398	3.75882	NRCAM	-7.649	3.64602
LYN	3.054	2.92911	SIX2	6.827	3.76073				LRRC31	6.175	2.95783	CKB	6.42	3.41037	RAPGEF3	6.895	3.54403	FOXM1	-4.942	3.89339	CYP2S1	-4.41	2.70441	ARSD	-3.854	3.51011	TUBB3	-5.055	3.00536	BASP1	-7.39	3.83137	FSTL1	-7.585	3.65898
PAPSS2	3.024	2.83971	RRM2	6.708	3.30647				DOCK2	6.17	2.36043	NPNT	6.35	3.45779	DDX26B	6.845	3.63343	BUB1	-4.924	3.79194	TUBB3	-4.393	2.68434	IKZF3	-3.799	3.56459	KCNQ1OT1	-4.99	3.27505	PXDN	-7.267	3.91852	GFRA1	-7.559	3.87647
CALCOCO1	3.013	3.01379	NUSAP1	6.688	4.27246				FKBP10	6.115	3.99658	ITPR1	6.318	3.15676	GALNT14	6.812	3.40664	CIT	-4.884	4.02595	PODXL2	-4.379	2.58241	GFRA1	-3.761	3.43356	PXDN	-4.979	2.78707	TFF1	-7.21	3.5017	NRP1	-7.558	3.58643
CELF6	3.013	2.82776	CKB	6.608	3.63163				TOMM40L	6.061	3.69555	STXBP2	6.256	3.35425	OAS3	6.765	3.08759	PBK	-4.824	3.81042	DFNB31	-4.364	2.97704	SLC7A2	-3.687	3.55326	RIMS2	-4.858	3.71028	MDK	-7.197	3.85158	CD276	-7.386	3.77955
LY6G6C	3.005	2.76391	MYBL2	6.523	3.115				TRIM4	6.034	3.9174	ZNF655	6.249	3.40294	PEG10	6.722	3.1361	CLCA2	-4.801	3.42396	SCNN1A	-4.338	2.499	RHOBTB3	-3.683	3.53145	ZNF618	-4.835	3.52922	SLC7A2	-7.134	3.58273	PDLIM1	-7.366	3.81577
COL5A1	3.002	2.87329	DACH1	6.485	3.56291				STXBP2	6.018	4.05849	STAT6	6.249	3.25472	DACH1	6.624	3.05692	ESPL1	-4.771	3.77421	PLA2G2A	-4.335	2.72391	PLEKHG4B	-3.624	3.45139	PKIA	-4.825	2.70729	PKIA	-7.133	3.72664	RAI2	-7.352	3.89874
CXCL14	2.938	2.86465	GALNT14	6.446	4.1343				RAPGEF3	5.96	3.79247	SIX2	6.199	3.29873	ITPR1	6.57	3.10931	DLGAP5	-4.758	3.64067	CACNA1H	-4.324	2.82352	FSTL1	-3.537	3.36674	KIF1A	-4.778	2.44513	CD276	-7.109	3.77586	STAC2	-7.311	3.76252
CDH11	2.938	2.72967	SPRY4	6.433	3.34962				STC1	5.913	3.15149	NTN4	6.172	2.87933	TRIM4	6.514	3.49625	CENPE	-4.752	3.59236	BZRAP1	-4.313	2.44897	ACKR3	-3.493	3.46032	HMGCS2	-4.764	3.13925	MGLL	-7.056	3.44952	FGD3	-7.253	3.70038
OSER1-AS1	2.911	2.88659	DDX26B	6.416	3.54223				SLC1A7	5.827	2.12114	LRRC31	6.16	3.11689	SIX2	6.491	3.42162	DEPDC1	-4.751	3.70975	ACSS1	-4.308	2.41679	ACSS1	-3.402	3.41677	BCAS1	-4.756	2.57828	ESR1	-7.037	3.68243	YBX3	-7.188	3.47853
PIK3IP1	2.899	2.90263	PEG10	6.322	3.81397				SLC43A3	5.764	3.21843	NES	6.142	3.21955	BRINP3	6.391	3.39934	CDK1	-4.748	3.75718	FBP1	-4.298	2.53225	PLA2G16	-3.091	3.37408	LONRF2	-4.755	2.97128	PADI2	-6.988	3.60559	MXRA5	-7.132	3.57544
CBLN2	2.862	2.92417	DOCK2	6.305	2.38051				RTKN	5.737	3.94223	PARP10	6.087	3.38847	NES	6.389	3.25842	ESCO2	-4.728	3.68079	IGDCC3	-4.289	2.62547	BPIFB2	-2.799	3.24849	PRKD3	-4.752	3.03595	GNAQ	-6.961	3.65528	MUC6	-7.072	3.68613
IRS2	2.825	2.81421	RAPGEF3	6.291	3.79549				GALNT14	5.72	3.87165	GALNT14	6.086	3.16947	IFIT1	6.373	2.62605	KIF4A	-4.725	3.74078	ARSD	-4.27	2.32444	CXCR4	-2.535	3.22135	ATP6V0A4	-4.697	3.28618	STAC2	-6.945	3.69667	CXCL14	-7.05	3.60929
SEMA6C	2.822	2.84581	TNNT1	6.242	3.92042				ZNF655	5.686	3.30344	LGALS1	6.054	3.19152	ANKRD30A	6.358	3.16466	TICRR	-4.715	3.99606	FAR2P1	-4.258	2.63914				H2AFY2	-4.685	2.67992	TEAD1	-6.903	3.64232	CBLN2	-7.042	3.62119
HMOX1	2.815	2.76903	SIRPA	6.231	3.94525				ITPR1	5.676	2.96585	CYBRD1	6.014	3.10934	MKI67	6.3	3.12442	ATAD2	-4.71	3.43975	YBX3	-4.241	2.39394				MUC5B	-4.677	3.12735	HSPB8	-6.79	3.52058	ANXA3	-6.973	3.46149
YPEL3	2.814	2.7344	GTSE1	6.223	4.02965				XDH	5.669	2.15314	CHST1	5.957	3.2873	ZNF655	6.249	3.33865	CCNA2	-4.699	3.4013	THRA1/BTR	-4.228	2.43062				TEAD1	-4.653	2.69123	DPYSL5	-6.745	3.62973	TFF1	-6.919	3.23798
GABARAPL1	2.808	2.9417	FKBP5	6.187	3.97158				MZB1	5.661	3.44028	SLCO2A1	5.753	2.91134	CKB	6.128	3.1775	KIF14	-4.676	3.69503	KRT4	-4.224	2.95559				FAM3B	-4.606	2.83223	FSTL1	-6.69	3.4414	THRA1/BTR	-6.917	3.67234
KCNJ13	2.798	2.68927	FKBP10	6.126	3.89695				FKBP5	5.612	3.83025	TOMM40L	5.75	3.19607	STXBP2	6.124	3.22325	NCAPH	-4.669	3.9417	RAI2	-4.217	2.28028				GNAQ	-4.605	2.6033	PSAT1	-6.684	3.59401	TUBA1A	-6.873	3.35795
AMT	2.777	2.78298	TOMM40L	6.125	3.65718				AKR7A3	5.544	3.6412	TMC4	5.72	3.14849	LGALS1	6.114	3.17317	BRIP1	-4.607	3.667	SUSD3	-4.201	2.53028				MUCL1	-4.599	2.54839	BCAS1	-6.678	3.22931	FBP1	-6.819	3.4451
TWIST1	2.761	2.81804	SLC43A3	6.094	3.18006				TUSC3	5.528	3.65416	FKBP10	5.707	3.06321	COL4A5	6.1	2.90103	SHCBP1	-4.579	3.36597	VSIG2	-4.198	2.69282				MXRA5	-4.577	2.43628	YBX3	-6.652	3.39564	MERTK	-6.806	3.56471
TMC4	2.75	2.77247	XDH	6.067	2.18447				DACH1	5.452	3.3466	ABCC6	5.704	3.15261	PARP10	6.076	3.291	TYMS	-4.572	3.37976	CD276	-4.179	2.33497				KIAA0754	-4.56	3.43231	THRA1/BTR	-6.65	3.55055	KRT15	-6.753	3.3324
LAMB2P1	2.744	2.81612	TRIM4	6.034	3.74433				CYBRD1	5.436	3.09349	IFI6	5.609	2.63222	SLCO2A1	6.006	2.85321	KIF20A	-4.565	3.394	KIF1A	-4.176	2.2407				HTATSF1P2	-4.557	3.00832	SEMA5A	-6.627	3.57174	GPNMB	-6.694	3.5054
CITED4	2.73	2.59008	ABCA12	6.019	3.46813				TNNT1	5.414	3.72552	IL1R1	5.607	3.07342	SPRED1	5.988	3.19072	KIF18B	-4.542	3.57009	NLRP2	-4.172	2.27261				C2CD2	-4.524	2.91022	TMEM178B	-6.608	3.53034	PGM5	-6.685	3.26901
LINC01094	2.719	2.78121	CASC5	5.98	3.14228				GATM	5.387	3.4484	DACH1	5.592	2.88376	CHST1	5.98	3.1689	ARHGAP11A	-4.538	3.5489	BMP7	-4.171	3.05843				CREB5	-4.496	3.50992	LONRF2	-6.599	3.56101	BZRAP1	-6.585	3.52428
B3GNT7	2.701	2.7777	SP6	5.965	2.91802				ECHDC1	5.386	3.3665	KCNMA1	5.541	2.97514	IL1R1	5.926	3.06355	POLQ	-4.536	3.60395	GSTM3	-4.159	2.52636				CDK14	-4.495	3.2536	ALOX15B	-6.564	3.51104	ESR1	-6.525	3.45322
SCNN1G	2.697	2.79924	BRINP3	5.959	3.83328				CHST1	5.314	3.58161	ADCY2	5.539	2.92094	IFI6	5.903	2.54605	IQGAP3	-4.495	3.46458	ABCA4	-4.149	2.4776				SLC6A14	-4.486	2.80532	LRP2	-6.482	3.47483	VIM	-6.51	3.53404
GGTA1P	2.65	2.8219	ITPR1	5.928	2.88566				FXYD5	5.296	2.76955	FBXO38	5.521	3.1131	FBXO38	5.89	3.20437	CKAP2L	-4.483	3.41627	AFF3	-4.14	2.6075				ADD3	-4.484	2.68272	MET	-6.393	3.4836	PKIG	-6.5	3.41407
AFAP1L2	2.635	2.79557	ARHGAP11A	5.899	3.72854				TDO2	5.268	1.97705	GATM	5.395	3.02151	TOMM40L	5.814	3.24808	BIRC5	-4.479	3.72499	APBA2	-4.117	2.65456				ALDH2	-4.465	2.60801	HOXB13	-6.376	3.46623	GABARAPL1	-6.466	3.35142
ITGB7	2.62	2.71883	STXBP2	5.887	3.77776				SDR42E1	5.258	3.62861	MLLT11	5.292	3.00061	FKBP5	5.811	3.05039	MELK	-4.458	3.61585	MX2	-4.106	2.63039				ANXA1	-4.447	2.84839	TUBB3	-6.296	3.42561	SLC7A2	-6.424	3.22811
TACSTD2	2.613	2.77945	KIAA0101	5.869	3.87467				TCAM1P	5.254	3.77473	AKR7A3	5.28	3.00648	GUCY1A2	5.802	2.68057	CDC6	-4.458	3.55936	ALOX15B	-4.105	2.82159				LDHB	-4.44	2.67162	FBP1	-6.281	3.34129	SCNN1A	-6.421	3.31417
SYNPO	2.574	2.7489	ASS1	5.868	3.64422				NPNT	5.23	2.89164	TUSC3	5.262	2.84951	ASS1	5.779	2.84304	ECT2	-4.403	3.13075	CXCL12	-4.101	2.73795				STAC2	-4.429	2.56629	HMGCS2	-6.241	3.37446	ACKR3	-6.408	3.05364
ACRBP	2.568	2.79194	FAM83D	5.857	3.1671				MLLT11	5.181	3.51946	FKBP5	5.236	2.94335	CYBRD1	5.752	2.93198	UHRF1	-4.399	3.40872	BCAS1	-4.097	2.34639				GCNT1	-4.423	3.38735	AFF3	-6.115	3.18257	ALPP	-6.356	3.42931
ABCA4	2.55	2.77595	DTL	5.827	3.59591				STAT6	5.157	3.49143	RTKN	5.225	3.03078	FGFR4	5.73	2.95219	CEP55	-4.391	3.53868	CEACAM6	-4.053	2.73165				PODXL2	-4.404	2.61758	SCNN1A	-6.113	3.2817	SULF2	-6.313	3.4873
DBP	2.534	2.66429	SLC1A7	5.827	2.04795				PARP10	5.051	2.96316	UBE2L6	5.209	2.74083	FKBP10	5.718	2.96798	CLSPN	-4.364	3.50939	ANXA3	-4.049	2.19935				TMEM178B	-4.402	2.63865	GPNMB	-6.111	3.36762	LOXL4	-6.312	3.43713
KCNK15	2.516	2.75385	FGFR4	5.788	3.55245				RPS28	5.038	3.47371	OAS1	5.187	2.54439	SIRPA	5.71	3.04716	KIF15	-4.352	3.58108	RBPMS	-4.048	2.38966				BRINP2	-4.374	2.70285	MAP4K4	-6.105	3.25998	MAP1LC3A	-6.309	3.23301
LOC101927178	2.509	2.74078	STC1	5.785	2.96085				ADCY2	5.017	2.59749	THBD	5.158	3.02458	PNPLA3	5.688	2.98716	CDC45	-4.349	3.35923	FSTL1	-4.048	2.24782				PLEKHG4B	-4.372	2.41075	ADD3	-6.1	3.41792	HOXB7	-6.287	3.39217
TIMP3	2.5	2.68785	MZB1	5.777	3.36279				TMC4	4.999	2.95519	FXYD5	5.137	2.69523	ABCC6	5.676	3.15631	E2F7	-4.344	3.51893	C2CD2	-4.044	2.66115				DPYSL3	-4.353	3.42449	H2AFY2	-6.073	3.20067	ABCA4	-6.284	3.3851
CD55	2.493	2.73124	ZNF655	5.686	3.1757				NR2F1-AS1	4.938	3.68131	CLCA2	5.133	2.94849	TNNT1	5.652	3.06022	CCNE2	-4.308	3.20836	TUBB6	-4.043	2.61103				POF1B	-4.353	2.93213	MTUS1	-6.071	3.16096	RBM20	-6.215	3.37132
ACKR3	2.487	2.75551	TUSC3	5.674	3.58463				SP6	4.933	2.66213	IRS4	5.07	2.92582	CASC5	5.619	2.85528	NDC80	-4.289	3.45614	ZNF433	-4.043	2.50638				PDLIM3	-4.346	2.72397	GFRA1	-6.038	3.31646	MDK	-6.215	3.21371
CACNG1	2.487	2.569	TM4SF1	5.663	3.5036				CCL28	4.905	3.35976	ADM2	5.051	2.96697	SPRY4	5.61	2.86153	CDCA7	-4.279	3.49091	ALDH2	-4.035	2.43534				PKP1	-4.33	2.74131	PDLIM1	-6.028	3.3814	RBPMS	-6.211	3.02216
FGD3	2.484	2.67246	SPRED1	5.624	3.6194				THBD	4.897	3.57062	CCL28	5.04	2.95895	STAT6	5.578	2.97338	TTK	-4.257	3.26906	ADIRF	-4.025	2.41227				AGR3	-4.317	3.22329	NRP1	-6.01	3.2244	MTUS1	-6.144	3.10195
BMF	2.483	2.77075	MELK	5.622	3.43534				ARMCX2	4.895	3.23818	TCAM1P	5.003	2.7605	ARFGEF3	5.565	2.99565	BRCA1	-4.256	3.43179	PGAP3	-4.022	2.56932				MYO10	-4.316	2.91982	PLA2G16	-5.998	3.36088	UCA1	-6.143	3.37816
KCNC3	2.471	2.69939	KIF4A	5.614	3.68434				FBXO38	4.888	3.34017	ECHDC1	5.002	2.99482	KIF5C	5.542	2.80643	BRCA2	-4.217	3.32705	IKZF3	-4.005	2.27152				EML1	-4.308	3.0521	PKP1	-5.922	3.33495	ID4	-6.115	3.36458
METRNL	2.425	2.50376	NKD1	5.605	3.4597				ALKBH3	4.876	3.54943	DYNC2H1	4.999	2.88824	OBSCN	5.538	2.89194	TPX2	-4.214	3.37281	HOXB7	-3.998	2.32689				TMEM150C	-4.299	2.62367	TMEM150C	-5.908	3.2707	TWIST1	-6.111	3.34499
IL2RB	2.419	2.7219	DLGAP5	5.579	3.49446				MARVELD1	4.842	3.60447	NR2F1-AS1	4.978	2.91852	GATM	5.479	3.00431	ZNF367	-4.212	3.08224	BASP1	-3.986	2.2138				ATP9A	-4.29	2.33194	ALDH2	-5.904	3.13637	ZSCAN18	-6.11	3.32624
PILRA	2.413	2.72499	PRIMA1	5.575	3.51294				PPAPDC1A	4.826	3.37334	CA11	4.973	2.85993	ADCY2	5.475	2.79011	XRCC2	-4.208	3.18988	MERTK	-3.977	2.2989				TUB	-4.287	2.87382	PODXL2	-5.902	3.29298	H2AFY2	-6.104	3.15219
SEMA3B	2.411	2.67522	CCNA2	5.568	3.26721				EPHX2	4.787	3.10822	PEG10	4.882	2.72975	NKD1	5.467	3.03137	CDC20	-4.205	3.48195	VIM	-3.97	2.28472				C1orf64	-4.283	3.40925	SLC6A14	-5.891	3.30456	FAR2P1	-6.049	3.01018
TGFB2	2.405	2.41248	KIF14	5.562	3.27261				KCNK2	4.742	2.04428	ZNF204P	4.872	2.90428	NUSAP1	5.446	2.82725	TK1	-4.189	3.24787	DCLK2	-3.969	2.6404				IKZF3	-4.283	2.39816	VIM	-5.889	3.34772	ADIRF	-6.034	3.00723
GRIK5	2.401	2.6016	ASPM	5.562	2.93765				KCNMA1	4.716	2.89621	ME3	4.861	2.82355	PRIMA1	5.435	2.79368	PRC1	-4.186	3.65363	GREB1	-3.951	2.24577				SMO	-4.281	2.68412	HOXB7	-5.885	3.32254	CAMK2B	-6.025	3.243
DFNB31	2.381	2.61705	CENPF	5.538	3.53225				TMTC1	4.683	3.48248	TNNT1	4.824	2.85573	TUSC3	5.407	2.78304	KIF11	-4.169	3.28005	MAP1LC3A	-3.947	2.31536				PP14571	-4.278	3.45667	GRIK3	-5.866	3.3287	TMPRSS3	-6.023	3.29668
B4GALNT3	2.375	2.70825	CPS1	5.515	3.05185				CLCA2	4.647	3.13128	CNKSR1	4.818	2.93325	CPS1	5.404	2.82147	ABCA12	-4.15	3.19442	ATP13A4	-3.943	2.7133				MET	-4.268	2.57498	MPPED2	-5.828	3.26531	BCAS1	-6.019	2.92708
ATOH8	2.373	2.6576	FOXM1	5.502	3.6075				ABCC6	4.647	2.86305	DUSP5P1	4.811	2.89964	KMO	5.4	2.7991	KIF2C	-4.139	3.31481	ANXA1	-3.93	2.59936				NRCAM	-4.227	2.30403	FAM3B	-5.818	3.31047	HOXB13	-6.015	3.30243
HDAC5	2.359	2.64581	GATM	5.47	3.42751				OSBPL3	4.615	3.2484	SDR42E1	4.785	2.89276	UBE2L6	5.392	2.67235	NUSAP1	-4.107	3.38682	PGBD5	-3.916	2.75906				MAP4K4	-4.217	2.71178	RIMKLB	-5.808	3.16519	ID3	-6.002	2.8743
MST1	2.354	2.5199	NEK2	5.469	3.67055				CALML5	4.599	3.14737	MARVELD1	4.773	2.80644	ADM2	5.336	2.99852	GTSE1	-4.099	3.47318	CACNG4	-3.912	2.18094				ME1	-4.211	2.81474	CACNA1H	-5.799	3.24952	MPPED2	-5.987	3.25322
GSTM2	2.35	2.59928	KIF18B	5.459	3.40485				SIRPA	4.596	3.40182	OBSCN	4.751	2.74243	MST1R	5.25	3.01913	CRACR2A	-4.098	3.13472	A2MP1	-3.903	2.70294				SLC16A9	-4.176	3.21363	KCNQ1OT1	-5.793	3.27617	BRINP2	-5.986	3.26368
NUDT10	2.326	2.54478	CENPE	5.428	3.29488				PRICKLE1	4.582	2.92716	PPAPDC1A	4.748	2.66459	DYNC2H1	5.223	2.88524	HMMR	-4.083	3.13872	PDLIM3	-3.896	2.51294				CRIP1	-4.172	2.61879	RBM20	-5.763	3.23428	PXDN	-5.982	3.27987
LOC100270804	2.321	2.64067	SLC16A6	5.428	3.10751				MPV17L	4.55	3.4168	COL4A5	4.746	2.67825	TPRG1	5.174	2.89646	E2F8	-4.046	3.32089	GABARAPL1	-3.887	2.28584				MGLL	-4.166	2.32944	HTATSF1P2	-5.759	3.2393	OLFM1	-5.955	3.32016
KLK10	2.311	2.60985	CALML5	5.41	3.33685				GATA3-AS1	4.545	3.50058	MZB1	4.738	2.6115	CALML5	5.093	2.91032	B4GALNT2	-4.043	3.10396	SOX6	-3.872	2.64678				SEMA3E	-4.163	3.12346	RYR3	-5.732	3.24438	PSG4	-5.931	3.2854
WEE2-AS1	2.306	2.60867	EXO1	5.395	3.41227				CPS1	4.532	2.83622	ALKBH3	4.73	2.89504	NR2F1-AS1	5.083	2.88746	SGOL1	-4.035	3.5287	ZNF618	-3.87	2.87685				CXCL12	-4.149	2.89392	PRKD3	-5.727	3.21001	PSAT1	-5.919	3.21845
FOXO4	2.288	2.67799	KIF5C	5.39	3.27807				NKD1	4.521	3.24326	OSBPL3	4.717	2.81207	GTSE1	5.076	2.80275	DIAPH3	-4.035	3.22276	TUBA1A	-3.832	2.1805				CHST3	-4.122	2.82437	PDLIM3	-5.724	3.17379	PLA2G16	-5.906	3.27441
DSCAM-AS1	2.282	2.63812	ECHDC1	5.382	3.22631				CCDC106	4.499	3.19495	ARMCX2	4.711	2.8294	TM4SF1	5.045	2.58978	ERCC6L	-3.998	3.30882	MTUS1	-3.829	2.36145				EPDR1	-4.122	2.79793	ANXA3	-5.724	3.09825	MGLL	-5.882	2.97884
TMEM44-AS1	2.261	2.5541	DUSP6	5.368	2.53422				IL1R1	4.499	2.34725	GATA3-AS1	4.694	2.67687	TCAM1P	5.025	2.65505	RAD54L	-3.962	3.3333	GSDMB	-3.823	2.48109				TEX14	-4.121	3.20419	MATN2	-5.71	3.20531	PODXL2	-5.878	3.18627
PKD1L2	2.254	2.63685	CHST1	5.337	3.41982				GUCY1B3	4.491	2.7302	EPHX2	4.65	2.68384	ECHDC1	4.998	2.96265	BRI3BP	-3.944	3.26366	DPYSL3	-3.82	2.96618				PLA2G2A	-4.113	2.72552	LDHB	-5.709	3.21475	RHOBTB3	-5.875	3.0014
LOC100652768	2.254	2.47579	SHCBP1	5.299	3.19343				PEG10	4.482	3.35313	MPV17L	4.635	2.81396	ITGA6	4.994	2.76756	NUF2	-3.943	3.27452	TMPRSS3	-3.819	2.33874				ITIH6	-4.107	3.39452	RHOBTB3	-5.698	3.14441	TENM3	-5.841	3.12828
CEACAM19	2.239	2.53767	KIF15	5.294	3.2836				OBSCN	4.459	2.51086	FBXL16	4.608	2.82744	OAS1	4.987	2.36458	KIAA0101	-3.942	3.24273	RYR3	-3.815	2.45471				TMCC3	-4.097	3.04234	BRINP2	-5.668	3.17816	GSTM3	-5.838	3.20901
PDCL3P4	2.238	2.62684	RTKN	5.291	3.4433				VPS9D1-AS1	4.444	2.81284	STC1	4.605	2.5642	IRS4	4.982	2.81201	KIFC1	-3.924	3.16355	LRRC37A4P	-3.804	2.59591				PREX1	-4.096	2.8443	ZNF844	-5.666	3.18702	MET	-5.825	3.11304
LOXL4	2.227	2.6063	TDO2	5.29	1.89172				PRSS16	4.442	3.17704	SLC43A3	4.598	2.64104	ANKS1B	4.981	2.87647	E2F2	-3.91	3.33964	TCN1	-3.802	2.03898				GNB4	-4.095	2.88712	ANXA1	-5.601	3.1324	GNAQ	-5.825	3.08407
ENTPD1	2.227	2.59236	SDR42E1	5.28	3.52249				FBXL16	4.44	3.29761	PRSS16	4.596	2.73604	LNPEP	4.976	2.81014	RAD51	-3.905	3.44787	TWIST1	-3.799	2.35027				INPP4B	-4.087	2.75437	PARP4	-5.601	3.10191	SEMA5A	-5.797	3.12059
CDKN1C	2.225	2.54787	TCAM1P	5.276	3.7133				HYI	4.435	3.38028	CHIC1	4.586	2.69958	RAP2C	4.961	2.6224	SKA1	-3.902	3.28566	GFRA1	-3.798	2.19207				LRRC37A4P	-4.081	2.77998	BZRAP1	-5.596	3.14037	RYR3	-5.791	3.1168
ADRA2C	2.21	2.40573	FBXO38	5.257	3.36952				CBLC	4.42	3.29186	CBLC	4.52	2.74891	ARMCX2	4.958	2.82339	CDKN3	-3.901	3.14276	HENMT1	-3.792	2.35813				NCALD	-4.069	3.16408	C2CD2	-5.584	3.12458	SMO	-5.732	3.18186
CLIP3	2.193	2.58782	OBSCN	5.246	2.73009				DUSP23	4.372	3.18145	ANKS1B	4.461	2.82161	MARVELD1	4.957	2.76086	TROAP	-3.9	3.25833	MISP	-3.79	2.23023				ACSS1	-4.054	2.36854	CRACR2A	-5.521	3.12072	FAM3B	-5.714	3.19522
CTSF	2.184	2.51701	E2F1	5.24	2.92043				ME3	4.355	2.98798	FIRRE	4.454	2.58721	DUSP5P1	4.939	2.88083	SKA3	-3.895	3.11907	TEX14	-3.789	2.85348				ESR1	-4.051	2.3665	FADS2	-5.432	2.9724	SUSD3	-5.698	3.09471
STRC	2.183	2.54274	KMO	5.224	3.28921				NUCB1	4.332	3.31534	UNC5B	4.453	2.74566	SLC43A3	4.928	2.65116	CDCA2	-3.88	3.10027	ZSCAN18	-3.786	2.31				FAM126A	-4.048	2.96049	TMEM229B	-5.427	3.09101	CAV1	-5.696	3.14811
TNNT2	2.176	2.41022	IQGAP3	5.199	2.99385				TUSC1	4.328	3.26959	MST1R	4.451	2.78463	UNC5B	4.927	2.8331	NEK2	-3.878	3.19902	BDKRB2	-3.785	2.37843				APBA2	-4.047	2.66888	RHOBTB1	-5.335	3.08037	BPIFB1	-5.684	3.10561
EPB41L4A-AS1	2.168	2.54376	ESPL1	5.196	3.37636				P3H3	4.299	3.33383	P3H3	4.434	2.72664	DGKH	4.92	2.69462	KIF18A	-3.86	3.18092	COL5A1	-3.784	2.70588				RIMKLB	-4.041	2.49781	SIM2	-5.331	3.10561	HENMT1	-5.677	3.19977
MAPK15	2.162	2.44787	PNPLA3	5.192	3.20257				CYP27B1	4.293	3.1196	NUCB1	4.428	2.78286	MLLT11	4.911	2.77956	ASF1B	-3.857	3.17651	DPYSL5	-3.776	2.65982				ADGRV1	-4.036	2.81095	SMO	-5.314	3.09461	RHOBTB1	-5.677	3.09114
TGM1	2.161	2.51797	HSPA4L	5.188	3.04216				MST1R	4.272	3.14329	CPS1	4.42	2.63347	KIF14	4.899	2.63592	FAM64A	-3.854	3.22767	TMEM101	-3.759	2.47069				FAM114A1	-4.035	2.9126	CRIP1	-5.289	3.03392	DCDC2	-5.653	3.13217
STOM	2.158	2.57445	CYBRD1	5.174	2.85973				ZNF204P	4.259	2.61517	TYMP	4.418	2.77586	FIRRE	4.866	2.62972	PRIMA1	-3.835	3.21791	S100A10	-3.757	2.17744				ZNF518B	-4.03	2.78174	KRT15	-5.279	2.96161	TUBB3	-5.634	3.07029
LRRC32	2.147	2.56577	SIPA1L2	5.159	3.01135				SIPA1L2	4.214	2.79066	ANKRD34A	4.409	2.77934	DTL	4.865	2.11042	UBE2C	-3.834	3.07178	SULF2	-3.744	2.23419				SCNN1A	-4.03	2.42217	ELF5	-5.268	3.08744	IGDCC3	-5.612	3.09831
PCED1B	2.146	2.48018	ARMCX2	5.142	3.15451				FGFR4	4.209	3.26419	JAKMIP3	4.394	2.66325	MZB1	4.854	2.54101	CNIH2	-3.803	3.23765	PALM	-3.743	2.51389				WLS	-4.029	2.36177	APBA2	-5.255	3.08389	CYP2S1	-5.607	3.14007
PCP4	2.143	2.55201	TMTC1	5.138	3.32444				HFE	4.203	2.99658	C16orf62	4.391	2.77239	FAM63B	4.837	2.75425	RAD51AP1	-3.803	3.06834	C19orf33	-3.743	2.30122				ZNF813	-4.025	2.97678	RAI2	-5.228	3.05985	TEAD1	-5.597	2.93446
SCIN	2.14	2.46203	PBK	5.138	2.93515				TP73	4.198	3.32758	NKD1	4.383	2.79178	ASPM	4.834	2.63219	SPC25	-3.796	3.23263	PKIG	-3.743	2.18982				FAM169A	-4.004	2.99949	CAMK2B	-5.22	3.04346	GSTA4	-5.592	3.16046
BTG1	2.139	2.57009	ANP32E	5.133	3.13431				NKAIN2	4.196	3.13525	ZMAT4	4.369	2.73132	ARHGAP11A	4.818	2.7166	ORC1	-3.741	3.17215	PHLDA3	-3.738	2.42906				SH3PXD2A	-3.998	2.76784	ATP6V0A4	-5.174	3.07689	TCF7L1	-5.561	3.07713
TCEA2	2.138	2.37488	KIF20A	5.103	3.23122				SLC9A5	4.175	3.10079	PDE4B	4.366	2.33244	SDR42E1	4.807	2.84912	WDR62	-3.721	3.20366	IFITM3	-3.726	2.55975				PGR	-3.994	2.31716	CD44	-5.171	3.06999	ZNF433	-5.522	3.14407
KRTAP5-10	2.134	2.57665	BUB1	5.102	3.34319				ZNF239	4.168	3.16835	PNPLA3	4.343	2.63472	IQGAP3	4.807	2.5809	BMP7	-3.716	3.29709	CACNB1	-3.719	2.44572				HIP1	-3.986	2.92964	ZSCAN18	-5.164	3.04994	TMEM229B	-5.519	3.06691
NRP2	2.132	2.46714	KIF2C	5.09	3.31837				ADM2	4.156	2.9174	NR3C1	4.328	2.75549	ZNF204P	4.796	2.80458	ZBED6	-3.677	2.63182	GRIK3	-3.706	2.79188				NLRP2	-3.98	2.27013	SYK	-5.162	3.06659	ALDH2	-5.474	2.95478
RAI2	2.124	2.5562	MST1R	5.071	3.38331				IFI27L2	4.148	3.20889	PPARA	4.328	2.54235	MYT1	4.786	2.84104	AURKB	-3.674	3.07524	MET	-3.7	2.3018				TCN1	-3.973	2.14248	SH3BGRL2	-5.148	2.9977	GSN	-5.447	3.04396
DYNLRB2	2.121	2.44298	CDC45	5.048	2.82739				TM4SF1	4.133	3.01431	IFITM2	4.325	2.7114	ME3	4.783	2.69749	FAM65C	-3.649	3.03543	PXDN	-3.695	2.29261				COLCA1	-3.968	2.80346	ME1	-5.141	3.04026	IGFBP4	-5.436	2.9816
SLC25A27	2.114	2.4595	NR2F1-AS1	5.042	3.57364				ACTN2	4.133	2.43231	PGPEP1	4.318	2.76386	RTKN	4.78	2.77266	BUB1B	-3.643	3.15096	ATOH8	-3.681	2.56504				RBM20	-3.962	2.54736	OLFM1	-5.126	3.05322	TMEM178B	-5.433	3.02828
HSPB8	2.113	2.59812	PARP10	5.039	2.83131				LOC101928295	4.108	3.23316	RPS28	4.289	2.75882	CENPF	4.774	2.68894	GPSM2	-3.628	3.18538	COL27A1	-3.679	2.89694				THRA1/BTR	-3.961	2.37127	ZNF518B	-5.106	3.05652	PKIA	-5.405	2.98997
NEDD9	2.11	2.50563	MARVELD1	5.025	3.4855				CASP14	4.098	2.02253	CALML5	4.282	2.71895	FXYD5	4.745	2.45899	CDC25A	-3.628	3.14684	BPIFA4P	-3.676	2.54021				CPE	-3.952	2.88487	KLF7	-5.097	3.00944	ARL4C	-5.353	3.04078
CITED2	2.107	2.50005	UHRF1	5.023	3.05512				ZNF311	4.096	3.30935	ZNF662	4.275	2.70693	PPAPDC1A	4.739	2.5584	PLCH1	-3.625	3.08579	MSI1	-3.673	2.52152				TFF1	-3.949	2.28281	MAP1LC3A	-5.085	3.03707	MAP4K4	-5.342	2.92464
SOCS3	2.106	2.45282	RAD54L	5.022	3.3306				HLA-A	4.096	3.15984	LDLRAD4	4.246	2.56741	ALKBH3	4.73	2.85116	ORC6	-3.619	3.09297	IGFBP4	-3.67	2.26241				ZNF347	-3.944	2.94223	GOLM1	-5.072	3.01846	NPY1R	-5.333	2.87
IL18	2.103	2.37212	SMC1B	5.017	3.30064				ASS1	4.089	3.0723	KIF5C	4.235	2.54745	OSBPL3	4.717	2.72113	NEIL3	-3.615	3.11524	DLX3	-3.669	2.38471				CEACAM7	-3.93	3.32142	TFF3	-5.07	2.91612	NEDD9	-5.332	2.88969
NKPD1	2.101	2.49	ATAD2	5.014	3.18447				SLCO2A1	4.086	2.70581	SUSD2	4.222	2.49255	RRM2	4.711	2.18055	KIF23	-3.594	3.08936	TFF1	-3.657	2.12224				CX3CL1	-3.926	3.04557	POF1B	-5.064	2.95369	TUBB6	-5.327	3.03762
CHRD	2.101	2.37836	MCM10	5.008	2.79368				CDSN	4.086	2.03659	FBN2	4.196	2.35491	SLC44A4	4.681	2.55736	KIAA0754	-3.585	2.91447	AGR3	-3.656	2.75245				GREB1	-3.925	2.29877	MUC19	-5.052	2.87494	PLXNA4	-5.326	2.9928
AMY2B	2.097	2.55725	CDK1	4.986	3.06176				KIF5C	4.083	3.07925	OAS2	4.186	2.19928	SERTAD4	4.674	2.70182	FANCI	-3.583	3.10769	C1RL	-3.653	2.55765				SCGN	-3.924	3.15564	TENM3	-5.038	3.00353	APBA2	-5.325	3.03448
GUCA1B	2.095	2.40499	E2F8	4.974	3.26188				CNN2	4.069	2.82632	TMTC1	4.179	2.62357	CRABP2	4.673	2.79189	FAM83D	-3.582	3.0582	RGS11	-3.653	2.43455				KRTAP5-AS1	-3.91	3.03914	MID1	-5.009	2.8663	LINC00672	-5.313	3.01314
LINC01604	2.089	2.40722	PLK1	4.968	3.01734				CHST11	4.067	2.73971	MAST1	4.17	2.6436	AKR7A3	4.673	2.75919	CCNB2	-3.575	3.0483	ATP9A	-3.652	2.09616				TFF3	-3.903	2.59864	EPDR1	-5.008	3.02767	ID1	-5.282	2.66561
CCDC85A	2.087	2.29941	BIRC5	4.966	2.99101				CYP4F35P	4.066	2.64248	FGFR4	4.152	2.56849	CCL28	4.657	2.75261	BLM	-3.555	3.15931	COL12A1	-3.65	2.14308				CD276	-3.903	2.29358	ADIRF	-5	2.85158	PDLIM3	-5.274	3.07369
PXDC1	2.085	2.43975	ADCY2	4.954	2.54527				ROR2	4.049	3.08989	POU2F3	4.141	2.68243	EPHX2	4.643	2.57761	CENPI	-3.549	2.95996	LOC101928233	-3.648	2.67327				MID1	-3.889	2.97955	ZNF618	-4.985	3.01543	LONRF2	-5.268	2.91982
GLIS1	2.084	2.23765	TK1	4.938	3.10015				IRS4	4.015	2.11883	CNN2	4.129	2.59976	TMTC1	4.634	2.66964	GAS2L3	-3.548	3.02602	TENM2	-3.638	2.43376				KIAA0895	-3.874	2.74943	CHST3	-4.982	3.01243	S100A10	-5.245	2.77096
TMEM139	2.08	2.50657	AKR7A3	4.936	3.39037				TPST2	4.004	3.02346	ICAM1	4.108	2.60092	MPV17L	4.631	2.72265	TACC3	-3.546	3.15511	TMEM229B	-3.632	2.19072				TARP	-3.871	2.71328	ZNF347	-4.974	2.96968	BDKRB2	-5.238	2.94197
SLC25A48	2.08	2.36529	NCAPH	4.928	3.22146				IL1RL2	3.99	2.99083	BISPR	4.09	2.5783	MAP9	4.624	2.71063	PTTG1	-3.521	3.07873	ATP2A3	-3.625	2.26721				MYO1B	-3.863	2.45169	TUB	-4.961	2.98067	ELF5	-5.208	2.98437
BFSP1	2.075	2.49363	FXYD5	4.905	2.58687				DYNC2H1	3.969	2.26473	CLGN	4.086	2.60677	SMC1B	4.624	2.3238	NCR3LG1	-3.52	2.71427	C2orf74	-3.62	2.45637				CHN1	-3.838	2.82049	PLA2G2A	-4.958	2.95631	MX2	-5.201	2.91504
BDKRB1	2.07	2.339	ANKRD30A	4.897	2.66248				CNKSR1	3.965	2.86518	SIRPA	4.076	2.58051	TP63	4.609	2.43086	NEURL1B	-3.513	3.16783	PGR	-3.62	2.13352				SH3BGRL2	-3.837	2.45751	RBM38	-4.951	2.88599	PLA2G2A	-5.18	2.96001
PLXNA4	2.062	2.38116	CDKN3	4.878	2.69713				C16orf62	3.961	2.85671	HYI	4.068	2.62479	PRSS16	4.596	2.65636	SGOL2	-3.507	2.97349	KRT15	-3.615	2.08969				COCH	-3.814	3.02966	RIMS2	-4.95	2.99195	UBE2QL1	-5.171	3.01613
KLHL35	2.053	2.34543	ALKBH3	4.876	3.45142				SMIM20	3.955	2.89852	SLC9A5	4.067	2.65005	RNF152	4.588	2.64347	KIAA1524	-3.505	3.00189	CEACAM19	-3.614	2.78125				MAPK10	-3.805	2.58496	ADGRV1	-4.949	2.9779	CACNB1	-5.166	2.78656
TNFSF15	2.05	2.36461	ITGA6	4.864	3.09652				HOXB2	3.952	3.10449	LINC00152	4.064	2.63724	CHIC1	4.586	2.6152	CDC7	-3.501	3.06494	HERC6	-3.614	2.50545				EMP1	-3.792	2.6898	CFL2	-4.946	2.9408	RIMKLB	-5.161	2.96531
FCGBP	2.048	2.48195	COL4A5	4.847	2.92528				NR3C1	3.951	2.83025	SPRY1	4.046	2.50541	ABLIM1	4.579	2.75589	LRP2	-3.47	2.98746	OLFM1	-3.605	2.25039				ZNF844	-3.784	2.43948	PLXDC2	-4.944	2.94591	SIM2	-5.141	2.9445
ING4	2.047	2.48107	UBE2C	4.844	2.95298				ZNF662	3.933	2.7577	CYP4F35P	4.041	2.53932	OAT	4.577	2.70767	PLK1	-3.439	3.03861	LOXL4	-3.598	2.2412				CRYM	-3.782	3.02655	CCDC170	-4.938	2.98346	PARP4	-5.138	2.83114
LOC644656	2.047	2.46972	GUCY1B3	4.836	2.76408				CCNO	3.882	2.87601	CPNE7	4.037	2.56207	CBLC	4.571	2.69177	CHEK1	-3.416	2.9903	ZNF853	-3.59	2.5802				SGMS2	-3.78	2.85046	HENMT1	-4.923	2.9891	ZNF135	-5.133	2.9761
FAT3	2.047	2.18942	PPAPDC1A	4.818	3.14631				SUSD4	3.88	3.08632	SGCE	4.026	2.57174	SPRED2	4.541	2.74613	CENPU	-3.408	3.05488	CAV1	-3.586	2.21097				ATP7B	-3.776	3.02039	ARL4C	-4.918	2.98627	SCIN	-5.124	2.92952
ID3	2.045	2.3333	IL1R1	4.818	2.4078				TYMP	3.879	3.11198	INSIG2	4.016	2.43581	P3H3	4.501	2.67507	DSCC1	-3.396	2.95204	SIM2	-3.583	2.34833				SIM2	-3.773	2.47983	PKIG	-4.915	2.93575	VSIG2	-5.118	2.95739
DICER1-AS1	2.043	2.37906	NTN4	4.801	3.25662				IFITM2	3.87	2.96856	ASS1	3.999	2.44382	STC1	4.477	2.41707	CDCA5	-3.386	3.04504	S100A6	-3.582	2.24526				ANO5	-3.771	3.01734	MUC5B	-4.913	2.80088	C2CD2	-5.103	2.94705
DSCAM	2.042	2.40872	MLLT11	4.8	3.17138				CLIC3	3.864	2.65416	IL1RL2	3.996	2.59861	SCD	4.461	2.46317	E2F1	-3.375	2.97625	GRB10	-3.564	2.44411				RPL39L	-3.771	2.6412	EML1	-4.877	2.95108	PGAP3	-5.1	2.84506
NATD1	2.035	2.46288	PTTG1	4.799	2.78831				DUSP5P1	3.863	2.56202	ACTN2	3.996	2.30398	CNKSR1	4.46	2.7062	STIL	-3.372	2.91929	ZNF135	-3.563	2.32322				VWA5B2	-3.763	2.88937	CXCL12	-4.875	2.96428	KLF7	-5.093	2.86574
ELAC1	2.027	2.55831	EPHX2	4.779	2.94781				CHIC1	3.857	2.67575	TUSC1	3.993	2.54337	NTN4	4.46	2.27116	SLC12A2	-3.368	2.89111	KIFC3	-3.562	2.37982				FBP1	-3.76	2.38028	COLCA1	-4.831	2.93076	ANXA1	-5.084	2.94961
CHRNE	2.025	2.31121	KIF11	4.772	3.15866				PNPLA3	3.846	2.75938	PRICKLE1	3.992	2.48095	OAS2	4.459	2.07989	GSG2	-3.362	3.12682	GSTA4	-3.56	2.2035				DIRAS1	-3.759	2.88264	SULF2	-4.813	2.92338	TENM2	-5.059	2.89874
HSD17B3	2.023	2.52574	KIF18A	4.762	3.23618				SMC1B	3.808	2.94996	HIST2H2BE	3.983	2.41716	JAKMIP3	4.445	2.61759	DDIAS	-3.355	3.12293	TBX2	-3.551	2.51578				RYR3	-3.756	2.50522	FAR2P1	-4.808	2.77067	CACNG4	-5.039	2.6422
LINC01144	2.023	2.32089	CCNB2	4.736	3.04859				MAST1	3.805	2.86948	ZNF223	3.972	2.62849	NPNT	4.436	2.68613	DUSP4	-3.354	3.0966	SH3BGRL2	-3.546	2.28528				MTUS1	-3.756	2.39597	ZNF433	-4.8	2.93827	CACNA1H	-5.037	2.90565
MERTK	2.021	2.46373	TROAP	4.731	3.39755				GSDMD	3.801	3.0554	NKAIN2	3.971	2.57282	PDE4B	4.425	2.18583	CDCA8	-3.351	3.11145	PADI2	-3.545	2.58131				KLF8	-3.741	3.06547	MERTK	-4.784	2.89733	KCNG1	-5.028	2.83904
VGLL1	2.007	2.38257	TP73	4.714	3.47673				FJX1	3.792	2.34145	PCP2	3.944	2.53431	SLC16A6	4.409	2.56684	CCNB1	-3.335	3.06156	CCNJL	-3.545	2.45142				TRIM5	-3.736	2.53219	FAM114A1	-4.772	2.91372	CD44	-5.023	2.92222
LOC100288911	2.006	2.39909	NUF2	4.712	3.13827				LAGE3	3.791	2.67436	ZNF311	3.933	2.59516	KIF15	4.392	2.37609	CEACAM7	-3.333	3.01986	ATP8B2	-3.54	2.51673				PTPRN2	-3.734	2.71028	FGD3	-4.769	2.90662	LXN	-4.999	2.93695
LOC102724814	2.005	2.46458	FAM111B	4.689	3.10382				ISYNA1	3.787	2.79246	BRINP3	3.913	2.575	NEK2	4.377	2.63343	LMNB1	-3.328	3.01681	ESR1	-3.539	2.14591				SLITRK6	-3.732	2.43074	MX2	-4.769	2.84542	C15orf59	-4.999	2.91742
EFNA1	2.004	2.45034	SCD	4.675	2.60516				AMPD2	3.782	2.85253	ZBED9	3.905	2.5547	ZYG11A	4.342	2.62483	DEPDC1B	-3.326	3.05157	LDHB	-3.531	2.30238				ARHGEF4	-3.722	2.88042	SUSD3	-4.763	2.92828	DFNB31	-4.968	2.85735
EPOR	2.004	2.38896	KIF23	4.67	3.35615				SPHK1	3.777	2.27947	DUSP23	3.896	2.5963	YBX2	4.332	2.69605	CDT1	-3.326	2.97902	MXRA5	-3.528	2.07705				HEY2	-3.709	3.09713	TEX14	-4.761	2.90195	A2MP1	-4.947	2.97067
IFITM10	2.003	2.37074	DEPDC1	4.642	3.31238				GGT6	3.769	3.1904	CECR7	3.892	2.49075	FAM65C	4.332	2.61283	LOC100128885	-3.319	2.97075	FBLIM1	-3.527	2.42984				EGFR	-3.708	2.72863	MPP7	-4.76	2.72819	TMEM150C	-4.939	2.81766
DDIT3	2.001	2.45116	SKA3	4.635	2.91088				ATF7IP2	3.753	2.93715	CYP27B1	3.891	2.55055	HSPA4L	4.31	2.66162	KCNMA1	-3.316	2.96803	C1QTNF6	-3.523	2.39755				YBX3	-3.705	2.27395	PREX1	-4.726	2.75715	GOLM1	-4.929	2.90798
			YBX2	4.633	3.2412				F12	3.749	2.97402	NREP	3.886	2.48716	MAST1	4.31	2.6473	RIMS2	-3.31	2.85408	ID3	-3.522	2.06646				FREM2	-3.7	2.95257	TUBB6	-4.724	2.89049	ZNF844	-4.922	2.73345
			ABCC6	4.618	2.74433				SPRY4	3.745	2.44922	OPLAH	3.883	2.53331	CLGN	4.301	2.65767	ATAD5	-3.303	2.87112	PREX1	-3.518	2.52734				MPP7	-3.691	2.49416	LAPTM4B	-4.72	2.73763	PKP1	-4.914	2.93945
			OSBPL3	4.615	3.07533				ZNF300	3.744	2.93463	MSRA	3.881	2.50915	IFITM2	4.286	2.60695	HELLS	-3.297	2.85618	PCP4	-3.516	2.41377				SYK	-3.687	2.42682	EMP1	-4.706	2.86844	PHLDA3	-4.901	2.77782
			SPC25	4.595	2.76916				ANKRD34A	3.729	2.80906	NPR2	3.856	2.58273	ZHX3	4.273	2.59203	PAG1	-3.292	2.88435	ARMC9	-3.513	2.49627				CAMK2B	-3.677	2.42995	GNB4	-4.705	2.87277	RGS11	-4.896	2.85943
			ABLIM1	4.59	3.00838				SUSD2	3.716	2.76614	GSDMD	3.854	2.55366	NUCB1	4.272	2.66428	ARL5B	-3.287	2.7038	STC2	-3.509	2.25767				MX2	-3.675	2.50897	FAM107B	-4.704	2.72509	RIMS4	-4.89	2.87864
			CDSN	4.586	2.08579				OPLAH	3.716	2.56522	ROR2	3.853	2.54033	CA11	4.262	2.53602	CDKL5	-3.285	2.89799	JADE2	-3.49	2.46898				ZNF626	-3.666	2.72243	LXN	-4.671	2.90898	MSL3P1	-4.867	2.91268
			ECT2	4.576	2.90386				CLGN	3.715	2.58384	TPRG1	3.848	2.5589	ITGA2	4.253	2.56471	ZGRF1	-3.281	2.99317	TRPM2	-3.486	2.42059				ARSD	-3.666	2.2056	FAM126A	-4.655	2.83934	SH3BGRL2	-4.856	2.81577
			OIP5	4.566	2.72854				FAM83F	3.709	3.08277	SEC14L5	3.844	2.52058	ESPL1	4.25	2.42468	WDHD1	-3.276	2.93662	MPPED2	-3.486	2.13827				PARP4	-3.661	2.40404	KIAA0895	-4.647	2.88154	ALOX15B	-4.849	2.88303
			CDC20	4.565	2.70735				CECR7	3.709	2.63486	MYT1	3.842	2.5772	TEX9	4.225	2.48641	SPRED1	-3.276	2.84993	CPPED1	-3.484	2.33937				ROCK2	-3.654	2.69846	MUCL1	-4.634	2.65792	CPPED1	-4.848	2.89419
			CKAP2L	4.561	3.08579				SGCE	3.704	2.70878	LINC00504	3.841	2.35557	KIF4A	4.219	2.54302	ZNF714	-3.272	2.86252	HOXB9	-3.475	2.48022				CCDC170	-3.652	2.52922	RBPMS	-4.63	2.70841	ARHGAP24	-4.836	2.83507
			ELL2	4.556	3.24628				PPARA	3.689	2.3282	IFI27L2	3.829	2.47919	SIPA1L2	4.215	2.54403	OAS3	-3.259	3.01078	GNAQ	-3.469	2.14835				PARVB	-3.651	2.85881	TARP	-4.593	2.86417	ANTXR2	-4.83	2.7848
			CIT	4.555	2.85142				MSRA	3.685	3.06887	PHLDB1	3.814	2.46964	GATA3-AS1	4.215	2.43951	LRRC37A8P	-3.25	2.83569	WLS	-3.467	2.12765				PCDHGC3	-3.648	2.90786	IL6ST	-4.593	2.74404	CXCL12	-4.827	2.87214
			TPRG1	4.548	2.8725				UNC5B	3.685	2.73334	TRIB2	3.811	2.3081	TRIB2	4.213	2.27877	GUCY1A2	-3.235	2.88885	MSL3P1	-3.465	2.27479				ANKRD30B	-3.644	3.0328	AGR3	-4.584	2.87713	BCAS4	-4.823	2.81388
			MPV17L	4.545	3.20722				LINC00152	3.677	3.04882	CCDC106	3.809	2.54134	SP6	4.21	2.61047	PKMYT1	-3.229	2.98182	CMTM3	-3.463	2.62792				FAM107B	-3.618	2.26152	RPL39L	-4.578	2.85365	KRT4	-4.819	2.84708
			SCUBE3	4.545	2.98818				ARID5A	3.661	2.9247	HFE	3.786	2.48627	KIAA0101	4.205	2.13492	BARD1	-3.224	2.96263	KLF7	-3.458	2.35615				SYNE1	-3.604	3.11577	ZNF135	-4.575	2.8706	AFF3	-4.813	2.68754
			TICRR	4.54	3.25142				PGPEP1	3.646	2.86092	TTC14	3.78	2.48895	ZNF662	4.199	2.62361	MUC19	-3.222	3.02913	ASCL2	-3.455	2.28977				HOXB7	-3.596	2.25992	ZNF813	-4.559	2.84338	RBM38	-4.802	2.72571
			TOP2A	4.537	2.96351				TMEM9	3.645	2.94737	ATF7IP2	3.752	2.5177	NBEAL1	4.199	2.50818	SPAG5	-3.212	3.04181	DIRAS1	-3.454	2.61699				SATB1	-3.594	2.53419	TMCC3	-4.554	2.86204	LDHB	-4.8	2.86363
			CASP14	4.531	2.05217				SPRY1	3.627	2.82828	RND1	3.744	2.51674	ATAD2	4.193	2.37678	SMC4	-3.212	2.84173	MAP4K4	-3.454	2.34255				SERPINA1	-3.593	3.01131	SEMA3E	-4.546	2.84746	SYK	-4.792	2.90334
			PRICKLE1	4.529	2.7743				ZMAT4	3.6	2.69555	A1BG-AS1	3.736	2.51483	C16orf62	4.188	2.6603	NCAPG2	-3.204	2.9573	MATN2	-3.451	2.05876				PEG3	-3.592	2.93968	PRR11	-4.543	2.76556	CDC42EP3	-4.792	2.5798
			TEX9	4.528	3.12648				PCP2	3.587	2.64376	HLA-A	3.716	2.32376	FOXM1	4.178	2.44752	CENPN	-3.201	3.02293	C9orf3	-3.443	2.38824				ARNT2	-3.585	3.07577	CPPED1	-4.537	2.83534	GSDMB	-4.78	2.73975
			CCL28	4.523	2.97158				PELI2	3.586	2.3768	SPG11	3.712	2.49528	SASH1	4.176	2.57327	LRRK2	-3.198	2.852	VWA5B2	-3.441	2.57473				ADAP1	-3.581	2.65285	ROCK2	-4.528	2.66729	MISP	-4.778	2.58421
			RAP2C	4.519	2.87903				KHDC1	3.56	2.9937	RTN1	3.706	2.28957	CENPE	4.173	2.53207	WDR76	-3.197	2.9097	SLC35D2	-3.441	2.30064				BASP1	-3.577	2.17529	HIP1	-4.522	2.73289	ADD3	-4.77	2.7136
			LOC100288637	4.517	2.92285				LOC100130899	3.539	2.46681	SLC7A11	3.695	2.35228	TTC14	4.168	2.57004	CDCA3	-3.186	2.99606	ARL4C	-3.439	2.17009				C15orf52	-3.559	2.81665	GSTM3	-4.516	2.83335	MAT1A	-4.764	2.86787
			DEPDC1B	4.515	3.19798				SEC14L5	3.52	2.4969	AKAP6	3.694	2.37722	MELK	4.153	2.3851	MYBL1	-3.185	2.73598	VIPR2	-3.438	2.42135				MED1	-3.55	3.06209	MSL3P1	-4.511	2.83137	PPP1R3C	-4.762	2.81956
			OAT	4.504	3.01433				ZBED9	3.511	2.37958	ABCA12	3.693	2.48985	ANKRD20A5P	4.15	2.38792	LMBRD2	-3.171	2.77421	HNMT	-3.433	2.43613				TMEM229B	-3.54	2.23969	PTPRN2	-4.502	2.79722	TMEM101	-4.762	2.78833
			CEP55	4.5	2.81586				SLC45A3	3.506	2.12075	IRF7	3.69	2.42794	BISPR	4.138	2.52816	DHTKD1	-3.143	2.99896	PDLIM1	-3.427	2.01854				TRPM2	-3.536	2.57388	SLC16A9	-4.49	2.83734	TNFAIP2	-4.743	2.83705
			CRABP2	4.492	2.83525				COL4A5	3.494	2.79976	GGT6	3.683	2.49346	TMLHE	4.134	2.53404	CENPK	-3.131	2.87989	FAM107B	-3.426	2.109				LASP1	-3.53	2.71783	MAT1A	-4.485	2.84136	SOX6	-4.735	2.72879
			STAT6	4.486	3.04536				TRIB2	3.492	2.53519	FRG1BP	3.677	2.51009	TP73	4.134	2.53109	FANCB	-3.125	2.95466	LONRF2	-3.424	2.32079				IL6ST	-3.53	2.47024	DPYSL3	-4.458	2.81777	SLC6A14	-4.722	2.7813
			ASPH	4.485	2.59024				BRINP3	3.482	2.90316	L3MBTL1	3.675	2.44625	DNAJC22	4.13	2.51663	DCLK1	-3.083	2.86895	EMP1	-3.421	2.46813				ATP2A3	-3.528	2.31114	PLIN2	-4.438	2.82549	PALM	-4.721	2.73816
			CBLC	4.471	3.13038				SLC39A4	3.482	2.33132	ZNF239	3.672	2.44544	NREP	4.13	2.51191	RAD54B	-3.08	2.92664	RPS6KA2	-3.417	2.40485				NDRG2	-3.527	2.54123	MYO1B	-4.438	2.70397	RPL19	-4.715	2.76926
			ZGRF1	4.462	2.42596				JAKMIP3	3.462	2.44595	TPST2	3.657	2.46793	LYST	4.125	2.48027	C10orf12	-3.067	2.9341	FCGBP	-3.413	2.67191				AFAP1	-3.522	2.69992	MYO10	-4.437	2.5906	C19orf33	-4.714	2.67371
			LAGE3	4.459	2.76073				TEX9	3.459	2.77474	KHDC1	3.651	2.5017	MYBL2	4.12	2.19207	GALNT7	-3.061	2.70528	ATP6V1B1	-3.413	2.43692				SNX10	-3.52	2.60565	VWA5B2	-4.436	2.79905	SLC35D2	-4.706	2.79728
			SFN	4.455	2.71782				P2RY6	3.442	2.80161	DDX58	3.648	2.28505	TYMP	4.109	2.6	CST4	-3.052	2.78654	CBFA2T3	-3.412	2.35681				HNMT	-3.514	2.55463	SERPINA1	-4.433	2.80458	CITED4	-4.687	2.6932
			NEIL3	4.454	2.89924				CNN3	3.441	2.46256	ISYNA1	3.637	2.45116	ACTN2	4.097	2.17793	ANKRD30A	-3.047	2.69358	SLC13A3	-3.411	2.66919				SYNPO2L	-3.501	2.65023	CBFA2T3	-4.427	2.81586	PFDN4	-4.683	2.76252
			CDCA7	4.45	2.96887				ZNF223	3.426	2.37749	C1orf115	3.636	2.39564	DUSP5	4.095	2.64858	APOBEC3B	-3.04	2.96532	KCNK5	-3.41	2.34383				ADCY1	-3.498	2.92226	HNMT	-4.425	2.81018	CEACAM6	-4.679	2.80092
			KIFC1	4.447	3.15039				H1F0	3.42	2.84226	ZNF717	3.633	2.47744	DLGAP5	4.089	2.50911	LOC100288637	-3.04	2.93915	NRP1	-3.409	2.01135				FAM83E	-3.489	2.47545	ID4	-4.425	2.75219	LAPTM4B	-4.677	2.61401
			ARFGEF3	4.444	2.49809				FAM221A	3.41	2.81857	ANKRD20A5P	3.63	2.34193	TRPV6	4.088	2.53801	MAD2L1	-3.014	2.73918	RPL23	-3.406	2.32567				CDHR3	-3.488	2.90083	ZNF441	-4.414	2.79358	ATP13A4	-4.664	2.7761
			PRSS16	4.442	2.9798				CRABP2	3.41	2.48873	C17orf58	3.621	2.44788	IQGAP2	4.088	2.51568	ITIH6	-3.013	2.9316	CDC42EP3	-3.4	2.12726				SCAMP5	-3.487	2.68838	ZNF702P	-4.412	2.81969	KIFC3	-4.662	2.73659
			ADM2	4.441	2.89014				ANKS1B	3.395	2.22524	FAM221A	3.617	2.49437	ZNF714	4.086	2.52914	PPM1L	-3.01	2.75054	L1CAM	-3.397	2.46305				CMTM3	-3.485	2.73492	FAM83E	-4.405	2.78819	NTN1	-4.661	2.82531
			PIF1	4.435	2.98257				RTBDN	3.391	2.98515	TP73	3.617	2.439	FNIP2	4.086	2.35402	ETV5	-3.002	2.92173	RIMKLB	-3.393	2.20396				SLC6A11	-3.482	3.00241	ALDH1A1	-4.404	2.78998	ATOH8	-4.657	2.70474
			BUB1B	4.433	3.06511				CDIP1	3.382	2.915	PCDHGA10	3.614	2.44463	ECT2	4.082	2.48114	KIF20B	-3.001	2.87548	SCAMP5	-3.391	2.56186				FGFR3	-3.481	2.50616	INPP4B	-4.4	2.78641	COL5A1	-4.652	2.82919
			RAD51AP1	4.414	2.95039				SLC4A8	3.379	2.6311	SEZ6L2	3.604	2.44221	GUCY1A3	4.076	2.53306	FBXO5	-2.987	2.90031	LAMB1	-3.391	2.37224				PMAIP1	-3.479	2.59633	SOX15	-4.387	2.7776	SAMD4A	-4.639	2.64987
			E2F7	4.41	3.07879				HSD17B2	3.366	2.17616	COL4A6	3.592	2.14808	ANKRD18A	4.074	2.47766	CEACAM6	-2.972	2.91688	MAT1A	-3.39	2.35288				SEMA5A	-3.465	2.17748	NCALD	-4.385	2.76725	RPS6KA2	-4.618	2.80828
			ZNF239	4.409	3.00544				RND1	3.357	2.98234	CRABP2	3.591	2.47657	ELL2	4.062	2.52622	C2orf48	-2.966	2.87768	CYP1A1	-3.388	1.92626				NLRX1	-3.463	2.5717	LINC00672	-4.38	2.7811	ZNF441	-4.6	2.71211
			RAD51	4.38	2.84528				C17orf58	3.35	2.38735	CDIP1	3.585	2.47483	NHLRC2	4.057	2.50172	ETV4	-2.964	2.94426	GSN	-3.384	2.13116				KLF7	-3.462	2.45252	TENM2	-4.371	2.80831	CFL2	-4.597	2.76588
			ESCO2	4.376	2.94525				CYP39A1	3.343	2.58834	HIST1H1C	3.583	2.37102	NR3C1	4.046	2.54001	NCOA2	-2.963	2.5489	SYNDIG1	-3.378	2.39179				CLIC4	-3.461	2.17573	TRPM2	-4.364	2.7954	FBLIM1	-4.59	2.79548
			P3H3	4.366	3.18893				TUBA4A	3.333	2.10598	AMPD2	3.58	2.46368	SYCP2	4.042	2.41858	SACS	-2.952	2.59466	NLRX1	-3.372	2.46221				FZD3	-3.448	2.5515	CPE	-4.355	2.80273	PAPSS2	-4.587	2.69893
			CCNB1	4.352	2.74595				ANKRD20A5P	3.33	1.84165	MAP9	3.549	2.4487	RASAL2	4.022	2.4742	SMC2	-2.949	2.7974	CYP2J2	-3.372	2.40118				SLC7A2	-3.448	2.18367	NDRG2	-4.351	2.71743	MSI1	-4.568	2.73502
			SLCO2A1	4.339	2.73322				SIPA1	3.325	2.9055	SLC44A4	3.541	2.33432	PPARA	4.014	2.35729	LNPEP	-2.945	2.74564	LINC00672	-3.37	2.32998				SOX15	-3.441	2.42526	RIMS4	-4.347	2.75384	COL12A1	-4.564	2.45651
			GAS2L3	4.336	2.79009				RTN2	3.325	2.39525	ZNF300	3.539	2.36694	LINC00152	4.01	2.5605	HOMER1	-2.941	2.69793	NDRG2	-3.366	2.39466				TUBB6	-3.441	2.41909	KLF8	-4.333	2.65925	TCAP	-4.551	2.66829
			MCC	4.332	2.90619				A1BG-AS1	3.321	2.55778	NRG3	3.533	2.37171	FZD6	4.008	2.47078	GUCY1A3	-2.919	2.79375	UCA1	-3.366	2.10198				RRAS2	-3.434	2.48426	PHLDA3	-4.318	2.77412	S100A6	-4.544	2.60929
			SLC4A8	4.32	2.85555				FUNDC2	3.308	2.67713	SLFN12	3.516	2.30692	CAPN13	4.007	2.51474	CLSTN2	-2.91	2.90498	MAPK10	-3.365	2.34704				ZNF486	-3.426	2.697	SCAMP5	-4.316	2.74728	ASCL2	-4.537	2.63467
			OAS3	4.296	2.93019				KRTCAP3	3.305	2.46003	TM4SF1	3.516	2.27507	KIF18B	4.004	2.41557	ABCC4	-2.9	2.94943	CRYM	-3.359	2.65587				DSP	-3.419	2.56415	KLF5	-4.316	2.64488	LOC100129434	-4.52	2.59316
			TTK	4.291	3.03582				CA11	3.305	2.04752	ISG15	3.511	2.29413	MPP6	3.999	2.61639	RACGAP1	-2.884	2.86039	COLEC12	-3.358	2.23568				PRDM16	-3.416	2.94479	FAM169A	-4.307	2.72048	TFF3	-4.516	2.58866
			PRC1	4.279	3.12262				MLKL	3.301	2.51371	ALOX12P2	3.51	2.46283	C1orf115	3.994	2.40812	ZC3H12C	-2.884	2.82972	COL9A2	-3.355	2.47673				CERS4	-3.408	2.6336	BPIFB1	-4.301	2.72355	C1RL	-4.512	2.75098
			CDC25C	4.278	3.02648				MYT1	3.297	2.18234	OAS3	3.506	2.27893	IL1RL2	3.991	2.54504	C2CD4A	-2.874	2.83369	CHST10	-3.354	2.47413				FMN1	-3.403	2.84634	GSTA4	-4.299	2.76218	FAM107B	-4.512	2.52044
			RIBC2	4.276	2.99961				MPP6	3.291	2.79428	TLE4	3.497	2.07571	EDEM3	3.986	2.45486	RTKN2	-2.874	2.70233	UBE2QL1	-3.35	2.157				FADS1	-3.4	2.47111	C15orf59	-4.299	2.73923	CBFA2T3	-4.509	2.74774
			ME3	4.276	2.82545				L3MBTL1	3.284	2.19449	CMYA5	3.494	2.42406	ICAM1	3.982	2.48289	HACD2	-2.867	2.57117	TFF3	-3.349	2.24424				NNT	-3.398	2.80719	NLRX1	-4.298	2.66865	BPIFA4P	-4.497	2.7181
			ERCC6L	4.269	2.81967				G6PD	3.281	2.16921	LBX2-AS1	3.493	2.4059	ZBED6	3.974	2.32869	OIP5	-2.864	2.80108	TEAD1	-3.347	2.11049				PLIN2	-3.393	2.42838	PALM	-4.286	2.73446	CCDC170	-4.488	2.74293
			ZYG11A	4.263	2.86183				PLAC1	3.274	2.52237	OSBPL6	3.48	2.41945	CIT	3.971	2.39004	TTLL7	-2.856	2.73758	CHST3	-3.344	2.41754				ABCC3	-3.391	2.29243	ZNF626	-4.278	2.7144	IGFBP3	-4.486	2.40079
			ANLN	4.255	2.79912				LBX2-AS1	3.259	2.64893	HIST1H2BG	3.476	2.3287	LDLRAD4	3.968	2.38092	KIAA2022	-2.846	2.70975	ALS2CL	-3.341	2.60985				PTCHD1	-3.379	2.61038	TRIM38	-4.277	2.76896	KCNK5	-4.484	2.74453
			SLC44A4	4.251	1.80496				RASAL1	3.244	2.87165	LOC101929705	3.457	2.4414	ERAP2	3.965	2.41332	PLK4	-2.844	2.7281	SYDE1	-3.34	2.48639				VASH1	-3.375	2.65946	MAPK10	-4.266	2.62973	CDH11	-4.479	2.66695
			GPSM2	4.247	3.21191				ESD	3.243	2.73177	PNPLA7	3.452	2.3942	CHD9	3.963	2.42086	ZNF732	-2.828	2.82384	CMTM7	-3.339	2.50268				LIPH	-3.367	2.42449	PP14571	-4.262	2.7025	CCNJL	-4.463	2.72725
			MND1	4.246	3.21666				CCDC160	3.239	2.74779	LYNX1	3.423	2.41792	SPRY1	3.963	2.40444	DDI2	-2.828	2.62932	MYO1B	-3.336	2.15451				SORBS2	-3.362	2.62861	ATP2A3	-4.259	2.58833	IFITM3	-4.454	2.70328
			MYT1	4.241	2.47934				LINC00504	3.227	2.47632	RAP2C	3.415	2.28393	RTN1	3.955	2.2247	NRK	-2.815	2.70086	SORBS3	-3.331	2.34511				SLC29A4	-3.358	2.63738	CX3CL1	-4.257	2.75055	ATP6V1B1	-4.443	2.75754
			ACTN2	4.234	2.42365				SLC16A6	3.227	2.35116	SMC1B	3.415	2.15137	PAQR5	3.946	2.21418	NBEAL1	-2.812	2.63433	SATB1	-3.33	2.27533				ABCC2	-3.354	2.82243	RRAS2	-4.251	2.69235	DPYSL5	-4.435	2.74936
			CENPM	4.228	2.74113				ACE	3.226	2.44109	LOC101928295	3.408	2.38847	SLC30A4	3.944	2.34308	FAR2	-2.801	2.76731	TMEM150C	-3.33	2.1957				CDH1	-3.352	2.65154	IGFBP4	-4.233	2.68524	TEX14	-4.428	2.72418
			GUCY1A2	4.216	3.16286				OSBPL5	3.223	2.7961	CHST11	3.406	2.43107	NKAIN2	3.943	2.50263	POLE2	-2.8	2.89569	PILRA	-3.324	2.58352				ZNF287	-3.349	2.64634	ADAP1	-4.227	2.70545	ACAA2	-4.419	2.73189
			C18orf54	4.209	2.77776				TPRG1	3.222	2.46087	DOC2A	3.396	2.35955	PRICKLE1	3.939	2.39145	AGO2	-2.799	2.82579	COL6A1	-3.323	2.36345				VIM	-3.349	2.16965	GSN	-4.22	2.7129	PGBD5	-4.418	2.74133
			LMNB1	4.208	2.87467				RFX2	3.22	2.76274	PRRT2	3.394	2.37653	LRP1B	3.937	2.11945	MCM6	-2.789	2.90733	PKP1	-3.322	2.2737				GRB10	-3.343	2.40925	PKP2	-4.216	2.65135	RPL23	-4.404	2.69036
			C19orf57	4.207	2.91563				CCDC28B	3.216	2.37819	ABCG1	3.384	2.34578	ZNF311	3.933	2.55632	ARHGAP42	-2.789	2.6484	SYK	-3.317	2.22291				MAN1A1	-3.339	2.38239	DIRAS1	-4.213	2.71591	BMP7	-4.402	2.77438
			CCDC106	4.204	2.93266				TAZ	3.209	2.84024	EFHC1	3.382	2.40887	RGP1	3.931	2.4443	CDC25C	-2.785	2.94684	SLC6A14	-3.316	2.25819				ZNF702P	-3.335	2.39308	PRPS2	-4.213	2.54541	SYNPO	-4.399	2.68195
			HFE	4.203	2.84936				BGN	3.209	2.11806	KCNK2	3.379	2.24132	ZGRF1	3.926	2.09078	OSBPL8	-2.782	2.5822	NRCAM	-3.316	1.97677				CBFA2T3	-3.33	2.38663	ITIH6	-4.198	2.69379	TRIM38	-4.387	2.73034
			DYNC2H1	4.192	2.26882				SLC25A43	3.199	2.68695	CACNA1D	3.374	2.35822	ROR2	3.923	2.51853	GINS2	-2.779	2.91208	TCAP	-3.301	2.22974				ASB9	-3.327	2.65548	MICAL2	-4.183	2.61749	GABRE	-4.379	2.7642
			GALNT7	4.188	2.65065				ERN2	3.194	2.55673	LOC729737	3.372	2.40442	DDX58	3.922	2.22762	KIF24	-2.774	2.75885	ITGB7	-3.292	2.55452				MPPED2	-3.327	2.18145	CBLN2	-4.18	2.68103	PLXDC2	-4.372	2.67644
			VPS9D1-AS1	4.184	2.63287				NPR2	3.193	2.58161	OSBPL5	3.363	2.41564	PCP2	3.918	2.46907	ZNF141	-2.774	2.64452	NTN1	-3.291	2.34768				RPH3AL	-3.326	2.76106	MSI1	-4.175	2.69667	ATP2A3	-4.355	2.50355
			MAP9	4.183	2.69858				ARMC7	3.186	2.77127	SMIM20	3.344	2.39637	C10orf12	3.917	2.50632	PWAR5	-2.751	2.6766	DHRS2	-3.286	2.01164				BZRAP1	-3.324	2.18546	VSIG2	-4.168	2.7099	C2orf74	-4.352	2.66295
			ZNF204P	4.183	2.53821				DMBT1	3.166	2.27122	TMEM9	3.344	2.37239	ANKRD34A	3.915	2.56155	NHSL2	-2.749	2.78833	BCAS4	-3.285	2.18714				ZNF433	-3.321	2.28901	ARHGEF4	-4.154	2.72201	HNMT	-4.344	2.68334
			FJX1	4.179	2.4401				NTPCR	3.161	2.33572	PSD	3.343	2.40147	ZNF239	3.912	2.42391	EIF2AK2	-2.743	2.71578	KCNQ1OT1	-3.284	2.45803				COBL	-3.32	2.3967	ZNF486	-4.149	2.69092	EMP1	-4.335	2.67781
			NUCB1	4.177	3.06849				PHLDB1	3.157	2.55254	MIR4435-2HG	3.342	2.38633	GAS2L3	3.906	2.47249	MND1	-2.74	2.85828	TMBIM1	-3.282	2.23072				PALM	-3.308	2.43548	SOX6	-4.146	2.68807	STC2	-4.324	2.49625
			IFI27L2	4.17	3.02341				ALOX12P2	3.154	2.71631	KMO	3.328	2.29184	INSIG2	3.906	2.28318	MICALCL	-2.736	2.69648	PLIN2	-3.276	2.31476				CHST10	-3.303	2.51754	SKAP2	-4.146	2.67	PLIN2	-4.321	2.71961
			NKAIN2	4.168	2.9427				KMO	3.152	2.5382	ERBB4	3.327	1.98532	ZBED9	3.905	2.49716	TCF19	-2.733	2.81231	RPL19	-3.272	2.28083				MACF1	-3.293	2.57062	SLC26A2	-4.139	2.64617	BATF	-4.32	2.57544
			CXCR4	4.166	2.53921				LOC101929705	3.146	2.72707	ERN2	3.325	2.4164	EXO1	3.897	2.01166	PADI2	-2.726	2.88211	GPC5	-3.268	2.51483				NEO1	-3.285	2.76444	PFDN4	-4.138	2.63977	L1CAM	-4.314	2.7151
			TPX2	4.165	3.02036				OAT	3.14	2.62001	ZFP37	3.311	2.38421	E2F8	3.896	2.21324	CRAT	-2.718	2.81042	FADS2	-3.268	2.322				GPX8	-3.285	2.48248	SORBS2	-4.134	2.67137	TRPM2	-4.314	2.60812
			CLSTN2	4.165	2.82935				AKR7L	3.139	2.67299	ANKRD30A	3.31	2.41262	POMK	3.895	2.5008	RC3H2	-2.709	2.58895	CERS4	-3.267	2.47586				SOX6	-3.283	2.54225	TMPRSS3	-4.129	2.67964	VIPR2	-4.308	2.70037
			TUSC1	4.159	3.03268				DDIT4	3.132	2.31054	PAQR5	3.309	2.18613	CAMK2N2	3.895	2.46569	DGKH	-2.707	2.60748	CYP2B7P	-3.266	2.35222				MSI1	-3.28	2.4331	FGFR3	-4.123	2.66191	TMBIM1	-4.303	2.46401
			UNC5B	4.159	2.81776				POU2F3	3.131	2.28114	ARFGEF3	3.297	2.3821	AKAP11	3.893	2.43399	CEACAM1	-2.695	2.7424	CTSL	-3.26	2.24322				HOXB9	-3.275	2.46341	SCML1	-4.121	2.55575	TBX2	-4.282	2.63968
			GPR160	4.155	2.84732				ZNF883	3.122	2.77648	ERAP2	3.292	2.29642	CECR7	3.892	2.4332	SPIN4	-2.693	2.49545	BMF	-3.256	2.60051				PCGF5	-3.275	2.37472	S100A10	-4.117	2.53831	CYP1A2	-4.269	2.65245
			PKMYT1	4.133	2.87035				MAMDC4	3.118	2.58721	CCNO	3.285	2.33558	LOC100288637	3.885	2.37747	SPRY4	-2.689	2.83769	C15orf59	-3.254	2.17138				SUSD3	-3.266	2.26526	CXCL14	-4.113	2.67548	PADI2	-4.262	2.62119
			ORC1	4.127	3.02957				CAMK2N2	3.111	2.60213	PLAC1	3.276	2.36491	ERBB4	3.883	1.94756	FNIP2	-2.689	2.54172	ADAP1	-3.25	2.4425				SERPINI1	-3.253	2.87821	COBL	-4.112	2.61629	ZNF415	-4.261	2.64094
			ROR2	4.119	2.94017				CCDC183	3.111	2.40182	BGN	3.276	2.03003	MSRA	3.881	2.45077	ZC3HAV1L	-2.688	2.53167	TRIM38	-3.244	2.26083				ANOS1	-3.249	2.67852	TDRP	-4.103	2.67274	PSMB3	-4.259	2.63842
			HMMR	4.117	2.95821				SLC44A4	3.111	1.59313	HIST1H3H	3.271	2.24489	FAM83D	3.876	2.46149	SLC39A8	-2.681	2.8317	SEMA3B	-3.242	2.55348				ARHGEF28	-3.249	2.6249	PARVB	-4.099	2.6895	SYNDIG1	-4.254	2.65898
			LOC101928295	4.108	3.03898				GRM4	3.109	2.78351	SIPA1L2	3.27	2.33747	NRG3	3.866	2.36726	RIF1	-2.675	2.54684	PLCE1	-3.241	2.20675				COLEC12	-3.249	2.28788	CYP2S1	-4.098	2.69812	SYTL5	-4.251	2.59657
			CDCA2	4.097	2.86607				MAP9	3.108	2.32572	CCDC183	3.252	2.35689	FBN2	3.855	2.10341	ASXL2	-2.67	2.51318	SMOX	-3.238	2.60167				SRC	-3.248	2.6568	COCH	-4.095	2.70104	HTATSF1P2	-4.251	2.52428
			ZNF311	4.096	3.11124				FRG1BP	3.105	2.58948	SYCP2	3.248	2.29758	ANP32E	3.853	2.26315	GEN1	-2.661	2.67384	GPR68	-3.238	2.38261				VSIG2	-3.248	2.37333	SYNPO2L	-4.093	2.66594	CRIP1	-4.243	2.53701
			RPS28	4.077	2.89467				REEP6	3.101	2.78529	RTN2	3.247	2.38563	PER3	3.852	2.43164	C18orf54	-2.659	2.68079	IFI35	-3.238	2.27207				ACACA	-3.246	2.66079	S100A6	-4.091	2.57065	PSCA	-4.231	2.54707
			GATA3-AS1	4.066	3.08228				SLC18B1	3.099	2.75604	CYP39A1	3.239	2.36088	IFI27L2	3.851	2.43008	DHFR	-2.652	2.69214	TMEM178B	-3.226	2.14268				CEACAM1	-3.239	2.773	LOC339803	-4.086	2.67411	PCP4	-4.226	2.67919
			SGOL1	4.062	2.9743				ELL2	3.097	2.68554	DUSP5	3.236	2.39782	SLC7A11	3.845	2.27008	FBLN1	-2.648	2.80666	TMCC3	-3.223	2.43141				LIN7A	-3.239	2.44676	LOXL4	-4.085	2.6566	SCAMP5	-4.22	2.64602
			MPP6	4.061	2.98537				SYCP2	3.095	2.16365	LYST	3.231	2.32193	SGCE	3.844	2.44591	MASTL	-2.644	2.66295	CITED4	-3.219	2.12262				CST4	-3.238	2.73651	SNX10	-4.083	2.60913	COL6A1	-4.218	2.68474
			MAD2L1	4.061	2.54324				CPNE7	3.092	2.65813	MPP6	3.229	2.39204	NCOA2	3.837	2.36258	FAM126A	-2.639	2.68219	ZNF763	-3.211	2.49536				RBM38	-3.23	2.2756	FBLIM1	-4.082	2.68666	TIMP2	-4.214	2.67099
			BRIP1	4.049	2.67739				RNF128	3.088	2.2578	GUCY1B3	3.229	2.32132	SLC5A3	3.829	2.31298	NHLRC2	-2.638	2.62314	GPR83	-3.208	2.61579				HOMER2	-3.228	2.56095	COL12A1	-4.076	2.51866	NLRX1	-4.207	2.55945
			E2F2	4.041	2.8682				FAM95C	3.084	2.48783	LOC100130899	3.222	2.27234	TUSC1	3.825	2.43477	GNB4	-2.636	2.63939	CCDC170	-3.202	2.25349				PRUNE2	-3.227	2.85461	CRYM	-4.057	2.65397	CHST3	-4.204	2.70915
			DUSP23	4.038	2.85764				FIRRE	3.084	2.26634	PCDHA4	3.221	2.36021	PRKAR2A	3.814	2.4524	FAM63B	-2.636	2.62808	FBXL20	-3.199	2.33371				FAM46C	-3.227	2.56737	HOMER2	-4.047	2.64746	NDRG2	-4.189	2.57219
			PPFIA3	4.037	2.91325				FUOM	3.076	2.48963	F12	3.22	2.35623	DUSP6	3.813	2.34499	PDZD2	-2.636	2.6207	PARP4	-3.198	2.13431				SLC26A2	-3.227	2.35445	MISP	-4.044	2.50355	SORBS3	-4.188	2.49989
			SPRED2	4.036	2.90154				VEGFB	3.071	2.71936	LOC101928358	3.219	2.31646	THBD	3.801	2.49175	SLC5A3	-2.634	2.49821	KCNG1	-3.198	2.10308				ATP8B2	-3.224	2.45004	WLS	-4.042	2.51104	COL27A1	-4.187	2.62727
			EGLN3	4.031	2.23969				FBXW7	3.057	2.74454	OAT	3.212	2.36966	ARHGEF19	3.797	2.41632	FMNL3	-2.632	2.80479	NEDD9	-3.187	2.01433				CYP2J2	-3.221	2.40552	SH3PXD2A	-4.04	2.54951	LOC339803	-4.185	2.65375
			WDR76	4.022	2.76577				FAM109B	3.055	2.59518	SIPA1	3.198	2.36897	SEC14L5	3.796	2.46066	GINS4	-2.632	2.76053	SORBS2	-3.185	2.40929				KLHL13	-3.21	2.74616	PPP1R3C	-4.033	2.65528	DSCAM-AS1	-4.168	2.60462
			FANCI	4.02	3.00251				EIF2D	3.052	2.62245	AKR7L	3.193	2.34902	KIF20A	3.792	2.33614	TRIP13	-2.627	2.8668	COLCA1	-3.182	2.31837				SKAP2	-3.203	2.51276	BCAS4	-4.032	2.64232	CYP2B7P	-4.164	2.62849
			SKA1	4.02	2.8924				TMEM125	3.034	2.77822	CTSF	3.19	2.29585	RAD54L	3.788	2.00112	ZNF81	-2.627	2.60512	CNNM1	-3.18	2.34191				FBXL7	-3.196	2.66347	CMTM3	-4.02	2.66058	ALDH1A1	-4.158	2.64474
			MFSD2A	4.01	2.53323				TFR2	3.029	2.36244	MEF2C	3.19	2.03949	HFE	3.786	2.43872	TMEM47	-2.616	2.56042	MBOAT1	-3.177	2.36884				PKP2	-3.194	2.4484	ID1	-4.02	2.48007	ZNF853	-4.156	2.59091
			DUSP5P1	3.99	2.57147				DOC2A	3.028	2.49965	IFI44	3.188	2.17816	MCC	3.784	2.26901	SLC4A7	-2.616	2.4793	KIF7	-3.16	2.27044				ARHGAP42	-3.188	2.70433	RAD51C	-4.013	2.58496	MID1	-4.148	2.48819
			IL1RL2	3.984	2.83724				KRT23	3.026	1.99832	ALOX15	3.185	2.20252	SOGA1	3.78	2.49355	ZNF695	-2.61	2.61344	COL6A4P2	-3.155	2.63788				LOC101927151	-3.188	2.69411	CHN1	-4.009	2.61031	PREX1	-4.147	2.46738
			NCAPG	3.983	2.99672				MIR4435-2HG	3.02	2.41604	DPF3	3.183	2.24591	MFSD2A	3.78	2.44995	QSER1	-2.61	2.5019	ZNF441	-3.155	2.16034				SOX11	-3.18	2.70138	PCDHGC3	-4.005	2.62725	HOXB9	-4.139	2.63717
			DGKH	3.967	2.13708				CTSF	3.011	2.29646	SP6	3.178	2.34001	PCDHGA10	3.774	2.42776	SPC24	-2.609	2.75219	ADD3	-3.154	2.09255				CNNM1	-3.175	2.4115	ATP11B	-4.004	2.58608	SCGB1D2	-4.137	2.5626
			CAMK2N2	3.966	2.80648				IRF7	3.008	2.66482	OAZ3	3.169	2.30988	KIF11	3.768	2.38651	TMEM38B	-2.596	2.65232	PARVB	-3.149	2.50453				CPPED1	-3.173	2.2845	C6orf141	-4	2.6385	C1QTNF6	-4.129	2.58532
			SERTAD4	3.95	2.62303				GSTO2	3.008	2.61157	EIF2D	3.168	2.31586	CPNE7	3.766	2.3979	POMK	-2.593	2.80293	HSPB8	-3.147	1.96218				PDX1	-3.163	2.74292	RPS6KA2	-3.999	2.64875	FOXP2	-4.123	2.49265
			MAST1	3.945	2.81021				ZNF717	2.993	2.28337	ACE	3.168	2.25263	SLC4A8	3.755	2.39934	ANKRD36	-2.592	2.61585	COBL	-3.144	2.24171				COL12A1	-3.163	2.10264	RASSF2	-3.997	2.65266	GDF5	-4.116	2.54911
			TPST2	3.938	2.81209				C19orf57	2.992	2.46425	ADAMTS4	3.164	2.26317	RAPGEF5	3.755	2.38162	HIPK3	-2.589	2.42785	CACNG1	-3.141	2.28808				BTBD11	-3.156	2.49598	AFAP1	-3.994	2.62113	VWA5B2	-4.113	2.55425
			FAM63B	3.936	2.06309				LDOC1	2.991	2.57279	PER3	3.162	2.34129	ATF7IP2	3.752	2.47163	ZNF730	-2.581	2.70676	C15orf52	-3.139	2.52539				PHLDA3	-3.154	2.31959	NTN1	-3.99	2.63097	FBXL20	-4.107	2.61999
			CLGN	3.93	2.63412				ABCA17P	2.987	2.33635	SLC25A27	3.155	2.26157	RFX7	3.752	2.36325	STARD4	-2.58	2.6497	LOC284454	-3.138	2.28416				FSTL1	-3.153	2.08171	ADCY1	-3.983	2.59745	JADE2	-4.107	2.51004
			SMIM20	3.928	2.74919				C9orf173-AS1	2.986	2.37265	TEX9	3.155	2.25998	FAM126B	3.752	2.34181	MCM8	-2.577	2.78476	ME1	-3.137	2.26401				MUC1	-3.144	2.49234	ANOS1	-3.974	2.59401	LINC00865	-4.105	2.55116
			IRS4	3.928	1.99903				SLITRK4	2.984	2.59404	FUNDC2	3.142	2.33495	SORD	3.736	2.41257	FAM222A	-2.577	2.65893	REREP3	-3.136	2.37429				HERC6	-3.144	2.35051	ZNF415	-3.971	2.63598	TGFBI	-4.096	2.60579
			GUCY1A3	3.923	2.58911				AMIGO2	2.984	2.32758	HID1	3.139	2.28114	SPG11	3.735	2.4451	FIGNL1	-2.569	2.61948	CRIP1	-3.127	2.12185				C5orf17	-3.139	2.46767	PCGF5	-3.958	2.50821	DLX3	-4.093	2.59543
			ANKS1B	3.915	2.34001				LOC729737	2.982	2.25412	EML6	3.137	2.22004	COL4A6	3.735	2.01047	CENPO	-2.567	2.80854	GDF5	-3.123	2.20303				TRIM38	-3.134	2.3011	ID3	-3.957	2.46708	KCNQ1OT1	-4.087	2.63095
			ARHGEF39	3.903	2.92773				RAP2C	2.973	2.35313	P2RY6	3.135	2.21285	NPR2	3.734	2.47679	DUSP6	-2.565	2.67109	SNTA1	-3.118	2.35418				TDRP	-3.129	2.36717	RPL19	-3.956	2.60559	FCGBP	-4.072	2.61165
			CDC25A	3.9	2.29317				CDK18	2.969	2.47457	VPS9D1-AS1	3.129	2.22931	TOP2A	3.725	2.32685	ARHGEF39	-2.559	2.72036	CRIM1	-3.118	2.03708				S100A6	-3.129	2.19267	CNNM1	-3.953	2.61509	ARMC9	-4.069	2.53011
			CLIC3	3.896	2.60867				TTC14	2.967	2.18101	TENM1	3.128	2.27948	CCNA2	3.724	2.35598	TMED8	-2.559	2.66564	INPP4B	-3.114	2.21666				PRTG	-3.122	2.54943	NPY1R	-3.95	2.59287	ME1	-4.068	2.56897
			TRIB2	3.894	2.60632				FRG1CP	2.964	2.47895	BTNL9	3.122	2.25003	OSBPL5	3.715	2.46653	SEC24A	-2.559	2.59696	GRB7	-3.113	2.29204				C1RL-AS1	-3.121	2.83422	ANO5	-3.945	2.58946	C9orf3	-4.068	2.51285
			FAM222A	3.891	2.61341				KLHL35	2.962	2.39236	ABCD1	3.116	2.29241	TIAM1	3.715	2.4411	SEC24D	-2.554	2.66972	CBLN2	-3.113	1.97403				SIMC1	-3.121	2.52334	C19orf33	-3.943	2.58162	LYN	-4.067	2.582
			SYCP2	3.889	2.36952				SPG11	2.959	2.17792	FZD6	3.103	2.31166	SFMBT2	3.71	2.40738	CENPA	-2.553	2.72654	ARHGEF4	-3.11	2.41906				ATP13A4	-3.114	2.4427	HEY2	-3.942	2.60795	HMGCS2	-4.063	2.59771
			BRCA2	3.876	2.66515				DQX1	2.959	1.73439	KRT23	3.102	2.11121	OSBPL6	3.709	2.42162	PIF1	-2.55	2.79013	RPL39L	-3.11	2.26775				KLF12	-3.111	2.86732	HOXB9	-3.939	2.62602	CCDC85A	-4.061	2.48465
			CDC7	3.871	2.88344				SIGMAR1	2.954	2.2745	ZHX3	3.101	2.31466	AKAP6	3.706	2.26104	EEA1	-2.55	2.50751	RBP1	-3.102	2.34575				MAT1A	-3.111	2.3058	ACKR3	-3.922	2.47223	SPTB	-4.052	2.57652
			KIF20B	3.87	2.7795				EFHC1	2.942	2.13485	RASAL2	3.099	2.34707	ACE	3.705	2.30476	RET	-2.546	2.84377	SMG8	-3.102	2.32383				MSL3P1	-3.109	2.23116	SCGN	-3.916	2.5794	COLCA1	-4.045	2.5214
			ZNF367	3.867	2.62916				AMH	2.936	2.35511	LINC00993	3.099	2.32438	UHRF1	3.705	2.15137	FMOD	-2.531	2.74727	AHRR	-3.099	2.34447				CNTN1	-3.108	2.68131	CHST10	-3.914	2.61389	AHRR	-4.024	2.61879
			LNPEP	3.865	2.17181				BTNL9	2.929	2.5185	SLC6A9	3.086	2.34257	SHCBP1	3.704	2.1736	SGMS2	-2.531	2.63559	PKIA	-3.096	2.0641				PRR11	-3.108	2.67025	FZD3	-3.911	2.47569	ENTPD1	-4.021	2.60115
			CDT1	3.862	2.64422				WDR54	2.926	2.53319	HLA-DMA	3.084	2.28449	FAM111B	3.703	1.95844	EME1	-2.528	2.76221	C5orf17	-3.094	2.36681				SLFN5	-3.107	2.40256	TIMP2	-3.907	2.62235	ZNF618	-4.02	2.55321
			ZNF662	3.857	2.6455				SLC46A3	2.921	2.24943	SASH1	3.083	2.34385	PGPEP1	3.702	2.49445	ANP32E	-2.527	2.60277	SCIN	-3.09	2.10271				MCTP2	-3.106	2.75107	CEACAM7	-3.907	2.61269	SOX15	-4.016	2.50725
			CHIC1	3.857	2.6194				ZYG11A	2.917	2.4033	TMLHE	3.07	2.29989	CKAP2L	3.701	2.35927	LIN54	-2.527	2.58332	LXN	-3.087	2.09291				AADAT	-3.106	2.71479	ATP6V1B1	-3.903	2.6187	PPP3CC	-4.011	2.58755
			TACC3	3.855	2.51864				EGFLAM	2.913	2.51946	AZGP1P1	3.07	2.29816	KIF2C	3.701	2.35795	UPK1A	-2.526	2.81997	ATP7B	-3.086	2.52249				C6orf141	-3.104	2.41225	IGDCC3	-3.903	2.59173	RAE1	-4.006	2.59886
			PARM1	3.853	2.16667				BMP4	2.912	2.45417	DDIT4	3.066	2.30047	EML6	3.695	2.25425	RAPGEF5	-2.519	2.65495	TUB	-3.085	2.28138				JADE2	-3.104	2.35247	C5orf17	-3.9	2.60209	GRIK3	-4.002	2.60231
			CCNO	3.85	2.73479				EGLN3	2.911	1.96182	RTBDN	3.062	2.32808	B4GALNT2	3.695	1.71517	CDKN2C	-2.513	2.75717	LOC339803	-3.083	2.23618				CFL2	-3.104	2.16408	LIPH	-3.895	2.49619	CMTM3	-3.998	2.5943
			ANKRD20A5P	3.85	1.88723				BISPR	2.907	2.41756	AMT	3.061	2.28618	TMX4	3.692	2.46233	CEP152	-2.504	2.62192	NEO1	-3.08	2.51012				ZC3H12C	-3.094	2.63992	LASP1	-3.891	2.53531	RAB32	-3.99	2.58643
			KCNK2	3.841	1.72861				SDHAF3	2.905	2.38592	MTG1	3.059	2.33181	OPLAH	3.691	2.40152	INCENP	-2.495	2.68501	MYOF	-3.08	2.36212				F2R	-3.088	2.83822	CDH1	-3.887	2.55679	SYDE1	-3.987	2.54809
			F12	3.839	2.84124				ATP6AP1	2.903	2.73811	RNF152	3.052	2.25472	L3MBTL1	3.684	2.37199	UHMK1	-2.49	2.3854	RBM38	-3.08	2.11538				WNK2	-3.085	2.4168	VIPR2	-3.884	2.60325	ADGRV1	-3.971	2.53901
			PLK4	3.835	2.72238				RGS16	2.9	1.9645	EHBP1L1	3.05	2.28787	E2F7	3.684	2.02858	CHAF1B	-2.489	2.76561	PSG4	-3.078	1.99471				TMEM2	-3.077	2.30995	MAN1A1	-3.879	2.45863	CHST10	-3.965	2.5831
			IFITM2	3.832	2.75409				NREP	2.896	2.20842	SLC45A3	3.05	2.1839	BRCA2	3.684	2.02613	NUP155	-2.487	2.52968	PLXNA4	-3.074	2.05087				SMG8	-3.075	2.3902	PEG3	-3.878	2.61991	CNNM1	-3.958	2.56365
			CYP27B1	3.826	2.80095				EHBP1L1	2.885	2.41452	SERTAD4	3.047	2.33874	CLSTN2	3.683	2.22811	BRINP3	-2.477	2.71125	S100A4	-3.073	2.3702				PHYH	-3.074	2.33257	EGFR	-3.876	2.52544	SORBS2	-3.956	2.50447
			B4GALNT2	3.821	2.74273				ZNF583	2.881	2.55989	TMEM125	3.045	2.30281	GPR160	3.678	2.22713	N4BP2	-2.474	2.42942	HCLS1	-3.07	2.41452				RASSF2	-3.06	2.32326	SAMD4A	-3.873	2.51293	KIF7	-3.953	2.51758
			HOXB2	3.807	2.86394				SLFN12	2.878	2.20794	CAMK2N2	3.039	2.289	FNDC3A	3.674	2.33116	VPS13C	-2.471	2.51414	SOX15	-3.069	2.15658				SH3RF2	-3.059	2.64763	TCF7L1	-3.867	2.56101	LOC101928233	-3.949	2.60346
			ARHGEF19	3.804	2.7148				NRG3	2.877	2.30344	H1F0	3.033	2.30869	IRF7	3.667	2.33178	GDF11	-2.467	2.59351	CHN1	-3.064	2.37912				CTTNBP2	-3.059	2.52824	SOX11	-3.865	2.51388	TCEAL8	-3.949	2.56577
			WDR62	3.801	2.61222				SLC9A6	2.872	2.22918	ABCA17P	3.026	2.31707	SEZ6L2	3.663	2.3844	LCOR	-2.464	2.4201	SCGB1D2	-3.063	2.17396				LOC440910	-3.059	2.47371	CREB5	-3.86	2.48805	GGTA1P	-3.945	2.57871
			CDCA8	3.794	2.84326				DLG4	2.863	2.5214	NFIX	3.024	2.26104	GALNT7	3.662	2.33489	LINC00669	-2.463	2.72344	LRP2	-3.062	2.49265				MISP	-3.057	2.10227	RGS11	-3.859	2.60442	DLC1	-3.941	2.5679
			HLA-A	3.793	2.7973				ABLIM1	2.85	2.40626	EPB41L4A	3.016	2.29873	LINC00504	3.657	2.16847	FASN	-2.46	2.68643	ADGRV1	-3.058	2.26936				TUBB2A	-3.053	2.39962	BTBD11	-3.838	2.58385	FAM83E	-3.938	2.47507
			DUT	3.793	2.59137				RPL10	2.849	2.55358	SPHK1	2.999	2.28337	FRG1BP	3.65	2.45734	BDP1	-2.452	2.48641	MGAT5B	-3.057	2.35157				SLC1A1	-3.052	2.51562	ITGB6	-3.837	2.55785	COBL	-3.936	2.48997
			SREBF1	3.79	2.71631				UBL4A	2.845	2.43389	ZYG11A	2.996	2.27179	MIA3	3.649	2.4201	HJURP	-2.446	2.73281	MIEN1	-3.054	2.05315				ALDH1A1	-3.039	2.25833	ATP13A4	-3.836	2.54848	PRKD3	-3.935	2.41108
			SLC45A3	3.785	2.11803				DNASE1L1	2.834	2.59061	ESD	2.992	2.27288	ZNF717	3.633	2.43792	SLFN5	-2.443	2.45698	ALPP	-3.054	1.96699				HENMT1	-3.039	2.16322	PGM2L1	-3.826	2.54643	DPYSL3	-3.924	2.57435
			TRPV6	3.763	2.88123				DPF3	2.827	2.20326	ZNF583	2.991	2.27782	TRPS1	3.633	2.39359	AURKA	-2.439	2.74401	ZNF287	-3.05	2.42212				OGDHL	-3.037	2.72089	C1RL	-3.815	2.55262	AGR3	-3.923	2.57111
			ACE	3.763	2.63163				ZFP37	2.823	2.22573	TMEM80	2.987	2.25159	ERN1	3.628	2.37064	SLC16A14	-2.437	2.49454	RPH3AL	-3.049	2.41078				PRPS2	-3.022	2.32634	TMEM101	-3.811	2.5761	RPL39L	-3.916	2.52719
			RBL1	3.76	2.7574				FDXR	2.82	2.59175	LRP1B	2.986	2.01864	SREBF1	3.622	2.31776	UTRN	-2.433	2.46628	HTATSF1P2	-3.049	2.1616				FBLIM1	-3.019	2.29072	PRTG	-3.807	2.51962	MYO1B	-3.912	2.40298
			C16orf62	3.757	2.68154				MN1	2.819	2.09749	ATP6AP1	2.984	2.24848	TK1	3.62	1.92732	F2R	-2.43	2.69503	BPIFB1	-3.046	2.05022				FAR2P1	-3.017	2.23366	PSMB3	-3.806	2.56527	DIRAS1	-3.908	2.52236
			ATF7IP2	3.753	2.78653				ICAM1	2.817	2.52627	MKRN3	2.982	2.27837	HID1	3.619	2.33676	RAB23	-2.43	2.47754	PPP3CC	-3.042	2.19797				KIF12	-3.014	2.50336	SMG8	-3.8	2.57391	MRPL45	-3.901	2.55013
			DNAJC22	3.753	2.72545				AGAP2	2.815	1.99112	FOXO1	2.977	2.2947	PPFIA3	3.617	2.36391	NETO2	-2.425	2.65101	FAM69B	-3.039	2.3306				VIPR2	-3.013	2.31595	DSP	-3.783	2.37584	GPR68	-3.899	2.5054
			RAPGEF5	3.732	2.63537				ABCD1	2.809	2.53719	CLIC3	2.977	2.23478	UTRN	3.608	2.34627	DRP2	-2.424	2.66836	ZNF844	-3.039	2.0355				RNF43	-3.011	2.63235	VASH1	-3.779	2.56634	ADAP1	-3.896	2.52525
			FAM65C	3.717	2.56398				INSIG2	2.808	2.22721	BMP4	2.97	2.29013	MME	3.602	1.64236	SYNJ1	-2.421	2.45782	MAPT	-3.036	2.33622				ITGB6	-3.005	2.32081	LIN7A	-3.774	2.49165	MAPT	-3.873	2.34117
			FAM83F	3.709	2.90853				DUSP6	2.802	1.79246	SLC7A8	2.97	2.11613	TPST2	3.591	2.38721	MUC6	-2.42	2.7173	C14orf132	-3.035	2.20535				ZNF135	-3.005	2.19724	SLC29A4	-3.763	2.52936	PQLC3	-3.87	2.49898
			CECR7	3.709	2.58575				ACOX2	2.801	1.73948	REEP6	2.969	2.2637	ZNF223	3.588	2.44914	CCDC18	-2.419	2.6836	KIAA1211L	-3.034	2.47327				SCML1	-3.004	2.14127	ZNF287	-3.759	2.56957	MIEN1	-3.862	2.45158
			RAB36	3.705	2.5587				TCEA3	2.794	2.54429	CHAC1	2.957	2.23678	TENM1	3.588	2.32992	LINC00664	-2.416	2.57886	LYN	-3.034	2.19706				ARL4C	-3.004	2.12814	RPH3AL	-3.756	2.56313	C5orf17	-3.855	2.55218
			RNF152	3.689	2.17353				MTG1	2.793	2.48337	SUSD4	2.956	2.24694	CMYA5	3.585	2.38023	KIF2A	-2.413	2.54993	ARHGEF40	-3.031	2.57255				GPR161	-2.999	2.61397	SATB1	-3.754	2.43501	ZNF818P	-3.855	2.41407
			MSRA	3.685	2.8879				LYNX1	2.793	2.33509	BNIPL	2.956	2.13201	GNG12	3.583	2.37404	CEP97	-2.413	2.54581	MID1	-3.027	2.41603				THRA	-2.999	2.55568	KRTAP5-AS1	-3.751	2.48183	CTSL	-3.847	2.47593
			SPHK1	3.684	2.15162				HSPA4L	2.789	2.19358	MACROD2	2.942	2.27672	ABCC11	3.579	2.35207	LRP8	-2.409	2.63057	FAM83E	-3.022	2.1541				MICALCL	-2.993	2.53619	ARHGEF28	-3.75	2.55158	SMG8	-3.827	2.52332
			SGOL2	3.671	2.74756				ERBB4	2.788	1.88398	CDR2L	2.942	2.19699	LAGE3	3.576	2.31596	KNTC1	-2.4	2.64323	PROSER2	-3.018	2.36279				ADIRF	-2.99	2.159	KIAA0754	-3.75	2.4398	ZNF763	-3.826	2.51379
			ZHX3	3.671	2.65325				DUSP5	2.783	2.26742	SLC18B1	2.928	2.13043	KHDC1	3.574	2.4403	HSPA4L	-2.399	2.55936	BATF	-3.016	2.02864				ZNF625	-2.989	2.52725	DCDC2	-3.746	2.53731	MAPK10	-3.826	2.41183
			NR3C1	3.67	2.58463				PARP3	2.774	2.56953	CCDC160	2.927	2.22587	GUCY1B3	3.574	2.34563	NEU3	-2.391	2.42629	PSMB3	-3.014	2.08193				PGBD5	-2.987	2.45086	C15orf52	-3.74	2.48538	PROSER2	-3.818	2.55528
			APOBEC3B	3.653	2.80279				NFIX	2.774	2.01643	PLCD4	2.924	2.25524	C18orf54	3.573	2.12288	ELOVL6	-2.387	2.62437	KRT80	-3.012	1.99158				LOC339803	-2.984	2.29129	PLEKHG6	-3.74	2.48449	APBA1	-3.815	2.54201
			ADORA1	3.646	1.81355				CKMT1B	2.769	2.33825	PLXNB3	2.922	2.24642	TTBK2	3.572	2.35993	CEP57L1	-2.387	2.4873	LOC728743	-3.009	2.32018				ADAMTS19	-2.976	2.78886	TMBIM1	-3.737	2.42716	LY6G6C	-3.805	2.45816
			DUSP5	3.643	2.59706				ERGIC3	2.766	2.55883	SPRY4	2.921	2.16819	KIFC1	3.57	2.25685	BMP2K	-2.384	2.52869	LOC644656	-3.007	2.41152				C19orf33	-2.972	2.16026	ABCA4	-3.734	2.52641	IRS2	-3.798	2.48377
			NHLRC2	3.632	2.26561				HIST1H1C	2.76	2.32882	SLITRK4	2.921	2.14037	KIAA2022	3.569	2.32077	GALNT12	-2.38	2.61105	APBA1	-3.007	2.31119				ANO7	-2.97	2.75272	ASCL2	-3.731	2.46537	REREP3	-3.798	2.47853
			FZD6	3.631	2.37774				SLC27A5	2.76	2.14901	FAM95C	2.913	2.24234	FAM221A	3.564	2.4427	ZAK	-2.38	2.46118	ACAA2	-3.005	2.08721				LAPTM4B	-2.97	2.18012	JADE2	-3.721	2.46199	RRAS2	-3.787	2.48553
			CYP1B1	3.629	2.58799				BBIP1	2.755	2.39743	TAZ	2.907	2.26585	KAT2B	3.564	2.26368	FANCD2	-2.377	2.69071	ZNF818P	-3.004	2.18669				ZNF441	-2.968	2.21555	TUBA1A	-3.716	2.45779	GPER1	-3.78	2.49086
			NANOS1	3.625	2.73954				MCC	2.752	2.31655	LAGE3	2.907	2.24745	DUSP23	3.562	2.45322	FAM126B	-2.373	2.34092	ZNF552	-3.001	2.42288				KLF5	-2.967	2.08667	GABRB3	-3.714	2.53631	HCLS1	-3.771	2.4419
			LINC00152	3.624	2.83924				HID1	2.736	2.42294	PARP3	2.9	2.28059	LOC101929705	3.559	2.40591	AKAP11	-2.37	2.43258	SLC16A9	-2.998	2.39323				HOPX	-2.963	2.60447	PGAP3	-3.714	2.4836	SNTA1	-3.769	2.37885
			CNKSR1	3.607	2.59477				ZFPM2	2.735	2.08774	FAXDC2	2.879	1.97011	ZHX1	3.556	2.32319	GPR160	-2.37	2.37281	ARHGAP24	-2.996	2.03237				MICAL2	-2.959	2.26419	COL6A1	-3.699	2.55995	RBP1	-3.767	2.46993
			GGT6	3.6	2.77258				PPIB	2.733	2.30698	TP63	2.876	2.06612	RND1	3.552	2.38933	ZNF681	-2.369	2.43815	IGSF21	-2.995	2.42751				GPR68	-2.958	2.35909	ARNT2	-3.696	2.53232	CDC14B	-3.764	2.49535
			DSCC1	3.588	2.35946				LHX1	2.726	2.53021	SEMA6C	2.871	2.25892	NCAPH	3.55	2.15963	CXCL17	-2.368	2.61464	TBC1D3F	-2.994	2.35092				C1RL	-2.956	2.31474	TCEAL8	-3.693	2.4971	PSMD3	-3.763	2.44833
			HELLS	3.584	2.67601				IKBKE	2.726	2.44189	SLC25A43	2.861	2.22685	PLCH1	3.539	2.38581	B3GNT5	-2.368	2.39983	DLC1	-2.992	2.22194				C1orf116	-2.955	2.1877	SYTL5	-3.69	2.50077	ITGB7	-3.762	2.4873
			ANKRD18A	3.579	1.98565				FZD6	2.726	2.13247	HIST1H2AI	2.86	2.07021	HIVEP2	3.539	2.29725	SASS6	-2.366	2.53868	MGLL	-2.992	1.95194				TENM2	-2.951	2.24891	PROSER2	-3.687	2.52155	PGM2L1	-3.759	2.41034
			OSBPL5	3.574	2.80463				WBSCR27	2.716	2.59289	MFAP2	2.859	2.08239	EIF2AK2	3.538	2.21042	CREB5	-2.362	2.5407	B3GALT4	-2.991	2.27424				CGNL1	-2.943	2.66617	SORBS3	-3.685	2.45281	TUB	-3.758	2.53503
			TYMP	3.57	2.77602				HOXB3	2.716	2.41	DBP	2.858	2.21859	SLC35D1	3.537	2.33865	CDYL2	-2.362	2.50469	TBX2-AS1	-2.99	2.41982				CORO1A	-2.936	2.60683	SIMC1	-3.677	2.53034	KRT80	-3.755	2.38301
			SLC18B1	3.567	2.79549				MIRLET7BHG	2.716	2.2658	CDK18	2.855	1.99327	ALOX15	3.532	2.1613	RGP1	-2.36	2.40797	ANTXR2	-2.99	2.02372				P2RY2	-2.936	2.34337	TNFAIP2	-3.672	2.52739	GPC5	-3.746	2.47335
			CNN3	3.562	2.44492				GNB3	2.714	2.53921	ARSG	2.842	2.18837	CYP4F35P	3.531	2.30709	ZNF860	-2.354	2.64195	EDARADD	-2.989	2.43771				FIGN	-2.935	2.44351	GABRE	-3.67	2.52349	GPAT3	-3.743	2.45983
			PCP2	3.561	2.578				AZGP1P1	2.713	2.33069	GLUL	2.841	2.23778	GLI3	3.529	2.35272	CENPL	-2.349	2.65363	LOC100129550	-2.989	2.34898				ARHGDIG	-2.934	2.61277	FREM2	-3.67	2.43264	LOC284454	-3.737	2.39288
			CYP4F35P	3.555	2.37156				NANOS1	2.709	2.49143	FAM83F	2.841	2.17597	TTC6	3.522	2.34244	TIAM1	-2.349	2.60044	CDH11	-2.987	2.12032				PSD3	-2.932	2.57939	SERPINI1	-3.662	2.50728	ARHGAP6	-3.737	2.37268
			ZNF714	3.547	2.06545				ABCG1	2.704	1.93088	ABLIM1	2.839	2.26962	ZMAT4	3.52	2.36861	ZNF100	-2.342	2.52184	TNFAIP2	-2.982	2.11087				PAK6	-2.932	2.43152	GABARAPL1	-3.659	2.47309	PTGES	-3.733	2.46823
			CHEK1	3.544	2.70003				OAZ3	2.7	2.34985	EFS	2.839	2.22343	SLFN12	3.516	2.17837	ZNF257	-2.342	2.46034	LIPH	-2.971	2.14147				KIAA1211L	-2.929	2.51466	CACNB1	-3.657	2.44301	TNFSF15	-3.733	2.28819
			SPRY1	3.544	2.67877				PCDHGA10	2.691	1.97347	FJX1	2.838	2.20531	CCDC106	3.514	2.43242	DCK	-2.338	2.41704	SLITRK6	-2.971	2.01915				PITPNM3	-2.92	2.5998	FOXP2	-3.656	2.49985	EPDR1	-3.72	2.49807
			TIAM1	3.544	2.62182				UBE2L6	2.69	2.32264	LMTK3	2.836	2.23578	GGT6	3.514	2.36928	ATP6V0A4	-2.335	2.71276	RRAS2	-2.97	2.20909				ZNF491	-2.912	2.32203	MED1	-3.651	2.52446	KLK10	-3.714	2.48201
			SH3BP1	3.543	2.52345				GDI1	2.689	2.46596	ARMC7	2.831	2.19882	BRIP1	3.511	1.90985	IL6ST	-2.333	2.31845	FADS3	-2.968	2.26668				SDK2	-2.911	2.31354	CCNJL	-3.65	2.53133	PLEKHG6	-3.713	2.39574
			THBD	3.54	2.81397				CKMT1A	2.684	2.31174	IFIT5	2.828	2.12965	ALOX12P2	3.51	2.42853	GPR180	-2.332	2.30527	APBB1	-2.967	2.40338				LOXL1-AS1	-2.91	2.41376	NLGN4X	-3.65	2.51198	TUSC8	-3.711	2.51948
			LOC100130899	3.537	2.39108				ASPH	2.683	1.99803	GDF15	2.825	2.12342	NIPAL2	3.485	2.27386	CLOCK	-2.329	2.42474	BTBD11	-2.965	2.31716				VWF	-2.908	2.62123	CDC14B	-3.648	2.52252	MCAM	-3.688	2.43634
			CENPK	3.526	2.5608				AGMAT	2.682	1.97788	HOXB2	2.823	2.15468	CCDC186	3.485	2.25842	PRIM1	-2.327	2.61224	UNC13D	-2.963	2.35353				PLA2G16	-2.907	2.1116	LOC440910	-3.646	2.52837	TMCC3	-3.68	2.40664
			OPLAH	3.524	2.3961				EFS	2.677	2.43788	TTC6	2.818	2.22246	BUB1	3.484	2.28263	PIK3C2A	-2.325	2.31061	DNMBP	-2.962	2.54223				CYP2S1	-2.901	2.21078	PMAIP1	-3.644	2.47396	SDC2	-3.675	2.28707
			SGCE	3.523	2.54833				SEZ6L2	2.675	2.15732	LPIN3	2.816	2.2454	OAZ3	3.481	2.31896	ARSJ	-2.323	2.60395	MED24	-2.962	2.39972				LINC00664	-2.9	2.63612	MUC1	-3.641	2.4705	KCNK15	-3.671	2.51098
			TMLHE	3.522	2.56717				PKNOX2	2.669	2.51181	EFCC1	2.813	2.23879	SUSD2	3.478	2.17274	ZWINT	-2.322	2.667	DYNLRB1	-2.962	2.19298				KLHL5	-2.9	2.33698	ACAA2	-3.637	2.49802	ZNF185	-3.665	2.39502
			RDX	3.52	2.62425				CNTD1	2.659	2.13765	SLC4A8	2.813	2.21475	ABCG1	3.477	2.27278	PHIP	-2.321	2.39039	TUSC8	-2.961	2.25977				HIPK2	-2.896	2.36785	CACNG4	-3.634	2.39061	FAT3	-3.663	2.35861
			SAPCD2	3.517	2.51769				CACNA1D	2.659	1.92667	AQP3	2.803	1.93666	EFS	3.474	2.32137	AKAP5	-2.32	2.53969	BLVRA	-2.96	2.18937				MEAT6	-2.895	2.62613	ABCC3	-3.63	2.40074	NRXN3	-3.662	2.33991
			GPR180	3.513	2.44816				TNK2	2.653	2.32387	SEPP1	2.799	2.20578	CDYL2	3.469	2.25115	RIBC2	-2.32	2.52379	PRKD3	-2.96	2.08863				ATP11B	-2.895	2.58609	SRC	-3.624	2.50634	FARP1	-3.658	2.33802
			JAKMIP3	3.512	2.39538				SCUBE3	2.65	2.28393	LRRC56	2.794	2.24183	DEPDC1	3.467	2.29044	ZBTB41	-2.319	2.27507	KLK12	-2.956	2.29488				AMOT	-2.889	2.64505	SLAIN1	-3.62	2.51578	CMTM7	-3.652	2.40225
			ZBED9	3.511	2.31897				TLE4	2.645	1.83283	CNN3	2.778	2.21095	E2F1	3.465	2.01344	EGFR	-2.318	2.43575	CX3CL1	-2.949	2.40411				PROSER2	-2.887	2.36922	GPR68	-3.62	2.50262	FAM114A1	-3.651	2.48908
			FIRRE	3.496	2.36614				GNAO1	2.642	2.28506	TRPV6	2.775	2.20113	ELK4	3.444	2.33302	DPYSL5	-2.31	2.66026	XYLT1	-2.948	2.44653				POTEF	-2.882	2.62985	SLC6A11	-3.615	2.50448	ZNF518B	-3.648	2.42931
			NMU	3.491	2.36547				ITGA6	2.641	2.36312	CIART	2.772	2.17772	NCKAP5	3.44	2.25581	PRKDC	-2.309	2.52281	SYNPO	-2.945	2.07224				KIAA1211	-2.878	2.27231	ZNF818P	-3.594	2.4295	BTBD11	-3.647	2.46485
			ENTPD2	3.484	2.64807				PSD	2.638	1.99862	C1orf145	2.77	2.21571	PCDH20	3.438	2.05169	LDLR	-2.303	2.65627	ID4	-2.944	1.93815				ZNF730	-2.875	2.56845	CERS4	-3.591	2.39928	MPP7	-3.636	2.2491
			KHDC1	3.483	2.78476				MCIDAS	2.636	2.46171	ITGA6	2.77	2.19152	LMNB1	3.43	2.26847	HMBOX1	-2.298	2.63307	IGFBP3	-2.94	1.86671				SCGB2A2	-2.875	2.17354	PRDM16	-3.58	2.49893	CRYM	-3.634	2.43556
			DIAPH3	3.48	2.52832				MEIS2	2.635	2.42063	TNK2	2.767	2.2393	HIST1H3H	3.428	2.1588	SLC2A13	-2.295	2.29248	RHOBTB1	-2.939	2.02895				ATP6V1B1	-2.872	2.28058	ZBTB18	-3.573	2.42098	MGAT5B	-3.632	2.40371
			SEC14L5	3.471	2.41302				TMEM92	2.632	2.23767	TBX6	2.764	2.16307	SFN	3.426	2.34884	POTEF	-2.293	2.56684	ZBED1	-2.936	2.23718				DTD1	-2.861	2.22968	SGCB	-3.572	2.47831	MBOAT1	-3.63	2.28652
			RFX7	3.458	2.23868				ENO2	2.624	2.2685	MLKL	2.757	2.12847	PBK	3.426	2.22422	ZDHHC20	-2.292	2.34607	MCAM	-2.933	2.21809				GLS	-2.852	2.50058	PHYH	-3.571	2.43186	ERP27	-3.607	2.35077
			AURKB	3.456	2.60399				SEPP1	2.623	2.35776	EGFLAM	2.755	2.19243	CYP27B1	3.425	2.36059	STON2	-2.289	2.47231	STARD3	-2.932	2.21857				GABRB3	-2.848	2.30876	MAPT	-3.558	2.38775	ALS2CL	-3.603	2.39718
			FAM64A	3.447	2.49175				SRGAP2	2.614	2.57718	BCAR3	2.751	2.20812	CAMSAP2	3.42	2.30301	TIMELESS	-2.286	2.6471	MRPL45	-2.929	2.20582				KCNQ5	-2.841	2.60919	PPP3CC	-3.549	2.47136	CACNG1	-3.6	2.37541
			CLSPN	3.432	2.30705				CDR2L	2.613	2.41986	ABCA3	2.75	2.19561	CERS6	3.416	2.26527	MCM2	-2.282	2.6256	KCNK15	-2.928	2.21428				TSPAN6	-2.84	2.3611	ZNF491	-3.547	2.48271	PARVB	-3.597	2.44671
			FBXO5	3.428	2.70148				SMARCD3	2.611	2.41833	GSTO2	2.75	2.17685	VWA8	3.412	2.32016	CENPM	-2.278	2.56792	LAPTM4B	-2.927	2.06815				ZSCAN18	-2.839	2.07786	LRRC37A4P	-3.544	2.3807	PTPRN2	-3.595	2.4794
			KIAA1524	3.426	2.6267				C1orf115	2.609	2.12423	VEGFB	2.735	2.23179	HLA-A	3.412	2.09149	RASSF3	-2.278	2.53566	GPER1	-2.925	2.15368				GSTM3	-2.837	2.13049	ATP7B	-3.539	2.42638	SMOX	-3.592	2.43713
			CCNF	3.422	2.75082				GRB2	2.608	2.37402	DNASE1L1	2.731	2.23728	LOC101928295	3.408	2.30012	FAIM2	-2.274	2.6616	RAE1	-2.921	2.13077				FRAS1	-2.831	2.26959	AHRR	-3.538	2.46879	FAM69B	-3.592	2.41482
			VBP1	3.422	2.59821				SQRDL	2.607	2.38521	TMEM92	2.731	2.16138	DPF3	3.408	2.1876	GHR	-2.273	2.43021	THRA	-2.92	2.41528				RASA3	-2.83	2.69267	PSMD3	-3.538	2.45034	SKAP2	-3.591	2.39217
			HYI	3.421	2.72085				ANP32E	2.606	2.23818	TACSTD2	2.728	2.20159	GPSM2	3.407	2.31656	GCNT1	-2.272	2.52673	ACKR3	-2.915	1.92309				CNTN3	-2.829	2.48159	SULT2B1	-3.535	2.42329	NFATC1	-3.576	2.45569
			CCDC28B	3.421	2.40264				TPM2	2.603	2.08989	LDOC1	2.726	2.20954	PRKAA2	3.406	2.01823	CBX5	-2.269	2.58444	ZNF415	-2.914	2.0865				RHBG	-2.828	2.54634	TSPAN6	-3.533	2.46115	ANKRD6	-3.568	2.4435
			SPAG5	3.42	2.69426				GATA3	2.601	2.38877	EIF4E3	2.714	2.21001	HIST1H2BG	3.4	2.18671	ARHGEF19	-2.268	2.51605	FAM114A1	-2.913	2.30823				SORBS3	-2.827	2.24071	SLC1A1	-3.529	2.46453	LINC00997	-3.562	2.36192
			CAAP1	3.417	2.60283				HLA-DMA	2.599	2.25099	ZNF404	2.714	2.18927	A1BG-AS1	3.399	2.37132	ARFGEF3	-2.267	2.468	NCALD	-2.909	2.45389				TNFSF15	-2.826	2.4276	SGPP1	-3.522	2.40294	UNC13D	-3.555	2.35013
			RGP1	3.411	2.24221				KCNAB2	2.597	2.4085	MEIS2	2.712	2.1979	SLC18B1	3.396	2.12712	DPY19L4	-2.266	2.29478	IL17RE	-2.907	2.38191				CPAMD8	-2.825	2.31837	CDK14	-3.516	2.37514	PKP2	-3.553	2.34691
			CCDC160	3.405	2.71181				IFT52	2.592	2.50992	SPRED1	2.712	2.17554	CAAP1	3.382	2.30826	LINC00514	-2.263	2.67939	LASP1	-2.905	2.33434				TNFRSF19	-2.82	2.5805	BDKRB2	-3.507	2.44707	KLF5	-3.553	2.25894
			CENPI	3.393	2.49992				FUZ	2.587	2.30757	GATA3	2.71	2.16562	ESCO2	3.38	1.94987	MMS22L	-2.262	2.48462	NFATC1	-2.905	2.22049				MYOF	-2.818	2.3492	KLHL5	-3.502	2.45696	DCLK2	-3.552	2.26794
			RTBDN	3.389	2.80834				STK32B	2.586	1.98941	MR1	2.707	2.21811	AR	3.372	2.26474	CEACAM5	-2.26	2.394	PFDN4	-2.905	2.13987				SGCB	-2.818	2.27285	PKIB	-3.5	2.4382	CALHM2	-3.548	2.35142
			ITGA2	3.386	2.16328				EMD	2.585	2.34855	AMH	2.705	2.12187	AGO2	3.371	2.2927	RAD54L2	-2.257	2.33204	ACSF2	-2.903	2.38895				SLAIN1	-2.814	2.25675	CDHR3	-3.495	2.45947	ACSF2	-3.545	2.35337
			PPARA	3.375	2.115				NUSAP1	2.581	2.54022	KCNAB2	2.699	2.22833	ASPH	3.368	2.2717	MIER3	-2.254	2.27562	NGFRAP1	-2.903	2.03613				BMPR1A	-2.811	2.41528	PGBD5	-3.489	2.46623	ARHGEF4	-3.542	2.39074
			PLCH1	3.373	2.33811				CAAP1	2.579	2.32142	IFI27	2.695	1.85582	ZNF354C	3.367	2.25477	NPTN-IT1	-2.25	2.31967	CWC25	-2.902	2.26614				SDR16C5	-2.808	2.4214	SDC2	-3.485	2.36558	CD47	-3.539	2.30885
			ADGRB2	3.371	2.67055				NHEJ1	2.566	2.40109	ZNF883	2.693	2.11046	NANOS1	3.366	2.09615	PANK3	-2.247	2.49913	MLXIPL	-2.901	2.4417				TMEM101	-2.808	2.18725	KLHL13	-3.477	2.44952	FAHD2B	-3.538	2.41934
			SUSD4	3.369	2.68574				AMT	2.565	2.11047	GRM4	2.691	2.12226	NCR3LG1	3.363	2.16004	MPHOSPH9	-2.244	2.42241	COLCA2	-2.898	2.2909				PLA2R1	-2.805	2.45584	SDK2	-3.468	2.40962	PITPNM2	-3.538	2.38231
			EDEM3	3.369	2.20768				LOC101928358	2.564	2.0782	MIA3	2.685	2.21428	DGKE	3.361	2.34755	PUS7L	-2.243	2.3599	SLC29A4	-2.897	2.31297				ARNTL2	-2.804	2.42917	NFATC1	-3.467	2.45612	DSCAM	-3.537	2.42699
			CAPN13	3.367	2.54425				RTN1	2.563	2.08277	ARHGEF6	2.681	2.0733	KIF23	3.354	2.25064	ANKRD36B	-2.242	2.53466	MUC1	-2.894	2.2603				COL6A1	-2.804	2.23516	LOC101927151	-3.463	2.45364	RASSF2	-3.532	2.42315
			CDKN2C	3.364	2.68856				SFN	2.562	2.05112	JAG1	2.68	2.13083	PLXNB3	3.352	2.28097	CASP8AP2	-2.239	2.45614	TGFBI	-2.893	2.13748				ANXA3	-2.8	1.96747	DCLK1	-3.461	2.41868	IGSF21	-3.531	2.41783
			BPIFB2	3.362	1.95585				NECAB3	2.554	2.23666	RASAL1	2.68	2.06918	ANLN	3.352	2.24249	COCH	-2.233	2.55515	ZSCAN2	-2.888	2.36479				KCNC1	-2.799	2.61637	CST4	-3.451	2.4406	DNAJC27-AS1	-3.531	2.39646
			FAM221A	3.357	2.68294				DZANK1	2.551	2.34209	ARID5A	2.677	2.20345	ERN2	3.347	2.37954	OXR1	-2.227	2.29999	PSMD3	-2.883	2.08544				RPS6KA2	-2.798	2.23266	TUBB2A	-3.445	2.40001	GPM6B	-3.519	2.37472
			TTC14	3.355	2.23918				HRAS	2.549	2.14006	TACR2	2.663	2.18036	CDC7	3.347	2.26955	ITGA6	-2.224	2.41399	SHC2	-2.879	2.2561				NFATC1	-2.797	2.27067	PRUNE2	-3.443	2.4603	C1orf226	-3.509	2.29668
			ERBB4	3.344	1.96245				AQP3	2.549	1.95651	TMEM106A	2.661	2.18972	RIBC2	3.344	1.94146	ZNF813	-2.222	2.30057	PPP1R3C	-2.871	2.00779				RASGRF1	-2.796	2.66753	CCDC110	-3.443	2.4374	NUMBL	-3.508	2.39431
			SFMBT2	3.343	2.4183				CMC4	2.548	2.28731	SLC46A3	2.658	2.18568	PLCD4	3.342	2.29955	RMI1	-2.221	2.38327	SRC	-2.867	2.37361				CDK12	-2.79	2.58273	PITPNM3	-3.441	2.36289	DYNLRB1	-3.508	2.35664
			HSD17B2	3.341	2.06713				CXCR4	2.547	1.99427	TFEB	2.657	2.16265	CDR2L	3.341	2.19749	REL	-2.221	2.33456	MVP	-2.867	2.24679				PIP4K2B	-2.787	2.5015	RASA3	-3.434	2.41112	IL2RB	-3.505	2.42622
			TCF19	3.337	2.54629				DGAT2	2.547	1.81436	KCTD6	2.655	2.16519	KIF18A	3.34	2.27932	ARHGAP5	-2.217	2.23815	SDC2	-2.866	2.0028				FAM189A1	-2.786	2.46511	RAE1	-3.432	2.45529	COL9A2	-3.505	2.32258
			POLQ	3.326	2.55142				DERL3	2.546	2.19086	ENO2	2.632	2.17904	SLC45A3	3.33	2.12905	PRKCA	-2.215	2.44705	ORMDL3	-2.865	2.18803				ZFHX4	-2.786	2.35379	ZNF625	-3.42	2.45446	TARP	-3.503	2.45404
			C2orf54	3.324	2.63662				COQ10A	2.545	2.49325	SLC22A17	2.62	2.15261	RPS28	3.328	2.36525	EFR3B	-2.208	2.49272	DNAJC27-AS1	-2.863	2.32628				DOCK11	-2.785	2.38309	CNTN1	-3.416	2.45198	SEMA3B	-3.499	2.37336
			CYP39A1	3.324	2.51106				TTC9	2.545	2.3699	AVIL	2.618	2.16733	ITGAV	3.328	2.22664	FANCA	-2.206	2.59122	AFAP1	-2.863	2.24373				FSCN1	-2.785	2.34273	KCNG1	-3.411	2.41413	LIPH	-3.498	2.27441
			ACOX2	3.32	1.7931				NUPR1L	2.536	2.1628	SMARCD3	2.616	2.16861	UBXN7	3.324	2.27658	MUCL1	-2.203	2.53266	NRXN3	-2.862	1.97239				SYDE2	-2.785	2.30227	PSCA	-3.399	2.42483	SATB1	-3.491	2.19932
			RASAL2	3.317	2.21953				NT5C	2.533	2.1859	ZNF501	2.612	2.1808	EEA1	3.323	2.24604	PLEKHD1	-2.202	2.45365	TBXAS1	-2.857	2.38612				CXCL17	-2.777	2.62737	ASB9	-3.392	2.40738	ZBED1	-3.482	2.29101
			NPNT	3.316	2.06883				OSBPL6	2.529	2.08206	HIST1H2BD	2.61	2.01052	CDK1	3.323	2.22957	TMPO	-2.202	2.41551	SLC6A3	-2.856	2.49446				PLEKHG6	-2.777	2.13286	NPR3	-3.391	2.43343	WLS	-3.48	2.20808
			ZNF300	3.313	2.59364				PCOLCE	2.523	2.3761	FAM63A	2.609	2.19334	C2orf54	3.321	2.30418	SLC16A6	-2.201	2.50097	GPX8	-2.854	2.19752				PLCB1	-2.776	2.55046	NNT	-3.385	2.37931	RPH3AL	-3.479	2.35467
			SORD	3.312	2.70883				ADAMTS4	2.522	2.25622	SRGAP2	2.607	2.17641	SMIM20	3.317	2.30944	MBNL3	-2.201	2.36394	RNF43	-2.853	2.46053				OLFM1	-2.776	2.06853	MICALCL	-3.384	2.42872	AFAP1L2	-3.472	2.40517
			EFS	3.312	2.66382				PNPLA7	2.507	1.71943	GRB2	2.606	2.18124	ERMP1	3.316	2.25529	APLP1	-2.197	2.57555	MYO10	-2.851	2.1351				SMOX	-2.775	2.46852	IFITM3	-3.375	2.43422	SLC25A48	-3.472	2.36996
			TYMS	3.311	2.43219				CAPG	2.506	2.31534	KLHL35	2.606	2.1786	ARSG	3.314	2.22229	ZNF519	-2.195	2.55097	LINC00865	-2.849	2.06109				ELF5	-2.774	2.03185	TMEM2	-3.375	2.36626	CYP4B1	-3.471	2.26421
			NETO2	3.307	2.68998				COL4A6	2.5	2.13925	ZNF540	2.603	2.15385	ZFP37	3.311	2.30534	FAM169A	-2.194	2.42707	BBC3	-2.848	2.14876				CEACAM5	-2.771	2.37196	ERP27	-3.367	2.36762	ATP8B2	-3.468	2.31358
			ADCY3	3.297	2.19981				RTN4RL2	2.499	2.31898	ELL2	2.603	2.14441	F12	3.31	2.30592	CHRNA5	-2.193	2.49637	MAP3K7CL	-2.845	2.25194				NFASC	-2.766	2.56308	TUSC8	-3.365	2.4366	VSTM2L	-3.467	2.31062
			L3MBTL1	3.293	2.09471				ZHX3	2.499	2.22037	ANKRD18A	2.603	2.1188	ADGRB2	3.309	2.2175	DMC1	-2.191	2.56149	BEX5	-2.838	2.16413				NPTXR	-2.765	2.54531	KIF7	-3.365	2.43029	ZNF287	-3.461	2.42238
			NBEAL1	3.29	1.73141				TIMP3	2.497	1.9544	FBXW7	2.601	2.1751	TROAP	3.306	2.19297	E2F3	-2.183	2.43178	SIAE	-2.838	2.14713				LXN	-2.759	2.08312	CEACAM1	-3.352	2.41187	PKIB	-3.455	2.36659
			STIL	3.289	2.50176				FOXO4	2.496	2.50709	AXIN2	2.597	2.15426	BGN	3.298	1.84993	TMTC3	-2.183	2.31542	ARHGEF37	-2.838	2.13628				MLXIPL	-2.756	2.54327	TWIST1	-3.35	2.42252	CERS4	-3.451	2.22908
			TRPS1	3.278	2.25714				SUMO2	2.489	2.37889	COQ10A	2.592	2.15927	CCNB2	3.293	2.28988	UBR3	-2.18	2.36057	MAN1A1	-2.838	2.03645				DDX60L	-2.752	2.60097	ANO7	-3.345	2.39348	IFI35	-3.446	2.24859
			RACGAP1	3.275	2.69569				LRRC56	2.487	2.1766	MAST3	2.591	2.18257	SYNJ1	3.291	2.24451	MFHAS1	-2.179	2.36801	EPDR1	-2.833	2.15039				GPC6	-2.751	2.38098	SLC35D2	-3.343	2.39492	TDRP	-3.445	2.42545
			G6PD	3.275	2.06781				YBX2	2.48	2.29994	SORD	2.584	2.12926	DOCK4	3.288	2.10857	SERPINA1	-2.178	2.57226	DMTN	-2.832	2.29431				CA5B	-2.746	2.48071	ZFHX4	-3.336	2.42561	GPR83	-3.443	2.33054
			C21orf91	3.274	2.55661				CNTNAP3	2.479	2.03374	WDR78	2.583	2.15802	PHF6	3.285	2.19072	HMGCS2	-2.178	2.4882	PTPRN2	-2.827	2.23468				SHROOM3	-2.745	2.39092	AMPD3	-3.333	2.42175	BEX5	-3.442	2.34819
			ASF1B	3.274	2.29775				DYNC1LI1	2.477	2.30462	TOPORS	2.582	2.18882	RAD51AP1	3.282	1.97856	GAN	-2.178	2.42396	OGDHL	-2.825	2.46983				STMN3	-2.743	2.41301	PQLC3	-3.328	2.39709	CWC25	-3.439	2.40886
			CENPW	3.267	2.15492				ALOX15	2.474	2.1977	MAMDC4	2.58	2.17249	ISG15	3.276	2.08759	BPIFB2	-2.176	2.59581	IRF5	-2.824	2.23122				ZNF818P	-2.743	2.18995	FBXL7	-3.327	2.41037	MAP6D1	-3.435	2.33739
			C10orf12	3.262	2.17919				DBP	2.468	2.09713	FRG1CP	2.58	2.10191	RAB36	3.272	2.29783	NCAPD3	-2.176	2.58108	EML1	-2.823	2.25453				PDIA2	-2.74	2.39889	PDX1	-3.327	2.40813	TP53	-3.429	2.31121
			CDC6	3.249	2.20489				SDF2L1	2.466	1.94095	MDM4	2.579	2.16776	HMBOX1	3.27	2.32198	GFPT1	-2.173	2.50283	FAT3	-2.823	2.08368				COL27A1	-2.736	2.49053	CPAMD8	-3.327	2.35425	INPP4B	-3.426	2.31716
			LOC101929705	3.247	2.65195				HLX	2.464	1.94376	CCDC146	2.579	2.12886	INTS6	3.267	2.27987	SPTBN2	-2.169	2.57336	CFAP61	-2.817	2.27315				CCNJL	-2.732	2.20233	NEO1	-3.324	2.32932	LOC644656	-3.418	2.34948
			CCNE2	3.247	2.4393				ZNF404	2.459	2.2953	RNF128	2.572	2.19107	SETBP1	3.252	2.26634	ATRX	-2.167	2.26689	LINC00997	-2.815	2.14389				LOC101929378	-2.731	2.43868	RAB32	-3.312	2.41488	GRB7	-3.415	2.3007
			RASAL1	3.244	2.72699				VBP1	2.459	2.23919	GUCY1A2	2.568	1.90026	CCNO	3.252	2.22181	ANKRD36C	-2.166	2.56362	PLA2G16	-2.815	1.98649				MAP1LC3A	-2.723	2.035	SCGB1D2	-3.3	2.40221	S100A4	-3.414	2.33426
			ANKRD34A	3.235	2.5036				TMLHE	2.458	2.1904	LOC648987	2.567	2.15676	EPB41L4A	3.25	2.28875	XYLB	-2.166	2.43895	DCDC2	-2.815	1.89855				ACPP	-2.722	2.44758	ADAMTS19	-3.294	2.38918	MAP3K7CL	-3.411	2.37816
			CENPU	3.234	2.44734				FAM127B	2.453	2.29015	KCTD2	2.562	2.15969	C17orf58	3.246	2.24706	CPEB4	-2.165	2.31482	CD47	-2.814	2.08298				MAPT	-2.721	2.27615	ATP5G1	-3.294	2.37445	ZNF491	-3.406	2.4096
			ZAK	3.234	1.97158				SH3BP1	2.452	2.14533	MAFIP	2.559	2.15343	NXPE3	3.242	2.32563	FADS2	-2.163	2.61826	LOC100129434	-2.808	1.94346				TCF7L1	-2.72	2.20047	GLS	-3.288	2.35359	C6orf141	-3.405	2.39862
			BGN	3.231	2.01734				PLK2	2.452	2.0723	HIST1H2AC	2.559	2.00755	PALMD	3.242	2.17146	USP37	-2.162	2.39545	ZNF528-AS1	-2.803	2.22436				TMBIM1	-2.717	2.12152	BATF	-3.287	2.36356	TGFBR2	-3.404	2.25013
			ORC6	3.23	2.43851				TRPV6	2.451	2.32449	LTBP4	2.557	2.12419	BUB1B	3.236	2.1788	OIP5-AS1	-2.159	2.51033	TENM3	-2.802	1.9185				GOLM1	-2.714	2.03248	KIF12	-3.285	2.40664	PILRA	-3.403	2.40007
			KREMEN2	3.226	2.07155				EML3	2.446	2.23717	LIX1L	2.553	2.14522	ARHGEF38	3.235	2.2435	SEC23A	-2.159	2.27452	BRINP1	-2.799	2.36412				C5orf42	-2.713	2.36582	C1RL-AS1	-3.283	2.42021	SLC22A20	-3.402	2.38862
			MLKL	3.225	2.46474				SNHG25	2.446	2.15858	NHEJ1	2.551	2.1576	THRB	3.233	2.19342	YBX2	-2.153	2.53366	PAK6	-2.797	2.26136				NHSL2	-2.71	2.51658	PTGES	-3.28	2.40516	RASGRP1	-3.401	2.25218
			AMPD2	3.22	2.48906				ENKD1	2.443	2.43469	CAAP1	2.544	2.15013	C21orf91	3.23	2.18716	FNDC3A	-2.153	2.21598	MIR503HG	-2.795	2.36012				PCTP	-2.707	2.24275	HGD	-3.274	2.3814	ZSCAN2	-3.4	2.36592
			HID1	3.216	2.57364				ZNF501	2.442	2.17442	RFX2	2.538	2.09209	RSF1	3.227	2.25633	CENPQ	-2.152	2.44137	ALDH1A1	-2.794	2.06747				FAR2	-2.703	2.23216	MCTP2	-3.271	2.41337	RASA3	-3.394	2.31417
			ERN2	3.216	2.48817				ODF2L	2.442	2.0401	MN1	2.535	2.04689	SAMHD1	3.227	2.2016	KREMEN2	-2.151	2.43495	RASA3	-2.791	2.57691				GNG4	-2.699	2.42371	SGMS2	-3.269	2.30574	EML1	-3.392	2.38371
			NDC80	3.214	2.68015				UBALD2	2.441	2.15522	SPTBN5	2.534	2.13637	FJX1	3.225	2.21276	NCKAP5	-2.147	2.36326	MLLT6	-2.788	2.49355				DPY19L1	-2.698	2.45334	DTD1	-3.267	2.31406	MUC1	-3.391	2.3118
			CENPA	3.209	2.45306				CMYA5	2.441	1.59207	TTC9	2.533	2.1273	ZNF711	3.225	2.15383	ZNF678	-2.145	2.44461	TMEM2	-2.785	2.0581				MED24	-2.695	2.36446	PLXNA4	-3.263	2.38989	HPGD	-3.391	2.26157
			NRG3	3.209	2.34064				PER3	2.44	1.92544	PCDHGB5	2.533	2.07919	NRIP1	3.223	2.20206	UHRF1BP1L	-2.144	2.32767	C1orf226	-2.782	2.12339				SLIT1	-2.693	2.50243	KCNN4	-3.258	2.39855	HOMER2	-3.387	2.34371
			GINS2	3.209	2.12959				KCTD6	2.426	2.39164	DGKE	2.532	2.14239	PCDHA4	3.221	2.2854	G2E3	-2.143	2.32954	TARP	-2.781	2.14957				GJC1	-2.692	2.57608	KHDRBS3	-3.256	2.33119	IRF5	-3.382	2.34054
			SLC35D1	3.208	2.5196				PLXND1	2.424	2.38949	CAPN13	2.532	2.13359	LOC100130899	3.221	2.15342	TC2N	-2.139	2.35326	OLFM2	-2.779	2.17267				RAB3B	-2.689	2.35843	ACSF2	-3.245	2.35032	C14orf132	-3.381	2.31536
			TMX4	3.204	2.37705				NDUFB6	2.421	2.07403	VEGFA	2.532	2.0831	CYP39A1	3.22	2.28207	SPRED2	-2.134	2.56469	ZNF547	-2.776	2.33685				MATK	-2.685	2.48693	COLEC12	-3.245	2.31767	ZNF347	-3.381	2.29157
			SLC25A43	3.203	2.61819				CRNDE	2.42	2.27836	ERGIC3	2.529	2.16947	RDX	3.219	2.15301	CEP128	-2.134	2.34028	ABTB1	-2.773	2.25401				LAMB1	-2.685	2.17181	DOCK11	-3.244	2.37792	MAN1A1	-3.378	2.15921
			ARHGAP11B	3.193	2.02158				GLUL	2.419	2.01552	CCDC28B	2.521	2.12033	ARMCX3	3.216	2.23898	HSD17B12	-2.133	2.35591	ZNF491	-2.772	2.16118				TMEM47	-2.684	2.25939	COL27A1	-3.243	2.35888	STARD3	-3.369	2.28763
			IKBKE	3.192	2.6914				RAB36	2.418	2.0699	PTMS	2.52	2.13004	ADAMTS4	3.215	2.16214	FANCM	-2.13	2.44624	IRS2	-2.771	2.11689				SYNC	-2.68	2.46938	CORO1A	-3.24	2.38704	MED24	-3.365	2.31956
			GNG12	3.192	2.4506				LMTK3	2.413	2.44028	TFAP2E	2.52	2.09317	CCDC134	3.212	2.28429	GJC1	-2.129	2.4891	MAML2	-2.768	2.19433				UST	-2.677	2.1886	AADAT	-3.238	2.40368	ABTB1	-3.364	2.16466
			DMBT1	3.192	2.18848				ATP5H	2.413	2.05144	IDS	2.514	2.15095	CNN2	3.209	2.23203	MAN1A2	-2.129	2.30942	SOD3	-2.767	2.36749				NCOA3	-2.676	2.40775	TGFBR2	-3.237	2.31949	CYP2J2	-3.362	2.24199
			KCNS3	3.19	2.39251				FHOD1	2.406	2.22869	NLGN3	2.514	2.10859	TANC1	3.209	2.18983	RRM1	-2.128	2.51128	HIP1	-2.765	2.22146				SDC2	-2.676	2.04948	KRT4	-3.232	2.38	RAD51C	-3.36	2.30128
			GALNT6	3.188	2.71032				CYP1B1	2.406	2.20094	SDHAF3	2.512	2.13517	CPEB4	3.207	2.16975	ITGA2	-2.125	2.30292	SLC22A20	-2.761	2.19843				SUSD1	-2.675	2.38169	TRIM5	-3.23	2.34449	CFAP61	-3.354	2.31239
			TP63	3.185	1.9798				SNORA70	2.406	2.08703	RANBP3L	2.511	2.13438	TC2N	3.199	2.2156	ROCK2	-2.122	2.21168	TRIM5	-2.761	2.03456				COL14A1	-2.668	2.52432	TP53	-3.23	2.34514	COLEC12	-3.353	2.21465
			POLE2	3.184	2.45554				ABCA3	2.403	2.21699	FAM109B	2.507	2.12808	GALNT6	3.198	2.26687	RMI2	-2.121	2.58669	ID1	-2.758	1.88278				TRIM37	-2.662	2.47719	SH3RF2	-3.223	2.37308	LGALS3	-3.352	2.20668
			AGO2	3.183	2.5791				PLXNB3	2.403	2.07716	HIST3H2A	2.507	2.04205	TLN2	3.194	2.22616	POF1B	-2.121	2.28962	CFL2	-2.756	1.96138				PSMD3	-2.658	2.11311	UNC13D	-3.222	2.34065	EDARADD	-3.342	2.32808
			UBL4A	3.182	2.50825				MAST3	2.402	2.31294	GNAO1	2.505	1.97862	FAH	3.192	2.20023	CCDC186	-2.12	2.18988	CDH1	-2.754	2.23668				MYO5A	-2.657	2.27505	NEDD9	-3.222	2.33621	COLCA2	-3.336	2.35533
			FAH	3.18	2.64294				KBTBD8	2.398	2.07265	KCND1	2.505	1.8554	DMXL2	3.19	2.23252	LCT	-2.119	2.31906	DHRSX	-2.751	2.2157				SERPINE2	-2.654	2.33007	MRPL45	-3.214	2.38351	AFAP1	-3.335	2.30186
			MAMDC4	3.18	2.512				RASAL2	2.394	2.02008	MAP3K12	2.502	2.10784	HIST1H1C	3.184	2.1168	SCYL2	-2.116	2.25993	DTD1	-2.751	2.08228				AMPD3	-2.654	2.25728	PLA2R1	-3.213	2.39276	CRIM1	-3.335	2.14974
			DGKE	3.167	2.53621				KLF17	2.393	2.28675	SFXN3	2.501	2.13319	NFIB	3.177	2.2621	SLX4IP	-2.115	2.25569	BDKRB1	-2.75	2.17788				DNMBP	-2.652	2.49873	CYP2J2	-3.211	2.31346	EIF6	-3.33	2.29554
			AMH	3.166	2.399				MST1	2.387	1.90739	CBS	2.501	2.09679	NETO2	3.176	2.28484	PRLR	-2.113	2.34413	PLEKHG6	-2.75	1.99874				ARHGEF37	-2.652	2.17224	LOXL1-AS1	-3.208	2.34967	TMCC1-AS1	-3.326	2.2984
			ELOVL6	3.165	2.28249				LPIN3	2.386	2.16153	GDPD5	2.499	2.09643	EHD3	3.173	2.27822	TONSL	-2.11	2.52771	PIP4K2B	-2.749	2.37292				ASCL2	-2.65	2.09969	FSCN1	-3.206	2.36155	DENND3	-3.324	2.28042
			RND1	3.164	2.64936				PRRT2	2.386	1.98855	TDRD6	2.499	2.09065	PRC1	3.173	2.19704	GPR19	-2.11	2.46886	C7orf13	-2.748	2.25505				CD44	-2.65	1.99601	UBE2QL1	-3.205	2.38492	C15orf52	-3.32	2.29327
			FBXW7	3.162	2.56824				SLC25A19	2.382	2.00153	HIST1H4H	2.496	1.99701	TROVE2	3.167	2.21845	GNA13	-2.108	2.25464	CLYBL	-2.743	2.16923				CALML3-AS1	-2.649	2.24736	MAP1B	-3.199	2.37861	LOC100129550	-3.32	2.26741
			FAM126B	3.161	2.02957				MIF4GD	2.381	2.3479	BBIP1	2.494	2.11272	PIP	3.161	2.27495	GGH	-2.103	2.53666	FAHD2B	-2.742	2.37636				IFITM3	-2.647	2.19176	CDC42EP3	-3.195	2.28674	CYP4F12	-3.318	2.32931
			ALOX12P2	3.154	2.6146				KCNS3	2.38	2.12971	ERMP1	2.489	2.10561	BIRC5	3.161	2.15015	KPNA2	-2.102	2.58556	LINC00885	-2.741	2.21905				LOC100506258	-2.64	2.47197	CA2	-3.187	2.35097	MIR503HG	-3.313	2.33364
			CNN2	3.148	2.32505				POMGNT2	2.376	2.15231	SOCS2	2.487	1.93236	MEF2C	3.16	1.84224	LOC102724163	-2.102	2.51223	PITPNM2	-2.741	2.18625				RNF144A	-2.64	2.23416	OGDHL	-3.184	2.38281	SLC16A9	-3.313	2.28932
			REEP6	3.146	2.5661				CBS	2.371	2.29588	DNAJC22	2.486	2.07989	CDC25C	3.159	2.05791	GTF3C4	-2.102	2.33964	RARA	-2.739	2.26829				KRT4	-2.637	2.35643	RBP1	-3.174	2.39132	BARX2	-3.31	2.29897
			ABCC11	3.145	2.49085				JAG1	2.37	2.3466	GDI1	2.479	2.07606	BMP2K	3.155	2.1984	TTF2	-2.101	2.47318	SLC7A2	-2.738	1.89104				PGAP3	-2.636	2.1173	UCP2	-3.174	2.30751	SCML1	-3.307	2.16046
			RAB23	3.144	2.20862				EGLN1	2.364	2.30935	NUPR1L	2.476	2.10155	TICRR	3.152	1.98829	EDEM3	-2.099	2.23664	TMCC1-AS1	-2.736	2.16582				ANK3	-2.635	2.47284	L3MBTL3	-3.169	2.36424	SULT2B1	-3.303	2.24148
			SLC39A8	3.141	2.56291				TLE6	2.361	2.31234	RNLS	2.475	2.10672	HOMER1	3.147	2.09471	C1orf112	-2.095	2.52087	FAM189A1	-2.733	2.33247				UNC13D	-2.63	2.29704	FBXL20	-3.163	2.36222	SHC2	-3.303	2.23301
			NREP	3.14	2.22097				INPP1	2.358	2.2402	RAB26	2.474	2.08204	DCAF10	3.141	2.15424	SSX2IP	-2.094	2.32891	APOBEC3F	-2.733	2.27862				COL9A2	-2.629	2.2817	LPCAT1	-3.163	2.32561	SLC29A4	-3.301	2.30359
			DDAH1	3.135	2.50918				SLC25A27	2.356	1.89278	IRF9	2.473	2.00784	GPR180	3.141	2.14892	CHD9	-2.094	2.19626	SIMC1	-2.731	2.21191				S100A10	-2.628	1.9721	RAB3B	-3.152	2.37377	HIP1	-3.301	2.24553
			KPNA2	3.133	2.04569				TBX6	2.348	2.22622	YBEY	2.469	2.10822	ABCD1	3.138	2.19795	DNMT1	-2.092	2.55305	PGM5	-2.715	1.86162				ZNF415	-2.625	2.10079	ATP8B2	-3.152	2.31828	L3MBTL3	-3.299	2.34435
			PRKAR2A	3.132	2.15825				SPRED1	2.348	2.1569	PPP1R12B	2.464	2.12072	RBL1	3.137	1.9731	SLF1	-2.091	2.4013	HEY2	-2.714	2.45224				SGPP1	-2.625	2.04882	ARNTL2	-3.139	2.37034	FADS3	-3.298	2.23055
			PER3	3.131	2.04408				NUDT6	2.346	2.29473	LRP1	2.462	2.10265	FBXL17	3.136	2.20715	NEMP1	-2.091	2.34349	P2RX2	-2.714	2.13194				NCOA6	-2.624	2.48515	PITPNM2	-3.139	2.32499	CDH1	-3.29	2.28152
			GSTCD	3.129	2.17526				CH17-340M24.3	2.346	2.25255	ODF2L	2.461	2.03191	MAMLD1	3.134	2.20437	RFFL	-2.09	2.38753	ELF5	-2.714	1.91277				TGFA	-2.623	2.22231	CA5B	-3.136	2.33937	SIMC1	-3.288	2.3324
			BRCC3	3.127	2.55556				OAF	2.344	2.11463	PCDHA10	2.46	2.06782	MBNL3	3.134	2.15589	POTEE	-2.089	2.3969	B3GNT7	-2.713	2.2105				NTN1	-2.621	2.15439	ACACA	-3.136	2.32746	COL6A4P2	-3.287	2.36794
			ERMP1	3.127	2.52056				TACSTD2	2.341	2.29186	MAMLD1	2.458	2.08129	NUF2	3.134	2.14087	FBXL7	-2.086	2.41173	PDX1	-2.712	2.30764				ENAH	-2.62	2.3571	FAM189A1	-3.132	2.36829	FAM47E	-3.287	2.29383
			SLC9A6	3.124	2.21144				FAM50A	2.341	2.1056	BAHCC1	2.456	2.12691	BDP1	3.132	2.19613	NEK6	-2.085	2.57997	GP6	-2.711	2.29034				RAD51C	-2.62	2.17704	SMOX	-3.128	2.35755	TBXAS1	-3.284	2.32746
			ZNF883	3.122	2.65718				STOM	2.339	2.34531	FAM127B	2.453	2.14198	GSDMD	3.131	2.21135	RDX	-2.084	2.28792	ST3GAL5	-2.708	2.0274				FSTL5	-2.616	2.44432	ANKRD30B	-3.121	2.31226	ST3GAL5	-3.284	2.24961
			CCDC134	3.12	2.6206				DGKE	2.338	2.19131	NANOS1	2.45	1.95332	BTNL9	3.127	2.12442	ADCY3	-2.083	2.52476	UST	-2.702	2.07983				EDARADD	-2.616	2.33953	SDR16C5	-3.113	2.34643	NGFRAP1	-3.283	2.11831
			SLITRK4	3.117	2.42442				TP53I3	2.337	1.9992	LINC01561	2.45	1.9489	FANCI	3.124	2.01433	RFC3	-2.083	2.36937	L3MBTL3	-2.7	2.18759				RGS11	-2.616	2.12191	RPL23	-3.111	2.35294	CX3CL1	-3.28	2.31003
			IPMK	3.114	2.14348				EIF4E3	2.328	2.24377	KAT6B	2.447	2.05706	NEIL3	3.12	2.19432	UMODL1	-2.081	2.49729	PACSIN1	-2.698	2.29603				TUSC8	-2.614	2.21031	ZNF853	-3.11	2.34837	ZNF626	-3.271	2.33928
			MCM6	3.112	2.1064				SLC22A17	2.324	2.24685	TTC39B	2.445	2.13597	IFI44	3.118	1.99794	PTPRG	-2.079	2.3035	EPOR	-2.697	2.31178				AHRR	-2.613	2.21651	SYDE2	-3.108	2.29127	TMSB4X	-3.271	2.29611
			ESD	3.099	2.53126				SERTAD4	2.323	2.0631	SERPINB1	2.442	2.1045	CYP1B1	3.109	2.15548	FAM198B	-2.077	2.44869	FKBP9	-2.697	2.22242				IFI35	-2.611	2.14819	KCNK5	-3.099	2.35163	FADS2	-3.269	2.20622
			LBR	3.099	2.48285				RNLS	2.318	2.34081	CAMK2N1	2.437	2.11084	SLC12A2	3.107	2.1473	KIF21A	-2.077	2.28341	C1orf116	-2.697	1.99557				CLTC	-2.607	2.40701	MED24	-3.097	2.32071	LRRC37A4P	-3.268	2.14447
			ATAD5	3.097	2.22925				ATP6V0B	2.318	2.11009	SPATA6L	2.435	2.03981	ZNF300	3.107	2.10561	SDK2	-2.074	2.40203	SERPINE2	-2.695	2.21003				SRCIN1	-2.605	2.43708	GPX8	-3.092	2.2873	ADM	-3.267	2.27604
			LINC00669	3.088	2.5925				SEMA4A	2.313	2.30639	LOC100133286	2.435	2.01956	DENND4C	3.106	2.17017	TET2	-2.074	2.24018	HMGCL	-2.69	2.07326				ACSF2	-2.603	2.35182	ZNF185	-3.088	2.30106	LASP1	-3.266	2.27224
			P2RY6	3.088	2.40854				GALNT6	2.312	2.36379	HIST1H2AE	2.435	2.01231	HS6ST3	3.104	2.09114	POLR1A	-2.073	2.34933	ADM	-2.685	2.08934				TMC5	-2.602	2.23868	ST5	-3.079	2.34772	PXDC1	-3.263	2.36125
			GSDMD	3.079	2.46728				RBKS	2.312	2.22475	TP53I3	2.431	2.08815	TOPORS	3.1	2.23499	KMO	-2.072	2.45866	USHBP1	-2.684	2.27098				CYTH3	-2.599	2.21125	THRA	-3.076	2.34321	SRC	-3.243	2.32624
			FRG1BP	3.077	2.48728				GRHL3	2.312	1.99198	BRSK1	2.428	2.08735	PRRT2	3.096	2.19477	NUP205	-2.07	2.431	DNM1	-2.684	2.26348				RHOBTB1	-2.597	2.0306	CYP4F12	-3.066	2.30222	ATP5G1	-3.241	2.24808
			FUOM	3.076	2.40191				HRASLS	2.31	1.69398	DQX1	2.427	1.98001	PRODH	3.094	2.1775	FRRS1	-2.068	2.38824	BTN3A2	-2.681	2.48373				C1orf21	-2.595	2.14451	SNN	-3.062	2.32684	C9orf89	-3.24	2.23549
			NPR2	3.071	2.41003				ERMP1	2.301	2.31414	LAMB2	2.426	2.1238	CCDC160	3.094	2.15755	SH3PXD2A	-2.067	2.41097	LINC01138	-2.681	2.23171				MAPK12	-2.593	2.19404	CNIH2	-3.06	2.26424	B3GALT4	-3.238	2.21702
			RECQL4	3.069	2.24272				EFCC1	2.296	2.24326	DMBT1	2.423	2.13877	SKA3	3.089	2.0246	LBR	-2.061	2.29019	FAM47E	-2.68	2.21713				ZBTB10	-2.592	2.24479	PDIA2	-3.059	2.33369	BDKRB1	-3.235	2.28596
			PHF6	3.059	2.07602				SYT12	2.295	2.16493	EPAS1	2.423	2.13717	LYSMD3	3.086	2.13769	MTFR2	-2.06	2.51509	LRRN2	-2.678	2.17052				SIAE	-2.59	2.17008	WNK2	-3.058	2.2907	TBX2-AS1	-3.235	2.27768
			KNSTRN	3.057	2.35484				MICA	2.293	2.28618	TCEA3	2.422	2.10747	MCM10	3.086	1.77174	ENAH	-2.06	2.34672	PHYH	-2.674	2.07533				HSPG2	-2.589	2.17836	C12orf75	-3.056	2.33684	CEACAM19	-3.235	2.24098
			DPF3	3.052	2.18893				CSF3R	2.293	1.71364	SIGMAR1	2.418	2.08486	AZGP1P1	3.085	2.20855	PYGO1	-2.058	2.44951	ANXA11	-2.673	2.2327				DYNLL2	-2.587	2.34595	GSDMB	-3.053	2.28226	CHN1	-3.234	2.30243
			CHST11	3.05	2.19524				LOC648987	2.29	2.23067	CRELD1	2.411	2.09425	ENTPD2	3.084	2.2345	CEP78	-2.057	2.47667	CDK14	-2.673	2.13312				NOS1AP	-2.582	2.52043	MCAM	-3.051	2.30515	FAM189A2	-3.231	2.23598
			PHLDA2	3.05	1.79617				SMDT1	2.289	2.29301	SPRED2	2.406	2.10524	LOC729737	3.084	2.23351	ANO7	-2.057	2.44217	LYRM9	-2.672	2.12532				IGDCC3	-2.58	2.06547	C1orf21	-3.051	2.25315	NUDT7	-3.229	2.33551
			SLC46A3	3.049	2.19889				SLC6A9	2.282	2.20001	GPR176	2.404	2.05244	LOC100133286	3.082	2.09687	LRRC58	-2.053	2.19764	TPPP	-2.667	2.21618				PPP3CC	-2.579	2.1223	ZBTB10	-3.039	2.27727	EDEM2	-3.225	2.31477
			MCIDAS	3.046	2.68715				CXCL16	2.282	2.09313	MTUS2	2.403	1.98307	MIR4435-2HG	3.079	2.20252	ACAT2	-2.051	2.56255	VSTM2L	-2.667	2.04312				SLC13A3	-2.577	2.33762	FAM46C	-3.037	2.30633	NCALD	-3.225	2.29213
			LINC00504	3.043	2.30941				MEIS1	2.28	2.19587	ARMCX3	2.398	2.08451	TPX2	3.079	2.18805	MIB1	-2.051	2.21887	EFNB2	-2.667	2.02219				KIF7	-2.573	2.15481	C2orf74	-3.036	2.29931	KLK12	-3.225	2.23848
			ZNF223	3.042	2.12455				MFAP2	2.279	2.2767	AR	2.398	2.05375	FAXDC2	3.076	1.8588	NBPF1	-2.05	2.22422	TCEAL8	-2.663	1.98846				L3MBTL3	-2.57	2.24531	ZNF730	-3.032	2.31047	CLYBL	-3.222	2.23998
			CCP110	3.041	2.23518				ZNF747	2.277	2.30521	MCIDAS	2.393	2.06106	TMEM63C	3.074	2.23648	PRKAR2A	-2.047	2.29767	C6orf7	-2.662	2.2699				LGALS3BP	-2.566	2.29935	TMEM47	-3.031	2.29355	SIAE	-3.222	2.16932
			ISYNA1	3.04	2.30354				RAB26	2.275	2.14046	NECAB3	2.391	2.06006	APC	3.071	2.17317	IQGAP2	-2.043	2.42551	ZNF626	-2.659	2.16966				PSMB3	-2.561	2.04042	CTTNBP2	-3.031	2.27452	ST5	-3.221	2.32502
			ZHX1	3.04	2.22339				FAM83D	2.275	1.93791	CNTD1	2.388	2.00371	HIST1H2AI	3.067	1.97665	DARS2	-2.035	2.42087	RUNDC3A-AS1	-2.658	2.22777				DLX3	-2.56	2.05873	ARHGDIG	-3.028	2.32994	ARHGEF40	-3.212	2.25737
			EHD3	3.029	2.57039				SEMA6C	2.273	1.84145	KAT2B	2.386	2.05342	AQP3	3.067	1.84445	SREBF1	-2.034	2.35657	CDC14B	-2.655	2.01224				GAS7	-2.558	2.5312	SERPINE2	-3.027	2.33306	FBXO6	-3.211	2.30651
			PGPEP1	3.029	2.45886				MFSD2A	2.269	1.92495	PIP	2.384	2.08024	DDAH1	3.063	2.19162	SCML2	-2.032	2.39617	SAMD4A	-2.653	1.95091				C15orf59	-2.555	2.03786	CDC6	-3.027	2.23228	LINC01016	-3.21	2.27332
			TMEM9	3.027	2.50731				ARHGEF2	2.264	2.33446	CHST15	2.383	2.00548	HIPK3	3.063	2.11491	CERS6	-2.031	2.36259	GCGR	-2.652	2.21475				KIF16B	-2.554	2.50803	KCNQ5	-3.024	2.3381	SUPT4H1	-3.206	2.32441
			CKMT1B	3.027	2.38401				HABP2	2.262	2.09822	DLG4	2.381	2.04851	GHR	3.06	2.16382	SOCS4	-2.029	2.20978	SKAP2	-2.648	2.11349				STARD3	-2.552	2.17968	VWF	-3.024	2.32622	LAMB1	-3.205	2.1672
			ZNF100	3.021	2.24628				BCAR3	2.261	2.20373	ANKRD24	2.378	2.10044	RTBDN	3.059	2.2527	ARHGAP11B	-2.026	2.48551	PQLC3	-2.648	2.07361				STYK1	-2.549	2.455	RHBG	-3.021	2.33056	TSPAN6	-3.202	2.2944
			ZWINT	3.017	2.29718				RPS27L	2.26	2.17311	STOM	2.374	2.09715	NUDT12	3.059	2.18627	SEL1L3	-2.025	2.49091	FAM86HP	-2.646	2.27643				CPVL	-2.548	2.47807	BSN	-3.02	2.31888	ANOS1	-3.201	2.26052
			CHD9	3.017	1.82251				2023-09-01	2.254	2.0658	TRANK1	2.373	1.97038	FCHO2	3.057	2.13888	ANKRD22	-2.024	2.31241	C1orf21	-2.646	2.05381				DSC2	-2.547	2.26258	BPIFA4P	-3.019	2.31526	ARPIN	-3.198	2.16298
			BBIP1	3.013	2.54731				TTC36	2.254	1.87711	SHB	2.369	2.10081	KIF20B	3.056	2.12634	AMMECR1	-2.021	2.35857	TIMP2	-2.645	1.9879				CDKL5	-2.547	2.07995	F2R	-3.009	2.3201	ZNF702P	-3.189	2.234
			CDR2L	3.012	2.53721				SERTAD4-AS1	2.251	2.16878	ORAI3	2.367	2.09137	HYI	3.055	2.21607	PCNA	-2.02	2.57775	PRUNE2	-2.636	2.27807				ZNF853	-2.545	2.21507	ELFN2	-3.005	2.26908	TMOD2	-3.185	2.22037
			OAZ3	3.012	2.44979				PSMC5	2.244	2.06785	EGLN1	2.364	2.06442	DOC2A	3.055	2.15219	PDK1	-2.019	2.35129	PDIA2	-2.636	2.11994				SPSB4	-2.54	2.34017	GPER1	-3.001	2.30339	ZNF552	-3.181	2.31836
			RFX2	3.011	2.53522				LIPE	2.242	2.16707	MIF4GD	2.364	2.06375	SLITRK4	3.054	2.02368	NFASC	-2.019	2.32705	FOXP2	-2.635	1.96806				CDC14B	-2.539	2.0856	MEAT6	-3	2.32315	BLVRA	-3.181	2.13848
			ODF2L	3.009	2.13787				ADGRB1	2.236	1.9138	HIST1H2BH	2.359	2.07055	CDC73	3.048	2.22374	ACAP2	-2.019	2.23363	SEMA5A	-2.635	1.84814				ITCH	-2.538	2.52529	GPC6	-2.997	2.25107	ZBTB18	-3.175	2.17189
			TTC9	2.998	2.52442				MKRN3	2.235	2.04622	FAM214A	2.358	2.07468	CCP110	3.046	2.1108	POLA2	-2.017	2.51894	SARM1	-2.634	2.43297				AHR	-2.535	2.49507	ANTXR2	-2.99	2.30928	IL1RN	-3.174	2.26581
			SOGA1	2.995	2.00222				LINC00993	2.233	2.08846	RORA	2.353	1.97945	CDC45	3.044	1.6922	CENPW	-2.016	2.48373	LOC283140	-2.634	2.24019				KHDRBS3	-2.534	2.09422	STARD3	-2.989	2.26854	PHYH	-3.171	2.20529
			FHOD1	2.993	2.39827				PYCARD	2.232	2.15066	MCM3AP	2.351	2.11234	PLCB4	3.042	2.16804	CKS2	-2.016	2.47405	NUMBL	-2.631	2.0743				DHRS2	-2.534	1.91789	HOPX	-2.986	2.28282	KLF8	-3.171	2.19387
			ZNF717	2.993	2.177				MB21D1	2.231	1.91813	DZANK1	2.349	2.05014	MTG1	3.041	2.25789	CARNMT1	-2.014	2.22032	DPY19L1P1	-2.63	2.19162				FAM13C	-2.523	2.38451	SCIN	-2.984	2.29298	B3GNT7	-3.169	2.28373
			GHR	2.987	2.34128				TRIP10	2.227	2.27781	HIST1H2BF	2.349	1.95885	VPS13C	3.041	2.12983	NF1	-2.012	2.28509	PCTP	-2.63	2.09148				TPPP	-2.521	2.26365	LINC00664	-2.983	2.30456	LINC01138	-3.159	2.30768
			TCEA3	2.986	2.55245				LRP1	2.227	1.84064	SEMA4A	2.348	2.08522	DNAH5	3.039	1.87538	SYNPO2L	-2.011	2.50939	TNFRSF25	-2.626	2.20722				FAM19A5	-2.517	2.42604	DLX3	-2.983	2.297	DTD1	-3.157	2.14047
			IRF7	2.985	2.64167				SFXN3	2.226	2.22819	PPIP5K1	2.347	2.09606	STK26	3.038	2.10783	SMC1A	-2.011	2.36124	LINC01016	-2.626	2.15783				ZBTB18	-2.517	2.18635	ARHGAP24	-2.976	2.32254	GABRB3	-3.153	2.25373
			A1BG-AS1	2.985	2.32261				PRR34-AS1	2.226	1.96289	ABCC11	2.344	2.04141	SLC39A8	3.036	2.24048	DICER1	-2.011	2.24787	LINC00888	-2.623	2.18226				ARHGEF40	-2.516	2.36514	SIAE	-2.974	2.24031	AMPD3	-3.152	2.25167
			PLK2	2.985	2.18314				BRSK1	2.225	2.20653	MANSC1	2.343	2.07226	PTTG1	3.034	2.131	ZNF876P	-2.01	2.47144	SHISA2	-2.623	1.8368				FKBP9	-2.515	2.24995	KIAA1211L	-2.973	2.268	PACSIN1	-3.145	2.24757
			SPG11	2.982	2.07121				FAM3A	2.224	2.28845	MT2A	2.339	2.06139	N4BP2	3.033	2.14327	HOOK1	-2.008	2.20648	CLUL1	-2.622	2.23369				RPL19	-2.514	2.10116	AIF1L	-2.973	2.25945	UCP2	-3.141	2.17103
			NAV1	2.98	2.19117				ODF3B	2.224	1.93715	TCN2	2.339	2.01501	ODF2L	3.027	2.07678	KITLG	-2.007	2.14725	EDEM2	-2.622	2.10015				CCDC110	-2.513	2.3332	EDARADD	-2.969	2.28562	ZNF528-AS1	-3.138	2.22567
			GNPNAT1	2.978	2.4597				EML6	2.223	2.13805	LRRC37A3	2.337	2.03854	ANKRD36B	3.024	2.19977	CAMK2D	-2.006	2.27342	DUSP14	-2.621	2.08018				RBP1	-2.51	2.20747	CWC25	-2.962	2.31107	IRX4	-3.138	2.21655
			SCLT1	2.978	2.40045				AP3S1	2.221	2.06479	SUMO2	2.335	2.06884	DMXL1	3.019	2.16635	PPTC7	-2.004	2.1448	C1S	-2.62	2.32874				CACNG4	-2.508	1.902	MLXIPL	-2.957	2.29527	OSR2	-3.128	2.27549
			EGFLAM	2.977	2.46643				NUP85	2.219	2.17094	STS	2.334	2.00636	AMPD2	3.017	2.20948				MYH7B	-2.614	2.2322				NYNRIN	-2.507	2.40478	LOC101929378	-2.946	2.28003	P2RX2	-3.125	2.17619
			BARD1	2.977	2.40632				EPAS1	2.218	2.26099	FOXO4	2.333	2.10008	LEO1	3.016	2.243				PDE2A	-2.614	2.09327				NOSTRIN	-2.504	2.35577	PCTP	-2.946	2.2621	MYH7B	-3.124	2.27062
			LRRCC1	2.975	2.48462				ADGRB2	2.217	2.16749	PRX	2.331	2.06986	UBE2C	3.016	2.13296				DMGDH	-2.611	2.1688				BSN	-2.504	2.32696	NRXN3	-2.946	2.24285	ORMDL3	-3.122	2.25322
			TMEM63C	2.975	2.36079				C1orf145	2.217	1900-01-02 02:10:59	GALNT6	2.322	2.05972	REEP6	3.014	2.15838				ZNF137P	-2.606	2.21238				KALRN	-2.501	2.18456	PCDH19	-2.945	2.27562	CLCF1	-3.119	2.23006
			C17orf58	2.975	2.1347				SSR2	2.215	2.21843	OAF	2.32	1.91116	IFI27	3.012	1.78088				TP53	-2.6	2.15617				DMTN	-2.495	2.29819	GDF5	-2.944	2.27397	NEO1	-3.119	2.11907
			SLC39A4	2.974	2.02525				ENHO	2.214	1.79719	OASL	2.318	1.94401	CLIC3	3.009	2.11266				ADCY1	-2.598	2.2966				LIFR	-2.494	2.23616	LINC00865	-2.94	2.31286	SCUBE2	-3.112	2.23948
			SUSD2	2.971	2.30413				IDS	2.212	2.27176	FAM167A	2.314	1.97917	TTLL7	3.007	2.09435				ZNF185	-2.598	2.0444				BCAS4	-2.494	2.025	FBXO6	-2.94	2.30164	GAS6	-3.103	2.26262
			C1orf115	2.966	2.16244				CES3	2.204	1.81972	SSPO	2.305	2.04624	EBLN3	3.003	2.15466				LOC100270804	-2.597	2.27697				C12orf75	-2.483	2.16578	POTEF	-2.939	2.2817	C1orf21	-3.102	2.1275
			SPC24	2.965	2.52929				SNHG11	2.2	2.20279	CES4A	2.304	2.05047	VILL	2.997	2.20483				LGALS3	-2.597	1.94704				PALLD	-2.483	2.12618	DOK5	-2.938	2.26638	MLXIPL	-3.101	2.23104
			FRG1CP	2.964	2.38541				SLC10A3	2.197	2.10747	INPP5J	2.301	2.03822	DDI2	2.995	2.13139				RASSF2	-2.595	2.0271				ELFN2	-2.475	2.10449	IRX4	-2.935	2.27071	LOC728743	-3.099	2.21182
			AKAP11	2.963	2.01463				KCTD2	2.195	2.25047	C11orf54	2.3	2.06409	ZNF583	2.991	2.18406				IL1RN	-2.591	2.17831				DCLK1	-2.474	1.97927	FARP1	-2.934	2.23528	SLC6A3	-3.095	2.25947
			SPPL2A	2.962	2.48197				NMU	2.19	1.91404	ACADSB	2.297	2.00459	FEM1C	2.988	2.14488				PTGER3	-2.591	2.14469				CYP2G1P	-2.473	2.29761	SNTA1	-2.929	2.24438	PCGF5	-3.095	2.13927
			PALMD	2.96	2.38331				ANKRD24	2.188	2.09205	PPARD	2.294	2.02631	MND1	2.987	1.89555				SYTL5	-2.59	1.92773				SYNRG	-2.471	2.45835	C1orf64	-2.926	2.20859	HTR7	-3.094	2.29497
			SIGMAR1	2.96	2.1671				MICALL1	2.186	2.21316	LOC283788	2.291	2.07158	TTC9	2.986	2.17404				DET1	-2.589	2.21286				IGFBP4	-2.467	1.98544	SYNE1	-2.923	2.221	RUNDC3A-AS1	-3.09	2.20344
			GNAO1	2.959	2.39037				PLA2G6	2.186	1.90246	ZNF747	2.291	2.06816	MKRN3	2.982	2.18894				GPM6B	-2.587	2.01313				RBPMS	-2.467	1.97595	MYO5A	-2.906	2.27343	ADCY1	-3.084	2.23154
			EGLN1	2.958	2.4409				PLK3	2.185	1.89644	COL11A2	2.291	2.04982	LOC101928358	2.977	2.11567				LY6G6C	-2.587	1.95716				FGF12	-2.466	2.45667	AURKA	-2.906	2.24797	TMEM2	-3.083	2.12174
			SASH1	2.955	1.97212				KCNC4	2.183	2.24428	CKMT1B	2.289	2.07745	TTK	2.976	2.05956				GAS6	-2.586	2.1207				CRYL1	-2.462	2.22085	AMOT	-2.893	2.21143	BRINP1	-3.081	2.25999
			BISPR	2.954	2.35879				ICT1	2.181	2.02376	CRACR2B	2.289	2.026	KRT23	2.975	1.90288				HMGCS2	-2.586	2.10492				SMOC2	-2.458	2.50429	GCNT1	-2.891	2.20906	FAM189A1	-3.079	2.27713
			CA8	2.943	2.50084				HN1	2.18	1.81569	FUZ	2.288	2.01592	TMEM106A	2.973	2.17533				P2RY2	-2.582	2.09076				TENM4	-2.458	2.3938	PNMT	-2.89	2.25055	KIAA1211L	-3.077	2.20069
			FOXRED2	2.942	2.55039				PPP1R3D	2.177	2.10672	MEIS1	2.284	2.06646	ST6GALNAC2	2.972	2.0792				KLF8	-2.58	2.26188				DGCR5	-2.458	2.35976	RAPGEFL1	-2.887	2.24387	C7orf13	-3.076	2.23798
			NEURL1B	2.94	2.33184				ARFGEF3	2.177	1.75749	SNED1	2.284	2.05112	VPS13B	2.971	2.14609				IL2RB	-2.576	2.06142				LOC101929613	-2.455	2.45918	GNG4	-2.886	2.27016	SERPINE2	-3.069	2.23748
			BTNL9	2.934	2.47499				ARSG	2.175	1.89621	MEGF8	2.282	2.0685	TMC4	2.97	2.21513				RAB32	-2.573	1.96324				LRFN4	-2.452	2.24633	FRAS1	-2.886	2.21332	HGD	-3.069	2.21893
			NXPE3	2.933	2.57582				PTPRU	2.172	2.21603	INPP5B	2.282	2.03254	RIC1	2.966	2.14852				ZNF518B	-2.572	2.02648				ZNF701	-2.449	2.31776	RASGRF1	-2.881	2.28843	ATP11B	-3.062	2.16172
			SIPA1	2.926	2.49718				RPL38	2.172	2.03217	SLC40A1	2.281	2.02384	EGLN1	2.958	2.1365				TMC5	-2.571	2.10455				C5AR2	-2.442	2.24122	CEACAM5	-2.88	2.22981	GRB10	-3.059	2.06859
			CDK18	2.918	2.27917				AMBP	2.171	1.76338	CYP4F29P	2.281	1.9359	ZNF737	2.958	2.11454				GOLM1	-2.571	1.88969				NLGN4X	-2.438	2.04817	REREP3	-2.878	2.27617	APBB1	-3.05	2.21941
			MCM5	2.918	2.25662				MT2A	2.17	2.25465	DHRS3	2.28	2.05474	EGLN3	2.958	1.93845				FYN	-2.569	2.1654				LINC00672	-2.437	2.0584	TMSB4X	-2.874	2.26051	DMTN	-3.041	2.19886
			DISP2	2.918	2.17483				SPTBN5	2.169	2.14778	PLA2G6	2.279	2.04527	HMMR	2.956	2.12867				HOMER2	-2.568	2.11879				ZNF888	-2.434	2.22426	ANKRD6	-2.873	2.26264	USHBP1	-3.037	2.21989
			ERVMER34-1	2.917	2.31776				ZSCAN5A	2.168	1.9691	SLC30A4	2.279	1.95753	ZNF100	2.956	2.05104				MPP7	-2.568	1.93515				MAPRE2	-2.425	2.30169	CLIC4	-2.87	2.20625	LINC00885	-3.033	2.23698
			ZFPM2	2.917	2.05054				BNIPL	2.168	1.81589	AGAP2	2.278	1.98985	C19orf57	2.955	2.00285				FSTL4	-2.568	1.89901				CWC25	-2.425	2.15942	UCA1	-2.867	2.25419	FSTL4	-3.033	2.14528
			SLC30A4	2.915	1.74959				VEGFA	2.164	2.19495	IFIT2	2.272	1.86171	PLK1	2.952	2.09399				TRPC4AP	-2.566	2.2268				C7orf13	-2.424	2.2194	PIP4K2B	-2.857	2.27125	GCGR	-3.032	2.20391
			SYT12	2.914	2.29147				LINC00467	2.164	1.93338	RAB17	2.27	1.90258	SH3BP1	2.95	2.17232				CYTH3	-2.566	2.07775				TBXAS1	-2.421	2.26205	ZNF888	-2.853	2.26477	MSRB3	-3.032	2.18142
			CKMT1A	2.912	2.29374				PTMS	2.163	2.11501	PABPC1L	2.269	1.98899	CDIP1	2.946	2.19117				ACRBP	-2.561	2.16625				ADAMTS17	-2.419	2.2734	GPR161	-2.851	2.24081	NLGN4X	-3.032	2.13374
			TGFB3	2.909	2.54936				SORD	2.16	2.21411	LOC100505715	2.266	2.06307	PDE4DIP	2.946	2.14207				KLK10	-2.561	1.99443				SOCS7	-2.417	2.38806	MGAT5B	-2.85	2.26531	STON1	-3.021	2.08198
			SDHAF3	2.905	2.29546				MAFIP	2.159	2.16664	PCDHA12	2.264	1.93918	ERCC6L	2.944	1.92634				NOSTRIN	-2.56	2.24833				CASS4	-2.416	2.37059	TBXAS1	-2.849	2.25734	SLC13A3	-3.02	2.22133
			IQGAP2	2.905	1.79798				CD55	2.156	2.12462	RTN4RL2	2.262	2.0316	LOC400940	2.942	2.01255				TNNT2	-2.557	2.06612				MEX3A	-2.408	2.48604	C1orf226	-2.847	2.21523	KIAA0895	-3.014	2.10488
			KAT2B	2.903	1.98621				RNF152	2.152	1.73265	SUN2	2.261	2.06748	RGS3	2.941	2.21371				AMY2B	-2.556	2.27972				TCEAL8	-2.407	2.00922	BMPR1A	-2.847	2.20438	LRP2	-3.012	2.1749
			KRT23	2.899	1.836				TFEB	2.148	2.1196	CXCL16	2.26	2.06039	EHF	2.935	2.11869				SMAD9	-2.555	2.19479				LINC00888	-2.402	2.207	PLCB1	-2.846	2.20485	GBP2	-3.011	2.08233
			CEP128	2.894	2.21523				PPIP5K1	2.144	2.0964	FAM78A	2.26	2.00342	AMH	2.935	2.06056				PIK3IP1	-2.555	2.07844				TP53	-2.402	2.18905	SKA2	-2.845	2.23129	CDK6	-3.01	2.18318
			KIAA2022	2.891	2.11162				FAH	2.143	2.19816	MST1	2.259	2.0508	FBXL16	2.934	2.18849				ZNF625	-2.555	2.07087				NDRG4	-2.399	2.39452	FADS1	-2.845	2.20672	SLC8B1	-3.007	2.20995
			MIA3	2.889	1.99357				CCDC24	2.141	2.14696	CKMT1A	2.259	2.04559	LOC728323	2.934	2.08128				ANKRD6	-2.554	1.99932				CNKSR2	-2.396	2.3251	PUS7	-2.841	2.23829	SIAH2	-3.007	2.1823
			AGAP2	2.886	1.90016				A1BG	2.139	2.20466	PCOLCE	2.259	2.03569	PWAR5	2.929	2.22325				ERP27	-2.552	1.95013				FAIM2	-2.39	2.28002	NFASC	-2.838	2.26692	PDE2A	-3.003	2.21229
			ZNF583	2.881	2.47155				TMEM25	2.137	2.2484	PPAP2C	2.256	2.05441	ZBTB37	2.927	2.18494				PP14571	-2.551	2.34319				ORMDL3	-2.39	2.10412	GRB10	-2.838	2.18213	LOC100270804	-3.001	2.24655
			POC1A	2.881	2.33748				CCDC155	2.134	2.10859	IKBKE	2.256	2.01986	HIST1H2BH	2.925	2.1469				DDIT3	-2.548	2.15286				TRIM36	-2.389	2.40035	TMEM38B	-2.834	2.21715	PEX11A	-2.999	2.16256
			CCSAP	2.881	2.32936				DISP2	2.134	1.96262	SAMD8	2.256	1.97366	MAST4	2.925	2.13453				STON1	-2.547	2.10161				SYT7	-2.388	2.3838	ZBED1	-2.829	2.20718	THRA	-2.998	2.24502
			NCOA2	2.88	1.65082				FOXP3	2.13	2.18412	SERTAD4-AS1	2.255	2.0624	RAB23	2.925	2.11983				TGFBR2	-2.547	1.98341				LMX1B	-2.388	2.33383	ACPP	-2.829	2.22882	SLAIN1	-2.998	2.12021
			LEO1	2.878	2.46558				RORA	2.13	1.72561	NTPCR	2.253	2.04077	SGOL1	2.922	2.02277				CCDC85A	-2.544	1.93465				OLFM2	-2.387	2.14655	KIFC3	-2.828	2.24336	MAML2	-2.994	2.13178
			SLFN12	2.878	2.09435				METRN	2.129	2.05507	PTPRU	2.251	2.00992	RORA	2.918	2.01463				STMN3	-2.542	2.12609				PYGO1	-2.384	2.3202	SUSD1	-2.827	2.249	SOX11	-2.988	2.15507
			CERS6	2.876	2.14187				DAPK2	2.129	1.87513	PCDH20	2.251	1.81998	CACNA1D	2.915	2.09507				CFAP70	-2.542	2.11727				LEF1	-2.381	2.23466	KIAA1211	-2.825	2.18792	ZNF563	-2.987	2.19568
			UBE2L6	2.873	2.31059				BAHCC1	2.128	2.0385	PLEKHA6	2.25	2.00489	CDKN2C	2.914	2.13729				MAPK12	-2.536	2.01824				TGFBR2	-2.38	2.04557	ZC3H12C	-2.824	2.2308	ZNF625	-2.986	2.13217
			TNFAIP8L1	2.872	2.31656				CIART	2.125	2.22329	LEO1	2.249	2.05673	SPHK1	2.906	2.1248				NPY1R	-2.536	1.80219				IYD	-2.379	2.34466	KCNC1	-2.822	2.25682	DNM1	-2.985	2.22277
			CEP152	2.872	2.05909				GTSE1	2.123	2.2228	LMNTD2	2.248	2.04819	OXR1	2.904	2.09256				PKP2	-2.532	2.03206				LMO3	-2.379	2.33889	IFI35	-2.819	2.20021	RAPGEFL1	-2.984	2.16508
			GPR137C	2.871	2.37088				EPB41L4A	2.122	2.09676	AMIGO2	2.245	1.90424	KIAA0825	2.902	2.1634				C1R	-2.523	2.20442				CMAHP	-2.378	2.26796	ARPIN	-2.819	2.1947	SLC9B2	-2.982	2.18186
			CCNYL1	2.87	2.20211				MIF	2.122	1.9284	GGA3	2.241	2.03379	PJA2	2.902	2.10672				SVOPL	-2.518	2.11387				PLXDC2	-2.377	1.93488	STMN3	-2.817	2.22538	TNNT2	-2.982	2.14649
			C2orf48	2.87	1.98369				HAGHL	2.121	2.06921	HIST1H4E	2.237	1.92593	TNK2	2.901	2.15672				TGM1	-2.511	2.17962				CCDC113	-2.372	2.21173	COL18A1	-2.811	2.19745	RPL27A	-2.979	2.1706
			PLAC1	2.869	2.22388				SLC7A11	2.121	1.65103	SFMBT2	2.234	2.06173	USP53	2.901	2.02399				C1orf64	-2.51	2.30588				P3H2	-2.364	2.30816	CDK6	-2.807	2.22294	DPY19L1P1	-2.977	2.20115
			UHRF1BP1L	2.866	2.07464				CNOT10	2.118	2.23566	F8	2.23	2.02415	CNN3	2.9	2.13531				TSPAN6	-2.509	2.09979				SALL4	-2.363	2.24788	SYDE1	-2.804	2.2584	PLCD3	-2.976	2.11755
			3-Sep	2.865	2.31957				RBL1	2.115	2.14942	HABP2	2.229	2.05276	PPP1R12B	2.896	2.12596				C6orf141	-2.509	2.05743				LPIN2	-2.361	2.27725	MAPK12	-2.803	2.21237	VGLL1	-2.975	2.19522
			DYNC1LI1	2.859	2.37567				LTBP4	2.114	1.95388	KIAA0825	2.229	2.03474	HK2	2.894	2.04877				VASH1	-2.504	2.11917				DNHD1	-2.359	2.15397	SALL4	-2.802	2.25787	BTN3A2	-2.975	2.19252
			ARMCX3	2.857	2.30296				PRX	2.112	1.91861	ARHGEF2	2.226	1.99442	ISYNA1	2.89	2.09363				4-Sep	-2.503	2.11956				PFDN4	-2.359	2.04363	ABCC2	-2.802	2.22052	OGDHL	-2.972	2.22085
			SEC24D	2.857	2.24884				LEO1	2.111	2.16068	NCDN	2.223	2.03632	LMTK3	2.888	2.14167				PCDHGC3	-2.501	2.09005				LRRK2	-2.353	2.13885	LRRC59	-2.799	2.23428	MYO10	-2.972	2.03323
			MBNL3	2.857	2.11425				ZNF22	2.11	2.28562	NEIL1	2.222	2.04721	KIAA2026	2.887	2.17706				CD44	-2.501	1.83984				PPM1E	-2.352	2.21988	MATK	-2.796	2.25367	MICAL1	-2.968	2.15178
			HOMER1	2.857	2.08474				GGA3	2.109	2.1868	TNFSF10	2.221	1.93691	ABCA3	2.887	2.12097				GBP2	-2.499	1.88411				ZNF257	-2.352	2.10523	TNFRSF19	-2.791	2.21048	ARL2	-2.966	2.10305
			FAM84B	2.855	2.22582				C2orf54	2.109	2.17051	PLA2G4C	2.221	1.91912	ALDH6A1	2.886	2.14933				SLC8B1	-2.498	2.16838				BLVRA	-2.352	2.06445	TBX2	-2.788	2.25576	BZRAP1-AS1	-2.964	2.22519
			TLE6	2.854	2.4433				DNAJC22	2.109	2.04234	CELF6	2.219	1.93817	TMEM135	2.885	2.12789				KCNJ13	-2.493	2.0668				ENPP4	-2.349	2.12774	SYNC	-2.787	2.23628	ACSS2	-2.964	2.18274
			PCDHGA10	2.851	1.91898				C9orf142	2.109	1.92741	MYD88	2.216	2.04366	CASD1	2.879	2.0087				FAM189A2	-2.493	1.97457				DOK5	-2.349	2.11085	MIEN1	-2.787	2.22197	GRIK5	-2.963	2.16088
			RGS16	2.851	1.83501				ANKRD18A	2.108	1.59393	GNB3	2.216	1.99413	BRCC3	2.878	2.15631				GABRE	-2.493	1.91325				PPP1R1A	-2.347	2.34402	NOSTRIN	-2.785	2.25211	ANXA11	-2.962	2.13061
			HOXB3	2.848	2.38682				ANXA2R	2.107	2.20513	EBLN3	2.214	2.03759	PLAC1	2.871	2.13413				WWOX	-2.492	2.22729				PRKXP1	-2.347	2.25517	SGSM1	-2.785	2.23378	SVOPL	-2.959	2.24401
			DLEU1	2.847	2.26507				PDE4B	2.104	1.67119	KCNC4	2.214	1.96284	RAD51	2.871	1.74354				TRNP1	-2.492	2.08685				RAE1	-2.346	2.02935	EIF6	-2.784	2.2398	EFEMP1	-2.959	2.22859
			FNDC3A	2.844	1.96431				MVB12A	2.103	2.13965	DGKH	2.213	1.97202	FAM84B	2.87	2.12365				GGTA1P	-2.492	1.90619				PAQR8	-2.344	2.17398	IRF5	-2.784	2.23278	PDIA2	-2.956	2.12519
			RTKN2	2.842	2.10751				PRDM5	2.103	1.96022	FAM13A-AS1	2.212	2.02848	VPS9D1-AS1	2.869	1.99852				BZRAP1-AS1	-2.488	2.11312				PITPNM2	-2.341	2.12735	NHSL2	-2.783	2.2138	SOD3	-2.95	2.17967
			PGM1	2.841	2.16455				ROM1	2.102	2.21459	HAGHL	2.211	1.96876	TP53BP1	2.866	2.14287				PDE9A	-2.488	2.10937				TIMP2	-2.339	2.00007	ARHGAP42	-2.781	2.18747	DKK1	-2.949	2.18362
			TFR2	2.84	2.1731				GJC3	2.1	2.09277	SLC16A6	2.208	1.96659	ZNF281	2.866	2.10195				SPATA20	-2.487	2.24936				RNF24	-2.338	2.37541	APBA1	-2.78	2.25629	HEY2	-2.948	2.21798
			LIN54	2.839	2.03362				TCN2	2.099	1.90668	ODF3B	2.207	2.01141	ABCA17P	2.864	2.14407				ING4	-2.486	2.12998				CCDC71L	-2.338	2.15149	COL9A2	-2.779	2.22783	FYN	-2.947	2.20761
			TUBA4A	2.839	1.83205				SNHG9	2.099	1.86582	SAMD11	2.207	1.98504	SLC25A43	2.864	2.10709				EFEMP1	-2.485	2.09797				APOBEC3F	-2.33	2.21268	CXCL17	-2.777	2.24952	DET1	-2.946	2.15713
			BLM	2.835	2.54122				STK32C	2.096	2.13845	GLI3	2.205	2.00283	ROBO2	2.864	1.9191				C9orf89	-2.485	1.95272				DCLK2	-2.328	2.04719	EME1	-2.777	2.16054	POF1B	-2.942	2.11604
			PLXNB3	2.833	2.13155				LIX1L	2.09	2.12931	MCC	2.204	1.88986	FMOD	2.862	1.94399				FSCN1	-2.483	2.08615				YY2	-2.325	2.13366	DKK1	-2.756	2.23328	TNFRSF25	-2.94	2.1526
			ABCD1	2.831	2.42674				GDPD5	2.09	2.08489	FAM63B	2.201	1.99586	MFAP2	2.859	1.92756				FAM65A	-2.482	2.07914				NGFRAP1	-2.321	1.95074	TMOD2	-2.754	2.20391	TRNP1	-2.939	2.1845
			TC2N	2.829	2.20027				MAFG-AS1	2.088	2.11198	ACCS	2.2	1.98224	STAT1	2.857	1.9283				SLC9B2	-2.478	2.08123				POTEE	-2.319	2.26045	C7orf13	-2.753	2.22636	LOC440910	-2.936	2.14811
			NFIB	2.825	2.47847				PPFIA3	2.085	2.09567	MAPK8IP3	2.199	1.98588	TMED8	2.855	2.13335				PHF21B	-2.477	2.25872				CMTM7	-2.318	2.12346	KLF12	-2.744	2.1738	LYRM9	-2.926	2.14568
			ABCA17P	2.825	2.14027				YBEY	2.083	2.05046	SYNGAP1	2.198	2.04786	SEC24D	2.855	2.11117				ARMCX1	-2.477	2.10826				NCR3LG1	-2.314	1.93413	TCAP	-2.737	2.21955	PIEZO2	-2.926	2.05495
			TMEM135	2.824	2.10788				FAM13A-AS1	2.083	2.04395	IFT52	2.196	2.00725	ZNF81	2.855	2.04588				ZNF134	-2.477	2.04601				ERP27	-2.313	1.97733	TYMS	-2.736	2.14726	LRRN2	-2.922	2.18098
			PHLDB2	2.824	1.90806				TMEM80	2.079	2.03595	ELK4	2.193	2.02693	UHRF1BP1L	2.853	2.09904				ANOS1	-2.476	2.12881				ALPK3	-2.312	2.21363	DLC1	-2.732	2.22489	MAP3K8	-2.92	2.15796
			ZFP37	2.823	2.10714				RAB4A	2.078	2.09349	KRTCAP3	2.193	1.96525	RAD54L2	2.852	2.08653				SUPT4H1	-2.476	2.05644				TOM1L1	-2.307	2.25151	GPM6B	-2.729	2.2303	AKAP3	-2.917	2.19658
			CPNE7	2.822	2.3555				FAM78A	2.076	2.22134	INPP1	2.192	1.86703	IPMK	2.851	2.06189				BEX2	-2.474	2.14672				MCOLN2	-2.305	2.27891	BEX5	-2.727	2.22392	ZBTB20	-2.913	2.10746
			SYNJ1	2.822	2.06444				SHB	2.076	2.20983	RBKS	2.19	1.96337	ZNF431	2.85	2.07816				MAP6D1	-2.474	1.91946				C2orf74	-2.304	2.01886	FAHD2B	-2.727	2.22149	ARHGEF28	-2.908	2.14771
			ALOX15	2.821	2.24475				MORC2-AS1	2.07	2.13207	TEF	2.189	2.00695	ESD	2.848	2.11341				AMPD3	-2.473	2.03019				ALDH3B2	-2.3	1.97955	LRFN4	-2.727	2.2119	VASH1	-2.907	2.19028
			LYST	2.816	2.11576				ENTPD2	2.068	2.07024	PRRT1	2.187	2.02879	PDZD8	2.848	2.06724				TDRP	-2.471	1.99961				DOCK6	-2.298	2.30286	FAM129A	-2.726	2.16392	SNF8	-2.906	2.17576
			AQP3	2.814	1.94042				DNAAF3	2.067	2.1519	TRIP10	2.187	2.01713	OIP5	2.846	2.02429				GPNMB	-2.47	1.79454				STXBP4	-2.298	2.19633	CYTH3	-2.721	2.16222	FSCN1	-2.905	2.16762
			CDCA3	2.812	2.1827				PCSK6	2.067	2.07925	LINC01252	2.185	1.98363	CDCA2	2.845	2.05528				DKK1	-2.467	2.10529				MCAM	-2.295	2.06209	MAP3K7CL	-2.719	2.22441	HMGCL	-2.903	2.08548
			RTN1	2.812	2.08333				SLC7A8	2.066	2.0564	HIST1H2BC	2.181	1.8778	PSD	2.842	2.11529				DENND3	-2.467	2.03961				VOPP1	-2.294	2.09859	RUNDC3A-AS1	-2.719	2.20298	SGCB	-2.894	2.21088
			PRIM1	2.808	2.40558				LHPP	2.065	2.13406	YBX2	2.179	2.02078	FAM83F	2.841	2.04014				ABCC2	-2.465	2.12109				SCN1A	-2.287	2.28958	CLTC	-2.718	2.19653	MB	-2.891	2.11192
			PCDH20	2.804	2.4855				IKBKG	2.065	2.10153	TMEM25	2.177	2.0291	RAB3GAP2	2.836	2.11642				CLCF1	-2.465	2.04057				RUNDC3A-AS1	-2.287	2.20889	FSTL5	-2.707	2.20765	SCNN1G	-2.888	2.18538
			STK32B	2.801	1.94961				IER3	2.065	1.62921	LRCH1	2.176	2.00254	EIF4E3	2.833	2.13022				DSP	-2.464	1.99529				GRAMD2	-2.286	2.08596	DMTN	-2.705	2.22734	ACSM3	-2.886	2.18938
			ABCG1	2.796	1.85018				CA8	2.064	2.19222	KLF17	2.175	1.99933	RSPH3	2.832	2.12673				PALLD	-2.464	1.96511				IKZF1	-2.284	2.15564	NGFRAP1	-2.701	2.13837	C6orf7	-2.885	2.20901
			DOCK4	2.794	2.06511				TACR2	2.061	2.09932	BLCAP	2.171	1.99184	TGFB3	2.831	2.18011				CENPBD1	-2.463	2.17875				ZBED1	-2.283	2.07334	CYP1A1	-2.699	2.20206	EPB41L1	-2.879	2.12212
			SMC4	2.791	2.20815				BNIP3	2.061	1.89875	DISP1	2.17	1.99788	ETV3	2.829	2.07782				BARX2	-2.463	2.12842				SNTA1	-2.278	2.13128	ARHGEF40	-2.697	2.18524	SAT1	-2.878	2.1655
			GSG2	2.788	2.30006				SNHG6	2.06	2.12037	FDXR	2.17	1.98448	LMBRD2	2.829	2.05007				SNORA21	-2.462	2.15245				PRKCA	-2.277	2.23017	KRT80	-2.697	2.1635	PDX1	-2.877	2.14127
			DUSP4	2.788	2.19027				CCDC163P	2.055	2.14573	MAN1C1	2.17	1.86255	FAM222A	2.828	2.04492				FBXO6	-2.462	2.13867				GFRA1	-2.277	1.87208	LEF1	-2.694	2.19062	ST3GAL4	-2.877	2.09543
			SLC10A3	2.787	2.26454				CYSTM1	2.054	1.89073	PRDM5	2.168	1.92692	ZNF141	2.827	2.08865				TUBB2A	-2.462	2.033				MGAT5B	-2.276	2.1437	IGSF21	-2.69	2.21763	ADPRHL1	-2.875	2.15096
			TNK2	2.787	2.23818				BOLA1	2.05	2.11845	PRODH	2.166	2.01834	ATP2B4	2.826	2.10635				SDR16C5	-2.46	2.13549				SGSM1	-2.276	2.10486	FMN1	-2.689	2.15054	MLLT6	-2.872	2.17663
			EML6	2.781	2.2473				TTC6	2.049	1.6435	TG	2.166	1.96471	NFIX	2.826	2.08478				PLCD3	-2.46	2.04924				DKK1	-2.274	2.16111	CRYL1	-2.679	2.18702	PCTP	-2.869	2.1225
			ARID5A	2.78	2.28864				ARMCX3	2.039	2.08101	LHPP	2.163	2.01022	GFPT1	2.823	2.08059				DHRS3	-2.46	2.04248				BMPR1B	-2.272	2.29415	SCARB1	-2.674	2.21667	PLCE1	-2.867	2.03044
			PARPBP	2.779	2.26295				TMEM45B	2.039	1.95178	EHD3	2.157	2.01652	HIST1H2BC	2.822	1.9527				NUDT7	-2.457	2.05414				STOX1	-2.27	2.10043	SPSB4	-2.673	2.19288	TRPC4AP	-2.858	2.20298
			DCP2	2.777	2.17657				TNFSF10	2.039	1.88734	RPL10	2.156	2.02108	GNAO1	2.822	1.92781				RIN2	-2.45	2.10863				PUS7	-2.27	2.08917	LCT	-2.668	2.19836	ZNF486	-2.858	2.10598
			MTG1	2.775	2.38753				FAM24B	2.038	2.09133	ADGRB2	2.156	1.94095	WDR76	2.82	1.86089				SLC2A1-AS1	-2.449	2.05119				S100A4	-2.269	2.10822	IDH2	-2.665	2.19607	PCDHGC3	-2.858	2.10122
			PLXND1	2.772	2.48996				TNFAIP8L1	2.032	2.021	FAH	2.155	1.95647	TMTC2	2.819	2.08163				COLQ	-2.448	2.17224				GSTA4	-2.268	1.89944	UPK1A	-2.665	2.18301	TUBB2A	-2.855	2.09976
			TLN2	2.77	2.16286				CHMP4B	2.031	2.04654	LHX1	2.152	1.99098	EGFLAM	2.818	2.09221				LOC100128398	-2.446	2.06917				FBXL20	-2.256	2.03882	ELOVL5	-2.664	2.1436	CLUL1	-2.853	2.16424
			FBXL16	2.765	2.38121				ATP6V1G2	2.029	2.01673	LINC00899	2.152	1.93615	RALGPS2	2.817	2.04813				ANO2	-2.442	2.25558				NBPF1	-2.255	2.01704	PACSIN1	-2.659	2.18479	PRUNE2	-2.852	2.14007
			LHX1	2.764	2.4572				APH1B	2.026	1.84287	SLC39A4	2.147	2.01925	PARM1	2.811	1.92319				THEM4	-2.442	2.03866				SLC6A17	-2.251	2.26688	CYP4B1	-2.655	2.14401	ATP7B	-2.849	2.08901
			TMED7	2.762	2.0548				DLSTP1	2.017	2.17268	ZNF582	2.147	2.01562	KIAA0586	2.809	2.1082				RIMS4	-2.441	1.87445				CYP2U1	-2.251	2.23316	NUMBL	-2.654	2.21619	LOC90768	-2.848	2.10931
			FAM109B	2.761	2.33559				RBP5	2.017	2.15648	DCAF10	2.142	1.94172	DPP8	2.809	2.05725				PLEKHG5	-2.439	2.19343				SULF2	-2.243	1.87143	MED12L	-2.651	2.16904	LOC101927178	-2.845	2.17924
			ZDHHC20	2.758	2.10566				MCM3AP	2.016	1.90433	CNTN4	2.142	1.87714	CDK18	2.805	1.80636				AIFM2	-2.431	2.11012				KIAA1324L	-2.242	2.22182	ORMDL3	-2.647	2.19017	2023-09-04	-2.844	2.11229
			OSBPL6	2.758	2.06376				XBP1	2.014	2.19541	WBSCR27	2.141	1.96257	LIN54	2.804	2.08513				LINC01535	-2.427	2.09652				MRPL45	-2.242	2.04074	MFAP3L	-2.645	2.19425	NOSTRIN	-2.841	2.1689
			MIR4435-2HG	2.757	2.17095				AHCY	2.014	1.94248	GRAMD4	2.14	2.02017	SLC30A1	2.803	2.10525				ZBTB20	-2.426	2.11124				KIAA1804	-2.241	2.12307	PTCHD1	-2.641	2.1489	ATP6V0A4	-2.839	2.20576
			ARMC7	2.755	2.42829				EHD3	2.013	2.1441	VILL	2.136	2.00313	NEK4	2.803	2.10231				LOC101927178	-2.423	2.18006				FAM65A	-2.238	2.07855	ST3GAL5	-2.64	2.15593	ARMCX1	-2.838	2.13256
			TTC6	2.754	1.78631				CAMK2N1	2.012	2.11998	TMX4	2.133	2.02817	MCIDAS	2.802	2.09042				MICAL1	-2.422	1.99044				LPCAT1	-2.238	2.02872	SMOC2	-2.639	2.21907	MYL12A	-2.83	2.14247
			ZNF90	2.751	2.17613				GLS2	2.011	2.04299	TARBP1	2.131	1.99817	SHROOM1	2.8	2.01793				GPR143	-2.421	1.98959				LZTS1	-2.235	2.30052	COL14A1	-2.639	2.18658	DUSP14	-2.828	2.11379
			ZMAT4	2.75	2.16752				APC2	2.007	1.78033	APOL6	2.13	1.89054	SIPA1	2.798	2.12135				AMOTL1	-2.42	1.91017				PLEK2	-2.233	2.15984	RNF43	-2.638	2.1712	CPAMD8	-2.828	2.08407
			CENPN	2.746	2.31357				GRINA	2.005	2.14983	ITGA2	2.128	2.022	NHS	2.797	2.06995				MED1	-2.416	2.1451				SNN	-2.232	2.11425	MAP3K8	-2.631	2.16605	DSP	-2.828	1.9402
			SNPH	2.745	1.53394				ADI1	2.002	2.00951	WDR11	2.125	2.01683	RAPGEF6	2.797	2.06322				DSCAM	-2.415	1.94627				ZNF134	-2.231	2.0789	CMTM7	-2.631	2.16434	NUDT10	-2.824	2.13689
			CDIP1	2.743	2.40706				GM2A	2.001	2.12385	UBL4A	2.124	2.02476	CCNG1	2.796	2.09292				PCGF5	-2.413	1.94194				RASGEF1A	-2.23	2.13685	NDRG4	-2.629	2.19974	PIP4K2B	-2.819	2.17447
			CNTLN	2.742	2.25924				MPHOSPH6	2.001	2.04106	ADAM22	2.119	1.91526	LYNX1	2.794	2.09651				VIM-AS1	-2.408	2.14107				KCNN4	-2.23	1.99891	RNF144A	-2.629	2.13997	ARHGDIB	-2.817	2.03199
			MICA	2.74	2.47241				SERPINB1	2.001	1.93816	RFX7	2.113	2.00607	GAB1	2.79	2.05824				ARHGEF28	-2.407	2.05283				IRF5	-2.226	2.08454	LOC101929613	-2.627	2.19198	DHRSX	-2.813	2.09723
			FEM1C	2.74	2.10235				SUN2	2	2.05607	ENKD1	2.111	1.99471	SMARCA2	2.788	2.07403				ZNF563	-2.403	2.00809				SCGB1D2	-2.226	1.99543	GBP3	-2.625	2.1669	BEX2	-2.81	2.16677
			LYSMD3	2.739	2.07879				SLC23A3	2	2.01131	CAB39L	2.111	1.94248	MAN1C1	2.788	1.93149				ZDHHC11	-2.402	2.15327				PCGF2	-2.224	2.2536	C9orf3	-2.625	2.15718	C1R	-2.81	2.07267
			RNF128	2.738	1.98705							CAPG	2.108	1.96849	AMMECR1	2.787	2.09831				YPEL2	-2.402	2.04633				LINC00885	-2.224	2.11921	CSE1L	-2.623	2.17728	TGM1	-2.805	2.07851
			LIN9	2.734	2.31416							C2orf54	2.106	1.99356	SLC46A3	2.786	2.11718				LOC100129148	-2.401	2.01343				ACAA2	-2.223	1.93113	CDK12	-2.615	2.18168	ZNF137P	-2.801	2.11304
			SEZ6L2	2.734	2.06343							EPS8L2	2.102	1.92276	AXIN2	2.785	2.12327				OPTN	-2.401	2.0031				RAB38	-2.22	2.1895	BCL2	-2.614	2.14767	LINC00888	-2.793	2.08093
			DLG4	2.73	2.31596							TUBA4A	2.099	2.00195	ZDHHC20	2.783	2.05462				SYBU	-2.401	1.97594				RAPGEFL1	-2.217	2.12657	S100A4	-2.61	2.16647	SLC2A1-AS1	-2.792	2.15055
			AZGP1P1	2.729	2.22533							TSC22D3	2.099	1.92081	P2RY6	2.78	1.94298				FARP1	-2.396	2.1595				REREP3	-2.216	2.08031	C1QTNF6	-2.609	2.18346	SNX10	-2.791	2.08689
			CHAF1B	2.728	2.10052							SLC23A3	2.094	1.95858	ZSWIM5	2.778	2.14367				MUCL1	-2.396	1.82871				PLCE1	-2.215	1.95283	GAS7	-2.607	2.20067	THEM4	-2.789	2.06255
			LRP8	2.728	1.65108							NXPE3	2.092	1.98786	MACROD2	2.778	2.09579				FAM209B	-2.395	2.09543				ANXA11	-2.213	2.15107	C5AR2	-2.606	2.17033	PCAT7	-2.788	2.09795
			MAST4	2.722	2.14917							RGS3	2.089	1.99846	TNRC6B	2.775	2.08936				ERBB2	-2.392	2.09688				PACSIN1	-2.212	2.18056	ADAMTS17	-2.606	2.1699	CPQ	-2.786	2.16593
			MN1	2.721	1.94936							LOC644285	2.089	1.9907	KAT6B	2.774	2.01493				LRFN4	-2.392	2.00868				CACNB1	-2.21	1.9672	RASSF3	-2.602	2.11918	ACRBP	-2.783	2.11005
			NRAV	2.719	2.29833							MICALL1	2.087	1.99013	UHMK1	2.773	2.01853				CRYL1	-2.381	2.0571				GPR143	-2.208	2.03123	DGCR5	-2.6	2.17992	GPR143	-2.778	2.07029
			GNB3	2.714	2.42519							PPM1M	2.08	1.94916	ARHGEF39	2.772	2.04524				BACE2	-2.38	2.06009				DAGLA	-2.201	2.04589	DYNLL2	-2.598	2.19516	FAM86HP	-2.773	2.07165
			ELK4	2.712	2.11651							TNS2	2.075	1.92766	TMEM92	2.767	2.04364				AP3B2	-2.379	2.13668				TRIM6	-2.199	2.18323	NYNRIN	-2.595	2.19379	SDR16C5	-2.765	2.13967
			INTS6	2.709	2.15992							RAB4A	2.07	1.99384	DLEU1	2.766	2.10378				NINL	-2.377	2.22485				BPIFA4P	-2.199	2.01917	DFNB31	-2.588	2.17293	SRI	-2.76	2.04205
			TTLL7	2.703	2.10125							ARHGEF38	2.068	1.96633	CPEB2	2.764	2.00489				CNTN3	-2.377	1.93615				GBP3	-2.196	2.02562	LOC100129434	-2.587	2.17206	DOCK11	-2.752	2.09007
			INSIG2	2.698	2.04827							NICN1	2.068	1.94555	FOXRED2	2.762	2.1361				PPM1K	-2.368	2.10345				PNMT	-2.195	2.003	GJC1	-2.586	2.17423	SMAD9	-2.748	2.08442
			GINS4	2.697	2.18536							SETBP1	2.067	1.96579	FAM179B	2.762	2.06155				CEBPB-AS1	-2.363	2.08827				CXCL14	-2.194	1.89667	CALML3-AS1	-2.582	2.17466	MAPK12	-2.747	2.04332
			FAM95C	2.697	2.18359							ATP6V1G2	2.067	1.93365	PLK4	2.762	1.87581				ATP6V0A4	-2.362	2.07636				TSHZ2	-2.193	2.16535	DNAJC27-AS1	-2.58	2.14972	BACE2	-2.746	2.05989
			RAD54B	2.695	2.33309							ZNF280D	2.065	1.94709	SPC25	2.76	1.78862				CHRD	-2.362	2.04989				FBXO6	-2.192	2.15025	TPST1	-2.579	2.17948	FKBP9	-2.743	2.06623
			RORA	2.695	1.80699							FOXP3	2.062	1.96984	TTC39B	2.759	2.12944				PRDM16	-2.358	2.20257				PPP1R1B	-2.191	2.24173	NOD2	-2.577	2.15885	KLHL5	-2.739	2.05397
			LOC729737	2.694	2.0231							TMEM45B	2.059	1.91598	SGOL2	2.758	2.05364				STARD13	-2.358	2.03834				CYP4X1	-2.19	2.22671	PRKX	-2.575	2.10487	PRPS2	-2.739	1.98857
			SLC25A19	2.693	1.995							GOLPH3L	2.057	1.96957	PHLDB1	2.758	2.0446				CPQ	-2.356	2.08756				ZNF665	-2.189	2.21747	CPT1A	-2.574	2.11499	SNORA21	-2.737	2.12403
			GSTO2	2.69	2.32813							TRPS1	2.056	1.96044	CDT1	2.758	1.76581				GPR161	-2.356	2.07567				ARHGAP44	-2.189	2.16621	BLVRA	-2.573	2.11575	BCL2	-2.736	2.04748
			ICAM1	2.69	2.29948							APH1B	2.055	1.88336	PIKFYVE	2.756	2.04173				CCDC71L	-2.352	2.03175				ELOVL5	-2.187	1.93238	LINC00888	-2.572	2.13757	TADA2A	-2.728	2.11793
			NTPCR	2.689	2.03582							TTC38	2.052	1.96071	BBIP1	2.752	2.10268				ZNF347	-2.351	1.98874				SRGAP1	-2.179	2.07093	L1CAM	-2.57	2.15551	SMAGP	-2.726	2.02982
			DOC2A	2.688	2.24987							ARC	2.052	1.92446	HELZ	2.751	2.08971				LOC440910	-2.349	1.97925				CELF2	-2.178	2.26904	MBOAT1	-2.57	2.11765	LPCAT1	-2.718	2.06961
			CDC73	2.687	2.32751							FHOD1	2.051	1.98335	ZNF280D	2.751	2.06893				ZDHHC1	-2.348	2.07498				ADA	-2.178	2.2557	FGF12	-2.566	2.14482	PPP2R2B	-2.715	2.10894
			NEK4	2.684	2.18403							RSPH3	2.048	1.95964	FMR1	2.751	2.02155				TINCR	-2.348	1.91994				NKAIN1	-2.176	2.10897	FAM13C	-2.565	2.16096	PDE9A	-2.713	2.05758
			FANCM	2.683	2.15741							PPP1R3D	2.047	1.95489	HIVEP1	2.749	2.043				LOC101927151	-2.339	2.1455				COL18A1	-2.176	2.1071	UST	-2.564	2.15219	UQCC1	-2.711	2.12557
			TONSL	2.682	2.06075							SMAD3	2.046	1.95385	RAPH1	2.748	2.10086				ASB9	-2.335	2.04472				VANGL1	-2.17	2.25307	GPR143	-2.564	2.13398	APOBEC3F	-2.708	2.03793
			CAMSAP2	2.682	2.02833							PLXNA3	2.046	1.9349	OIP5-AS1	2.746	2.10451				ALX4	-2.334	2.11237				XRCC2	-2.17	2.01734	FAM19A5	-2.562	2.17077	NXNL2	-2.707	2.13808
			CSPG5	2.682	1.78102							IQGAP2	2.045	1.92741	DISP2	2.744	2.13571				CTSZ	-2.334	1.91587				GREB1L	-2.168	2.11768	FKBP9	-2.561	2.1324	NINL	-2.706	2.05923
			GRB2	2.681	2.32139							IL17RC	2.04	1.93893	VBP1	2.744	2.09868				LOXL1-AS1	-2.33	2.02802				NOD2	-2.168	2.11236	PODXL	-2.559	2.13917	COL18A1	-2.706	1.99508
			MEIS1	2.68	2.28305							ZNF22	2.039	1.96017	ZBTB41	2.739	2.00959				SCGN	-2.328	2.19615				FOXP2	-2.168	1.96991	PPM1E	-2.557	2.14645	YPEL2	-2.703	2.05561
			MCM8	2.68	2.22826							MFSD2A	2.039	1.95463	HLA-DMA	2.738	2.05234				CPAMD8	-2.327	1.99759				FRK	-2.166	2.07162	S100P	-2.555	2.14563	FAM209B	-2.702	2.07096
			VILL	2.677	2.21333							C9orf173-AS1	2.039	1.94019	ARHGAP11B	2.736	2.03168				CCER2	-2.324	2.01885				DMD	-2.16	2.20936	PAQR8	-2.554	2.14279	PRTG	-2.702	2.02338
			OXR1	2.674	1.98257							SMDT1	2.033	1.9631	RB1	2.736	2.02828				ARPIN	-2.323	2.00456				RARA	-2.16	2.13725	ZNF563	-2.55	2.18435	TBC1D3F	-2.696	2.04109
			TMEM92	2.668	2.13038							LIMK2	2.033	1.94478	UBR1	2.734	2.05857				PCAT7	-2.318	1.97104				SOWAHA	-2.159	2.22377	PRKXP1	-2.547	2.14077	SNN	-2.694	2.0994
			SHROOM1	2.666	2.37498							LNPEP	2.031	1.97723	SPOPL	2.734	1.99451				FAM19A5	-2.317	2.21761				PKIG	-2.159	1.84368	TSHZ2	-2.545	2.17163	LINC01535	-2.693	2.0883
			SLC9A5	2.659	2.23768							GJC3	2.031	1.9515	CCDC183-AS1	2.731	2.06691				RAPGEFL1	-2.314	2.0393				RAB31	-2.158	2.18278	MAPRE2	-2.543	2.15509	SOWAHB	-2.691	2.07199
			SLIT3	2.658	1.88902							TP53INP1	2.029	1.90165	SLC22A17	2.73	2.06758				PARVA	-2.313	2.02464				SYDE1	-2.157	2.06074	TGFBI	-2.541	2.14849	BBC3	-2.691	1.99823
			OIP5-AS1	2.656	2.34962							NIPAL3	2.028	1.96821	STXBP5	2.73	1.99737				SAT1	-2.311	1.93565				GSN	-2.157	1.86454	DPY19L1	-2.538	2.11957	KLHDC9	-2.69	2.0462
			ARSG	2.648	1.96351							HOXB3	2.026	1.92202	CDKN3	2.729	2.05659				PNPLA4	-2.31	2.01284				AMTN	-2.155	2.25886	ST3GAL4	-2.536	2.1211	RGS7	-2.688	2.12828
			COL4A6	2.643	2.08438							ATP8A1	2.026	1.86596	CCDC28B	2.726	2.06825				MDGA1	-2.308	2.00986				IGSF21	-2.153	2.12268	FAM135A	-2.535	2.1618	CYTH3	-2.688	1.98077
			PRR11	2.642	2.2509							MTM1	2.023	1.95254	TMEM9	2.726	2.05692				MSRB3	-2.307	1.99101				MAP3K7CL	-2.153	2.0574	MEX3A	-2.534	2.12264	BMF	-2.679	2.02064
			AGMAT	2.641	1.8465							CDC73	2.022	1.97147	EHBP1L1	2.725	2.07885				SOX11	-2.304	2.12803				C14orf132	-2.15	1.98347	VSTM2L	-2.532	2.15844	ANO2	-2.672	2.11416
			FBLN1	2.639	2.14794							DYNC1LI1	2.022	1.96498	IKBKE	2.722	2.07609				CDK6	-2.304	1.93068				KBTBD11	-2.149	2.28225	FRK	-2.524	2.15178	LIN7A	-2.669	2.04684
			SQRDL	2.638	2.28752							ABCA2	2.02	1.96794	ZNF573	2.719	2.09759				AKAP3	-2.302	2.00838				KIAA1549	-2.148	2.05574	TRIM36	-2.522	2.12652	LRFN4	-2.666	2.02125
			PLOD2	2.637	2.12416							SPRY3	2.02	1.95674	GPATCH2L	2.719	2.03762				TADA2A	-2.299	2.11765				ECH1	-2.147	2.19909	ENPP4	-2.522	2.09934	FBXO44	-2.666	1.96186
			VWA8	2.637	1.92871							FAM3A	2.02	1.94684	EP300	2.718	2.06657				UQCC1	-2.298	2.02402				GPER1	-2.146	1.97019	ZSCAN2	-2.52	2.14931	WTIP	-2.665	2.08618
			ALDH6A1	2.629	2.07395							GLB1	2.019	1.97668	ADAM22	2.718	1.98243				SPTB	-2.297	1.81468				NRXN3	-2.145	1.86156	RASL10B	-2.519	2.14685	FAM65A	-2.664	2.09185
			EEA1	2.628	1.84936							NHLRC3	2.018	1.94529	SCUBE3	2.713	2.12059				RGS7	-2.296	2.02067				CADM2	-2.143	2.24582	TENM4	-2.517	2.13957	WNT11	-2.662	2.0543
			BRI3BP	2.627	2.1744							PYCARD	2.017	1.92914	TACR2	2.712	2.09328				AP4S1	-2.295	2.10677				UGT3A2	-2.143	2.21795	LINC00885	-2.515	2.17336	GPX8	-2.661	2.02582
			HRAS	2.626	2.01613							CMC4	2.016	1.95516	NEURL1B	2.711	2.00054				DOCK11	-2.294	2.00368				PPP1R3C	-2.143	1.88532	IFNAR2	-2.515	2.14158	SLC26A2	-2.659	2.01643
			GFPT1	2.625	2.0922							PLEKHF1	2.014	1.90304	CDK17	2.709	2.03699				EPHA8	-2.293	2.05185				ANO2	-2.141	2.20186	VAPB	-2.508	2.16477	LOC100128398	-2.655	2.01195
			NRIP1	2.625	2.00397							WDFY3-AS2	2.011	1.95098	MAN2A1	2.707	2.03261				GABRB3	-2.287	1.93992				KRT15	-2.141	1.80068	MCOLN2	-2.507	2.15634	LOC283140	-2.654	2.04716
			POMK	2.624	1.62586							FAM179B	2.009	1.94864	FBXW7	2.706	2.07301				CCDC3	-2.284	2.123				TPST1	-2.14	2.14086	CD163L1	-2.507	2.10971	SGSM1	-2.65	2.08337
			DCAF10	2.623	2.00019							KIAA2026	2.006	1.96391	RALGAPB	2.705	2.08724				STX16	-2.282	2.08158				CA2	-2.137	2.10934	PIGU	-2.506	2.16012	SPATA7	-2.649	2.03825
			FLT4	2.615	2.15121							B3GNT9	2.004	1.90944	RAD51-AS1	2.705	2.05626				OR10J1	-2.281	2.16497				SMAD9	-2.134	2.20419	DDIAS	-2.505	2.0771	MGP	-2.648	2.07644
			KLF2	2.614	1.79023							DLSTP1	2.002	1.93211	GNPNAT1	2.702	2.10049				FREM2	-2.275	1.88101				KLHL15	-2.134	1.98431	ANXA11	-2.503	2.11197	ZNF788	-2.648	2.07335
			BRCA1	2.613	2.25297							TNXB	2.001	1.91038	ATRX	2.7	2.02797				GNG7	-2.274	2.12687				RASSF6	-2.129	2.15815	ARHGDIB	-2.501	2.09101	ZNF547	-2.647	2.10414
			TTBK2	2.611	1.64095							TFR2	2	1.9213	DEPDC1B	2.698	2.00256				MAP3K8	-2.274	2.07809				IDH2	-2.129	2.10375	HIPK2	-2.5	2.11727	ZNF134	-2.646	2.04781
			HJURP	2.61	2.30529										ORC1	2.696	1.71383				RASGRP1	-2.274	1.8697				MED12L	-2.129	2.02161	TBC1D1	-2.5	2.09029	MOCS1	-2.645	1.98022
			FDXR	2.609	2.16371										CBS	2.695	2.04268				MB	-2.272	1.9097				TMEM38B	-2.128	1.98912	LAMB1	-2.499	2.08958	AIFM2	-2.644	2.07472
			CCDC18	2.608	2.25142										PAG1	2.694	2.06556				MACF1	-2.27	1.96672				LOC202181	-2.127	2.25203	XRCC2	-2.497	2.07123	AP3B2	-2.643	2.10968
			ARHGAP19	2.606	2.35747										CCNB1	2.694	2.06422				TSPAN5	-2.269	1.79526				TMEM133	-2.127	2.10972	C14orf132	-2.495	2.12769	LPAR6	-2.64	2.07747
			PELI2	2.606	1.90316										ASH1L	2.694	2.03919				ZNF419	-2.267	2.12493				SNTB1	-2.125	2.18501	ZDHHC2	-2.489	2.15302	URM1	-2.638	2.07438
			SLF1	2.599	2.30647										MBOAT2	2.694	1.88347				PXDC1	-2.267	1.96006				OSBPL1A	-2.124	2.01461	RAB3IL1	-2.489	2.13122	GP6	-2.634	2.04141
			MRE11A	2.599	1.96779										E2F2	2.694	1.74675				SMPDL3A	-2.266	2.05843				AREG	-2.123	2.1019	LMX1B	-2.487	2.11537	PHB	-2.633	2.03511
			CHEK2	2.598	2.1757										ZNF883	2.693	1.96718				MALAT1	-2.265	2.05447				BEX5	-2.123	2.01281	TRIP13	-2.487	2.07261	PNPLA4	-2.63	2.05136
			UTRN	2.595	1.88767										SCLT1	2.689	2.04845				DOCK6	-2.262	2.12648				C1orf226	-2.121	1.98657	MGP	-2.484	2.26746	CFAP70	-2.629	2.05072
			RALGPS2	2.594	1.87185										MTM1	2.687	2.05332				CALHM2	-2.262	1.82618				POLA1	-2.119	2.16195	LPAR6	-2.484	2.11689	LOXL1-AS1	-2.629	2.04652
			CA11	2.593	1.70111										APOBEC3B	2.685	1.82938				ST5	-2.259	2.04957				CD163L1	-2.119	2.00773	VOPP1	-2.484	2.11461	TMEM139	-2.628	2.03479
			FMNL3	2.592	2.04665										MEIS1	2.684	2.11154				KCNK3	-2.257	2.05677				ST5	-2.117	2.11577	ARMC9	-2.483	2.11995	PTGER3	-2.623	1.98772
			DGAT2	2.588	1.71382										ZNF106	2.684	2.06389				MATK	-2.256	1.99385				MBOAT1	-2.117	2.01764	PDGFRL	-2.481	2.13478	SPATA20	-2.621	2.06222
			AMMECR1	2.583	2.28194										BRWD3	2.684	2.03636				KRTAP5-10	-2.255	2.01194				DSG2	-2.116	2.09786	ECH1	-2.48	2.0838	MYL12B	-2.62	2.06792
			RTN2	2.583	1.96753										ARHGAP5	2.684	1.97067				NXNL2	-2.255	1.96726				RPL23	-2.113	1.93993	ITCH	-2.479	2.13677	FZD3	-2.618	1.97583
			ROBO1	2.582	2.11614										SPPL2A	2.683	2.07713				GATSL2	-2.251	2.09906				CHRM1	-2.111	2.02841	SLC9B2	-2.477	2.1432	STMN3	-2.617	2.00518
			FMR1	2.582	2.04536										LINC00993	2.682	2.08268				SLC43A1	-2.251	2.00927				MTMR4	-2.11	2.26312	PLEKHA2	-2.474	2.08628	CD163L1	-2.616	2.00227
			NFIX	2.577	1.82097										FRMD6	2.682	1.98354				DAGLA	-2.25	1.95507				PCDH19	-2.11	2.02131	PYGO1	-2.473	2.13797	LOC101927151	-2.614	2.10013
			CRNDE	2.575	2.2864										MLKL	2.681	1.96771				GPC6	-2.249	1.9973				PQLC3	-2.106	1.97899	BACE2	-2.471	2.09788	DOK5	-2.614	2.07233
			CCNG1	2.575	1.95795										RASAL1	2.68	1.91982				EIF6	-2.246	1.86992				BACE2	-2.105	2.05773	SCGB2A2	-2.469	2.12149	MYZAP	-2.614	2.06288
			CCDC186	2.575	1.74248										GRB2	2.679	2.10158				TNFRSF19	-2.245	2.06578				RAB3IL1	-2.103	2.07542	CDCA5	-2.468	2.06476	ALDH1A3	-2.614	2.03386
			HMGB2	2.573	2.27588										HOXB2	2.678	1.96478				ADPRHL1	-2.242	1.98931				LRRC59	-2.102	1.9829	TADA2A	-2.466	2.14118	TRMT61A	-2.614	1.99938
			ADAMTS4	2.573	2.14631										WDR62	2.676	2.00577				RNF112	-2.241	2.05348				RASSF3	-2.101	1.99716	OSR2	-2.465	2.13161	LINC01094	-2.611	2.06489
			UBE2T	2.568	1.89717										CORO2A	2.675	1.9968				KIAA0895	-2.241	1.83964				CDK6	-2.101	1.96477	KALRN	-2.46	2.12497	ENTPD3	-2.61	2.0713
			RTN4RL2	2.566	2.13907										HACD2	2.675	1.96744				NKPD1	-2.239	2.05776				IL17RE	-2.1	2.11122	SHC2	-2.459	2.11842	VIM-AS1	-2.609	2.04236
			CBS	2.565	2.31238										CEP295	2.671	2.06456				PEX11A	-2.239	1.97732				FAM129A	-2.1	1.92519	ARMT1	-2.458	2.1131	SLC2A1	-2.608	2.04046
			OSGIN2	2.565	2.01583										MTUS2	2.671	1.92586				SIAH2	-2.239	1.91826				UPK1A	-2.097	2.12696	CLTCL1	-2.451	2.10339	GPR158	-2.606	1.99594
			NRK	2.564	2.13947										RFFL	2.669	2.0491				ARHGEF26-AS1	-2.236	2.07671				C2CD4A	-2.097	1.99026	POLA1	-2.448	2.09971	ZFHX4	-2.603	1.97094
			ZNF354C	2.562	1.6516										BMPR2	2.668	2.01553				ACSS2	-2.234	1.91206				GSDMB	-2.097	1.91356	ENAH	-2.448	2.0957	SNHG18	-2.598	2.08583
			PDK1	2.56	2.09184										EFHC1	2.667	2.07369				TMEM147-AS1	-2.233	2.01764				FAXC	-2.093	2.14167	PEX11A	-2.448	2.09389	CRYL1	-2.598	2.03856
			EHBP1L1	2.559	2.14753										DICER1	2.666	2.01613				IFITM10	-2.232	1.97376				ACADM	-2.093	1.90457	TRIM6	-2.446	2.14604	RAB3IL1	-2.596	2.03605
			WDHD1	2.559	2.11462										SEC23IP	2.663	2.05201				POF1B	-2.232	1.87576				RAI2	-2.093	1.79665	ACSM3	-2.445	2.1328	LOC389332	-2.596	2.02521
			RSF1	2.555	1.9197										HELLS	2.663	1.7548				TMOD2	-2.231	1.85743				MCF2L	-2.092	2.04915	KIAA1804	-2.442	2.07884	STX16	-2.595	2.07954
			HIPK3	2.553	1.84145										PLEKHA1	2.662	2.01404				ENTPD1	-2.23	1.82347				PDLIM1	-2.09	1.78475	HSPG2	-2.439	2.07089	SNHG15	-2.594	2.00606
			DDIAS	2.551	1.94093										COG6	2.66	2.07541				LINC01094	-2.229	1.94372				ZNF827	-2.089	1.89806	ZNF763	-2.437	2.12574	NKPD1	-2.591	2.04556
			CAPG	2.549	2.39682										VLDLR	2.655	2.05594				SNX10	-2.229	1.91515				KDELC2	-2.086	2.14329	AHR	-2.437	2.07399	UST	-2.589	2.03354
			PRODH	2.546	2.04184										LRP1	2.654	2.04974				MOCS1	-2.228	1.93241				LOC102724163	-2.085	2.10338	MCM10	-2.436	2.05211	NRP2	-2.587	2.03888
			AP3S1	2.545	2.08088										QSER1	2.652	1.99881				CD163L1	-2.228	1.91348				PART1	-2.081	2.2122	ZNF665	-2.434	2.12535	SHFM1	-2.587	2.03106
			P4HA1	2.542	2.02586										LRRCC1	2.65	2.06022				MYL12B	-2.227	1.91396				EPHB6	-2.081	2.12892	SIAH2	-2.433	2.09752	IL17RE	-2.583	1.94222
			ABCA3	2.54	2.1508										SAPCD2	2.646	2.05267				KIFAP3	-2.224	2.05512				RNF217	-2.081	1.94019	P3H2	-2.431	2.11803	CTSH	-2.581	1.98913
			LRP1B	2.537	1.79726										NAV1	2.645	1.84063				NKAIN1	-2.222	1.97131				PDLIM5	-2.081	1.89484	GDAP1	-2.431	2.05839	EXOC3-AS1	-2.579	2.02246
			CENPO	2.536	2.36816										FAR2	2.645	1.83448				KIF3C	-2.221	2.03519				SLC35D2	-2.078	1.89255	FIGN	-2.428	2.05606	ALX4	-2.578	2.06927
			SASS6	2.535	2.02127										MAMDC4	2.642	2.07506				VWDE	-2.221	1.93941				TTC3P1	-2.077	2.1486	PALLD	-2.427	2.05507	SEMA3E	-2.578	2.03983
			TMEM154	2.534	2.0473										KCTD6	2.641	2.03292				GUCA1B	-2.22	1.99214				PEAK1	-2.076	2.08419	NCAPG	-2.422	2.06544	MAP10	-2.578	2.00315
			ERN1	2.534	1.78578										HOOK3	2.64	2.02004				KIAA1211	-2.22	1.84205				PLEKHD1	-2.075	2.23166	CNKSR2	-2.421	2.11009	KRTAP5-10	-2.574	2.08024
			DCK	2.532	1.99016										POLQ	2.639	1.7241				PSCA	-2.215	1.80182				SH3RF3	-2.073	2.24224	FAM65A	-2.42	2.10376	CA5B	-2.573	2.03013
			CHML	2.532	1.93291										FUT11	2.638	2.03448				PPP2R2B	-2.212	1.97649				VAPB	-2.071	2.10635	PHB	-2.42	2.09245	TRIM29	-2.556	1.95922
			CMYA5	2.532	1.52551										FHOD1	2.637	2.08302				RAB3IL1	-2.211	1.97485				GPR179	-2.068	2.05673	DAGLA	-2.419	2.10896	DNMBP	-2.555	1.97474
			TP53BP1	2.53	2.05976										ZNF501	2.634	2.08372				MYH14	-2.208	2.01673				VWDE	-2.067	2.00595	COX11	-2.419	2.0785	SPSB1	-2.555	1.96932
			CCDC150	2.523	2.0305										LRP11	2.632	1.93421				AMOT	-2.207	2.08792				SULT2B1	-2.065	1.87273	ARRDC4	-2.415	2.13557	KLK11	-2.551	2.04396
			DERL3	2.517	2.05611										CASC4	2.63	2.02034				ECH1	-2.205	2.02771				ST3GAL5	-2.064	1.90928	STC2	-2.413	2.05872	LOC100129148	-2.548	2.02951
			TMTC2	2.514	2.1858										SAMD8	2.627	1.95374				TMSB4X	-2.205	1.85389				FAR1	-2.06	2.05375	CLSPN	-2.413	2.05178	CTSZ	-2.548	2.01136
			EHF	2.514	1.99672										FOXN2	2.626	2.00929				PCGF2	-2.204	2.06849				PGM2L1	-2.06	1.88443	F2RL1	-2.412	2.11423	ING4	-2.548	2.00025
			CCDC183-AS1	2.511	1.89421										RANBP3L	2.622	2.0659				GLIS1	-2.204	1.93043				PDGFRL	-2.059	2.05806	TLCD2	-2.407	2.11159	LOC102723344	-2.545	2.05299
			ITGAV	2.509	1.89672										ATAD2B	2.622	2.01018				KLF5	-2.204	1.72398				FN1	-2.059	1.97292	SNF8	-2.406	2.12613	KCNK3	-2.542	2.08794
			PPP2R5A	2.506	2.23319										GSTCD	2.622	1.9827				CLIP3	-2.201	1.993				TLCD2	-2.057	2.08738	ACSS3	-2.404	2.11651	INSM1	-2.542	2.07063
			CPEB4	2.504	1.87467										KAZALD1	2.62	1.99423				CASP10	-2.198	1.95065				TBX2	-2.057	1.99658	IL1RN	-2.402	2.09353	MRPL27	-2.541	2.03075
			HMGN5	2.502	2.03394										FANCM	2.618	2.02307				CYP4B1	-2.198	1.7758				CST1	-2.055	2.1645	CISD3	-2.401	2.12458	PLEKHG5	-2.538	2.01974
			BDP1	2.5	1.73173										ZNF678	2.618	1.99252				ENTPD3	-2.195	1.99072				BDKRB2	-2.054	1.86432	ZNF471	-2.4	2.11385	ECH1	-2.538	1.94654
			KIAA0586	2.499	2.03425										CCSAP	2.617	2.0249				SEMA3E	-2.195	1.98425				ACSS3	-2.053	2.07369	ZNF134	-2.4	2.09461	PP14571	-2.534	2.02095
			INPP1	2.497	2.19388										LINC01105	2.614	1.9445				SLAIN1	-2.192	1.82676				SKA2	-2.053	2.04266	NOS1AP	-2.399	2.08557	PAAF1	-2.533	2.04428
			PRKAA2	2.497	1.93715										ADAMTSL3	2.614	1.76009				RHOBTB3	-2.192	1.70521				DIAPH2	-2.051	1.94325	GALNT16	-2.398	2.10635	EPHA8	-2.532	2.02889
			NDUFB6	2.496	1.98063										TCEA3	2.613	2.06089				INSM1	-2.19	2.01105				GLB1L2	-2.05	2.16238	RAB22A	-2.397	2.12303	OLFM2	-2.532	2.00665
			ZWILCH	2.495	2.13391										RNLS	2.613	2.0373				SCML1	-2.19	1.73565				DDX52	-2.05	2.12579	YY2	-2.391	2.0885	RTFDC1	-2.53	2.05039
			TRUB1	2.495	2.00106										BRWD1	2.612	2.009				DSCAM-AS1	-2.186	1.83047				SYBU	-2.046	1.95889	HCLS1	-2.391	2.06714	STXBP5L	-2.529	1.95791
			FUT11	2.494	2.30471										ZDHHC21	2.612	1.99708				CA5B	-2.183	2.02988				SLC9A2	-2.045	1.96236	SLIT1	-2.39	2.1071	CCDC110	-2.527	1.96798
			TMEM56	2.491	2.02249										NCAPG	2.611	1.90126				VGLL1	-2.183	1.86458				LINGO1	-2.043	2.14289	ZNF701	-2.389	2.0778	PRDM16	-2.523	2.06523
			HSD17B12	2.49	2.14429										SKA1	2.609	1.91742				CELF6	-2.18	1.97267				LANCL2	-2.043	2.09169	SOWAHA	-2.388	2.09281	MYH14	-2.521	2.03542
			ARHGEF38	2.487	1.80811										PPP4R2	2.606	2.00169				LINC00886	-2.177	1.87402				AMZ1	-2.04	2.2277	IYD	-2.387	2.10934	HSPBAP1	-2.521	2.02735
			SLC10A7	2.485	1.8974										CPEB3	2.606	1.9509				PPIEL	-2.174	2.13273				TTPAL	-2.039	2.21892	GAS6	-2.387	2.09498	MED1	-2.517	2.00841
			FOXN2	2.484	1.98453										TMOD3	2.602	2.0014				TRPM2-AS	-2.174	1.96059				TRPV4	-2.038	2.20606	IKZF1	-2.385	2.05772	KCNN4	-2.515	2.02551
			CASC4	2.483	2.04698										DENND4A	2.6	2.00723				HSPBAP1	-2.166	1.94219				TADA2A	-2.037	2.13326	POTEE	-2.38	2.07641	PCDH19	-2.515	1.96398
			GCHFR	2.477	2.03993										ZNF609	2.599	2.01703				PANX2	-2.166	1.94017				GALNT16	-2.037	2.08881	ARL2	-2.376	2.07364	HSPB1	-2.511	1.88568
			DHTKD1	2.474	2.16076										NUCB2	2.595	1.75876				JHDM1D-AS1	-2.165	1.92748				SHC2	-2.036	2.10301	LMO3	-2.375	2.09825	BSN	-2.504	2.03573
			ATP6AP1	2.471	2.28696										MAN1A2	2.594	2.01225				TRIM29	-2.165	1.92577				BCL2	-2.036	2.08242	RAB38	-2.373	2.09173	PLAC8L1	-2.503	1.95686
			PLS1	2.471	1.91254										YOD1	2.586	2.01583				AGAP11	-2.164	1.99186				IL1RAPL2	-2.035	2.15774	ANO2	-2.371	2.09898	PHF21B	-2.502	2.00753
			SUMO2	2.469	2.25245										FRG1CP	2.58	1.96905				OSR2	-2.163	1.90108				RAI14	-2.033	2.11273	BMPR1B	-2.369	2.10598	TSPAN12	-2.5	1.99651
			ZNF501	2.465	2.06276										ATAD5	2.574	1.82185				MAP10	-2.162	1.8997				CERCAM	-2.03	2.06513	SYT7	-2.369	2.03727	XYLT1	-2.498	1.98604
			LMTK3	2.464	2.33122										EIF2D	2.573	2.00431				BRI3	-2.158	1.92601				NPR3	-2.03	1.91644	NKAIN1	-2.368	2.10302	GPC6	-2.495	1.92683
			MNS1	2.464	2.09399										CDC20	2.573	1.97338				BCL2	-2.157	1.98593				DHRSX	-2.029	2.02779	SYNDIG1	-2.368	2.10228	STARD13	-2.491	1.97692
			SPOCD1	2.462	2.06477										CHD6	2.571	2.00635				LOC440434	-2.156	2.11841				SYTL5	-2.028	1.85733	SLC6A17	-2.366	2.09534	AP4S1	-2.486	2.01523
			ZNF711	2.46	1.78384										TET2	2.571	1.98215				FZD3	-2.155	1.89809				KCNK5	-2.025	1.90951	PIGW	-2.363	2.08593	ADRA2A	-2.486	1.97719
			EIF2D	2.457	2.20119										NRAV	2.569	2.06355				HTR7	-2.155	1.8924				CPT1A	-2.023	2.19678	NCOA3	-2.36	2.09861	SERGEF	-2.482	1.98493
			RNLS	2.456	2.30882										CHEK1	2.569	1.85321				ZNF788	-2.154	1.9243				ZNF185	-2.021	1.94044	NCS1	-2.359	2.04916	C19orf18	-2.48	2.03951
			UHMK1	2.455	1.90409										KIAA1524	2.567	2.0292				PRKXP1	-2.153	1.98397				ZNF878	-2.019	2.17924	DDX52	-2.356	2.11348	CPE	-2.48	2.01943
			NUDT12	2.454	2.01373										AGL	2.567	1.99139				GGT7	-2.151	2.00193				ZDHHC23	-2.015	2.14492	SMS	-2.351	2.08059	RNF43	-2.48	1.98885
			CDCA5	2.448	2.04504										SSPO	2.566	2.01913				GCNT1	-2.151	2.00048				ADSSL1	-2.015	2.10006	CYP2B7P	-2.346	2.07295	FAM84A	-2.477	1.90265
			EIF4E3	2.447	2.14067										CEP55	2.564	2.03417				NAT8L	-2.15	2.02617				RHOBTB3	-2.015	1.79228	MTMR4	-2.344	2.10118	PIGU	-2.472	2.02674
			COBLL1	2.444	2.02341										LATS1	2.562	1.96028				CDON	-2.15	1.91682				STOX2	-2.014	2.2014	LINC00997	-2.344	2.06274	CISD3	-2.469	1.99195
			SLC5A3	2.444	1.75598										2023-09-03	2.562	1.94961				MUC19	-2.147	1.9359				COL6A2	-2.013	2.12853	SCN1A	-2.344	2.05739	NAT8L	-2.468	1.96959
			COTL1	2.442	1.75797										TRUB1	2.56	1.9761				RSAD1	-2.142	1.98677				DOK7	-2.013	2.08953	C1orf116	-2.344	2.03411	DAGLA	-2.467	2.01883
			TOPORS	2.439	2.0525										LNX2	2.56	1.96424				ADRA2C	-2.142	1.87532				EIF5A2	-2.013	2.04785	NCOA6	-2.34	2.07192	TRPM2-AS	-2.465	1.96584
			SMARCD2	2.437	2.18492										PCDHGB5	2.557	1.95348				SEMA7A	-2.141	1.98285				FGD3	-2.013	1.80198	HPGD	-2.34	2.04334	ITGB6	-2.463	1.98437
			N4BP2	2.436	1.65643										ANKRD50	2.554	1.96852				KCNJ14	-2.141	1.97622				CCDC69	-2.008	2.07058	COLCA2	-2.339	2.08275	CCER2	-2.463	1.9372
			SLC22A17	2.435	2.15203										SLC9A5	2.551	2.0589				AFAP1L2	-2.141	1.83028				ZSCAN2	-2.008	2.04687	CPVL	-2.337	2.06952	PITPNM3	-2.461	1.92174
			BUB3	2.433	2.28921										ATP6AP1	2.551	1.97256				FOXD3-AS1	-2.14	2.07189				PCDHB4	-2.008	2.01522	KBTBD11	-2.33	2.10413	OR10J1	-2.453	2.03137
			PPP4R2	2.433	1.9823										HLTF	2.551	1.9608				SGSM1	-2.14	1.92846				ZNF137P	-2.006	2.05342	CST1	-2.33	2.08922	HRASLS2	-2.453	2.00198
			MPP2	2.433	1.77701										PHLDB2	2.55	1.88149				SYNRG	-2.139	2.06242				COL4A2	-2.005	2.13565	YES1	-2.33	2.07815	RARA	-2.452	1.96451
			RAB27A	2.432	2.13234										CKMT1B	2.548	2.07575				SGCB	-2.139	1.8879				S100P	-2.005	1.95545	PFN2	-2.329	2.05639	UPP1	-2.45	1.95167
			NT5DC2	2.428	1.94807										CENPM	2.547	1.63946				LOC100506124	-2.138	2.02679				ERBB2	-2.003	2.05079	VANGL1	-2.327	2.08886	MYOF	-2.447	1.94374
			FCHO2	2.426	1.76669										PPARD	2.545	1.98521				LANCL2	-2.138	1.99845				C1QTNF6	-2.003	1.91141	SMAD9	-2.327	2.08094	SERPINA3	-2.444	2.01107
			MB21D1	2.425	1.87315										PCDHA10	2.544	1.96879				LPAR6	-2.137	1.96033				COX11	-2.001	1.99055	USP14	-2.32	2.08993	RPS17	-2.444	1.9866
			ASRGL1	2.424	2.09041										LCOR	2.544	1.93471				KLHL5	-2.137	1.85286							LGI2	-2.32	2.08664	KHDRBS3	-2.439	1.93545
			RGS3	2.424	2.08053										MAP3K1	2.542	1.96107				ZNF486	-2.136	1.90293							DUS4L	-2.312	2.08416	DMGDH	-2.437	1.96159
			RNF168	2.424	2.02556										DUT	2.538	1.92271				CREB5	-2.134	1.98481							SYT1	-2.311	2.07676	ZNF419	-2.436	1.98381
			CNTNAP3	2.423	1.88745										LBX2-AS1	2.537	1.98326				LIN7A	-2.133	1.87641							DMD	-2.31	2.08345	TPD52L1	-2.435	1.9928
			KIF26A	2.419	2.2836										HSPA13	2.537	1.97013				CHRNE	-2.132	1.92699							CCDC69	-2.309	2.0651	EFNA5	-2.434	1.96239
			LRP1	2.419	1.79094										AFF4	2.534	1.9704				GPR179	-2.131	1.90549							ALDH3B2	-2.308	2.03316	FAM200A	-2.433	1.97392
			PLEKHA1	2.417	1.93866										MRE11A	2.534	1.95478				SERP2	-2.13	1.99129							AREG	-2.306	2.05805	HSD17B11	-2.433	1.97501
			CPEB2	2.416	1.71683										KCNS3	2.533	1.93396				GATS	-2.13	1.98509							APOBEC3F	-2.305	2.04109	TPST1	-2.432	2.04078
			LYSMD2	2.415	1.99328										ZNF367	2.533	1.79885				FAM209A	-2.127	2.0412							CHRNA5	-2.305	2.03918	TAF10	-2.431	1.99026
			GDF11	2.415	1.92163										PPP1R3B	2.531	1.98104				MAP6	-2.124	1.95428							EIF4G2	-2.303	2.08699	MUCL1	-2.431	1.90962
			SPOPL	2.414	1.91301										USP18	2.529	1.97419				FAM84A	-2.123	1.90455							SCD5	-2.303	2.01261	TMEM147-AS1	-2.428	1.97774
			KCTD6	2.412	2.20628										EGR1	2.526	1.91079				CADM4	-2.123	1.90154							PPP1R1A	-2.302	2.0668	MAP6	-2.426	1.98049
			PKNOX2	2.411	2.27752										PCDHA12	2.526	1.89014				MCTP2	-2.121	2.03144							DSC2	-2.302	2.036	KCNN2	-2.424	1.99909
			SEC23IP	2.41	2.10088										FAM95C	2.525	1.98744				TMEM44-AS1	-2.121	1.95953							CYP4X1	-2.301	2.06341	TFAP2C	-2.418	2.00988
			NAGA	2.409	2.22001										MYSM1	2.525	1.97747				ZBTB18	-2.12	1.86777							ARHGAP44	-2.297	2.05573	HABP4	-2.415	1.93322
			ZNF280D	2.407	1.9161										LRCH1	2.524	1900-01-02 00:05:22				RORC	-2.119	1.85764							SVOPL	-2.295	2.04949	NKAIN1	-2.414	1.97121
			LDHA	2.407	1.79944										KANTR	2.52	2.02766				SYT7	-2.118	2.12571							LAMA3	-2.294	2.07954	CCDC3	-2.413	2.00344
			MAFG-AS1	2.405	2.15867										CD46	2.52	2.00402				ACTG1P4	-2.118	1.9369							ARPC1B	-2.292	2.0443	CDON	-2.412	1.92952
			CDK17	2.404	1.95117										CEP152	2.518	1.91766				ABCC3	-2.118	1.76737							EIF5A2	-2.291	2.04884	GLIS1	-2.412	1.91671
			KIF2A	2.403	2.10603										THOC2	2.516	1.98632				AGXT	-2.116	1.99643							IMPA2	-2.291	2.03097	ARHGEF26-AS1	-2.41	1.97283
			ACOT7	2.403	1.8057										PRKAR1A	2.515	1.98132				FAM200A	-2.115	1.96995							GRAMD2	-2.287	2.04269	PALLD	-2.408	1.86722
			TMPO	2.401	2.02097										SDHAF3	2.512	2.01763				RTFDC1	-2.115	1.9354							ATOH8	-2.284	2.04045	MVP	-2.407	1.91862
			CEP97	2.401	1.9292										NIPAL3	2.51	2.01673				KRTAP5-AS1	-2.113	1.99816							CASS4	-2.283	2.03035	ROCK2	-2.406	1.82204
			PLCB4	2.401	1.80237										BHLHB9	2.509	1.99537				ZNF702P	-2.113	1.79762							LOC202181	-2.278	2.07537	TCHH	-2.405	2.00694
			SETBP1	2.401	1.78119										HIST1H4H	2.508	1.8485				SCGB2A2	-2.112	1.77043							LOC100128885	-2.277	2.00166	TOB2P1	-2.404	1.99224
			ZNF281	2.399	2.01703										STIL	2.506	1.8651				KIAA1683	-2.111	1.90735							CCDC71L	-2.274	2.04656	ACOT6	-2.403	1.98941
			STK26	2.399	1.98035										TMEM154	2.506	1.8561				SOWAHB	-2.11	1.88366							SPG20	-2.271	2.06207	LGALS4	-2.402	1.95582
			KBTBD8	2.398	1.95481										RTN2	2.505	2.00548				ABCC5	-2.107	1.86607							FAM92A1	-2.271	2.06072	BEX4	-2.401	2.03667
			OAF	2.395	2.0075										BARD1	2.502	1.9008				EPHB1	-2.106	2.04762							ADA	-2.268	2.07433	ASB9	-2.399	1.9566
			KLF17	2.393	2.15534										MANSC1	2.5	2.01314				CERCAM	-2.105	1.95611							FAM69B	-2.264	2.03695	CENPBD1	-2.397	1.954
			NUPR1L	2.393	1.97814										FBXO30	2.499	1.99996				KIF12	-2.103	1.9473							NAB1	-2.264	2.00844	ANAPC15	-2.397	1.94603
			DNASE1L1	2.392	2.18182										SPIN4	2.498	1.93446				STRC	-2.101	2.00485							TRPC4AP	-2.26	2.07502	PLIN1	-2.393	2.00083
			GMPPB	2.39	2.06042										SLC1A5	2.497	2.02643				KLHDC9	-2.097	1.99787							ACADM	-2.256	2.01111	MAP1B	-2.393	1.97829
			GEN1	2.389	2.03331										FAM155B	2.497	1.9948				GTF2IRD1	-2.095	2.05545							CCNE1	-2.255	2.01321	HSD17B3	-2.391	2.02186
			APLP1	2.387	1.86842										MIER3	2.497	1.94501				FAHD2CP	-2.095	1.91444							CALHM2	-2.25	2.03066	UGCG	-2.39	1.95296
			BNIP3	2.385	1.90947										PGM1	2.497	1.92708				MYL12A	-2.095	1.83264							CD47	-2.246	2.01171	GNG7	-2.388	1.98716
			ENO2	2.384	2.02494										MAST3	2.496	2.06122				LOC102723344	-2.093	1.93341							DNMBP	-2.245	2.01082	ATP5J2	-2.386	1.96292
			TNFRSF10A	2.382	2.16202										CYP4Z2P	2.492	2.01374				NYNRIN	-2.092	2.0072							SOCS7	-2.244	2.04462	SMKR1	-2.386	1.94628
			HLTF	2.382	1.97869										TOP1	2.491	1.99309				ACOT6	-2.084	1.96941							ZBTB20	-2.244	2.02941	GBP3	-2.382	1.9377
			PLK3	2.376	1.84124										DUSP4	2.489	2.0046				PRELP	-2.083	2.03676							DOCK6	-2.243	2.05905	GATSL2	-2.375	2.00812
			TMEM65	2.376	1.84004										KIAA2018	2.489	1.94858				SPATA7	-2.083	1.89037							CARD10	-2.241	2.01201	KIF12	-2.375	1.99167
			UBXN7	2.375	1.72383										CKMT1A	2.487	1.99394				IRX4	-2.083	1.82969							DIAPH2	-2.24	2.00933	IL18	-2.374	1.89966
			TROVE2	2.373	1.97787										RAB11FIP2	2.487	1.98577				CNIH3	-2.082	1.9743							LZTS1	-2.235	2.05145	LYPD6B	-2.373	1.95426
			MTM1	2.371	2.08898										KIAA1109	2.487	1.97966				SH3TC2	-2.08	2.00135							KIAA1549	-2.228	2.04237	MATK	-2.367	1.91814
			KRTCAP3	2.37	1.93665										MT2A	2.487	1.95012				CPE	-2.078	1.88633							LINC01535	-2.227	2.04173	RASL10B	-2.365	1.94884
			AIM1L	2.369	1.87489										GDF15	2.487	1.85116				GRIK5	-2.077	1.90039							SESTD1	-2.226	1.99991	MICAL2	-2.364	1.92246
			EOGT	2.367	2.10418										CCNE2	2.481	1.93347				SOCS2-AS1	-2.076	1.94987							TMCC1-AS1	-2.225	2.02446	ZBTB10	-2.363	1.8976
			ROBO2	2.367	1.902										CENPK	2.481	1.70507				DGCR5	-2.071	2.0428							DYNLRB1	-2.223	2.03222	FAM19A5	-2.362	1.99766
			LONP2	2.365	2.05578										OASL	2.48	1.85259				RAI14	-2.071	1.91802							C9orf89	-2.223	2.03128	LARP6	-2.362	1.96371
			SAMHD1	2.365	1.84712										ZNF429	2.479	1.99082				COL18A1	-2.07	1.86863							PTGES2	-2.222	2.05309	CADM4	-2.36	1.91197
			SLC12A2	2.364	1.89878										KCNK2	2.479	1.79685				BPIFA2	-2.069	1.99271							TCHH	-2.221	2.05939	TM7SF2	-2.357	1.91695
			NDUFS1	2.362	2.20956										BRSK1	2.478	1.98688				ARL2	-2.069	1.80867							UGT3A2	-2.221	2.04754	ABCC3	-2.357	1.88724
			HIST1H1C	2.361	2.00077										RNF168	2.476	1.97528				CLRN1-AS1	-2.067	2.08263							BARX2	-2.219	2.02724	C5AR1	-2.356	1.94705
			ARID3A	2.359	2.11274										FZD4	2.475	2.00782				COL6A2	-2.066	2.00251							SLC5A8	-2.218	2.03442	SHISA2	-2.354	1.89284
			EPB41L4A	2.357	2.06951										COBLL1	2.475	1.96504				CYP2G1P	-2.065	1.9491							ITSN1	-2.218	2.00666	PRKXP1	-2.353	1.92537
			ZNF678	2.357	1.9379										BRI3BP	2.474	2.02216				C5AR2	-2.064	1.97022							CTSV	-2.216	2.02569	TSPAN5	-2.351	1.95817
			WBSCR27	2.356	2.19252										AKAP5	2.474	1.86595				IRF1	-2.062	1.87969							STYK1	-2.216	2.01291	LAMA3	-2.349	1.97994
			RAB3GAP2	2.355	1.91159										ERVMER34-1	2.473	1.9911				HMX1	-2.061	1.96968							CYP4F8	-2.214	2.03285	GALNT16	-2.338	1.96318
			SDF2L1	2.352	1.77524										ZNF852	2.47	2.01285				SNHG18	-2.06	1.87554							TSPAN12	-2.208	2.03505	ZNF813	-2.337	1.85075
			ARHGEF2	2.35	2.22631										INTS7	2.469	1.99366				TENM4	-2.059	1.94833							CLCF1	-2.208	2.02169	FAM49A	-2.336	1.93174
			PHF19	2.348	2.20165										ZFYVE16	2.469	1.97202				LOC100507424	-2.058	1.89262							C1orf168	-2.207	2.03348	TBC1D1	-2.335	1.88702
			ZNF106	2.347	1.92212										TMF1	2.469	1.96986				SNF8	-2.058	1.82502							PAQR3	-2.207	2.02507	IFNLR1	-2.334	1.96557
			PC	2.346	1.89535										KANK1	2.468	1.98187				ZFHX4	-2.054	1.80201							SHROOM4	-2.206	2.0554	EIF3F	-2.332	1.95634
			EBLN3	2.344	1.84589										CDCA8	2.468	1.94348				MIR4728	-2.053	1.96458							TPD52L1	-2.205	2.02972	OCIAD2	-2.332	1.92977
			FBXO28	2.343	2.04152										PNPLA7	2.465	1.93945				LOC100288911	-2.053	1.96298							FFAR2	-2.205	2.02353	LINC-PINT	-2.331	1.93495
			HAGHL	2.343	2.01553										EMB	2.463	1.91032				LINC00910	-2.052	1.89444							SYNRG	-2.203	2.04592	COLQ	-2.33	1.91056
			INTS7	2.339	2.22876										CEP350	2.461	1.95949				FANK1	-2.051	1.88544							CPQ	-2.202	2.05408	DPP10	-2.329	1.95765
			RFC3	2.338	1.97185										UBL4A	2.46	2.02705				ZNF880	-2.05	1.91135							UQCC1	-2.201	2.04398	SMS	-2.327	1.95608
			TMED5	2.337	1.96112										LOC100505715	2.459	2.01733				WTIP	-2.049	1.97759							ACSS2	-2.201	2.02323	VAPB	-2.326	1.97911
			CNTD1	2.337	1.91658										PCNXL2	2.459	1.99337				ZNF436-AS1	-2.048	1.90712							ZNF137P	-2.201	2.02261	SEMA7A	-2.326	1.92805
			ERRFI1	2.337	1.82001										ARHGEF6	2.457	1.84647				KRT8	-2.048	1.86713							LINC00514	-2.2	2.01895	PRELP	-2.324	1.97175
			ARG2	2.337	1.81658										GPR137C	2.456	1.9816				FRAS1	-2.048	1.80774							LRRC20	-2.199	1.99155	CHRNE	-2.322	1.91958
			FAM122B	2.333	2.02006										SLC10A7	2.456	1.93001				EHHADH	-2.047	1.91754							PLEK2	-2.197	1.99298	IMMP2L	-2.322	1.89194
			TANC1	2.331	1.93365										ZNF804A	2.456	1.74982				UPP1	-2.046	1.85659							ANAPC15	-2.195	2.01411	SCGN	-2.321	1.96345
			PNP	2.329	1.75847										SEC24A	2.455	1.9397				SERGEF	-2.046	1.85555							LINC00662	-2.191	2.01381	DUS4L	-2.319	1.95064
			LOC400940	2.327	1.92895										CENPI	2.455	1.8769				CD200	-2.044	1.99586							BRCA1	-2.191	1.97448	RMND1	-2.317	1.98465
			TAF1A	2.327	1.89308										PCYT1A	2.45	1.96664				LAMC2	-2.044	1.87838							MRPS23	-2.189	2.04013	C8orf31	-2.317	1.96825
			THRB	2.327	1.77945										DMBT1	2.449	2.04942				NPAS3	-2.044	1.84407							SNTB1	-2.189	2.02231	SERP2	-2.315	1.93248
			NRM	2.326	2.09942										CDC25A	2.448	1.87279				LINC00304	-2.042	1.93415							NMB	-2.186	2.03886	ST6GAL2	-2.315	1.88215
			RB1	2.326	1.90665										NRK	2.447	1.88303				LINC-PINT	-2.041	1.9535							MYOF	-2.186	1.99672	FAHD2CP	-2.31	1.89737
			HSPA13	2.326	1.8463										RET	2.446	1.94526				PPP1R26-AS1	-2.041	1.90525							NCAPG2	-2.186	1.97531	KCNK13	-2.303	1.9491
			EMB	2.325	2.0228										SUSD4	2.445	1.94121				GATA4	-2.041	1.70433							SLC13A3	-2.185	2.02662	SARM1	-2.303	1.91599
			KIAA0825	2.323	1.94448										PPIP5K1	2.444	2.0323				LGALS4	-2.04	1.88234							DET1	-2.185	2.01351	AIFM3	-2.299	1.95713
			LOC101928358	2.322	1.85931										CEP97	2.443	1.9038				MYO5A	-2.04	1.80551							ZNF257	-2.184	1.97558	EDC3	-2.296	1.97365
			MT2A	2.318	2.01493										PKMYT1	2.443	1.68582				LARP6	-2.039	1.89149							HUNK	-2.183	1.99041	MYO5A	-2.289	1.86829
			FANCD2	2.316	2.10382										EOGT	2.442	1.96133				C1RL-AS1	-2.038	1.97076							RPS6KA3	-2.18	1.99127	CCDC71L	-2.288	1.92513
			DMXL2	2.314	1.67291										CA8	2.442	1.8148				RAB11FIP4	-2.038	1.94321							EPN3	-2.179	2.02755	STOML2	-2.287	1.93297
			CEP295	2.311	1.93093										SPRY3	2.441	1.99622				TFAP2C	-2.035	1.92285							ALX4	-2.178	2.01471	ZNF219	-2.287	1.89851
			KIF24	2.31	2.0774										GOLGA4	2.439	1.96212				ADAMTS13	-2.035	1.84977							GPC5	-2.174	2.04301	MCTP2	-2.286	1.95115
			RPL10	2.309	2.11199										BPTF	2.438	1.97637				AIFM3	-2.034	1.95874							STOX1	-2.174	1.98928	CYP4F3	-2.285	1.85901
			LIPE	2.308	2.07292										MN1	2.437	1.86278				LOC90768	-2.033	1.79817							CERCAM	-2.171	2.02047	FIS1	-2.284	1.90915
			MAST3	2.307	2.15908										SLX4IP	2.435	1.93995				ZNF19	-2.031	1.94884							FN1	-2.171	1.98616	PLA2R1	-2.281	1.95219
			H2AFZ	2.306	1.8775										LIX1L	2.433	1.97939				PLAC8L1	-2.031	1.8631							C2CD4A	-2.17	1.98673	F2RL1	-2.281	1.94577
			HRASLS	2.305	1.58461										GSTO2	2.433	1.93075				ZNF394	-2.028	1.96165							P2RY2	-2.169	1.98279	LINC00662	-2.276	1.95739
			HK2	2.302	2.14998										HAGHL	2.433	1.90892				ST6GAL2	-2.026	1.84549							SUPT4H1	-2.167	2.04495	FOXD3-AS1	-2.276	1.9473
			LBX2-AS1	2.302	2.06985										BIRC6	2.432	1.94935				DOK5	-2.025	1.86246							GRB7	-2.167	1.99643	SMPDL3A	-2.275	1.92928
			SLC30A1	2.302	1.92969										ROBO1	2.43	1.83943				PAAF1	-2.023	1.87337							FAM111B	-2.165	1.97476	SOCS3	-2.275	1.91386
			FBXL17	2.3	1.85162										ANKRD36	2.427	1.97229				SYNE1	-2.02	2.04344							LANCL2	-2.164	2.00137	LOC100288911	-2.274	1.93695
			SFMBT1	2.299	2.12147										ZAK	2.426	1.86871				ARHGAP6	-2.02	1.70949							NEIL2	-2.162	1.98956	DOK6	-2.271	1.90728
			CCDC163P	2.295	2.19661										SIGMAR1	2.425	1.96265				LOC389332	-2.019	1.80904							GLB1L2	-2.161	2.03663	C10orf10	-2.27	1.8951
			C2orf69	2.295	2.02036										CMTM6	2.424	1.97555				PPP1R32	-2.017	1.90247							A2ML1	-2.159	2.0379	MRPL16	-2.269	1.94679
			TIMELESS	2.293	2.07258										ZNF90	2.424	1.88281				PRTG	-2.017	1.83244							CEP250	-2.159	2.00903	PDGFRL	-2.268	1.9261
			SMC2	2.293	2.0374										SFMBT1	2.423	1.98298				TTC3P1	-2.015	1.88656							AMTN	-2.155	2.02292	ERBB2	-2.267	1.93745
			RRM1	2.29	2.03081										POU2F3	2.422	1.99967				WNK2	2.014	1.8364							TTPAL	-2.155	2.00962	PANX2	-2.266	1.86935
			NEDD4	2.289	1.97294										ACAP2	2.422	1.92222				STXBP1	-2.014	1.82657							OR10J1	-2.154	2.0043	FAM209A	-2.263	1.9362
			ACBD7	2.286	1.96914										VPS13D	2.419	1.98969				LINC00673	-2.013	2.03488							TRDMT1	-2.151	2.02538	KIFAP3	-2.262	1.93895
			RMI2	2.285	1.9569										TCN2	2.419	1.90403				LHX6	-2.013	2.01016							FAM64A	-2.151	1.98701	IL6ST	-2.26	1.79758
			HABP2	2.284	1.98146										ATE1	2.414	1.96638				UBE2D4	-2.011	2.00573							NDC80	-2.149	1.97503	LANCL2	-2.259	1.90705
			GRM4	2.282	2.1292										KPNA5	2.412	1.95504				C19orf18	-2.009	1.9027							IFNLR1	-2.148	2.02139	SERPINA1	-2.256	1.95141
			HR	2.281	2.07053										ELOVL6	2.411	1.87625				CDNF	-2.008	1.9598							KDELR3	-2.147	1.98729	TRIM5	-2.255	1.87387
			CNOT10	2.28	2.18138										PABPC1L	2.41	1.90426				ADRA2A	-2.007	1.84165							CYP2G1P	-2.143	2.00873	PTRH2	-2.253	1.92343
			MFAP2	2.279	2.14227										TMEM63A	2.409	1.97801				ZMYND12	-2.006	2.01403							TRIM47	-2.143	1.98196	FBXO2	-2.253	1.88925
			AHCY	2.279	1.92091										ENTPD7	2.409	1.95975				SLC43A2	-2.006	1.92067							OLFM2	-2.141	2.00079	EPHB1	-2.251	1.94323
			MBOAT2	2.279	1.76873										FAM160B1	2.409	1.931				ZNF425	-2.006	1.91183							CYP2U1	-2.141	1.96903	WNT4	-2.249	1.91126
			MMGT1	2.278	2.01945										VCPIP1	2.409	1.91838				SP100	-2.005	1.95559							CALCR	-2.13	2.03537	CLTCL1	-2.248	1.89216
			PPP1R3D	2.276	2.01794										RAB26	2.408	1.91934				ZMIZ2	-2.004	1.98902							SLC22A15	-2.13	2.02786	CERCAM	-2.247	1.9115
			H1F0	2.275	2.09724										PHC3	2.408	1.91244				ASIC3	-2.004	1.92333							LGALS3	-2.129	1.95411	FREM2	-2.245	1.78986
			PJA2	2.275	1.81848										BUB3	2.405	2.01077				DAB2	-2.004	1.88211							STOX2	-2.127	2.01532	HMOX1	-2.244	1.87085
			BRSK1	2.274	2.09833										ARHGAP26	2.405	1.90311				FUCA1	-2.004	1.85059							FHL2	-2.126	1.98843	COA4	-2.243	1.91433
			PSRC1	2.272	2.16795										NFAT5	2.404	1.92054				LINC00662	-2.003	1.99243							YWHAB	-2.122	2.01622	RBM24	-2.243	1.87799
			MAN2A1	2.272	1.86884										DYNC1LI1	2.403	1.98549				NKX2-3	-2.002	1.93117							PAK6	-2.122	1.95991	CLRN1-AS1	-2.241	1.96001
			SLC7A11	2.272	1.59604										SLC2A13	2.402	1.90542				GPR158	-2.002	1.78032							CELF2	-2.121	2.00401	ZNF19	-2.24	1.94475
			ARFGAP3	2.271	2.04376										ATM	2.401	1.94781				MSX2	-2.001	1.86628							COL6A2	-2.121	1.99759	TSHZ2	-2.239	1.92879
			TTC39B	2.27	1.86543										PTPN4	2.401	1.9367				LGALS3BP	-2.001	1.85889							PPP1R1B	-2.119	1.9973	ZYX	-2.236	1.89307
			CCND3	2.27	1.80998										ZNF404	2.4	1.9553				CLIC4	-2.001	1.64145							SH3RF3	-2.115	2.01441	LRRC32	-2.235	1.93795
			MEIS2	2.268	2.04859										ARMC7	2.4	1.91528													LOC101928233	-2.114	2.00577	MYPN	-2.234	1.92903
			HLX	2.268	1.74586										LINC01561	2.399	1.77397													SPTB	-2.114	1.98168	ADAMTS19	-2.234	1.88947
			DENND4C	2.268	1.73945										FBXO5	2.398	1.83016													NINL	-2.113	1.97229	ZDHHC11	-2.234	1.86659
			SMTN	2.267	2.09869										LBR	2.397	1.91647													CMSS1	-2.113	1.9528	PLCG2	-2.233	1.91576
			GAB1	2.267	1.8143										TAF1A	2.397	1.91291													GSS	-2.112	2.00225	SNORD47	-2.231	1.83173
			LIG1	2.266	2.15575										HCAR1	2.396	1.91719													TGFA	-2.112	1.957	C5AR2	-2.228	1.95452
			C14orf80	2.263	1.92994										TXNDC16	2.396	1.82415													FANCB	-2.112	1.94968	HOXB6	-2.226	1.95322
			QSER1	2.262	1.84064										KIAA1257	2.395	1.99565													MCOLN3	-2.108	2.01804	NKX2-3	-2.226	1.92295
			AMIGO2	2.261	1.90085										GCHFR	2.395	1.8685													ATP5J2	-2.106	2.01773	NDRG1	-2.218	1.94425
			HS6ST2	2.258	1.72877										ADAM10	2.393	1.90218													TRPV4	-2.106	2.01743	GUCA1B	-2.217	1.84809
			ZNF431	2.257	1.77283										KCTD2	2.392	1.98409													PCGF2	-2.105	1.98758	TNFRSF19	-2.216	1.85964
			C6orf99	2.256	1.76298										ENO2	2.392	1.96691													PART1	-2.104	1.99904	DGCR5	-2.212	1.93223
			TENM1	2.256	1.59331										UBR3	2.392	1.94273													STIP1	-2.103	1.98645	WWOX	-2.212	1.88813
			DNAJC10	2.255	1.95927										CHST11	2.389	1.99054													DNAJC2	-2.102	1.99875	AMOT	-2.212	1.83192
			RET	2.254	1.84387										MICA	2.389	1.98801													ANLN	-2.102	1.97256	GDPD3	-2.21	1.89783
			HLA-DMA	2.253	1.96645										HIST2H2BE	2.389	1.78228													PEAK1	-2.101	1.99615	CEBPB-AS1	-2.21	1.89126
			GLS2	2.252	2.01523										CIART	2.388	1.90798													LIFR	-2.101	1.9615	PCDH9	-2.209	1.89874
			ENTPD7	2.251	2.01976										SHPRH	2.385	1.94197													MOCS1	-2.101	1.95437	GPR161	-2.209	1.86257
			TMC4	2.249	1.76147										HERC1	2.384	1.95556													STX16	-2.099	1.99557	DOCK6	-2.208	1.9215
			PARP3	2.246	2.12377										MIER1	2.383	1.92464													RASL11B	-2.092	1.97696	RARG	-2.208	1.90496
			CASD1	2.246	1.69893										RACGAP1	2.382	1.94247													LOC100129550	-2.092	1.97421	IER5L	-2.208	1.84203
			ENHO	2.244	1.69418										PPP2R5A	2.381	1.96611													DHRSX	-2.092	1.9712	STAT5B	-2.208	1.83864
			TTC36	2.243	1.75155										GABPB2	2.378	1.95896													COL17A1	-2.09	2.00108	INPP5K	-2.207	1.89442
			PPIP5K1	2.241	2.01075										TMED7	2.378	1.78791													PDK3	-2.09	1.99528	OPTN	-2.206	1.82821
			CACUL1	2.235	2.05942										CYP4V2	2.376	1.80839													THSD7B	-2.089	1.98871	PIR	-2.204	1.90635
			MKRN3	2.235	1.9226										FBLN1	2.376	1.69117													ANK3	-2.089	1.94813	SH3TC2	-2.203	1.92392
			UBR1	2.234	1.86141										SPTY2D1	2.374	1.94096													ST6GAL2	-2.088	1.98084	SCARA3	-2.203	1.85034
			DPF1	2.233	1.79671										PARP3	2.371	1.98997													AHNAK2	-2.087	1.98391	FGFR3	-2.202	1.92561
			RALGAPB	2.227	1.86735										ARID3A	2.371	1.87257													MACF1	-2.086	1.96418	EPOR	-2.202	1.88413
			EFHC1	2.227	1.74393										OAF	2.371	1.77448													PCP4	-2.083	2.0005	AKT3	-2.202	1.84748
			DALRD3	2.223	2.10975										DISP1	2.37	1.9392													AMZ1	-2.082	2.0002	C1RL-AS1	-2.201	1.89329
			ATE1	2.223	1.95848										TACC3	2.365	1.94071													SH3TC2	-2.079	1.9842	LOC100272217	-2.2	1.90449
			SQLE	2.221	1.86799										FGD6	2.365	1.93198													TOM1L1	-2.078	1.99213	AIF1L	-2.197	1.86341
			TOP1	2.219	2.04088										CLOCK	2.364	1.91009													GOLGA6L9	-2.078	1.96177	EHHADH	-2.196	1.86978
			HN1	2.219	1.70536										DNAJC10	2.363	1.93272													RTFDC1	-2.077	1.99962	PTGES2	-2.194	1.8756
			POP1	2.218	1.90223										AFF1	2.362	1.92126													URM1	-2.075	1.99499	FOXN1	-2.191	1.92367
			AMBP	2.218	1.66627										EXOC8	2.362	1.91315													ISPD	-2.075	1.9856	MAPK15	-2.191	1.87193
			HACD2	2.215	1.72368										PHIP	2.361	1.91623													KLHL15	-2.075	1.97284	PKD1L2	-2.184	1.88083
			GBE1	2.214	1.96833										UNC5A	2.36	1.96054													CTSL	-2.075	1.9674	PAQR8	-2.183	1.91103
			PLAA	2.213	2.04025										PPIP5K2	2.36	1.90057													B3GALT4	-2.074	1.95832	GATA4	-2.182	1.84465
			PECR	2.213	1.97348										GPR176	2.359	1.92006													HMGCL	-2.074	1.94325	NYNRIN	-2.18	1.90103
			CEP57	2.213	1.83067										HIST1H2BF	2.359	1.8131													MCF2L	-2.072	1.98112	AGAP11	-2.179	1.86447
			XYLB	2.212	1.96085										SLIT3	2.359	1.80213													SOWAHB	-2.072	1.97613	ZNF438	-2.177	1.89419
			SPATA5	2.21	1.95743										TTC28	2.358	1.91268													TRPM2-AS	-2.071	2.00814	POLR2J	-2.177	1.86426
			RAB26	2.209	1.95533										TTC37	2.358	1.90775													FLT3	-2.069	1.96767	PFN2	-2.177	1.85735
			RAPGEF6	2.209	1.74715										KLHL28	2.355	1.89943													CNTN3	-2.069	1.95176	COL6A2	-2.174	1.89806
			DZANK1	2.208	2.04216										LINC00674	2.354	1.97884													TMC5	-2.067	1.99241	PIK3IP1	-2.173	1.88391
			STAMBPL1	2.203	1.92945										CCNF	2.354	1.97446													GDPD1	-2.066	1.9814	ST3GAL2	-2.171	1.90519
			TMEM106A	2.203	1.92188										TRIP11	2.354	1.94807													LINGO1	-2.066	1.9693	LINC00910	-2.171	1.88902
			TNC	2.201	1.71158										ZBTB44	2.354	1.94171													ATP6V1C2	-2.063	1.9789	HMX1	-2.169	1.87821
			CACNA1D	2.2	1.64031										PIK3R2	2.352	1.97148													PHOSPHO1	-2.06	1.97973	CDNF	-2.167	1.87214
			CDYL2	2.199	1.5688										VEGFA	2.351	1.88524													CYB5R2	-2.06	1.97779	KIAA1211	-2.167	1.78702
			MZT1	2.197	2.00691										DIAPH3	2.351	1.86468													RAB31	-2.06	1.97093	DAB2	-2.166	1.82223
			APC	2.197	1.77369										AGAP2	2.349	1.87995													GPC2	-2.06	1.96124	ADAMTS13	-2.165	1.87864
			S100A14	2.195	1.91874										EFCC1	2.346	1.95038													PPAP2A	-2.06	1.95046	2023-03-08	-2.164	1.89104
			FBXO30	2.194	1.88057										MEIS2	2.345	1.92659													MICAL1	-2.057	1.95306	FANK1	-2.158	1.85672
			SRGAP2	2.193	2.20073										PLSCR1	2.345	1.68162													ALDH1A3	-2.055	1.97834	NEIL2	-2.158	1.84972
			CCDC183	2.193	1.88812										WHSC1L1	2.343	1.9357													TGM3	-2.053	1.98814	CD99	-2.157	1.85714
			FAM76B	2.193	1.8356										MYEF2	2.337	1.91504													KIF21B	-2.053	1.97311	MOSPD3	-2.156	1.86047
			RAB4A	2.192	2.00544										SYT12	2.335	1.93595													TTC3P1	-2.053	1.96606	SPA17	-2.155	1.90682
			NIPAL2	2.192	1.67895										CCDC183	2.335	1.9352													GPR179	-2.053	1.95568	BPIFA2	-2.155	1.8793
			KCNC4	2.188	2.09112										LIN9	2.335	1.8255													PTPRM	-2.052	1.93766	PNMT	-2.154	1.83963
			GJC3	2.186	2.00339										NUPR1L	2.334	1.92198													POLA2	-2.052	1.93465	FEZF1-AS1	-2.152	1.89352
			MYEF2	2.185	1.8508										FGF13	2.334	1.81423													ETV5	-2.051	1.94839	METRNL	-2.152	1.79703
			CCDC15	2.18	2.00632										XYLB	2.333	1.91339													ADRA2A	-2.051	1.94735	UBE2Z	-2.15	1.91886
			YOD1	2.18	1.90759										ALG11	2.333	1.89487													MLLT6	-2.05	1.97751	LINC01006	-2.15	1.91362
			TCN2	2.18	1.81129										PSMD6-AS2	2.332	1.94833													TTC30A	-2.05	1.94121	CCZ1	-2.15	1.91173
			EPS8	2.179	2.00426										PACSIN2	2.332	1.92854													ZNF878	-2.046	1.97806	CEP250	-2.146	1.88193
			MIER3	2.177	1.76652										INPP1	2.331	1.76615													GYG2	-2.045	1.9927	CAV2	-2.146	1.88127
			XBP1	2.176	2.13589										SNX16	2.33	1.91221													CCDC88C	-2.045	1.97641	CST3	-2.146	1.83349
			LOC100128885	2.176	2.03268										COL4A3BP	2.329	1.93124													PKM	-2.045	1.95911	CACNA1C	-2.143	1.85818
			TMEM125	2.175	2.06176										RTN4RL2	2.329	1.90334													CTSH	-2.045	1.93792	TSACC	-2.138	1.89239
			NCAPH2	2.171	1.94296										MAGI1	2.329	1.90172													DHX40	-2.044	1.97175	DNAJC2	-2.138	1.89171
			MPHOSPH9	2.17	1.82579										RFX2	2.329	1.8859													C11orf84	-2.043	1.97393	LINC00673	-2.137	1.89897
			ZNF22	2.168	2.05152										ANP32A-IT1	2.328	1.9587													SEMA4G	-2.038	1.96444	DDX52	-2.137	1.88858
			OLMALINC	2.168	1.8254										RAB9B	2.327	1.96531													STAT5B	-2.038	1.93137	AGTR1	-2.137	1.84932
			PLCD4	2.168	1.54955										EPS8	2.325	1.93645													UPP1	-2.037	1.96686	PSMD1	-2.136	1.87344
			MCM2	2.167	1.851										ARL5B	2.323	1.88259													NUDT7	-2.036	1.98476	ZMYND12	-2.134	1.90845
			NCAPD3	2.165	2.04892										PKN2	2.322	1.88502													CEP41	-2.032	1.96552	C2orf72	-2.134	1.79236
			NUP50	2.164	1.99414										TLE6	2.317	1.86786													SLC22A20	-2.03	1.97066	HRH1	-2.133	1.88635
			LYNX1	2.164	1.90853										LRIF1	2.316	1.90195													TFAP2C	-2.028	1.97586	STXBP1	-2.133	1.88657
			PIKFYVE	2.164	1.68805										SUMO2	2.315	1.94045													MMD	-2.027	1.94223	TLCD2	-2.133	1.85465
			PDE4B	2.164	1.58472										PANK3	2.315	1.92416													COL6A4P2	-2.026	1.98056	DNAI1	-2.132	1.83055
			RIC1	2.161	1.91041										ADGRG6	2.315	1.90012													SLC8B1	-2.026	1.9623	LHX6	-2.13	1.90241
			FNIP2	2.161	1.75073										ARHGEF2	2.312	1.89692													GPAT3	-2.025	1.95359	MACROD1	-2.13	1.84003
			TMEM170B	2.159	1.76047										MPHOSPH9	2.31	1.90822													PTH2R	-2.024	1.95938	EFNA4	-2.128	1.8611
			NUP85	2.158	1.9999										SOCS4	2.309	1.88237													FCGBP	-2.023	1.97339	SNORD81	-2.127	1.88791
			IPO11	2.158	1.85826										ACADSB	2.309	1.86957													NAMPT	-2.023	1.94787	GPC2	-2.127	1.85136
			CCDC47	2.157	1.97952										TMEM170B	2.309	1.86893													UBE2Z	-2.022	1.98028	LOC101928841	-2.127	1.85157
			VPS13B	2.155	1.58506										CHML	2.309	1.81972													PFKP	-2.022	1.91936	TOMM34	-2.126	1.89081
			MANSC1	2.154	2.0976										IFIT5	2.309	1.79325													SMARCA1	-2.021	1.98251	RSAD1	-2.126	1.88325
			ABCB9	2.154	2.07948										HMGXB4	2.304	1.93026													CACNA2D1	-2.02	1.95124	IFITM10	-2.126	1.83764
			CXADR	2.154	1.92357										JAK2	2.302	1.91481													STOML2	-2.018	1.96097	LOC101054525	-2.125	1.8888
			C4orf33	2.152	2.08403										ERAP1	2.301	1.93371													PIR	-2.018	1.94942	SCNN1B	-2.123	1.90589
			ATAD2B	2.152	1.83904										TCF19	2.301	1.66959													C7orf50	-2.017	1.96713	FRMD3	-2.122	1.80067
			TMX1	2.15	1.94143										ARFGAP3	2.3	1.93051													FAM200A	-2.015	1.94581	MRPS23	-2.119	1.88613
			PFKFB1	2.148	1.6616										LINC00669	2.3	1.73735													KIF16B	-2.014	1.92889	MMEL1	-2.119	1.84304
			CSF3R	2.148	1.54975										PLK2	2.292	1.94552													PAAF1	-2.012	1.96204	FOXD2	-2.118	1.86531
			MCMBP	2.147	1.92043										SLF1	2.29	1.9141													SLC44A3	-2.011	1.95779	MIR4458HG	-2.117	1.89374
			EMD	2.146	1.98761										PARP9	2.29	1.71532													ZFP82	-2.009	1.94994	MDGA1	-2.117	1.8743
			PLXNA3	2.146	1.86036										DNASE1L1	2.289	1.95245													RCOR2	-2.006	1.94761	TENM4	-2.117	1.8329
			CLOCK	2.145	1.78738										FAM212B	2.289	1.92078													C20orf27	-2.002	1.93515	H1FX-AS1	-2.117	1.81782
			DNAAF3	2.144	2.00897										ATXN7	2.287	1.89465													EPHB6	-2.001	1.91258	SLC43A1	-2.116	1.85383
			ZNF404	2.144	2.00661										FBXO28	2.286	1.88369													COL4A3	-2	1.93415	AGXT	-2.116	1.84789
			PRKAR1A	2.143	1.90386										PCNXL4	2.283	1.88746																GPR179	-2.116	1.82068
			FAM201A	2.143	1.89376										PIF1	2.283	1.86006																NATD1	-2.115	1.89715
			SLC1A5	2.138	2.08509										NUPL1	2.281	1.90473																CALCR	-2.115	1.81517
			C9orf173-AS1	2.138	1.86289										SMC4	2.28	1.81367																FAM169A	-2.113	1.85445
			TMTC3	2.138	1.76805										MR1	2.278	1.92489																MYO15A	-2.112	1.86807
			SEMA6B	2.137	1.96485										LONP2	2.278	1.92102																PCDH10	-2.107	1.84425
			PSD	2.137	1.67799										NF1	2.278	1.90565																NDRG4	-2.104	1.8668
			NUCKS1	2.134	1.98818										CEP290	2.274	1.91457																FRAS1	-2.103	1.78438
			CCDC155	2.134	1.9754										GDF11	2.274	1.83408																SGPP1	-2.102	1.75892
			DENND4A	2.131	1.70009										MAD2L1	2.273	1.78508																ZSWIM4	-2.101	1.80673
			GRHL3	2.13	1.7872										ZNF708	2.272	1.88546																KIF3C	-2.101	1.79307
			TMOD3	2.126	1.84732										HSD17B12	2.269	1.89059																JHDM1D-AS1	-2.099	1.85755
			IFT52	2.123	2.09363										LACC1	2.267	1.89669																MTMR4	-2.099	1.8528
			NCAPG2	2.122	1.96618										ANKRD36C	2.265	1.90658																SYT7	-2.099	1.77758
			LMBRD2	2.122	1.69504										RNF6	2.265	1.8715																ECM1	-2.098	1.85589
			STXBP5	2.121	1.90642										NEDD4	2.264	1.873																CPT1A	-2.098	1.792
			MIER1	2.121	1.87229										SPOCD1	2.261	1.80176																RFTN1	-2.097	1.79559
			DLSTP1	2.12	2.09579										MAFG-AS1	2.26	1.9382																NMB	-2.096	1.86405
			KIAA1257	2.12	2.07019										RLF	2.26	1.87842																TPPP	-2.095	1.81025
			GLRX2	2.117	1.83481										TMTC3	2.26	1.86489																MRPL48	-2.093	1.87452
			TMSB15A	2.116	1.87816										CSNK1G3	2.257	1.89601																SLC43A2	-2.093	1.8632
			HS6ST3	2.116	1.84488										TMEM56	2.257	1.79739																RNF122	-2.091	1.87495
			EP300-AS1	2.116	1.73596										PLS1	2.255	1.87777																RN7SK	-2.091	1.79541
			SUZ12	2.113	1.85534										LCORL	2.255	1.85652																ARNT2	-2.09	1.88969
			KIAA2026	2.113	1.80662										RNF111	2.253	1.87668																DUSP2	-2.09	1.84566
			TACR2	2.11	2.00602										HABP2	2.251	1.95193																S100P	-2.088	1.83212
			RYBP	2.11	1.95455										STS	2.248	1.83094																DHX40	-2.087	1.84526
			MIF	2.108	1.75615										TULP4	2.248	1.80858																TMEM44-AS1	-2.087	1.82977
			GGH	2.107	1.64772										DLG4	2.247	1.85839																SEMA4F	-2.087	1.81404
			CD2AP	2.104	1.83087										DCP2	2.247	1.85797																FAU	-2.086	1.82319
			PRDM5	2.104	1.81336										RBBP5	2.246	1.9203																PCGF2	-2.085	1.84023
			PHLDB1	2.102	1.93916										PRR14L	2.244	1.88835																C1orf116	-2.085	1.77672
			WDR41	2.101	2.03771										LTBP4	2.244	1.86616																FKBP7	-2.084	1.81292
			FBN1	2.101	1.80848										GRAMD4	2.243	1.9387																SYNPO2L	-2.082	1.87755
			TET2	2.101	1.59456										LOC102723927	2.243	1.87171																C7orf50	-2.08	1.80562
			PAG1	2.099	1.90479										DRAIC	2.243	1.80433																HOXD9	-2.078	1.83645
			PYCARD	2.097	1.88013										DIP2A	2.241	1.91552																WNT5B	-2.077	1.83884
			FASN	2.096	1.82039										SP4	2.237	1.84667																SFTPA2	-2.074	1.86068
			AGPAT5	2.095	1.96887										PCLO	2.236	1.89397																PCDHB9	-2.073	1.83586
			PDZD8	2.093	1.75433										UEVLD	2.236	1.86131																KRT8	-2.073	1.79957
			IL27RA	2.091	1.95246										WDFY3	2.234	1.90035																CMSS1	-2.073	1.77724
			FAM72A	2.09	2.03803										CXADR	2.234	1.87128																OLR1	-2.072	1.87
			SMC3	2.09	1.95402										FAM76B	2.233	1.86765																ACADM	-2.071	1.78526
			RAB11FIP2	2.09	1.76432										KIF2A	2.23	1.88768																CCDC87	-2.07	1.85362
			TAZ	2.088	1.97842										PLXNA3	2.229	1.88039																NPIPB6	-2.07	1.84891
			CRAT	2.088	1.95821										OLMALINC	2.227	1.77157																TRMT112	-2.07	1.83745
			PRRT2	2.088	1.7436										CHST15	2.226	1.80194																ZNRF1	-2.07	1.83153
			HELZ	2.086	1.73977										TRIM23	2.225	1.85985																GNB4	-2.069	1.81348
			GCH1	2.085	1.82078										RNF128	2.223	1.89646																MRPS21	-2.067	1.853
			PPP1R3B	2.085	1.71113										CEP57	2.223	1.87734																JUP	-2.067	1.83685
			ELAVL2	2.084	1.83343										ABCA2	2.221	1.9244																COMMD4	-2.067	1.79164
			ADAM10	2.082	1.85576										TNRC6C	2.22	1.85403																LINC00665	-2.066	1.80617
			PAFAH1B3	2.081	1.94499										KCNC4	2.22	1.82628																LINC01604	-2.065	1.82647
			DCLRE1A	2.081	1.90923										NFIA	2.219	1.89578																C20orf27	-2.061	1.78001
			FAM208A	2.081	1.8933										GNB3	2.216	1.86362																RIN2	-2.059	1.81669
			NEMP2	2.08	2.02926										FAM109B	2.213	1.89624																ZNF471	-2.059	1.79721
			ABCA2	2.08	1.94679										ZNF75D	2.21	1.90752																PDAP1	-2.058	1.85486
			FAM83G	2.08	1.81753										ZSCAN20	2.208	1.85631																CASP10	-2.058	1.82783
			DHFR	2.079	1.86268										YTHDC2	2.205	1.86574																CYP4X1	-2.056	1.85693
			FRMD6	2.079	1.66359										FAM83G	2.202	1.80654																RFX1	-2.056	1.85507
			FAM155B	2.078	2.01643										ACBD7	2.199	1.79379																SEC61G	-2.055	1.83468
			SEMA4A	2.076	2.03112										C4orf29	2.196	1.88171																ILF3-AS1	-2.055	1.80488
			FAM160B1	2.076	1.79076										INPP5B	2.196	1.86194																ACADVL	-2.05	1.81706
			SLC27A5	2.076	1.75105										SYNE3	2.196	1.67686																B3GNT4	-2.048	1.84708
			SMARCA2	2.074	1.89763										PDE11A	2.194	1.87712																PUS1	-2.048	1.79146
			NUPL1	2.072	1.88477										RBM12B	2.193	1.87603																MOCS3	-2.046	1.85527
			MACC1	2.071	1.77197										BROX	2.193	1.85342																COX5A	-2.046	1.8483
			COG6	2.07	1.84793										SLC30A7	2.193	1.84607																ESRRB	-2.045	1.84163
			GMCL1	2.07	1.82289										LHX1	2.19	1.8848																UFSP1	-2.044	1.8333
			RAB8B	2.07	1.8096										RAB27A	2.189	1.81839																NPR3	-2.044	1.81593
			NDE1	2.069	1.9344										HERC3	2.188	1.88061																PPEF2	-2.043	1.83134
			APC2	2.069	1.68706										TLK1	2.188	1.80895																TXNIP	-2.042	1.82686
			ATP5H	2.068	1.77736										PFKFB1	2.187	1.72874																ANO5	-2.041	1.87064
			FUNDC2	2.064	1.9427										SRGAP2	2.186	1.90149																ZNF665	-2.039	1.83983
			ARHGAP33	2.064	1.77892										TMEM125	2.186	1.87365																GPSM1	-2.039	1.7576
			ODF3B	2.064	1.74264										RAB4A	2.184	1.9179																LRFN1	-2.037	1.81254
			ETAA1	2.063	1.959										ACVR1C	2.184	1.81461																SMARCA1	-2.037	1.75231
			SMARCD3	2.061	1.98733										ZNF253	2.183	1.89149																TMC5	-2.036	1.79667
			CNIH1	2.061	1.95664										CRACR2B	2.183	1.83487																DBN1	-2.035	1.78403
			SLC16A1	2.059	1.65987										NUCKS1	2.182	1.85095																FAM171A1	-2.034	1.86173
			EIF2AK2	2.057	1.83521										ZNF808	2.179	1.88105																AIMP2	-2.034	1.82608
			VLDLR	2.056	1.87358										ERBB2IP	2.178	1.84485																LYZ	-2.034	1.81217
			ACAP2	2.053	1.76348										CCDC18	2.177	1.77655																TRAPPC1	-2.033	1.82358
			DMXL1	2.053	1.49664										KLF17	2.175	1.87473																C1orf228	-2.033	1.79903
			ARMC1	2.052	1.8612										TRPM7	2.175	1.84324																APEX1	-2.027	1.86215
			CDC27	2.049	1.92406										FAM214A	2.173	1.85424																NDUFA4	-2.027	1.83546
			STT3B	2.048	1.91634										CEP120	2.173	1.83784																C11orf1	-2.025	1.79397
			MCM4	2.047	1.87859										RAB27B	2.171	1.79848																LOC440434	-2.024	1.84364
			LOC100133286	2.044	1.71758										NAGA	2.17	1.90868																FLVCR2	-2.023	1.80121
			CMC4	2.042	1.89059										TNFRSF10A	2.17	1.88992																ORAOV1	-2.017	1.85013
			LINC01105	2.042	1.79908										DENND5B	2.17	1.87952																CCNB1IP1	-2.015	1.80784
			DYNLL1	2.039	1.79744										KMT2A	2.17	1.86701																FAM126A	-2.015	1.79776
			XRCC2	2.038	1.73518										PRDM5	2.17	1.77966																ZMIZ2	-2.013	1.83075
			LACC1	2.037	1.90177										TMEM30B	2.167	1.87408																CNIH3	-2.013	1.79433
			PABPC1L	2.035	1.80737										PRRG4	2.167	1.84546																GADD45G	-2.012	1.78245
			LINC00467	2.035	1.75681										FAM201A	2.165	1.84384																SVEP1	-2.011	1.83566
			DISP1	2.034	1.85973										TFAP2E	2.165	1.8331																LINC00623	-2.01	1.85859
			BROX	2.033	1.85597										ZNF540	2.164	1.86026																ZNF394	-2.006	1.84505
			ICT1	2.033	1.81506										SETD7	2.164	1.85569																C20orf203	-2.005	1.82281
			USP53	2.032	1.67909										NHLRC3	2.163	1.85943																SLC1A1	-2.005	1.81007
			CDC42SE1	2.031	2.09507										CDC42BPA	2.161	1.88679																NOP16	-2.005	1.77089
			AKR7L	2.031	2.06209										SMARCD2	2.16	1.90612																GNG4	-2.004	1.85218
			TIMM17A	2.031	1.72753										ARAP2	2.16	1.74804																SENP3	-2.004	1.83369
			CCDC138	2.029	1.89127										IDS	2.159	1.89533																S1PR2	-2.003	1.83251
			FAM3C	2.029	1.71128										ZBED4	2.159	1.87236																GLB1L2	-2.002	1.82919
			LOC728323	2.029	1.5741										HOXB3	2.158	1.84244
			TMF1	2.027	1.77753										SPAG5	2.158	1.82958
			C4orf32	2.026	1.87772										TBX6	2.157	1.80599
			ATP6V0B	2.026	1.83944										NCOA7	2.156	1.7828
			KCTD2	2.025	2.02433										RYBP	2.155	1.83271
			PCYT1A	2.025	1.89195										IKZF5	2.154	1.82338
			ABCB10	2.024	1.87423										CDC42SE1	2.153	1.90939
			ATP2A1	2.024	1.84508										LRRC56	2.153	1.8992
			BRWD3	2.024	1.61462										TCF12	2.152	1.85198
			SLC9A3R2	2.023	1.88566										ZFPM2	2.152	1.73014
			PRRG4	2.022	1.98008										CAPG	2.15	1.88435
			IPO9	2.021	2.01045										PPM1L	2.15	1.83924
			GNE	2.018	1.96404										FNIP1	2.15	1.82473
			PRADC1	2.017	1.76839										PDIK1L	2.149	1.84183
			PPARD	2.016	2.00164										RUFY3	2.148	1.87908
			LRRC37A8P	2.015	1.70757										ZNF582	2.147	1.89829
			TNRC6B	2.015	1.62992										PPP1R3D	2.146	1.87042
			GPD2	2.014	1.83461										CACUL1	2.146	1.86914
			RFFL	2.012	1.73298										KAT6A	2.146	1.84284
			SEC24A	2.011	1.83106										VASH2	2.146	1.78968
			EP300	2.01	1.63253										SMPD3	2.145	1.85548
			ANKRD44	2.004	1.85327										SLC38A2	2.145	1.81801
			RDM1	2.003	1.97049										LNX1	2.144	1.90357
			MTFR2	2.003	1.78755										RAP1GAP	2.143	1.87107
			DPP8	2.002	1.60297										SPATA6L	2.143	1.78632
			MIR210HG	2.002	1.5425										SIPA1L3	2.141	1.88458
			INCENP	2.001	1.88857										RAP2C-AS1	2.141	1.79057
			USP37	2.001	1.83303										SLC10A3	2.14	1.89261
			PPP1R12B	2.001	1.61141										GANC	2.14	1.86384
			CKS1B	2	1.78084										NDC80	2.14	1.73672
															NDUFS1	2.139	1.89989
															FRYL	2.139	1.86299
															WDR11	2.136	1.88017
															LOC100288069	2.133	1.81175
															KCCAT211	2.13	1.85239
															MECP2	2.129	1.86553
															ZBED3	2.129	1.82166
															AHI1	2.128	1.89037
															SDHAP2	2.128	1.85776
															PBRM1	2.125	1.84405
															USP37	2.124	1.83824
															ARID4B	2.124	1.83527
															ANKRD44	2.12	1.82802
															DHTKD1	2.119	1.85922
															GJC3	2.118	1.86744
															WDR41	2.116	1.84123
															GNE	2.114	1.85054
															LTN1	2.114	1.81329
															HCFC2	2.113	1.84627
															MON2	2.113	1.84344
															ASRGL1	2.113	1.69995
															SEMA4A	2.111	1.87647
															HIST1H4E	2.111	1.72859
															LOC648987	2.109	1.87021
															GMCL1	2.109	1.81442
															DENND1B	2.107	1.72671
															DLSTP1	2.105	1.84952
															FAM160A1	2.105	1.76531
															CCDC47	2.101	1.84728
															CPD	2.101	1.7835
															NIN	2.099	1.83626
															ATP11C	2.099	1.81744
															ZNF22	2.098	1.84103
															UBA6	2.098	1.82997
															ZNF493	2.097	1.79128
															POLK	2.095	1.8165
															FAM122B	2.095	1.8014
															SORL1	2.095	1.77706
															FMO5	2.094	1.85177
															SLC40A1	2.094	1.8058
															P4HA1	2.093	1.80969
															DIXDC1	2.091	1.81235
															TMED5	2.09	1.78738
															SLC7A8	2.09	1.64198
															MED13	2.088	1.82724
															MACC1	2.086	1.83904
															AKR7L	2.085	1.87516
															UHRF1BP1	2.085	1.84264
															VAMP7	2.085	1.82512
															IPO11	2.085	1.81499
															ETAA1	2.084	1.83507
															NEK1	2.082	1.84688
															WDR44	2.081	1.82589
															TMEM8B	2.077	1.79004
															ENPP3	2.076	1.64287
															ZC3HAV1L	2.075	1.79451
															FAM167A	2.075	1.74466
															CLUHP3	2.073	1.84871
															EIF3A	2.073	1.82899
															FAM73A	2.07	1.80951
															ALDH4A1	2.068	1.84143
															SMARCD3	2.066	1.83725
															CNTD1	2.066	1.73877
															SMIM14	2.065	1.80103
															SREK1	2.065	1.79975
															MICAL3	2.062	1.83606
															RASA1	2.062	1.81156
															CD2AP	2.061	1.80304
															ABCB10	2.059	1.80932
															GCNT2	2.059	1.77949
															TRMT1L	2.058	1.80543
															INTS2	2.058	1.80231
															GLB1	2.057	1.87886
															ACBD3	2.057	1.823
															MTX3	2.056	1.80414
															CKAP2	2.056	1.80323
															CAMK2D	2.056	1.78614
															KCNAB2	2.055	1.86236
															ITPR2	2.055	1.7983
															ZNF860	2.054	1.83705
															LOC283788	2.052	1.86637
															BMS1P6	2.051	1.83665
															C9orf91	2.05	1.87974
															RP2	2.049	1.78773
															MCM8	2.048	1.81687
															KBTBD7	2.048	1.78018
															ODF3B	2.047	1.81877
															C4orf32	2.046	1.78808
															LRP6	2.045	1.81934
															PUS7L	2.044	1.80249
															FUT9	2.043	1.67178
															VTI1A	2.042	1.81081
															FAM63A	2.04	1.84911
															ZNF121	2.04	1.82454
															B2M	2.04	1.78491
															TMEM65	2.039	1.68107
															OSGIN2	2.037	1.82262
															SLAIN2	2.037	1.78667
															ZNF423	2.036	1.76058
															FRRS1	2.034	1.83036
															C17orf67	2.034	1.7643
															SPTLC2	2.033	1.84769
															SRMS	2.033	1.76783
															CNOT10	2.03	1.83389
															SOCS5	2.028	1.77021
															TUBGCP4	2.027	1.81953
															RC3H2	2.026	1.7402
															JADE1	2.025	1.84586
															TRIL	2.025	1.84043
															SPTBN5	2.025	1.80914
															IPO9	2.025	1.78844
															HOOK1	2.024	1.78368
															SUGP2	2.02	1.83804
															CYP4F29P	2.02	1.68218
															GIPR	2.019	1.81536
															DENND6A	2.018	1.76363
															PIAS1	2.016	1.81555
															SECISBP2L	2.015	1.76987
															PIK3CA	2.015	1.76279
															HIPK1	2.014	1.80085
															MTFR1	2.012	1.82744
															CSNK1G1	2.012	1.82242
															OSBPL8	2.012	1.77689
															SPATA13	2.01	1.80821
															SMG1	2.01	1.79415
															PRIM1	2.01	1.75117
															CBX5	2.007	1.8257
															PRR36	2.006	1.79361
															DZANK1	2.006	1.78826
															SYNE2	2.004	1.80396
															PLCG1	2.002	1.80765
															LRBA	2.002	1.79182
															KIAA1147	2.001	1.78933
															PLEKHF2	2	1.74274
