# Supplementary material for: DUSP6 inhibition overcomes neuregulin/HER3-driven therapy tolerance in HER2+ breast cancer
Source: EMBO Mol Med. 2024 Jun 17;16(7):8. doi: 10.1038/s44321-024-00088-0 (PMC11251193; doi:10.1038/s44321-024-00088-0)
Supplement: Supplementary file 10 — Source data Fig. 1 [file 44321_2024_88_MOESM10_ESM.zip › Figure 1/1C/1C.csv]

ID	Symbol	EntrezIDs	EntrezID	Description	RefseqIDs	con_1	con_2	con_3	DTP_1	DTP_2	DTP_3	DTEP_1	DTEP_2	DTEP_3	resistant_1	resistant_2	resistant_3
A1BG	A1BG	1	1	alpha-1-B glycoprotein	NM_130786//NP_570602	0.413937108606676	0.16307744876258	0.186331499048803	0.939389444423915	0.542964066460459	0.23033766030142	3.97105582463765	4.61332648505191	4.99570839093325	2.95721901746428	3.32057350334453	3.73058164703509
A1BG-AS1	A1BG-AS1	503538	503538	A1BG antisense RNA 1	NR_015380	0.59790915687631	1.08718299175053	0.885074620481813	1.0959543518279	1.38209035099026	1.55477920703458	15.6450030681508	12.7278382489379	24.3049632952146	26.0657733396494	23.5760718737462	21.5598549731248
A1CF	A1CF	29974	29974	APOBEC1 complementation factor	NM_001198818//NM_001198819//NM_001198820//NM_014576//NM_138932//NM_138933//NP_001185747//NP_001185748//NP_001185749//NP_055391//NP_620310//NP_620311//XM_005269718//XM_005269720//XM_011539729//XM_011539730//XM_017016160//XP_005269775//XP_005269777//XP_011538031//XP_011538032//XP_016871649	0	0.0543591495875266	0	0	0	0	0	0	0	0	0	0
A2M	A2M	2	2	alpha-2-macroglobulin	NM_000014//NM_001347423//NM_001347424//NM_001347425//NP_000005//NP_001334352//NP_001334353//NP_001334354//XM_006719056//XP_006719119	0.091986024134817	0	0	0.521883024679953	0.592324436138683	0.23033766030142	0.0478440460799717	0.0411904150451063	0	0	0	0.048449112299157
A2M-AS1	A2M-AS1	144571	144571	A2M antisense RNA 1 (head to head)	NR_026971//NR_137424//NR_137425	0.735888193078536	1.14154214133806	1.07140611953062	2.29628530859179	2.41865811423296	3.33989607437058	0.478440460799717	0.247142490270638	0	0.0422459859637754	0.0553428917224089	0.145347336897471
A2ML1	A2ML1	144568	144568	alpha-2-macroglobulin like 1	NM_001282424//NM_144670//NP_001269353//NP_653271//XM_011520566//XM_011520567//XM_017018868//XM_017018869//XM_017018870//XP_011518868//XP_011518869//XP_016874357//XP_016874358//XP_016874359//XR_001748594//XR_931275	3.67944096539268	3.31590812483912	3.58688135668945	1.1481426542959	0.987207393564472	1.09410388643174	0.191376184319887	0.164761660180425	0.112263109908612	0.0422459859637754	0	0
A2MP1	A2MP1	3	3	alpha-2-macroglobulin pseudogene 1	NR_040112	1.33379734995485	1.30461959010064	1.25773761857942	30.1126505240333	30.2579066127511	29.1952984432049	1.77022970495895	1.19452203630808	0.224526219817225	0	0	0
A3GALT2	A3GALT2	127550	127550	alpha 1,3-galactosyltransferase 2	NM_001080438//NP_001073907	0	0.0543591495875266	0	0	0	0	0	0.0411904150451063	0	0	0	0
A4GALT	A4GALT	53947	53947	alpha 1,4-galactosyltransferase (P blood group)	NM_001318038//NM_017436//NP_001304967//NP_059132//NR_146459//XM_005261644//XM_005261646//XM_005261647//XM_005261648//XM_006724265//XM_006724266//XM_011530233//XM_017028831//XP_005261701//XP_005261703//XP_005261704//XP_005261705//XP_006724328//XP_006724329//XP_011528535//XP_016884320	0.137979036202225	0.108718299175053	0	0.260941512339976	0.345522587747565	0.287922075376775	0.334908322559802	0	0	0	0	0
A4GNT	A4GNT	51146	51146	alpha-1,4-N-acetylglucosaminyltransferase	NM_016161//NP_057245//XM_017006543//XM_017006544//XP_016862032//XP_016862033	0	0	0	0	0	0	0	0	0	0	0	0
AA06	AA06	100506677	100506677	uncharacterized LOC100506677	NR_037584	0	0	0	0	0	0	0	0	0	0	0	0
AAAS	AAAS	8086	8086	aladin WD repeat nucleoporin	NM_001173466//NM_015665//NP_001166937//NP_056480//XM_011538778//XM_011538780//XP_011537080//XP_011537082//XR_001748875	54.1337752033398	57.4032619644281	60.7440686899097	103.385027189099	99.1156223138729	85.1673498964499	84.6839615615499	74.3075087413718	76.5073094027194	64.4673745807212	64.4744688566063	72.1891773257439
AACS	AACS	65985	65985	acetoacetyl-CoA synthetase	NM_001319839//NM_001319840//NM_023928//NP_001306768//NP_001306769//NP_076417//XM_011538692//XP_011536994//XR_001748851//XR_001748852//XR_001748853//XR_001748854	43.6473684519707	41.8565451823955	47.9803610050667	40.4981227151643	37.8100431735193	34.6658178753637	70.3785917836384	69.8177535014553	69.4908650334311	74.6486571979911	70.5068440543489	74.9023276144967
AACSP1	AACSP1	729522	729522	acetoacetyl-CoA synthetase pseudogene 1	NR_024035//NR_135095	0.413937108606676	0.271795747937633	0.0931657495244014	0	0.0493603696782236	0	0.191376184319887	0.370713735405957	0.224526219817225	0.126737957891326	0.0553428917224089	0.339143786094099
AADAC	AADAC	13	13	arylacetamide deacetylase	NM_001086//NP_001077//XM_005247104//XP_005247161	0.0459930120674085	0	0	0	0	0	0	0	0	0	0	0
AADACL2	AADACL2	344752	344752	arylacetamide deacetylase like 2	NM_207365//NP_997248//XM_011512753//XP_011511055	0	0	0	0	0	0	0	0	0	0	0	0
AADACL2-AS1	AADACL2-AS1	101928142	101928142	AADACL2 antisense RNA 1	NR_110202//NR_110203	0	0	0	0	0	0	0	0	0	0	0	0
AADACL3	AADACL3	126767	126767	arylacetamide deacetylase like 3	NM_001103169//NM_001103170//NP_001096640//NR_111984	0	0	0	0	0	0	0	0	0	0	0	0
AADACL4	AADACL4	343066	343066	arylacetamide deacetylase like 4	NM_001013630//NP_001013652//XM_017001152//XM_017001153//XP_016856641//XP_016856642	0	0	0	0	0	0	0	0	0	0	0	0
AADACP1	AADACP1	201651	201651	arylacetamide deacetylase pseudogene 1	NR_026915	0	0	0	0	0	0	0	0	0	0	0	0
AADAT	AADAT	51166	51166	aminoadipate aminotransferase	NM_001286682//NM_001286683//NM_016228//NM_182662//NP_001273611//NP_001273612//NP_057312//NP_872603//XM_006714231//XM_011532020//XP_006714294//XP_011530322	8.1407631359313	8.91490053235437	8.24516883290952	2.97473324067573	2.61609959294585	2.82163633869239	0.28706427647983	0	0	0	0	0
AAED1	AAED1	195827	195827	AhpC/TSA antioxidant enzyme domain containing 1	NM_153698//NP_714542//XM_005251783//XM_005251784//XP_005251840//XP_005251841	5.10522433948234	4.24001366782708	5.12411622384208	4.80132382705557	5.18283881621348	5.12501294170659	6.84169858943596	4.61332648505191	3.53628796212129	4.47807451216019	4.81483157984957	5.57164791440305
AAGAB	AAGAB	79719	79719	alpha and gamma adaptin binding protein	NM_001271885//NM_001271886//NM_024666//NP_001258814//NP_001258815//NP_078942//XM_011522020//XP_011520322//XR_001751388//XR_001751389	97.6891576311756	95.5633849748718	94.8427330158406	92.5820485782236	97.9803338112738	90.4651160833826	197.835130540683	192.112095770376	128.148339960681	147.48073699954	157.173812491641	148.981020319908
AAK1	AAK1	22848	22848	AP2 associated kinase 1	NM_014911//NP_055726	49.5344739965989	45.3355307559972	46.0704631398165	32.2001826227531	31.6893573334195	31.6714282914452	39.4713380159767	47.1218348116017	52.9881878768651	61.4256635913294	51.4135464101178	58.332731208185
AAMDC	AAMDC	28971	28971	adipogenesis associated Mth938 domain containing	NM_001316957//NM_001316958//NM_001316960//NM_001316961//NM_001316962//NM_024684//NP_001303886//NP_001303887//NP_001303889//NP_001303890//NP_001303891//NP_078960//NR_133637//XM_011544968//XM_011544969//XM_017017620//XP_011543270//XP_011543271//XP_016873109	5.4271754239542	6.19694305297804	5.77627647051289	20.3534379625182	18.5594989990121	13.8202596180852	21.5298207359873	15.116882321554	18.0743606952866	15.1663089609954	14.2784660643815	15.2614703742344
AAMP	AAMP	14	14	angio associated migratory cell protein	NM_001087//NM_001302545//NP_001078//NP_001289474	165.252892358199	163.675399408043	175.757186477783	223.8878175877	206.622507473044	180.12405035571	285.437578913111	214.478491139869	163.791877356666	163.491965679811	145.330433663046	169.52344393475
AANAT	AANAT	15	15	aralkylamine N-acetyltransferase	NM_001088//NM_001166579//NP_001079//NP_001160051//NR_110548//XM_017024259//XP_016879748	0.0459930120674085	0.16307744876258	0.139748624286602	0.104376604935991	0.345522587747565	0.23033766030142	0.0478440460799717	0.247142490270638	0.0561315549543062	0.253475915782652	0.0553428917224089	0.193796449196628
AAR2	AAR2	25980	25980	AAR2 splicing factor homolog	NM_001271874//NM_015511//NP_001258803//NP_056326//XM_006723770//XM_011528762//XM_011528763//XP_006723833//XP_011527064//XP_011527065	74.7846376216062	69.1991974249214	74.0201879971369	129.270425213224	133.272998131204	120.466596337642	107.027131080897	91.8546255505871	86.330331519723	98.6443772254155	134.261855318564	100.192764234657
AARD	AARD	441376	441376	alanine and arginine rich domain containing protein	NM_001025357//NP_001020528//XM_011517043//XP_011515345	0.459930120674085	0.217436598350107	0.279497248573204	0.104376604935991	0.345522587747565	0.11516883015071	4.0667439167976	1.2769028663983	0.168394664862919	1.18288760698571	0.276714458612044	1.0174313582823
AARS	AARS	16	16	alanyl-tRNA synthetase	NM_001605//NP_001596//XR_933220	558.769103606946	559.464367554824	593.372658720912	843.258591277868	840.80453709886	790.864356644924	363.327685931305	389.002279685984	336.845461280792	458.580177636782	440.972161244154	457.941009451632
AARS2	AARS2	57505	57505	alanyl-tRNA synthetase 2, mitochondrial	NM_020745//NP_065796//XM_005249245//XM_011514764//XM_017011112//XP_005249302//XP_011513066//XP_016866601	39.6919694141735	40.3888481435323	41.8780044112184	56.9896262950508	52.8155955556992	47.9678177577706	42.4376688729349	47.4925485470076	40.3585880121462	32.909623065781	24.0188150075254	43.8464466307371
AARSD1	AARSD1	80755	80755	alanyl-tRNA synthetase domain containing 1	NM_001261434//NP_001248363	0	0.108718299175053	0	0	0	0.0575844150753549	0.0478440460799717	0.0823808300902127	0.0561315549543062	0.0844919719275508	0.0553428917224089	0.0968982245983139
AASDH	AASDH	132949	132949	aminoadipate-semialdehyde dehydrogenase	NM_001286668//NM_001286669//NM_001286670//NM_001286671//NM_001286672//NM_001323890//NM_001323892//NM_001323893//NM_001323899//NM_181806//NP_001273597//NP_001273598//NP_001273599//NP_001273600//NP_001273601//NP_001310819//NP_001310821//NP_001310822//NP_001310828//NP_861522//XM_017007740//XM_017007741//XM_017007742//XM_017007743//XM_017007744//XP_016863229//XP_016863230//XP_016863231//XP_016863232/…	26.8139260352991	28.592912683039	28.6018851039912	18.7877888884783	21.0768778526015	23.7823634261216	16.88894826623	25.5380573279659	29.6374610158737	31.21978362723	28.2248747784285	27.0830537752287
AASDHPPT	AASDHPPT	60496	60496	aminoadipate-semialdehyde dehydrogenase-phosphopantetheinyl transferase	NM_015423//NP_056238	71.9330708734269	70.7756127629597	59.9987426937145	29.2254493820774	37.4151602160935	52.574570963799	52.7241387801288	55.8953932162093	58.7136064822043	72.789833815585	71.060272971573	90.5029417748252
AASS	AASS	10157	10157	aminoadipate-semialdehyde synthase	NM_005763//NP_005754//XM_011515725//XP_011514027//XR_001744514//XR_001744515//XR_001744516//XR_001744517//XR_001744519//XR_001744520//XR_001744521//XR_001744522//XR_001744523//XR_001744524//XR_242220//XR_927326	5.79511952049347	4.40309111658966	4.56512172669567	8.24575178994325	8.14446099690689	10.1348570532625	2.00944993535881	2.47142490270638	1.57168353872057	2.36577521397142	3.43125928678935	8.18789997855753
AATBC	AATBC	284837	284837	apoptosis associated transcript in bladder cancer	NM_194310//NR_026961	0.183972048269634	0.217436598350107	0.419245872859806	0.260941512339976	0.0493603696782236	0.23033766030142	0	0	0	0	0	0
AATF	AATF	26574	26574	apoptosis antagonizing transcription factor	NM_012138//NP_036270//XM_011524611//XP_011522913//XR_934439	129.286356921485	124.645530004199	142.170933774237	185.059720551511	183.521854463635	167.513063454207	129.083236323764	94.6143833586093	60.5659477956964	59.1866263352493	70.5621869460713	67.0051223097341
AATK	AATK	9625	9625	apoptosis associated tyrosine kinase	NM_001080395//NM_004920//NP_001073864//NP_004911//XM_006722193//XM_006722194//XM_006722195//XM_006722196//XM_011525509//XM_011525510//XM_011525511//XM_017025421//XM_017025422//XP_006722256//XP_006722257//XP_006722258//XP_006722259//XP_011523811//XP_011523812//XP_011523813//XP_016880910//XP_016880911//XR_001752699//XR_934622	0.0459930120674085	0.16307744876258	0.139748624286602	0.574071327147948	0.345522587747565	0.11516883015071	0.334908322559802	0.370713735405957	0.392920884680144	0.253475915782652	0.110685783444818	0.290694673794942
AATK-AS1	NA	NA	NA	NA	NA	0	0	0	0	0	0	0	0	0	0	0	0
ABALON	ABALON	103021294	103021294	apoptotic BCL2L1-antisense long non-coding RNA	NR_131907	0.0459930120674085	0.16307744876258	0.0465828747622007	0.0521883024679953	0	0.0575844150753549	0	0.0823808300902127	0.112263109908612	0.0422459859637754	0.0553428917224089	0.0968982245983139
ABAT	ABAT	18	18	4-aminobutyrate aminotransferase	NM_000663//NM_001127448//NM_020686//NP_000654//NP_001120920//NP_065737//XM_011522400//XM_011522401//XP_011520702//XP_011520703	104.818074501624	108.446503427116	108.072269448306	45.0906933323479	53.654721840229	60.0605449235952	33.3473001177403	28.256624720943	80.4365182495208	81.999458755688	52.520404244566	87.6444441491749
ABCA1	ABCA1	19	19	ATP binding cassette subfamily A member 1	NM_005502//NP_005493//XM_005251773//XM_005251776//XM_011518339//XM_011518340//XM_011518341//XM_011518342//XM_011518344//XM_017014378//XM_017014379//XM_017014380//XM_017014381//XM_017014382//XP_005251830//XP_005251833//XP_011516641//XP_011516642//XP_011516643//XP_011516644//XP_011516646//XP_016869867//XP_016869868//XP_016869869//XP_016869870//XP_016869871//XR_001746223	1.37979036202225	1.73949278680085	0.885074620481813	0.208753209871981	0.888486654208025	1.49719479195923	0.430596414719746	0.947379546037446	0.336789329725837	0.126737957891326	0.221371566889635	0.0968982245983139
ABCA10	ABCA10	10349	10349	ATP binding cassette subfamily A member 10	NM_080282//NP_525021	0.413937108606676	0.32615489752516	0.0931657495244014	1.04376604935991	1.38209035099026	1.55477920703458	0.430596414719746	0.494284980541276	1.01036798917751	1.14064162102194	1.93700121028431	1.0174313582823
ABCA11P	ABCA11P	79963	79963	ATP binding cassette subfamily A member 11, pseudogene	NM_024903//NR_002451	14.0278686805596	15.274921034095	14.7667712996176	6.36697290109542	7.89765914851577	8.98316875175536	4.7365605619172	4.77808814523234	3.36789329725837	3.50641683499336	3.04385904473249	4.26352188232581
ABCA12	ABCA12	26154	26154	ATP binding cassette subfamily A member 12	NM_015657//NM_173076//NP_056472//NP_775099//NR_103740//XM_011510951//XP_011509253	32.7010315799274	37.6165315145684	35.2632361949859	1.20033095676389	0.592324436138683	1.32444154673316	85.0667139301897	164.5557081052	143.977438457795	439.020286135554	546.234341300175	416.420120211254
ABCA13	ABCA13	154664	154664	ATP binding cassette subfamily A member 13	NM_152701//NP_689914//XM_011515130//XM_011515131//XM_011515132//XM_011515133//XM_011515134//XM_011515136//XM_011515137//XM_011515138//XM_011515139//XM_011515141//XM_011515142//XM_011515143//XM_011515144//XM_011515145//XM_011515146//XM_011515147//XM_011515148//XM_011515149//XM_017011767//XM_017011768//XM_017011769//XP_011513432//XP_011513433//XP_011513434//XP_011513435//XP_011513436//XP_011513438/…	0.091986024134817	0.108718299175053	0.0465828747622007	0.0521883024679953	0.0987207393564472	0	0.0956880921599434	0	0.0561315549543062	0	0.0553428917224089	0.0968982245983139
ABCA17P	ABCA17P	650655	650655	ATP binding cassette subfamily A member 17, pseudogene	NR_003574	0.0459930120674085	0.108718299175053	0.0465828747622007	0.417506419743962	0.0493603696782236	0.11516883015071	9.37743303167446	8.85593923469786	4.15373506661866	6.63261979631274	8.35677665008374	8.09100175395921
ABCA2	ABCA2	20	20	ATP binding cassette subfamily A member 2	NM_001606//NM_212533//NP_001597//NP_997698//XM_006716996//XP_006717059//XR_001746224	50.7302923103516	46.7488686452729	53.9429689746284	49.4745107396595	39.9325390696829	41.863869759783	144.776083437994	221.604432942672	198.144388988701	221.326720464219	202.887041054351	198.932055100338
ABCA3	ABCA3	21	21	ATP binding cassette subfamily A member 3	NM_001089//NP_001080	60.7107759289792	58.0555717594784	60.1850741927633	56.6764964802429	54.3951273854024	51.4228826622919	232.713440132982	370.590164160822	356.098584630119	360.442752242932	517.954123630024	342.632122179638
ABCA4	ABCA4	24	24	ATP binding cassette subfamily A member 4	NM_000350//NP_000341	14.073861692627	13.4267099481191	15.1394342977152	86.0063224672562	85.442799913005	92.8836615165475	6.84169858943596	4.77808814523234	0.44905243963445	0.0844919719275508	0.0553428917224089	0.290694673794942
ABCA5	ABCA5	23461	23461	ATP binding cassette subfamily A member 5	NM_018672//NM_172232//NP_061142//NP_758424	11.5442460289195	10.1651609728675	9.92215232434875	17.4830813267784	21.422400440349	28.561869877376	14.3053697779115	33.1994745263557	49.2273736949266	39.5422428620938	45.9899430213218	41.666236577275
ABCA6	ABCA6	23460	23460	ATP binding cassette subfamily A member 6	NM_080284//NM_172346//NP_525023//XM_011524574//XM_017024404//XM_017024405//XM_017024406//XM_017024407//XM_017024408//XP_011522876//XP_016879893//XP_016879894//XP_016879895//XP_016879896//XP_016879897//XR_001752460//XR_001752461	0.091986024134817	0	0	0.260941512339976	0.345522587747565	0.287922075376775	0.0956880921599434	0.123571245135319	0	0.0844919719275508	0.664114700668906	0.048449112299157
ABCA7	ABCA7	10347	10347	ATP binding cassette subfamily A member 7	NM_019112//NM_033308//NP_061985//XM_006722616//XM_006722617//XM_006722618//XM_011527628//XM_011527629//XM_011527630//XM_011527631//XM_011527632//XM_011527633//XM_011527634//XM_011527635//XM_011527636//XM_017026142//XM_017026143//XP_006722679//XP_006722680//XP_006722681//XP_011525930//XP_011525931//XP_011525932//XP_011525933//XP_011525934//XP_011525935//XP_011525936//XP_011525937//XP_011525938//XP…	22.5825689250976	23.0482794251113	22.2666141363319	32.878630554837	24.3346622513642	21.1910647477306	21.4819766899073	40.9844629698808	33.6789329725837	42.9641677251596	54.955491480352	37.9841040425391
ABCA8	ABCA8	10351	10351	ATP binding cassette subfamily A member 8	NM_001288985//NM_001288986//NM_007168//NP_001275914//NP_001275915//NP_009099//XM_005256938//XM_005256940//XM_011524191//XM_011524192//XP_005256995//XP_005256997//XP_011522493//XP_011522494//XR_001752401//XR_001752402	0.275958072404451	0.0543591495875266	0.419245872859806	0.574071327147948	0.394882957425789	0.23033766030142	0.478440460799717	0.123571245135319	0.168394664862919	0.211229929818877	0.166028675167227	0.290694673794942
ABCA9	ABCA9	10350	10350	ATP binding cassette subfamily A member 9	NM_080283//NM_172386//NP_525022//XM_017024011//XM_017024012//XM_017024013//XM_017024014//XM_017024015//XP_016879500//XP_016879501//XP_016879502//XP_016879503//XP_016879504	0.321951084471859	0.108718299175053	0.186331499048803	0.521883024679953	0.444243327104012	1.03651947135639	0.191376184319887	0.288332905315744	0.0561315549543062	0	0.276714458612044	0.048449112299157
ABCA9-AS1	ABCA9-AS1	104355297	104355297	ABCA9 antisense RNA 1	NR_126414	0	0	0	0	0	0	0	0	0	0	0	0
ABCB1	ABCB1	5243	5243	ATP binding cassette subfamily B member 1	NM_000927//NM_001348944//NM_001348945//NM_001348946//NP_000918//NP_001335873//NP_001335874//NP_001335875	0.0459930120674085	0.0543591495875266	0.0931657495244014	0.156564907403986	0.197441478712894	0.0575844150753549	0.0956880921599434	0	0	0	0	0
ABCB10	ABCB10	23456	23456	ATP binding cassette subfamily B member 10	NM_012089//NP_036221//XM_011544135//XM_011544136//XP_011542437//XP_011542438//XR_001737084	30.0794298920852	28.1580394863388	27.4838961096984	7.88043367266729	8.98358728143669	14.4536881839141	36.3614750207785	49.8815926196238	50.2938732390584	45.5411728689499	41.3411401166394	53.100227079876
ABCB11	ABCB11	8647	8647	ATP binding cassette subfamily B member 11	NM_003742//NP_003733//XM_006712817//XM_011512077//XM_011512078//XM_011512080//XM_011512081//XM_017005165//XM_017005166//XM_017005167//XP_006712880//XP_011510379//XP_011510380//XP_011510382//XP_011510383//XP_016860654//XP_016860655//XP_016860656	0	0	0.0465828747622007	0	0	0	0	0	0	0	0.0553428917224089	0
ABCB4	ABCB4	5244	5244	ATP binding cassette subfamily B member 4	NM_000443//NM_018849//NM_018850//NP_000434//NP_061337//NP_061338//XM_011516308//XM_011516309//XM_011516310//XM_011516311//XM_011516312//XM_011516313//XM_011516315//XM_017012323//XP_011514610//XP_011514611//XP_011514612//XP_011514613//XP_011514614//XP_011514615//XP_011514617//XP_016867812//XR_001744809//XR_001744810	0.275958072404451	0.380514047112686	0.605577371908609	0.104376604935991	0.0493603696782236	0.172753245226065	0	0	0	0	0	0
ABCB5	ABCB5	340273	340273	ATP binding cassette subfamily B member 5	NM_001163941//NM_001163942//NM_001163993//NM_178559//NP_001157413//NP_001157414//NP_001157465//NP_848654//XM_011515367//XP_011513669	0	0.0543591495875266	0	0.0521883024679953	0	0	0	0	0	0.0422459859637754	0	0
ABCB6	ABCB6	10058	10058	ATP binding cassette subfamily B member 6 (Langereis blood group)	NM_001349828//NM_005689//NP_001336757//NP_005680	40.5198436313869	39.736538348482	45.0922227698103	54.745529288927	52.3713522285952	45.0310125889275	42.5333569650949	42.0966041760987	22.2280957619053	19.6443834731556	20.2554983704016	22.528837219108
ABCB7	ABCB7	22	22	ATP binding cassette subfamily B member 7	NM_001271696//NM_001271697//NM_001271698//NM_001271699//NM_004299//NP_001258625//NP_001258626//NP_001258627//NP_001258628//NP_004290	35.9665354367134	35.2247289327173	34.1452472006931	25.6244565117857	25.173788535894	29.7711425939585	41.7200081817353	37.8539914264527	63.2041308785488	44.8652370935295	38.4633097470742	48.9820525344477
ABCB8	ABCB8	11194	11194	ATP binding cassette subfamily B member 8	NM_001282291//NM_001282292//NM_001282293//NM_007188//NP_001269220//NP_001269221//NP_001269222//NP_009119	74.7386446095388	75.0699855803743	78.8182240976436	53.1798802148872	47.3365945214164	46.7585450411882	23.5392706713461	33.5289978467166	25.7643837240266	24.080211999352	34.92136467684	21.3176094116291
ABCB9	ABCB9	23457	23457	ATP binding cassette subfamily B member 9	NM_001243013//NM_001243014//NM_019624//NM_019625//NM_203444//NM_203445//NP_001229942//NP_001229943//NP_062570//NP_062571//NP_982269//XM_005253558//XM_011538095//XM_011538096//XM_011538098//XM_011538099//XM_017019103//XM_017019104//XP_005253615//XP_011536397//XP_011536398//XP_011536400//XP_011536401//XP_016874592//XP_016874593//XR_001748645//XR_001748646//XR_001748647//XR_001748648//XR_001748649//…	11.8661971133914	11.9046537596683	13.1363706829406	8.19356348747526	7.25597434269887	6.91012980904259	33.2516120255804	41.2727958751966	35.3628796212129	33.0363610236723	38.0205666132949	24.4183525987751
ABCC1	ABCC1	4363	4363	ATP binding cassette subfamily C member 1	NM_004996//NM_019862//NM_019898//NM_019899//NM_019900//NM_019901//NM_019902//NP_004987//XM_011522497//XM_011522498//XM_017023237//XM_017023238//XM_017023239//XM_017023240//XM_017023241//XM_017023242//XM_017023243//XP_011520799//XP_011520800//XP_016878726//XP_016878727//XP_016878728//XP_016878729//XP_016878730//XP_016878731//XP_016878732	99.8968222104112	98.5531382021858	102.808404600177	119.876530768985	125.079176764619	134.74753127633	67.0773526041204	54.1653957843148	44.9613755183993	55.680209500256	46.9861150723251	74.3209382669068
ABCC10	ABCC10	89845	89845	ATP binding cassette subfamily C member 10	NM_001198934//NM_001350518//NM_033450//NP_001185863//NP_001337447//NP_258261//NR_146762//XM_011514974//XM_011514983//XM_011514985//XM_011514986//XM_017011445//XM_017011446//XM_017011447//XM_017011448//XM_017011449//XM_017011450//XM_017011451//XM_017011452//XM_017011453//XM_017011454//XM_017011455//XM_017011456//XP_011513276//XP_011513285//XP_011513287//XP_011513288//XP_016866934//XP_016866935//XP…	47.2348233932285	48.3796431328987	49.9368417450791	84.7016149055563	76.8540955889941	73.0746227306254	23.2043623487863	28.256624720943	23.6313846357629	26.7839551010336	32.762991899666	26.9377064383313
ABCC11	ABCC11	85320	85320	ATP binding cassette subfamily C member 11	NM_032583//NM_033151//NM_145186//NP_115972//NP_149163//NP_660187//XM_011523397//XM_011523398//XM_017023795//XM_017023796//XM_017023797//XM_017023798//XM_017023799//XM_017023800//XM_017023801//XM_017023802//XM_017023803//XP_011521699//XP_011521700//XP_016879284//XP_016879285//XP_016879286//XP_016879287//XP_016879288//XP_016879289//XP_016879290//XP_016879291//XP_016879292//XR_001752012	71.4731407527528	69.3079157240965	76.6754118585824	29.6951441042893	29.1226181101519	31.8441815366713	199.844580476042	308.680970348027	317.199417046784	378.946494095065	270.958797872914	466.468053216283
ABCC12	ABCC12	94160	94160	ATP binding cassette subfamily C member 12	NM_033226//NM_145187//NM_145188//NM_145189//NM_145190//NP_150229	9.10661638934688	11.1979848150305	10.434563946733	3.2878630554837	3.70202772586677	4.03090905527484	3.44477131775796	3.95427984433021	5.16410305579617	3.92887669463111	3.87400242056862	13.3235058822682
ABCC13	ABCC13	150000	150000	ATP binding cassette subfamily C member 13 (pseudogene)	NM_138726//NM_172024//NM_172025//NM_172026//NR_003087//NR_003088	0	0	0	0	0	0	0	0.0411904150451063	0	0	0	0
ABCC2	ABCC2	1244	1244	ATP binding cassette subfamily C member 2	NM_000392//NP_000383//XM_006717630//XM_006717631//XM_011539291//XM_017015675//XP_006717693//XP_006717694//XP_011537593//XP_016871164//XR_945604//XR_945605	45.6250679708692	48.7057980304239	49.0517671245973	23.3803595056619	21.0768778526015	31.5562594612945	4.16243200895754	2.88332905315744	4.26599817652727	4.22459859637754	8.19074797491651	5.57164791440305
ABCC3	ABCC3	8714	8714	ATP binding cassette subfamily C member 3	NM_001144070//NM_003786//NM_020037//NM_020038//NP_001137542//NP_003777//XM_005257763//XM_011525422//XM_011525423//XM_011525424//XM_011525425//XM_017025265//XM_017025266//XP_005257820//XP_011523724//XP_011523725//XP_011523726//XP_011523727//XP_016880754//XP_016880755//XR_001752674//XR_934586	309.073041092985	307.183554319113	330.598662187338	131.044827497136	130.706258907936	128.240492372815	47.317761573092	31.3047154342808	8.92491723773469	7.22406359980559	11.1239212362042	55.3773353579364
ABCC4	ABCC4	10257	10257	ATP binding cassette subfamily C member 4	NM_001105515//NM_001301829//NM_001301830//NM_005845//NP_001098985//NP_001288758//NP_001288759//NP_005836//XM_005254025//XM_017020319//XM_017020320//XM_017020321//XM_017020322//XP_005254082//XP_016875808//XP_016875809//XP_016875810//XP_016875811	11.4522600047847	10.6543933191552	10.2482324476842	0.626259629615943	0.592324436138683	0.518259735678194	7.03307477375584	1.89475909207489	1.74007820358349	2.9149730315005	4.42743133779271	8.23634909085668
ABCC5	ABCC5	10057	10057	ATP binding cassette subfamily C member 5	NM_001023587//NM_001320032//NM_005688//NP_001018881//NP_001306961//NP_005679//NR_135125//XM_005247058//XM_005247059//XM_011512314//XM_011512315//XM_017005492//XM_017005493//XM_017005494//XP_005247115//XP_005247116//XP_011510616//XP_011510617//XP_016860981//XP_016860982//XP_016860983	392.550357995331	410.955170881701	398.982322338249	777.08382374845	804.96890871247	873.613161108209	138.412825309358	123.118150569823	306.029237610877	951.126127988439	1632.72599159451	464.869232510411
ABCC5-AS1	ABCC5-AS1	100873982	100873982	ABCC5 antisense RNA 1	NR_046570	0	0	0	0.0521883024679953	0	0	0	0	0	0	0	0
ABCC6	ABCC6	368	368	ATP binding cassette subfamily C member 6	NM_001079528//NM_001171//NM_001351800//NP_001072996//NP_001162//NP_001338729//NR_147784//XM_011522479//XM_011522480//XM_011522481//XM_011522482//XM_017023212//XM_017023213//XM_017023214//XP_011520781//XP_011520782//XP_011520783//XP_011520784//XP_016878701//XP_016878702//XP_016878703//XR_932836//XR_932837//XR_932838	0.0459930120674085	0.0543591495875266	0	0.104376604935991	0	0.0575844150753549	14.8794983308712	17.3411647339898	42.4354555454555	59.1866263352493	50.1960027922248	49.2727472082426
ABCC6P1	ABCC6P1	653190	653190	ATP binding cassette subfamily C member 6 pseudogene 1	NR_003569	0	0	0	0.0521883024679953	0	0	0	0.0411904150451063	0	0	0	0
ABCC6P2	ABCC6P2	730013	730013	ATP binding cassette subfamily C member 6 pseudogene 2	NR_023387	0	0	0	0	0	0	0	0	0.0561315549543062	0	0	0
ABCC8	ABCC8	6833	6833	ATP binding cassette subfamily C member 8	NM_000352//NM_001287174//NM_001351295//NM_001351296//NM_001351297//NP_000343//NP_001274103//NP_001338224//NP_001338225//NP_001338226//NR_147094//XM_011520331//XM_017018197//XM_017018198//XM_017018199//XM_017018200//XM_017018201//XM_017018202//XM_017018203//XM_017018204//XP_011518633//XP_016873686//XP_016873687//XP_016873688//XP_016873689//XP_016873690//XP_016873691//XP_016873692//XP_016873693//XR…	4.59930120674085	5.43591495875266	5.49677922193968	2.29628530859179	2.17185626584184	2.47612984824026	0.861192829439491	0.947379546037446	1.62781509367488	3.75989275077601	7.74800484113724	1.30812603207724
ABCC9	ABCC9	10060	10060	ATP binding cassette subfamily C member 9	NM_005691//NM_020297//NM_020298//NP_005682//NP_064693//XM_005253284//XM_005253286//XM_005253287//XM_005253288//XM_005253289//XM_005253290//XM_006719025//XM_011520545//XP_005253341//XP_005253343//XP_005253344//XP_005253345//XP_005253346//XP_005253347//XP_006719088//XP_011518847	0.137979036202225	0.108718299175053	0.139748624286602	0	0.0987207393564472	0	0.0478440460799717	0.0823808300902127	0	0	0	0
ABCD1	ABCD1	215	215	ATP binding cassette subfamily D member 1	NM_000033//NP_000024//XR_938507	6.53100771357201	5.43591495875266	6.33527096765929	6.83666762330738	5.33091992524815	5.81602592261085	41.8156962738953	55.3187274055778	49.1712421399723	58.8486584475391	76.9819623858707	45.8328602350025
ABCD2	ABCD2	225	225	ATP binding cassette subfamily D member 2	NM_005164//NP_005155//XM_011538027//XM_017018992//XM_017018993//XM_017018994//XP_011536329//XP_016874481//XP_016874482//XP_016874483//XR_001748622//XR_001748623	0	0	0	0	0	0	0	0	0	0	0	0
ABCD3	ABCD3	5825	5825	ATP binding cassette subfamily D member 3	NM_001122674//NM_002858//NP_001116146//NP_002849//XM_006710802//XM_011541877//XM_017001952//XM_017001953//XM_017001954//XP_006710865//XP_011540179//XP_016857441//XP_016857442//XP_016857443	77.2222672611789	80.8320554366521	73.2748620009417	36.1664936103207	43.8813686439408	59.3119475276156	49.8534960153305	100.875326445465	58.7697380371586	46.0058787145514	46.3220003716562	79.941035293609
ABCD4	ABCD4	5826	5826	ATP binding cassette subfamily D member 4	NM_001353591//NM_001353592//NM_001353593//NM_001353594//NM_001353595//NM_001353596//NM_001353597//NM_001353598//NM_001353599//NM_001353600//NM_001353601//NM_001353602//NM_001353603//NM_001353604//NM_001353605//NM_001353606//NM_001353607//NM_001353608//NM_001353609//NM_001353610//NM_005050//NM_020324//NM_020325//NM_020326//NP_001340520//NP_001340521//NP_001340522//NP_001340523//NP_001340524//NP_00…	36.6104376056572	38.1601230104437	38.52403742834	92.6864251831596	88.305701354342	79.8695837095172	59.7093695078047	58.9022935145021	102.215561571792	80.1406353732819	67.1862705510043	86.9661565769867
ABCE1	ABCE1	6059	6059	ATP binding cassette subfamily E member 1	NM_001040876//NM_002940//NP_001035809//NP_002931	152.052897894852	157.097942307952	127.776825472717	47.6479201532797	58.6401191777296	76.1265967296192	116.548096250811	176.583309298371	63.2041308785488	80.0983893873181	71.0049300798506	83.5262696037466
ABCF1	ABCF1	23	23	ATP binding cassette subfamily F member 1	NM_001025091//NM_001090//NP_001020262//NP_001081	184.523964414443	181.613918771926	195.228828128383	251.443241290801	254.502066060921	227.97669928333	174.535080099737	164.390946445019	87.8458835034892	95.9406341237339	129.225652171825	108.380664213214
ABCF2	ABCF2	10061	10061	ATP binding cassette subfamily F member 2	NM_005692//NM_007189//NP_005683//NP_009120//XM_017011639//XM_017011640//XP_016867128//XP_016867129	136.599245840203	137.637366755617	140.959779030419	147.901649194299	153.263947850884	143.212440292408	110.950342859454	91.9781967957225	37.8326680392024	44.1893013181091	52.5757471362884	56.7339105023128
ABCF3	ABCF3	55324	55324	ATP binding cassette subfamily F member 3	NM_001351298//NM_001351299//NM_001351300//NM_018358//NP_001338227//NP_001338228//NP_001338229//NP_060828//XM_011512959//XP_011511261	106.427829923983	99.2598071468236	109.050509818312	133.445489410664	126.559987854965	120.063505432115	147.742414294953	130.079330712446	113.161214787881	125.850792186087	114.891843215721	104.989226352273
ABCG1	ABCG1	9619	9619	ATP binding cassette subfamily G member 1	NM_004915//NM_016818//NM_207174//NM_207627//NM_207628//NM_207629//NM_207630//NP_004906//NP_058198//NP_997057//NP_997510//NP_997511//NP_997512//XM_011529806//XM_011529807//XP_011528108//XP_011528109	16.6954633804693	16.8513363721333	18.2139040320205	16.1783737650785	15.6472371879969	16.5267271266269	57.0301029273263	69.4058493510042	227.276666009986	187.149717819525	255.628816865806	125.967691977808
ABCG2	ABCG2	9429	9429	ATP binding cassette subfamily G member 2 (Junior blood group)	NM_001257386//NM_001348985//NM_001348986//NM_001348987//NM_001348988//NM_001348989//NM_004827//NP_001244315//NP_001335914//NP_001335915//NP_001335916//NP_001335917//NP_001335918//NP_004818//XM_005263354//XM_005263355//XM_005263356//XM_011532420//XM_017008852//XM_017008853//XP_005263411//XP_005263412//XP_005263413//XP_011530722//XP_016864341//XP_016864342	0.643902168943719	0.978464692575479	0.745325996195211	0.88720114195592	1.33272998131204	0.978935056281033	0.909036875519463	0.123571245135319	0	0	0	0
ABCG4	ABCG4	64137	64137	ATP binding cassette subfamily G member 4	NM_001142505//NM_001348191//NM_001348192//NM_022169//NP_001135977//NP_001335120//NP_001335121//NP_071452//XM_011542952//XM_017018121//XP_011541254//XP_016873610	0.0459930120674085	0.0543591495875266	0.139748624286602	0.208753209871981	0.0493603696782236	0.23033766030142	0	0.123571245135319	0	0	0	0
ABCG5	ABCG5	64240	64240	ATP binding cassette subfamily G member 5	NM_022436//NP_071881//XM_005264480//XM_006712073//XM_006712074//XM_011533024//XM_011533025//XM_011533026//XM_011533027//XM_011533028//XP_005264537//XP_006712136//XP_006712137//XP_011531326//XP_011531327//XP_011531328//XP_011531329//XP_011531330	0	0	0	0	0	0	0	0	0	0	0	0
ABCG8	ABCG8	64241	64241	ATP binding cassette subfamily G member 8	NM_001357321//NM_022437//NP_001344250//NP_071882//XM_005264483//XM_011533029//XM_011533030//XP_005264540//XP_011531331//XP_011531332//XR_001738891//XR_939707	0	0	0	0	0.0987207393564472	0	0	0	0	0	0.0553428917224089	0
ABHD1	ABHD1	84696	84696	abhydrolase domain containing 1	NM_032604//NM_152870//NP_115993//XM_011533135//XM_011533136//XM_011533137//XM_011533138//XM_017005113//XP_011531437//XP_011531438//XP_011531439//XP_011531440//XP_016860602	0.321951084471859	0.217436598350107	0.139748624286602	0.88720114195592	0.987207393564472	0.748597395979614	1.5310094745591	2.14190158234553	2.750446192761	1.09839563505816	0.553428917224088	1.74416804276965
ABHD10	ABHD10	55347	55347	abhydrolase domain containing 10	NM_001272069//NM_018394//NP_001258998//NP_060864//NR_073570//NR_073571//XM_011512960//XP_011511262	48.1546836345767	46.5314320469228	44.7195597717127	42.6378431163521	44.1281704923319	42.6124671557626	48.8966150937311	49.3461172240374	47.5995586012517	55.7647014721835	35.9728796195658	35.4163010906837
ABHD11	ABHD11	83451	83451	abhydrolase domain containing 11	NM_001145363//NM_001145364//NM_001301058//NM_001321382//NM_001321383//NM_148912//NM_148913//NM_148914//NM_148916//NP_001138836//NP_001287987//NP_001308311//NP_001308312//NP_683710//NP_683711//NR_026912//NR_135627//XM_006716144//XM_011516590//XM_011516591//XP_006716207//XP_011514892//XP_011514893	131.218063428316	126.276304491824	132.71461019751	141.847806108011	127.152312291104	103.939869211016	104.108644270018	116.898397898012	61.9692366695541	50.2304773109289	48.4803731488302	47.7223756146696
ABHD11-AS1	ABHD11-AS1	171022	171022	ABHD11 antisense RNA 1 (tail to tail)	NR_026690	0.321951084471859	0.271795747937633	0.558994497146408	1.20033095676389	1.33272998131204	1.84270128241136	0.28706427647983	0.0823808300902127	0	0.0422459859637754	0.0553428917224089	0.145347336897471
ABHD12	ABHD12	26090	26090	abhydrolase domain containing 12	NM_001042472//NM_015600//NP_001035937//NP_056415//XM_005260698//XM_011529214//XM_011529215//XM_011529218//XM_017027796//XM_017027797//XM_017027798//XP_005260755//XP_011527516//XP_011527517//XP_011527520//XP_016883285//XP_016883286//XP_016883287	66.3679164132704	66.4812399455451	68.1507457770996	109.07355215811	100.497712664863	81.94262265223	110.136994076095	99.3100906737514	74.2620472045471	77.2256623417814	76.2625047934794	69.136883250897
ABHD12B	ABHD12B	145447	145447	abhydrolase domain containing 12B	NM_001206673//NM_181533//NM_181814//NP_001193602//NP_853511//NP_861535//XM_006720052//XM_011536472//XM_011536474//XM_017021031//XP_006720115//XP_011534774//XP_011534776//XP_016876520	0	0	0	0	0	0	0	0	0	0	0	0
ABHD13	ABHD13	84945	84945	abhydrolase domain containing 13	NM_032859//NP_116248//XM_011521128//XP_011519430	16.2815262718626	19.1887798043969	13.0432049334162	6.6279144134354	8.04574025755044	11.9775583356738	12.1045436582328	14.5402165109225	11.1140478809526	17.2363622732204	12.2307790706524	7.89720530476259
ABHD14A	ABHD14A	25864	25864	abhydrolase domain containing 14A	NM_015407//NP_056222	2.1616715671682	1.84821108597591	2.18939511382343	6.6279144134354	6.61428953688196	4.77950645125446	6.21972599039632	4.03666067442042	5.4447608305677	5.95668402089233	5.75566073913052	6.05613903739462
ABHD14A-ACY1	ABHD14A-ACY1	100526760	100526760	ABHD14A-ACY1 readthrough	NM_001316331//NP_001303260//NR_037192	0	0	0	0	0	0	0	0	0	0	0	0
ABHD14B	ABHD14B	84836	84836	abhydrolase domain containing 14B	NM_001146314//NM_001254753//NM_032750//NP_001139786//NP_001241682//NP_116139	32.1031224230511	33.5395952955039	34.8439903221261	85.2756862327043	80.0131592484004	66.7979214874117	80.2823093221926	61.1265759269378	73.4762054351868	103.671649555105	87.6077975965732	97.1889192721089
ABHD15	ABHD15	116236	116236	abhydrolase domain containing 15	NM_198147//NP_937790	21.3407575992775	20.6564768432601	20.3567162710817	29.2776376845453	28.3822125649786	27.6981036512457	28.0366110028634	27.4740068350859	26.3256992735696	32.909623065781	35.6961651609537	28.8272218179984
ABHD16A	ABHD16A	7920	7920	abhydrolase domain containing 16A	NM_001177515//NM_021160//NP_001170986//NP_066983//NR_033488//NR_033489	51.4661805034301	50.3365725180497	50.356087617939	84.7538032080243	84.8011151071881	71.4046746934401	57.4128552959661	52.0234942019693	54.7282660804486	56.7363591493503	69.7873864619576	52.7610832937819
ABHD16B	ABHD16B	140701	140701	abhydrolase domain containing 16B	NM_080622//NP_542189	0	0	0.0465828747622007	0	0.0493603696782236	0.0575844150753549	0	0	0	0	0	0
ABHD17A	ABHD17A	81926	81926	abhydrolase domain containing 17A	NM_001130111//NM_031213//NP_001123583//NP_112490//XM_011528338//XM_017027341//XM_017027342//XP_011526640//XP_016882830//XP_016882831//XR_001753771	2.11567855510079	1.52205618845075	1.07140611953062	1.87877888884783	1.72761293873783	1.1516883015071	2.63142253439844	2.30666324252596	2.18913064321794	1.73208542451479	1.99234410200672	1.30812603207724
ABHD17B	ABHD17B	51104	51104	abhydrolase domain containing 17B	NM_001025780//NM_016014//NP_001020951//NP_057098//XM_006717134//XM_006717135//XM_017014787//XM_017014788//XM_017014789//XM_017014790//XM_017014791//XP_006717197//XP_006717198//XP_016870276//XP_016870277//XP_016870278//XP_016870279//XP_016870280	31.0452831455007	30.8759969657151	25.4342496201616	22.6497232711099	23.841058554582	32.5351945175755	11.0998186905534	9.7209379506451	7.35323369901411	12.969517690879	12.1200932872075	10.6103555935154
ABHD17C	ABHD17C	58489	58489	abhydrolase domain containing 17C	NM_021214//NP_067037	61.3086850858555	64.5786697099816	58.8807536994217	52.3970556778673	55.6784969970362	60.6363890743487	24.8310599155053	17.5471168092153	18.4672815799667	17.7855600907494	19.6467265614551	14.5831828020462
ABHD2	ABHD2	11057	11057	abhydrolase domain containing 2	NM_007011//NM_152924//NP_008942//NP_690888//XM_005254832//XM_005254833//XM_011521165//XP_005254889//XP_005254890//XP_011519467	147.315617651909	148.889710720235	144.220580263773	41.9072068818002	43.5852064258714	59.3695319426909	39.8540903846164	52.8061120878263	67.4701290550761	45.4989268829861	44.9937709703184	51.0169152510123
ABHD3	ABHD3	171586	171586	abhydrolase domain containing 3	NM_001308256//NM_001308257//NM_138340//NP_001295185//NP_001295186//NP_612213//XM_011525847//XM_017025571//XM_017025572//XM_017025573//XM_017025574//XP_011524149//XP_016881060//XP_016881061//XP_016881062//XP_016881063//XR_001753150//XR_001753151//XR_935209//XR_935210	33.8048638695452	35.3334472318923	29.1608796011376	12.4730042898509	16.2889219938138	20.7879738422031	24.0655551782258	29.6570988324766	16.1658878268402	18.7149717819525	24.5722439247495	17.1025366416024
ABHD4	ABHD4	63874	63874	abhydrolase domain containing 4	NM_022060//NP_071343//XM_005267986//XP_005268043//XR_001750499//XR_245712	43.0034662830269	39.8996157972446	43.415239278371	152.494219811482	146.550937574646	133.8837650502	59.8529016460446	41.5611287805123	45.7472172877596	45.3721889250948	67.1862705510043	47.4316809408747
ABHD5	ABHD5	51099	51099	abhydrolase domain containing 5	NM_001355186//NM_016006//NP_001342115//NP_057090//XM_011533779//XM_011533780//XP_011532081//XP_011532082//XR_940447	55.3755865291598	56.153001523915	53.4771402270064	21.762522129154	25.5686714933198	28.1587789718485	49.6621198310106	63.927524150005	63.6531833181833	66.3684439490911	63.6443254807702	54.7959460103465
ABHD6	ABHD6	57406	57406	abhydrolase domain containing 6	NM_001320126//NM_020676//NP_001307055//NP_065727//XM_005265334//XM_005265335//XM_017006930//XP_005265391//XP_005265392//XP_016862419	5.74912650842606	5.76206985627782	5.40361347241528	3.70536947522766	3.5539466168321	3.85815581004878	8.37270806399505	9.26784338514893	8.92491723773469	8.4069512067913	9.90637761831118	6.54063016038619
ABHD8	ABHD8	79575	79575	abhydrolase domain containing 8	NM_024527//NP_078803	1.93170650683116	1.73949278680085	1.44406911762822	3.65318117275967	3.80074846522322	2.59129867839097	2.91848681087828	3.87189901424	5.72541860533923	4.22459859637754	4.09537398745826	3.43988697324014
ABI1	ABI1	10006	10006	abl interactor 1	NM_001012750//NM_001012751//NM_001012752//NM_001178116//NM_001178119//NM_001178120//NM_001178121//NM_001178122//NM_001178123//NM_001178124//NM_001178125//NM_001348029//NM_001348030//NM_001348031//NM_001348032//NM_001348033//NM_001348034//NM_005470//NP_001012768//NP_001012769//NP_001012770//NP_001171587//NP_001171590//NP_001171591//NP_001171592//NP_001171593//NP_001171594//NP_001171595//NP_0011715…	101.414591608636	101.32545483115	94.3769042682186	63.5653524060182	70.8814908579291	93.0564147617735	71.4790048434778	79.2503585467846	83.579885326962	85.9705814362829	84.7853101187304	65.6969962776569
ABI2	ABI2	10152	10152	abl interactor 2	NM_001282925//NM_001282926//NM_001282927//NM_001282932//NM_005759//NP_001269854//NP_001269855//NP_001269856//NP_001269861//NP_005750//XM_005246217//XM_005246218//XM_005246221//XM_005246225//XM_005246226//XM_006712174//XM_006712177//XM_006712179//XM_006712180//XM_006712181//XM_006712182//XM_006712185//XM_006712186//XM_011510472//XM_011510473//XM_017003118//XM_017003119//XM_017003120//XM_017003121/…	51.5121735154975	54.4135087371142	48.8188527507863	30.1648388265013	35.3420246896081	43.0731424763655	116.978692665531	121.058629817568	143.079333578527	138.735817905038	93.1420867688141	136.723394908221
ABI3	ABI3	51225	51225	ABI family member 3	NM_001135186//NM_016428//NP_001128658//NP_057512//XM_005257429//XM_011524873//XM_017024721//XP_005257486//XP_011523175//XP_016880210	0.229965060337042	0.108718299175053	0.0465828747622007	0.99157774689191	0.69104517549513	0.921350641205678	0.0956880921599434	0	0	0	0	0.048449112299157
ABI3BP	ABI3BP	25890	25890	ABI family member 3 binding protein	NM_001349329//NM_001349330//NM_001349331//NM_001349332//NM_015429//NP_001336258//NP_001336259//NP_001336260//NP_001336261//NP_056244//XM_005247281//XM_005247282//XM_005247283//XM_005247284//XM_005247285//XM_005247287//XM_005247288//XM_005247289//XM_005247290//XM_005247291//XM_005247293//XM_005247294//XM_005247295//XM_005247296//XM_005247298//XM_005247299//XM_005247300//XM_005247301//XM_005247302/…	0.0459930120674085	0.0543591495875266	0.0465828747622007	0.0521883024679953	0.148081109034671	0	0	0.0411904150451063	0	0	0	0
ABL1	ABL1	25	25	ABL proto-oncogene 1, non-receptor tyrosine kinase	NM_005157//NM_007313//NP_005148//NP_009297	307.693250730963	302.563026604173	313.689078648659	241.684028729286	219.703005437773	229.013218754686	110.089150030015	107.218650362412	135.389310549787	132.863625856074	138.357229306022	118.603426908336
ABL2	ABL2	27	27	ABL proto-oncogene 2, non-receptor tyrosine kinase	NM_001136000//NM_001136001//NM_001168236//NM_001168237//NM_001168238//NM_001168239//NM_005158//NM_007314//NP_001129472//NP_001129473//NP_001161708//NP_001161709//NP_001161710//NP_001161711//NP_005149//NP_009298//XM_005245088//XM_017001035//XP_005245145//XP_016856524//XR_921764//XR_921765	48.3386556828463	48.6514388808363	41.8314215364562	20.0403081477102	22.6070493126264	22.5155062944638	42.0070724582152	56.1837261215251	85.3199635305455	82.5064105872533	76.0411332265898	82.5572873577635
ABLIM1	ABLIM1	3983	3983	actin binding LIM protein 1	NM_001003407//NM_001003408//NM_001322882//NM_001322883//NM_001322884//NM_001322885//NM_001322886//NM_001322887//NM_001322888//NM_001322889//NM_001322890//NM_001322891//NM_001322892//NM_001322893//NM_001322894//NM_001322895//NM_001322896//NM_001322897//NM_001322898//NM_001322899//NM_001322900//NM_001352440//NM_001352441//NM_001352442//NM_001352443//NM_002313//NM_006720//NP_001003407//NP_001003408/…	40.3818645951847	41.6934677336329	38.756951802151	9.9679657713871	10.2175965233923	13.8778440331605	214.580546668673	311.234776080824	363.957002323721	288.878052020296	306.433591466978	287.836176169292
ABLIM2	ABLIM2	84448	84448	actin binding LIM protein family member 2	NM_001130083//NM_001130084//NM_001130085//NM_001130086//NM_001130087//NM_001130088//NM_001286688//NM_032432//NP_001123555//NP_001123556//NP_001123557//NP_001123558//NP_001123559//NP_001123560//NP_001273617//NP_115808//XM_005248014//XM_005248017//XM_005248018//XM_005248019//XM_005248020//XM_005248021//XM_005248022//XM_005248023//XM_005248024//XM_005248027//XM_005248028//XM_005248029//XM_005248030/…	5.38118241188679	5.7077107066903	6.00919084432389	6.15821969122344	6.76237064591663	5.75844150753549	2.67926658047842	3.00690029829276	1.7962097585378	2.45026718589897	2.43508723578599	2.95539585024857
ABLIM3	ABLIM3	22885	22885	actin binding LIM protein family member 3	NM_001301015//NM_001301018//NM_001301027//NM_001301028//NM_001345858//NM_001345859//NM_001345860//NM_001345861//NM_014945//NP_001287944//NP_001287947//NP_001287956//NP_001287957//NP_001332787//NP_001332788//NP_001332789//NP_001332790//NP_055760//XM_005268392//XM_005268393//XM_005268394//XM_005268395//XM_005268396//XM_011537609//XM_017009238//XP_005268449//XP_005268450//XP_005268451//XP_005268452/…	7.81881205145944	9.34977372905458	8.43150033195833	10.907355215811	11.0567228079221	13.1292466371809	30.2852811686221	10.3387941763217	20.3757544484132	20.0245973468295	23.6314147654686	31.2496774329562
ABO	ABO	28	28	ABO, alpha 1-3-N-acetylgalactosaminyltransferase and alpha 1-3-galactosyltransferase	NM_020469//NP_065202	0	0	0	0	0	0	0	0	0	0	0	0
ABR	ABR	29	29	active BCR-related	NM_001092//NM_001159746//NM_001256847//NM_001282149//NM_001322840//NM_001322841//NM_001322842//NM_021962//NP_001083//NP_001153218//NP_001243776//NP_001269078//NP_001309769//NP_001309770//NP_001309771//NP_068781//XM_011523810//XM_011523811//XM_011523812//XM_011523813//XM_011523814//XM_011523815//XM_017024539//XM_017024540//XM_017024541//XM_017024542//XM_017024543//XP_011522112//XP_011522113//XP_01…	128.504475716339	125.026044051311	137.233149049443	95.6089701213673	85.3440791736486	87.9889862351423	45.4518437759731	45.4742182097974	50.6867941237385	55.5957175283284	63.478296805603	61.8210672937243
ABRA	ABRA	137735	137735	actin binding Rho activating protein	NM_139166//NP_631905	0	0	0	0	0	0	0	0	0	0	0	0
ABRACL	ABRACL	58527	58527	ABRA C-terminal like	NM_021243//NP_067066//XM_017011151//XP_016866640	30.1254229041526	30.8759969657151	28.6018851039912	28.6513780549294	32.23232139988	29.4256361035064	16.5540399436702	10.6271270816374	4.20986662157297	11.7443840979296	5.75566073913052	9.98051713362634
ABT1	ABT1	29777	29777	activator of basal transcription 1	NM_013375//NP_037507	25.1581776008724	24.6246947631496	25.6671639939726	51.0401598136994	46.5961889762431	41.4607788542555	29.6633085695825	25.9911518934621	19.9267020087787	17.4053462170755	16.2708101663882	18.3137644490813
ABTB1	ABTB1	80325	80325	ankyrin repeat and BTB domain containing 1	NM_032548//NM_172027//NM_172028//NP_115937//NP_742024//NR_033429//XM_006713769//XM_011513213//XM_017007285//XM_017007286//XM_017007287//XM_017007288//XP_006713832//XP_011511515//XP_016862774//XP_016862775//XP_016862776//XP_016862777//XR_001740286//XR_924182	5.33518939981938	4.83796431328987	5.72969359575069	62.5215863566583	54.3951273854024	44.9734281738522	9.32958898559449	5.10761146559319	6.67965503956244	6.50588183842141	0.885486267558542	5.62009702670221
ABTB2	ABTB2	25841	25841	ankyrin repeat and BTB domain containing 2	NM_145804//NP_665803	24.6522544681309	24.8964905110872	22.2200312615697	21.2406391044741	22.7057700519828	24.1278699165737	15.166562607351	18.1237826198468	9.14944345755191	13.9834213540097	21.6944135551843	11.2886431657036
ACAA1	ACAA1	30	30	acetyl-CoA acyltransferase 1	NM_001130410//NM_001607//NP_001123882//NP_001598//NR_024024//XM_006713122//XM_006713123//XM_011533650//XP_006713185//XP_006713186//XP_011531952	34.0348289298823	34.4637008384919	41.784838661694	72.9070585477894	74.3860771050829	60.4636358291227	71.6225369817177	50.0463542798042	56.0754233993519	58.5951825317565	42.1159406007531	63.274540662699
ACAA2	ACAA2	10449	10449	acetyl-CoA acyltransferase 2	NM_006111//NP_006102	26.2160168784228	27.1795747937633	25.294500995875	46.3432125915798	47.23787378206	43.9369087024958	9.52096516991437	3.9130894292851	1.06649954413182	0.971657677166834	1.38357229306022	1.21122780747892
ACACA	ACACA	31	31	acetyl-CoA carboxylase alpha	NM_000664//NM_198834//NM_198835//NM_198836//NM_198837//NM_198838//NM_198839//NP_942131//NP_942133//NP_942134//NP_942135//NP_942136//XM_005257267//XM_006721853//XM_011524701//XM_011524703//XM_011524704//XM_017024553//XM_017024554//XM_017024555//XP_005257324//XP_006721916//XP_011523003//XP_011523005//XP_011523006//XP_016880042//XP_016880043//XP_016880044//XR_001752504	1328.60013959123	1373.98186497432	1394.73785325505	426.900314188201	456.928942111316	538.64461861487	150.756589197991	171.475697832778	106.930612187953	117.359349007368	167.02484721823	178.922571720787
ACACB	ACACB	32	32	acetyl-CoA carboxylase beta	NM_001093//NP_001084//XM_005253876//XM_006719367//XM_011538259//XM_011538263//XM_011538264//XM_011538265//XM_017019252//XP_005253933//XP_006719430//XP_011536561//XP_011536565//XP_011536566//XP_011536567//XP_016874741//XR_001748678//XR_001748679//XR_944530//XR_944531//XR_944532	8.64668626867279	9.67592862657974	9.03707770386693	4.48819401224759	3.15906365940631	3.97332464019949	10.9084425062336	14.0871219454264	26.4379623834782	17.5320841749668	8.24609086663892	23.6431668019886
ACAD10	ACAD10	80724	80724	acyl-CoA dehydrogenase family member 10	NM_001136538//NM_001136542//NM_025247//NP_001130010//NP_079523	45.25712387433	43.7591154179589	47.6076980069691	79.5871612636928	70.0423645733993	73.4777136361529	28.9934919244629	27.885910985537	51.9216883327333	47.78021012503	50.4173743591145	49.7572383312342
ACAD11	ACAD11	84129	84129	acyl-CoA dehydrogenase family member 11	NM_032169//NP_115545//NR_132426//NR_132427//NR_132428	1.74773445856152	1.41333788927569	1.02482324476842	0.365318117275967	0.197441478712894	0.575844150753549	0.382752368639774	1.2769028663983	3.92920884680144	3.71764676481223	2.65645880267562	2.76159940105195
ACAD8	ACAD8	27034	27034	acyl-CoA dehydrogenase family member 8	NM_014384//NP_055199//XM_005271505//XM_011542750//XM_017017542//XM_017017543//XM_017017544//XM_017017545//XM_017017546//XM_017017547//XM_017017548//XM_017017549//XP_005271562//XP_011541052//XP_016873031//XP_016873032//XP_016873033//XP_016873034//XP_016873035//XP_016873036//XP_016873037//XP_016873038	36.1505074849831	35.713961279005	36.8470539369007	50.4139001840834	48.3731622846591	47.7374800974692	38.2752368639774	33.1582841113106	34.8576956266242	35.9935800411366	31.0473622562714	49.8541365558325
ACAD9	ACAD9	28976	28976	acyl-CoA dehydrogenase family member 9	NM_014049//NP_054768//NR_033426//XM_017006264//XM_017006265//XP_016861753//XP_016861754//XR_001740123//XR_427367	115.442460289195	114.589087330506	125.540847484131	92.1123538560117	86.6768091549606	83.0943109537371	83.6792365938705	76.2846486635369	51.5287674480531	59.3556102791044	33.2057350334453	54.4083531119533
ACADL	ACADL	33	33	acyl-CoA dehydrogenase long chain	NM_001608//NP_001599//XM_005246517//XM_017003955//XP_005246574//XP_016859444	0.183972048269634	0.108718299175053	0.326080123335405	0.0521883024679953	0.345522587747565	0.748597395979614	0	0.0823808300902127	0	0	0	0
ACADM	ACADM	34	34	acyl-CoA dehydrogenase medium chain	NM_000016//NM_001127328//NM_001286042//NM_001286043//NM_001286044//NP_000007//NP_001120800//NP_001272971//NP_001272972//NP_001272973//NR_022013	41.1177527882632	42.7262915757959	37.359465559285	30.7910984561172	33.5156910115138	41.9214541748584	15.0708745151911	8.11451176388595	2.91884085762392	6.29465190860253	4.15071687918066	12.5483200854817
ACADS	ACADS	35	35	acyl-CoA dehydrogenase short chain	NM_000017//NM_001302554//NP_000008//NP_001289483	2.06968554303338	1.30461959010064	2.23597798858563	3.91412268509965	2.76418070198052	2.41854543316491	1.10041305983935	0.90618913099234	0.336789329725837	0.337967887710203	0.110685783444818	0.387592898393256
ACADSB	ACADSB	36	36	acyl-CoA dehydrogenase short/branched chain	NM_001330174//NM_001609//NP_001317103//NP_001600//XM_017016194//XP_016871683	41.7616549572069	37.1816583178682	38.1513744302424	34.9661626535568	36.3292320831726	44.8006749286261	54.2551482546879	58.6963414392765	213.636698156089	182.925119223147	264.42833664967	139.969485432264
ACADVL	ACADVL	37	37	acyl-CoA dehydrogenase very long chain	NM_000018//NM_001033859//NM_001270447//NM_001270448//NP_000009//NP_001029031//NP_001257376//NP_001257377//XM_006721516//XM_011523829//XM_011523830//XP_006721579//XP_011522131//XP_011522132//XR_934021//XR_934022//XR_934023	303.139942536289	297.453266542946	320.956007111563	656.685409954785	599.234887893634	529.373527787738	203.62426011636	216.538011892124	266.288096703229	135.482876985828	110.353726094483	182.943848041617
ACAN	ACAN	176	176	aggrecan	NM_001135//NM_013227//NP_001126//NP_037359//XM_006720419//XM_011521313//XM_011521314//XM_017021985//XM_017021986//XM_017021987//XP_006720482//XP_011519615//XP_011519616//XP_016877474//XP_016877475//XP_016877476	0	0	0	0	0	0	0	0	0	0	0	0
ACAP1	ACAP1	9744	9744	ArfGAP with coiled-coil, ankyrin repeat and PH domains 1	NM_014716//NP_055531//XR_429827	0.0459930120674085	0	0.0465828747622007	0.313129814807972	0.542964066460459	0.23033766030142	0.430596414719746	0.288332905315744	0.392920884680144	0.168983943855102	0.110685783444818	0.0968982245983139
ACAP2	ACAP2	23527	23527	ArfGAP with coiled-coil, ankyrin repeat and PH domains 2	NM_012287//NP_036419//XM_006713557//XM_011512602//XM_011512603//XM_011512604//XM_011512605//XM_011512606//XM_017006046//XM_017006047//XM_017006048//XM_017006049//XP_006713620//XP_011510904//XP_011510905//XP_011510906//XP_011510907//XP_011510908//XP_016861535//XP_016861536//XP_016861537//XP_016861538	117.512145832229	123.014755516573	96.1936363839444	19.6749900304342	23.8904189242602	37.2571165537546	67.69932520316	126.289812528296	150.825488162221	187.107471833561	135.147341586122	124.078176598141
ACAP3	ACAP3	116983	116983	ArfGAP with coiled-coil, ankyrin repeat and PH domains 3	NM_030649//NP_085152//XM_005244715//XM_005244717//XM_011540606//XM_011540607//XM_011540608//XM_011540609//XM_017000233//XP_005244772//XP_005244774//XP_011538908//XP_011538909//XP_011538910//XP_011538911//XP_016855722	41.2557318244654	39.3560243013693	42.250667409316	55.684918733351	48.1757208059462	38.1208827798849	75.7849689906752	106.683174966825	91.101513690839	85.5903675626089	126.901250719483	79.7472388444124
ACAT1	ACAT1	38	38	acetyl-CoA acetyltransferase 1	NM_000019//NP_000010//XM_006718835//XM_017017681//XM_017017682//XM_017017683//XP_006718898//XP_016873170//XP_016873171//XP_016873172	85.6389884695146	81.9192384284026	83.6162601981502	59.8077946283226	72.5103830573104	62.2487526964587	90.5687792293865	65.0396653562229	44.9613755183993	49.6390335074361	61.2092382449842	68.7492903525037
ACAT2	ACAT2	39	39	acetyl-CoA acetyltransferase 2	NM_001303253//NM_005891//NP_001290182//NP_005882	88.7665132900984	84.637195907779	88.4142962986569	21.4493923143461	19.645427131933	19.8090387859221	90.1860268607467	91.1131980797752	32.2195125437718	26.4459872133234	33.0397063582781	42.8774643847539
ACBD3	ACBD3	64746	64746	acyl-CoA binding domain containing 3	NM_022735//NP_073572	96.2173812450186	98.3900607534232	79.37721859479	28.5470014499934	34.650979514113	48.0829865879213	91.2385958745061	136.340273799302	150.993882827084	155.253998416875	170.843506747076	146.413217368052
ACBD4	ACBD4	79777	79777	acyl-CoA binding domain containing 4	NM_001135704//NM_001135705//NM_001135706//NM_001135707//NM_001321352//NM_001321353//NM_024722//NP_001129177//NP_001129178//NP_001129179//NP_001308281//NP_001308282//NP_078998//XM_006722085//XM_011525259//XM_011525261//XM_017025084//XM_017025085//XM_017025086//XM_017025087//XM_017025088//XM_017025089//XM_017025090//XM_017025091//XM_017025092//XM_017025093//XM_017025094//XM_017025095//XM_017025096/…	5.4271754239542	5.27283750999008	5.58994497146408	14.1430299688267	10.9086416988874	8.8104155065293	10.6213782297537	13.7164082100204	18.4672815799667	13.8144374101546	11.8433788285955	17.1025366416024
ACBD5	ACBD5	91452	91452	acyl-CoA binding domain containing 5	NM_001042473//NM_001271512//NM_001301251//NM_001301252//NM_001301253//NM_001301254//NM_001352568//NM_001352569//NM_001352570//NM_001352571//NM_001352572//NM_001352573//NM_001352574//NM_001352575//NM_001352576//NM_001352577//NM_001352578//NM_001352579//NM_001352580//NM_001352581//NM_001352582//NM_001352583//NM_001352584//NM_001352585//NM_001352586//NM_001352587//NM_001352588//NM_145698//NP_0010359…	106.197864863646	105.456750199802	96.7526308810908	32.669877344965	42.2031160748812	57.3540774150535	48.5617067711713	73.3189387802893	65.7300508514926	63.1577490158442	60.7111522194825	50.0479330050291
ACBD6	ACBD6	84320	84320	acyl-CoA binding domain containing 6	NM_032360//NP_115736//XR_001737484//XR_001737485//XR_921977//XR_921978	26.2620098904902	26.8534198962382	28.5087193544668	49.1613809248515	43.5852064258714	37.4298697989807	67.4601049727601	58.6551510242314	54.447608305677	58.2572146440463	59.3829228181447	62.1602110798184
ACBD7	ACBD7	414149	414149	acyl-CoA binding domain containing 7	NM_001039844//NP_001034933	4.69128723087567	4.24001366782708	3.77321285573826	1.20033095676389	1.53017146002493	1.38202596180852	7.41582714239562	9.39141463028425	14.8748620628911	8.28021324889998	6.36443254807702	15.0192248127387
ACCS	ACCS	84680	84680	1-aminocyclopropane-1-carboxylate synthase homolog (inactive)	NM_001127219//NM_032592//NP_001120691//NP_115981//XM_005253170//XM_005253172//XM_006718348//XM_011520406//XM_011520407//XM_011520410//XM_017018421//XP_005253227//XP_005253229//XP_006718411//XP_011518708//XP_011518709//XP_011518712//XP_016873910//XR_001748003//XR_001748004//XR_001748005//XR_001748006//XR_001748007//XR_001748008//XR_001748009//XR_001748010//XR_930915	2.39163662750524	1.68513363721333	2.00306361477463	4.27944080237561	3.45522587747565	2.3033766030142	6.6024783590361	7.29070346298382	17.2885189259263	14.6593571294301	8.85486267558542	15.2130212619353
ACCSL	ACCSL	390110	390110	1-aminocyclopropane-1-carboxylate synthase homolog (inactive) like	NM_001031854//NP_001027025//XM_017017714//XM_017017715//XP_016873203//XP_016873204	0	0	0	0	0	0	0	0	0	0	0.0553428917224089	0
ACD	ACD	65057	65057	ACD, shelterin complex subunit and telomerase recruitment factor	NM_001082486//NM_001082487//NM_022914//NP_001075955//NP_001075956//NP_075065//XM_005256115//XP_005256172//XR_429727//XR_429728	25.8480727818836	24.8421313614997	27.4373132349362	42.6378431163521	38.2542865006233	28.8497919527528	55.0206529919675	56.8015823472016	46.196269727394	32.8251310938535	32.8736776831109	44.3793868660278
ACE	ACE	1636	1636	angiotensin I converting enzyme	NM_000789//NM_001178057//NM_152830//NM_152831//NP_000780//NP_001171528//NP_690043//XM_006721737//XP_006721800	0.873867229280761	0.543591495875266	0.465828747622007	0.0521883024679953	0.197441478712894	0.11516883015071	8.51624020223497	15.48759605696	18.691807799784	21.3342229117066	9.57432026797673	9.98051713362634
ACE2	ACE2	59272	59272	angiotensin I converting enzyme 2	NM_021804//NP_068576//XM_011545549//XM_011545551//XM_011545552//XP_011543851//XP_011543853//XP_011543854	0.367944096539268	0.217436598350107	0.372662998097606	0.469694722211957	0.296162218069342	0.575844150753549	0.191376184319887	0.0411904150451063	0	0	0.0553428917224089	0.048449112299157
ACER1	ACER1	125981	125981	alkaline ceramidase 1	NM_133492//NP_597999//XM_011527673//XP_011525975	0.413937108606676	0.0543591495875266	0.139748624286602	0.0521883024679953	0	0.0575844150753549	0.0478440460799717	0.0823808300902127	0	0.0422459859637754	0.0553428917224089	0
ACER2	ACER2	340485	340485	alkaline ceramidase 2	NM_001010887//NP_001010887//XM_005251448//XM_011517858//XM_011517859//XM_017014694//XP_005251505//XP_011516160//XP_011516161//XP_016870183//XR_001746287//XR_242506//XR_242507//XR_929241	6.4850147015046	6.90361199761588	6.8476825900435	1.61783737650785	2.12249589616361	2.99438958391845	1.91376184319887	2.34785365757106	3.42402485221268	3.63315479288468	5.75566073913052	4.02127632083003
ACER3	ACER3	55331	55331	alkaline ceramidase 3	NM_001300953//NM_001300954//NM_001300955//NM_018367//NP_001287882//NP_001287883//NP_001287884//NP_060837//XM_011545151//XM_011545152//XM_011545153//XM_017017987//XM_017017988//XP_011543453//XP_011543454//XP_011543455//XP_016873476//XP_016873477//XR_001747918//XR_001747919	82.3734846127286	88.0618223317932	75.1381769914297	37.9408958942326	45.263458994931	55.16586964219	140.278743106477	189.64067086767	102.215561571792	121.96416147742	111.239212362042	81.9274488978744
ACHE	ACHE	43	43	acetylcholinesterase (Cartwright blood group)	NM_000665//NM_001282449//NM_001302621//NM_001302622//NM_015831//NP_000656//NP_001269378//NP_001289550//NP_001289551//NP_056646//XM_006715995//XM_011516225//XM_011516226//XM_011516228//XM_011516229//XM_017012219//XM_017012220//XP_006716058//XP_011514527//XP_011514528//XP_011514530//XP_011514531//XP_016867708//XP_016867709//XR_001744773//XR_927464//XR_927465	0.229965060337042	0.108718299175053	0.232914373811003	2.13972040118781	1.77697330841605	1.38202596180852	0.334908322559802	0.0823808300902127	0	0.0422459859637754	0	0
ACIN1	ACIN1	22985	22985	apoptotic chromatin condensation inducer 1	NM_001164814//NM_001164815//NM_001164816//NM_001164817//NM_014977//NP_001158286//NP_001158287//NP_001158288//NP_001158289//NP_055792//XM_005267415//XM_005267416//XM_005267418//XM_006720081//XM_011536570//XP_005267472//XP_005267473//XP_005267475//XP_006720144//XP_011534872//XR_429297	433.162187650853	447.375801105344	465.921913371531	627.199019060367	611.920502900938	575.268306602796	365.241447774504	332.818553564459	419.246583953713	425.332586683291	440.142017868318	442.970233751192
ACKR1	ACKR1	2532	2532	atypical chemokine receptor 1 (Duffy blood group)	NM_001122951//NM_002036//NP_001116423//NP_002027	0	0	0	0	0	0	0	0	0	0	0	0
ACKR2	ACKR2	1238	1238	atypical chemokine receptor 2	NM_001296//NP_001287	0.505923132741493	0.924105542987953	1.07140611953062	0.939389444423915	0.937847023886248	0.978935056281033	0.28706427647983	0.164761660180425	0.0561315549543062	0.126737957891326	0	0
ACKR3	ACKR3	57007	57007	atypical chemokine receptor 3	NM_001047841//NM_020311//NP_064707//XM_005246097//XM_005246098//XM_017004516//XP_005246154//XP_005246155//XP_016860005	34.2188009781519	31.2565110128278	30.9310288421013	185.946921693467	178.635177865491	189.510310012993	46.5522568358125	21.8309199739064	2.46978841798947	0.211229929818877	3.1545448281773	0.193796449196628
ACKR4	ACKR4	51554	51554	atypical chemokine receptor 4	NM_016557//NM_178445//NP_057641//NP_848540	0	0.0543591495875266	0	0	0.148081109034671	0	0.0478440460799717	0	0	0.0422459859637754	0	0
ACLY	ACLY	47	47	ATP citrate lyase	NM_001096//NM_001303274//NM_001303275//NM_198830//NP_001087//NP_001290203//NP_001290204//NP_942127//XM_005257395//XM_017024688//XP_005257452//XP_016880177	528.87364576313	541.09097499424	566.121676985025	166.689438082777	181.596800046185	206.670465705449	370.121540474661	419.318425159183	309.84618334777	291.708533079869	374.228633826929	289.580344212061
ACMSD	ACMSD	130013	130013	aminocarboxymuconate semialdehyde decarboxylase	NM_001307983//NM_138326//NP_001294912//NP_612199//XM_005263586//XM_005263588//XM_005263589//XM_005263590//XM_011510592//XM_017003325//XM_017003326//XP_005263643//XP_005263645//XP_005263646//XP_005263647//XP_011508894//XP_016858814//XP_016858815	0	0	0	0	0	0	0	0	0	0	0	0
ACO1	ACO1	48	48	aconitase 1	NM_001278352//NM_002197//NP_001265281//NP_002188//XM_005251476//XM_011517888//XP_005251533//XP_011516190	29.7574788076133	29.1365041789143	32.7477609578271	11.6901797528309	11.7477679834172	13.8778440331605	13.539865040632	15.9818810375013	6.06220793506507	4.47807451216019	8.02471929974928	15.6490632726277
ACO2	ACO2	50	50	aconitase 2	NM_001098//NP_001089//XM_017028812//XP_016884301	166.172752599547	156.717428260839	177.201255595411	174.726436662848	169.602230214376	153.635219421047	477.770644154598	451.982424289952	315.347075733292	364.878580769128	368.74968754641	345.490619805288
ACOT1	ACOT1	641371	641371	acyl-CoA thioesterase 1	NM_001037161//NP_001032238//XM_017021589//XM_017021590//XM_017021591//XM_017021592//XP_016877078//XP_016877079//XP_016877080//XP_016877081	3.7714269895275	4.18565451823955	3.58688135668945	4.48819401224759	3.75138809554499	2.36096101808955	3.20555108735811	3.50118527883404	4.71505061616172	3.80213873673978	5.47894628051848	4.06972543312918
ACOT11	ACOT11	26027	26027	acyl-CoA thioesterase 11	NM_015547//NM_147161//NP_056362//NP_671517	0	0.108718299175053	0.232914373811003	0.0521883024679953	0.0493603696782236	0.0575844150753549	0.430596414719746	0.329523320360851	0.112263109908612	0.253475915782652	0.0553428917224089	0.581389347589884
ACOT12	ACOT12	134526	134526	acyl-CoA thioesterase 12	NM_130767//NP_570123//XM_006714531//XM_006714532//XM_017009045//XM_017009046//XM_017009047//XM_017009048//XP_006714594//XP_006714595//XP_016864534//XP_016864535//XP_016864536//XP_016864537	0.0459930120674085	0	0	0.0521883024679953	0	0	0.0478440460799717	0.0823808300902127	0	0.126737957891326	0.221371566889635	0.145347336897471
ACOT13	ACOT13	55856	55856	acyl-CoA thioesterase 13	NM_001160094//NM_018473//NP_001153566//NP_060943	30.8153180851637	34.8985740351921	30.8378630925769	33.400513579517	32.9727269450534	34.6658178753637	25.6444086988648	22.8194899349889	14.0890202935309	15.6310148065969	21.9157851220739	18.4106626736796
ACOT2	ACOT2	10965	10965	acyl-CoA thioesterase 2	NM_006821//NP_006812//NR_046028//XM_006720007//XM_017020937//XP_006720070//XP_016876426	17.2933725373456	18.5908291589341	17.7946581591607	19.8837432403062	18.7075801080467	17.3904933527572	12.9657364876723	12.8102190790281	12.9663891944447	12.6315498031688	14.9425807650504	11.7731342886951
ACOT4	ACOT4	122970	122970	acyl-CoA thioesterase 4	NM_152331//NP_689544//XR_001750151	27.1818701318384	26.8534198962382	28.0428906068448	41.1765706472483	40.7223049845345	32.4200256874248	16.88894826623	13.3045040595693	7.91454924855718	14.5748651575025	11.4006356948162	13.275056769969
ACOT6	ACOT6	641372	641372	acyl-CoA thioesterase 6	NM_001037162//NP_001032239//XM_011537076//XP_011535378	1.70174144649411	1.6307744876258	1.49065199239042	4.4360057097796	5.03475770717881	3.68540256482271	0.574128552959661	0.123571245135319	0.112263109908612	0	0.0553428917224089	0
ACOT7	ACOT7	11332	11332	acyl-CoA thioesterase 7	NM_007274//NM_181862//NM_181863//NM_181864//NM_181865//NM_181866//NP_009205//NP_863654//NP_863655//NP_863656	42.0836060416788	39.1385877030192	46.3499603883897	10.907355215811	11.254164286635	7.83148045024827	77.890107018194	68.6232314651472	25.0346735096206	20.4893031924311	20.0894696952344	25.5811312939549
ACOT8	ACOT8	10005	10005	acyl-CoA thioesterase 8	NM_005469//NM_183385//NM_183386//NP_005460//XM_005260239//XM_011528480//XP_005260296//XP_011526782//XR_001754105//XR_244130	17.1553935011434	16.6338997737831	16.024508918197	27.7641769129735	26.4571581475278	19.46353229547	31.4813823206214	23.4785365757106	25.0908050645749	20.9117630520688	16.9902677587795	20.6393218394409
ACOT9	ACOT9	23597	23597	acyl-CoA thioesterase 9	NM_001033583//NM_001037171//NM_001330259//NP_001028755//NP_001032248//NP_001317188//XM_005274472//XP_005274529	64.5741889426415	61.9694305297804	64.6570301699346	56.4677432703709	59.9728491590417	60.3484669989719	29.8068407078224	23.1078228403047	20.712543778139	21.0385010099601	25.5130730840305	25.3388857324591
ACOX1	ACOX1	51	51	acyl-CoA oxidase 1	NM_001185039//NM_004035//NM_007292//NP_001171968//NP_004026//NP_009223//XM_011524868//XM_011524869//XP_011523170//XP_011523171	104.864067513691	107.522397884128	101.271169733024	67.6360399985219	73.4975904508749	83.4398174441893	92.9609815333851	107.589364097818	123.770078674245	136.750256564741	126.237136018815	94.4757689833561
ACOX2	ACOX2	8309	8309	acyl-CoA oxidase 2	NM_003500//NP_003491//XM_005265505//XM_006713340//XM_017007302//XP_005265562//XP_006713403//XP_016862791	0.551916144808902	0.597950645462793	0.232914373811003	0	0	0.0575844150753549	19.1376184319887	7.1671322178485	1.23489420899474	1.22513359294949	0.664114700668906	2.42245561495785
ACOX3	ACOX3	8310	8310	acyl-CoA oxidase 3, pristanoyl	NM_001101667//NM_003501//NP_001095137//NP_003492//XM_005248011//XM_005248013//XM_011513565//XM_011513566//XP_005248068//XP_005248070//XP_011511867//XP_011511868//XR_001741330//XR_925000	14.4418057891663	15.0031252861574	13.1829535577028	5.79290157394747	5.03475770717881	6.27670124321368	18.7070220172689	23.3137749155302	24.8662788447577	26.5727251712147	22.8566142813549	19.6703395934577
ACOXL	ACOXL	55289	55289	acyl-CoA oxidase like	NM_001105516//NM_001142807//NM_001142808//NM_018308//NP_001136279//XM_011511404//XM_011511405//XM_011511406//XM_011511407//XM_011511409//XM_011511411//XM_011511413//XM_011511414//XM_011511415//XM_011511416//XM_011511419//XM_011511420//XM_011511421//XM_011511422//XM_011511423//XM_011511427//XM_011511428//XM_011511429//XM_011511432//XM_011511434//XM_017004431//XM_017004432//XM_017004433//XM_0170044…	0.0459930120674085	0.108718299175053	0	0	0	0.0575844150753549	0.430596414719746	0.205952075225532	0.168394664862919	0.422459859637754	0.166028675167227	0.242245561495785
ACP1	ACP1	52	52	acid phosphatase 1	NM_001040649//NM_004300//NM_007099//NM_177554//NP_001035739//NP_004291//NP_009030//NR_024080//XR_001738777	103.392291127534	103.445461665063	101.830164230171	104.167851726119	112.739084345063	116.78119377282	145.254523898794	104.335321309254	85.9935421899971	67.889299443787	69.7320435702351	75.2414714005908
ACP2	ACP2	53	53	acid phosphatase 2, lysosomal	NM_001131064//NM_001302489//NM_001302490//NM_001302491//NM_001302492//NM_001357016//NM_001610//NP_001289418//NP_001289419//NP_001289420//NP_001289421//NP_001343945//NP_001601//XR_001747908	30.5853530248266	30.9847152648902	32.3285150849673	50.4139001840834	48.7186848724067	39.9635840622963	90.9036875519463	99.3512810887965	101.766509132157	84.7454478433334	68.1270997102853	78.2937654754377
ACP5	ACP5	54	54	acid phosphatase 5, tartrate resistant	NM_001111034//NM_001111035//NM_001111036//NM_001322023//NM_001611//NP_001104504//NP_001104505//NP_001104506//NP_001308952//NP_001602//XM_005259938//XM_011528069//XP_005259995//XP_011526371	0	0	0.0465828747622007	0	0.0493603696782236	0	0	0.0411904150451063	0.168394664862919	0.0844919719275508	0.0553428917224089	0.048449112299157
ACP6	ACP6	51205	51205	acid phosphatase 6, lysophosphatidic	NM_001323625//NM_016361//NP_001310554//NP_057445//NR_136633//NR_136634//NR_136635//NR_136636//XM_011509601//XM_017001422//XP_011507903//XP_016856911	13.4759525357507	14.1333788927569	14.7667712996176	24.6328787648938	21.1262382222797	17.678415428134	18.9940862937488	13.5928369648851	29.4129347960565	20.4470572064673	16.2708101663882	25.0481910586642
ACPP	ACPP	55	55	acid phosphatase, prostate	NM_001099//NM_001134194//NM_001292037//NP_001090//NP_001127666//NP_001278966//XM_011512946//XM_011512947//XP_011511248//XP_011511249	9.98048361862764	10.4913158703926	10.1550666981598	1.72221398144384	2.36929774455473	2.9368051688431	1.05256901375938	0.370713735405957	0.673578659451675	0.422459859637754	0.553428917224088	0.968982245983139
ACPT	NA	NA	NA	NA	NA	0	0	0	0	0	0	0.0478440460799717	0	0	0	0	0
ACR	ACR	49	49	acrosin	NM_001097//NP_001088	0.091986024134817	0	0.0465828747622007	0.104376604935991	0.0987207393564472	0.11516883015071	0	0	0	0	0	0
ACRBP	ACRBP	84519	84519	acrosin binding protein	NM_032489//NP_115878	1.47177638615707	1.41333788927569	1.53723486715262	14.0908416663587	14.3145072066848	12.6109869015027	2.10513802751876	0.782617885857021	1.57168353872057	1.01390366313061	1.60494385994986	0.775185796786511
ACRC	NA	NA	NA	NA	NA	3.7714269895275	5.21847836040256	4.09929297907366	7.67168046279531	9.03294765111491	8.29215577085111	6.65032240511607	5.1899922956834	7.97068080351148	6.33689789456631	6.75183279013388	6.87977394648029
ACRV1	ACRV1	56	56	acrosomal vesicle protein 1	NM_001612//NM_020069//NM_020107//NM_020108//NM_020109//NM_020110//NM_020111//NM_020112//NM_020113//NM_020114//NM_020115//NP_001603//NP_064454//NP_064492//NP_064493	0	0	0	0	0	0	0.0956880921599434	0.0411904150451063	0	0.0422459859637754	0.0553428917224089	0
ACSBG1	ACSBG1	23205	23205	acyl-CoA synthetase bubblegum family member 1	NM_001199377//NM_015162//NP_001186306//NP_055977//XM_011521390//XM_011521391//XM_017022025//XM_017022026//XP_011519692//XP_011519693//XP_016877514//XP_016877515	0.413937108606676	0.32615489752516	0.419245872859806	0.208753209871981	0.345522587747565	0.0575844150753549	0.0956880921599434	0	0	0	0	0
ACSBG2	ACSBG2	81616	81616	acyl-CoA synthetase bubblegum family member 2	NM_001289177//NM_001289178//NM_001289179//NM_001289180//NM_001321384//NM_030924//NP_001276106//NP_001276107//NP_001276108//NP_001276109//NP_001308313//NP_112186//XM_005259653//XM_011528329//XM_017027332//XM_017027333//XM_017027334//XP_005259710//XP_011526631//XP_016882821//XP_016882822//XP_016882823	0	0	0	0	0	0	0	0	0	0	0	0
ACSF2	ACSF2	80221	80221	acyl-CoA synthetase family member 2	NM_001288968//NM_001288969//NM_001288970//NM_001288971//NM_001288972//NM_025149//NP_001275897//NP_001275898//NP_001275899//NP_001275900//NP_001275901//NP_079425//NR_110232//XM_006722110//XM_011525294//XP_006722173//XP_011523596//XR_429924//XR_934563//XR_934564//XR_934565//XR_934566//XR_934567	240.865404197018	250.813116196848	259.792692548793	331.239155764366	324.00146656786	270.819504099394	51.6715697663695	33.3642361865361	36.1487213905732	22.0524046730908	19.9787839117896	34.5442170692989
ACSF3	ACSF3	197322	197322	acyl-CoA synthetase family member 3	NM_001127214//NM_001243279//NM_001284316//NM_174917//NP_001120686//NP_001230208//NP_001271245//NP_777577//NR_045666//NR_045667//NR_104293//NR_147928//NR_147929//XM_005256293//XM_011522942//XM_011522943//XM_017023018//XM_017023019//XM_017023020//XM_017023021//XM_017023022//XP_005256350//XP_011521244//XP_011521245//XP_016878507//XP_016878508//XP_016878509//XP_016878510//XP_016878511//XR_001751864//…	28.7456325421303	29.6800956747895	29.6267083487596	42.6900314188201	35.2433039502516	30.6924932351642	34.1128048550198	25.0025819323795	28.1219090321074	24.6716558028448	27.7267887529268	26.9861555506304
ACSL1	ACSL1	2180	2180	acyl-CoA synthetase long chain family member 1	NM_001286708//NM_001286710//NM_001286711//NM_001286712//NM_001995//NP_001273637//NP_001273639//NP_001273640//NP_001273641//NP_001986//XM_005262828//XM_005262829//XM_005262831//XM_011531742//XM_017007887//XM_017007888//XM_017007889//XP_005262885//XP_005262886//XP_005262888//XP_011530044//XP_016863376//XP_016863377//XP_016863378	522.112672989221	538.699172412389	503.188213181292	148.110402404171	170.737518716975	209.204179968764	395.670261081366	535.228253096112	546.889739919805	663.430963575129	761.352161425179	532.940235290727
ACSL3	ACSL3	2181	2181	acyl-CoA synthetase long chain family member 3	NM_001354158//NM_001354159//NM_004457//NM_203372//NP_001341087//NP_001341088//NP_004448//NP_976251//XM_017003584//XP_016859073//XR_001738666//XR_001738667	301.990117234604	315.500504206005	280.009660195588	107.560091386538	128.188880054347	153.520050590896	162.287004303264	163.443566898982	148.524094409094	162.266832086861	235.926747412629	137.014089582016
ACSL4	ACSL4	2182	2182	acyl-CoA synthetase long chain family member 4	NM_001318509//NM_001318510//NM_004458//NM_022977//NP_001305438//NP_001305439//NP_004449//NP_075266//XM_005262109//XM_006724635//XM_011530888//XM_011530889//XP_005262166//XP_006724698//XP_011529190//XP_011529191	1.19581831375262	0.869746393400426	0.885074620481813	0.208753209871981	0.69104517549513	0.633428565828904	5.4063772070368	2.63618656288681	0.44905243963445	1.01390366313061	0.387400242056862	6.05613903739462
ACSL5	ACSL5	51703	51703	acyl-CoA synthetase long chain family member 5	NM_016234//NM_203379//NM_203380//NP_057318//NP_976313//NP_976314//XM_017016324//XP_016871813	0.183972048269634	0.217436598350107	0.0931657495244014	0	0	0	0.0478440460799717	0	0	0.168983943855102	0.0553428917224089	0.145347336897471
ACSL6	ACSL6	23305	23305	acyl-CoA synthetase long chain family member 6	NM_001009185//NM_001205247//NM_001205248//NM_001205250//NM_001205251//NM_015256//NP_001009185//NP_001192176//NP_001192177//NP_001192179//NP_001192180//NP_056071	0.689895181011127	0.761028094225373	0.605577371908609	0.156564907403986	0.0987207393564472	0.11516883015071	0	0.0411904150451063	0	0	0	0
ACSM1	ACSM1	116285	116285	acyl-CoA synthetase medium chain family member 1	NM_001318890//NM_052956//NP_001305819//NP_443188//NR_134918//XM_006721016//XM_006721017//XM_006721018//XM_011545729//XM_011545730//XM_011545731//XM_011545732//XM_017022914//XM_017022915//XP_006721079//XP_006721080//XP_006721081//XP_011544031//XP_011544032//XP_011544033//XP_011544034//XP_016878403//XP_016878404//XR_001751827//XR_001751828//XR_243258//XR_429672//XR_950737//XR_950738	0.827874217213353	0.434873196700213	1.25773761857942	2.45285021599578	1.77697330841605	1.20927271658245	1.10041305983935	0.370713735405957	1.06649954413182	0.929411691203058	2.43508723578599	1.45347336897471
ACSM2A	ACSM2A	123876	123876	acyl-CoA synthetase medium chain family member 2A	NM_001010845//NM_001308169//NM_001308172//NM_001308954//NP_001295098//NP_001295101//NP_001295883//XM_017022923//XM_017022924//XM_017022925//XM_017022926//XP_016878412//XP_016878413//XP_016878414//XP_016878415//XR_001751833//XR_001751834	0	0	0	0	0	0	0	0	0	0	0	0
ACSM2B	ACSM2B	348158	348158	acyl-CoA synthetase medium chain family member 2B	NM_001105069//NM_182617//NP_001098539//NP_872423//XM_005255304//XM_011545824//XM_017023205//XP_005255361//XP_011544126//XP_016878694//XR_001751899	0	0	0	0	0	0	0	0	0	0	0	0
ACSM3	ACSM3	6296	6296	acyl-CoA synthetase medium chain family member 3	NM_005622//NM_202000//NP_005613//NP_973729//XM_011545911//XM_017023523//XM_017023524//XP_011544213//XP_016879012//XP_016879013	5.28919638775198	4.78360516370234	5.68311072098849	6.73229101837139	7.60149693044643	8.11940252562504	2.5357344422385	1.68880701684936	0.673578659451675	0.0844919719275508	0.166028675167227	0.193796449196628
ACSM4	ACSM4	341392	341392	acyl-CoA synthetase medium chain family member 4	NM_001080454//NP_001073923	0.0459930120674085	0	0	0	0	0	0	0	0	0	0	0
ACSM5	ACSM5	54988	54988	acyl-CoA synthetase medium chain family member 5	NM_001324371//NM_001324372//NM_001324373//NM_017888//NP_001311300//NP_001311301//NP_001311302//NP_060358//XM_006721056//XP_006721119	0	0.0543591495875266	0	0	0.0987207393564472	0	0	0	0	0	0	0
ACSM6	ACSM6	142827	142827	acyl-CoA synthetase medium chain family member 6	NM_207321//NP_997204	0.0459930120674085	0.16307744876258	0.0465828747622007	0.156564907403986	0.0493603696782236	0.0575844150753549	0.143532138239915	0	0	0	0	0
ACSS1	ACSS1	84532	84532	acyl-CoA synthetase short chain family member 1	NM_001252675//NM_001252676//NM_001252677//NM_032501//NP_001239604//NP_001239605//NP_001239606//NP_115890//XM_006723659//XM_011529388//XP_006723722//XP_011527690//XR_937170	191.054972128015	193.790368279532	198.582795111262	244.815326877366	235.498323734805	216.402231853184	21.7690409663871	9.14427214001361	1.40328887385766	0.126737957891326	0.166028675167227	0.048449112299157
ACSS2	ACSS2	55902	55902	acyl-CoA synthetase short chain family member 2	NM_001076552//NM_001242393//NM_018677//NM_139274//NP_001070020//NP_001229322//NP_061147//XM_005260455//XM_005260456//XM_006723826//XM_011528905//XM_011528906//XM_011528907//XM_011528908//XM_011528909//XM_011528911//XM_011528912//XP_005260512//XP_005260513//XP_006723889//XP_011527207//XP_011527208//XP_011527209//XP_011527210//XP_011527211//XP_011527213//XP_011527214	225.687710214773	242.713602908306	243.395520632499	417.662984651366	410.480834244107	382.245347270206	129.944429153203	78.0558365104765	46.9259799418	40.3026706094417	52.4650613528436	59.6893063525614
ACSS3	ACSS3	79611	79611	acyl-CoA synthetase short chain family member 3	NM_001330242//NM_001330243//NM_024560//NP_001317171//NP_001317172//NP_078836//XM_005269150//XM_005269151//XM_011538740//XP_005269207//XP_005269208//XP_011537042//XR_944720	3.7714269895275	4.72924601411482	4.37879022764687	0.835012839487924	1.18464887227737	2.07303894271278	0.621972599039632	0.205952075225532	0	0	0	0
ACTA1	ACTA1	58	58	actin, alpha 1, skeletal muscle	NM_001100//NP_001091	0.137979036202225	0.16307744876258	0.186331499048803	0.678447932083938	0.493603696782236	0.23033766030142	0.430596414719746	0.45309456549617	0.505183994588756	0.718181761384182	0.719457592391315	0.581389347589884
ACTA2	ACTA2	59	59	actin, alpha 2, smooth muscle, aorta	NM_001141945//NM_001320855//NM_001613//NP_001135417//NP_001307784//NP_001604	0.0459930120674085	0.0543591495875266	0.0465828747622007	0.0521883024679953	0.0493603696782236	0	0.0478440460799717	0.0823808300902127	0	0.0422459859637754	0.0553428917224089	0.678287572188198
ACTA2-AS1	ACTA2-AS1	100132116	100132116	ACTA2 antisense RNA 1	NR_125373	0.0459930120674085	0.0543591495875266	0	0	0	0	0	0.0411904150451063	0.0561315549543062	0	0.110685783444818	0.532940235290727
ACTB	ACTB	60	60	actin beta	NM_001101//NP_001092	2474.74600031105	2469.64488406051	2562.4773577939	2438.1331146998	2374.52994374062	1986.14406036407	2785.19329849947	2335.41415222744	1112.86420852408	964.095645679318	852.667932767153	1161.42212003539
ACTBL2	ACTBL2	345651	345651	actin, beta like 2	NM_001017992//NP_001017992	0.091986024134817	0	0	0.208753209871981	0	0.23033766030142	0.0956880921599434	0.0411904150451063	0	0	0	0
ACTC1	ACTC1	70	70	actin, alpha, cardiac muscle 1	NM_005159//NP_005150	0	0.761028094225373	0	0	0	0	0.0956880921599434	0.0411904150451063	0	0	0	0
ACTG1	ACTG1	71	71	actin gamma 1	NM_001199954//NM_001614//NP_001186883//NP_001605//NR_037688	2616.08252639419	2569.23084610486	2626.57539346669	2003.35236683893	1974.90839082573	1700.12227068478	2980.540538644	2077.56215404507	1764.21477221384	1018.08601574102	649.227462795578	1346.25548345667
ACTG1P17	ACTG1P17	283693	283693	actin gamma 1 pseudogene 17	NR_036446	0.505923132741493	0.65230979505032	0.279497248573204	2.34847361105979	1.53017146002493	1.66994803718529	0.526284506879689	0.370713735405957	0.841973324314593	0.211229929818877	0.166028675167227	0.436042010692413
ACTG1P20	ACTG1P20	644961	644961	actin gamma 1 pseudogene 20	NR_033926	2.43762963957265	2.66359832978881	2.46889236239664	0.469694722211957	0.394882957425789	1.03651947135639	0.765504737279548	1.77118784693957	3.42402485221268	2.7459890876454	3.43125928678935	4.02127632083003
ACTG1P4	ACTG1P4	648740	648740	actin gamma 1 pseudogene 4	NR_024438	2.06968554303338	2.77231662896386	2.98130398478084	6.15821969122344	7.1078932336642	10.2500258834132	1.00472496767941	0.700237055766808	1.40328887385766	1.73208542451479	2.54577301923081	1.74416804276965
ACTG2	ACTG2	72	72	actin, gamma 2, smooth muscle, enteric	NM_001199893//NM_001615//NP_001186822//NP_001606	0.0459930120674085	0.271795747937633	0.139748624286602	0.0521883024679953	0.148081109034671	0	0.0478440460799717	0	0	0	0	0
ACTL10	ACTL10	170487	170487	actin like 10	NM_001024675//NP_001019846	1.93170650683116	1.35897873968817	2.09622936429903	3.23567475301571	2.7148203323023	2.3033766030142	3.82752368639774	3.33642361865361	2.63818308285239	3.12620296131938	3.26523061162212	3.39143786094099
ACTL6A	ACTL6A	86	86	actin like 6A	NM_004301//NM_177989//NM_178042//NP_004292//NP_817126//NP_829888	156.284255005054	153.238442687238	158.055694068147	117.788998670265	128.040798945312	124.727843053219	192.524441425806	190.258527093346	106.481559748319	117.105873091585	106.811781024249	133.525753496477
ACTL6B	ACTL6B	51412	51412	actin like 6B	NM_016188//NP_057272//NR_134539	0	0	0	0	0	0	0	0	0	0	0	0
ACTL7A	ACTL7A	10881	10881	actin like 7A	NM_006687//NP_006678	0	0	0	0	0	0	0	0	0	0	0	0
ACTL7B	ACTL7B	10880	10880	actin like 7B	NM_006686//NP_006677	0	0	0.0465828747622007	0	0.0493603696782236	0	0	0	0	0	0	0.048449112299157
ACTL8	ACTL8	81569	81569	actin like 8	NM_030812//NP_110439//XM_011542212//XP_011540514	0.183972048269634	0.271795747937633	0.372662998097606	0	0.0493603696782236	0	1.00472496767941	0.782617885857021	0	0	0	0.048449112299157
ACTL9	ACTL9	284382	284382	actin like 9	NM_178525//NP_848620	0	0	0	0	0	0	0	0	0	0	0	0
ACTN1	ACTN1	87	87	actinin alpha 1	NM_001102//NM_001130004//NM_001130005//NP_001093//NP_001123476//NP_001123477//XM_011537265//XM_011537266//XM_011537267//XM_011537268//XM_017021720//XM_017021721//XM_017021722//XM_017021723//XM_017021725//XM_017021726//XM_017021727//XM_017021728//XP_011535567//XP_011535568//XP_011535569//XP_011535570//XP_016877209//XP_016877210//XP_016877211//XP_016877212//XP_016877214//XP_016877215//XP_016877216/…	268.783162521935	271.632670488871	284.621364797046	179.579948792372	186.532837014007	195.383920350679	296.154645235025	301.431457300088	208.191937325522	252.546504091449	285.181921045573	236.964608255177
ACTN1-AS1	ACTN1-AS1	161159	161159	ACTN1 antisense RNA 1	NR_073422	0	0	0	0	0	0	0	0	0	0	0	0
ACTN2	ACTN2	88	88	actinin alpha 2	NM_001103//NM_001278343//NM_001278344//NP_001094//NP_001265272//NP_001265273	0	0.217436598350107	0	0	0	0	23.8741789939059	5.8490389364051	23.7436477456715	11.7021381119658	4.70414579640475	31.9279650051444
ACTN3	ACTN3	89	89	actinin alpha 3 (gene/pseudogene)	NM_001104//NM_001258371//NP_001095//NP_001245300//NR_047663	0.0459930120674085	0.0543591495875266	0	0.104376604935991	0.197441478712894	0.172753245226065	0	0.0411904150451063	0.168394664862919	0.126737957891326	0.719457592391315	0
ACTN4	ACTN4	81	81	actinin alpha 4	NM_001322033//NM_004924//NP_001308962//NP_004915//XM_005259281//XM_006723406//XM_017027331//XP_005259338//XP_006723469//XP_016882820	583.881288195751	562.508479931726	616.105101604866	700.941090447645	668.734288400573	655.195474727388	323.808503869249	368.818976313882	363.451818329133	344.98072138019	457.575028760876	312.884367227956
ACTR10	ACTR10	55860	55860	actin related protein 10 homolog	NM_018477//NP_060947//XM_011536960//XM_011536961//XM_011536962//XM_011536963//XP_011535262//XP_011535263//XP_011535264//XP_011535265	69.4494482217868	68.7643242282212	67.7314999042398	86.6325820968722	96.0059190241449	101.290986117549	97.2191016345026	104.870796704841	76.619572512628	78.6620258645498	80.5792503478273	73.3035069086245
ACTR1A	ACTR1A	10121	10121	ARP1 actin related protein 1 homolog A	NM_005736//NP_005727	187.605496222959	185.092904345528	190.151294779303	227.123492340715	221.825501333937	196.996283972789	185.87411902069	175.100454356747	126.632787976915	130.24437472632	171.3969356643	124.320422159637
ACTR1B	ACTR1B	10120	10120	ARP1 actin related protein 1 homolog B	NM_005735//NP_005726//XM_005263854//XM_017003116//XP_005263911//XP_016858605	54.5477123119465	49.031952927949	51.8467396103294	85.2756862327043	78.9272311154795	67.0282591477131	89.3726780773872	79.9505956025514	123.321026234611	116.641167245984	105.262180056022	102.179177838922
ACTR2	ACTR2	10097	10097	ARP2 actin related protein 2 homolog	NM_001005386//NM_005722//NP_001005386//NP_005713	337.864666647183	340.070839819567	281.127649189881	81.4659401525406	105.03886667526	144.709635084367	230.321237828984	380.599435016783	233.002084615325	303.790885065509	293.870755045991	210.89898583823
ACTR3	ACTR3	10096	10096	ARP3 actin related protein 3 homolog	NM_001277140//NM_005721//NP_001264069//NP_005712//NR_102318	274.164344933822	270.599846646708	251.780438089695	143.726584996859	168.812464299525	185.076310052191	367.729338170663	455.11289583338	271.676725978842	270.12083425238	268.025624611626	258.136870329908
ACTR3B	ACTR3B	57180	57180	ARP3 actin related protein 3 homolog B	NM_001040135//NM_001350940//NM_001350941//NM_001350942//NM_001350943//NM_001350944//NM_001350945//NM_001350946//NM_020445//NP_001035225//NP_001337869//NP_001337870//NP_001337871//NP_001337872//NP_001337873//NP_001337874//NP_001337875//NP_065178//NR_073000//NR_073001//NR_146946//NR_146947//NR_146948//NR_146949//NR_146950//NR_146951//XM_006716065//XM_006716066//XM_006716067//XM_011516425//XM_011516…	19.4550441045138	17.0144138208958	18.4934012805937	14.5083480861027	14.4132279460413	11.1713765246189	8.42055211007502	8.27927342406637	4.65891906120742	4.35133655426886	5.31291760535125	5.08715679141148
ACTR3BP2	ACTR3BP2	440888	440888	ACTR3B pseudogene 2	NM_001032412//NR_027714	0	0	0	0	0	0	0	0	0	0	0	0
ACTR3BP5	ACTR3BP5	399746	399746	ACTR3B pseudogene 5	NR_045000	0	0	0	0	0	0	0	0	0	0	0	0
ACTR3C	ACTR3C	653857	653857	ARP3 actin related protein 3 homolog C	NM_001164458//NM_001164459//NM_001351027//NM_001351028//NM_001351029//NM_001351030//NP_001157930//NP_001157931//NP_001337956//NP_001337957//NP_001337958//NP_001337959//NR_147012//NR_147013//NR_147014//NR_147015//NR_147016//NR_147017//NR_147018//NR_147019//NR_147020//NR_147021//NR_147022//XM_005250043//XM_011516502//XM_011516506//XM_011516507//XM_011516508//XM_011516511//XM_017012548//XM_017012549…	1.97769951889857	1.41333788927569	2.09622936429903	1.30470756169988	1.38209035099026	0.806181811054969	2.91848681087828	3.08928112838298	1.29102576394904	2.78823507360918	2.15837277717395	1.45347336897471
ACTR5	ACTR5	79913	79913	ARP5 actin related protein 5 homolog	NM_024855//NP_079131	7.86480506352685	7.3384851943161	7.73275721052532	9.08076462943118	8.88486654208024	9.32867524220749	36.2657869286186	33.9409019971676	24.8101472898033	22.3058805888734	26.2878735681442	26.7439099891346
ACTR6	ACTR6	64431	64431	ARP6 actin related protein 6 homolog	NM_022496//NP_071941//NR_048568//NR_048569//XM_017019821//XP_016875310	34.7247241108934	31.4739476111779	27.7633933582716	21.814710431622	27.6418070198052	29.8863114241092	41.7678522278153	37.4008968609566	28.0096459221988	30.7973237675923	20.9196130710705	21.9958969838173
ACTR8	ACTR8	93973	93973	ARP8 actin related protein 8 homolog	NM_022899//NP_075050//XM_005265587//XM_011534249//XP_005265644//XP_011532551//XR_940516	37.3923188108031	36.9642217195181	37.825294306907	17.6918345366504	21.5704815493837	23.5520257658202	30.7158775833418	35.5473281839268	51.0797150084187	48.9630977320157	40.7323683076929	41.8115839141725
ACTRT1	ACTRT1	139741	139741	actin related protein T1	NM_138289//NP_612146	0	0	0	0	0	0	0	0	0	0	0	0
ACTRT2	ACTRT2	140625	140625	actin related protein T2	NM_080431//NP_536356	0	0	0	0	0	0	0	0	0	0	0	0
ACTRT3	ACTRT3	84517	84517	actin related protein T3	NM_032487//NP_115876	1.93170650683116	1.08718299175053	1.58381774191482	4.07068759250363	4.93603696782236	4.0884934703502	1.57885352063907	1.19452203630808	0.505183994588756	0.591443803492855	0.553428917224088	1.40502425667555
ACVR1	ACVR1	90	90	activin A receptor type 1	NM_001105//NM_001111067//NM_001347663//NM_001347664//NM_001347665//NM_001347666//NM_001347667//NP_001096//NP_001104537//NP_001334592//NP_001334593//NP_001334594//NP_001334595//NP_001334596//XM_005246939//XM_005246940//XM_006712825//XM_011512106//XM_011512107//XM_011512108//XP_005246996//XP_005246997//XP_006712888//XP_011510408//XP_011510409//XP_011510410	14.9937219339752	16.6882589233707	14.4406911762822	12.9948873145308	12.9324168556946	15.9508829758733	33.5865203481401	39.8723217636629	41.9864031058211	46.639568504008	45.6025427792649	41.1817454542834
ACVR1B	ACVR1B	91	91	activin A receptor type 1B	NM_004302//NM_020327//NM_020328//NP_004293//NP_064732//NP_064733//XM_011538966//XM_011538967//XM_017020199//XM_017020200//XM_017020201//XP_011537268//XP_011537269//XP_016875688//XP_016875689//XP_016875690	63.9302867736978	64.198155662869	69.3153176461546	105.42037098535	106.42095702625	106.876674379859	76.5026296818748	80.5272614131829	106.313165083456	131.004802473667	183.074285817728	124.804913282628
ACVR1C	ACVR1C	130399	130399	activin A receptor type 1C	NM_001111031//NM_001111032//NM_001111033//NM_145259//NP_001104501//NP_001104502//NP_001104503//NP_660302	0.965853253415578	0.978464692575479	0.419245872859806	0.0521883024679953	0.0987207393564472	0.0575844150753549	1.00472496767941	0.90618913099234	2.30139375312655	3.92887669463111	5.42360338879607	2.22865916576122
ACVR2A	ACVR2A	92	92	activin A receptor type 2A	NM_001278579//NM_001278580//NM_001616//NP_001265508//NP_001265509//NP_001607	17.7992956700871	18.2646742614089	16.4437547910568	16.2305620675465	15.894039036388	19.5211167105453	14.7359661926313	16.1466426976817	19.1408602394184	20.0245973468295	16.7688961918899	17.8777224383889
ACVR2B	ACVR2B	93	93	activin A receptor type 2B	NM_001106//NP_001097//XM_005265583//XM_017007514//XM_017007515//XM_017007516//XP_005265640//XP_016863003//XP_016863004//XP_016863005	18.9951139838397	19.2431389539844	16.9561664134411	12.3686276849149	13.8209035099026	19.6938699557714	11.4347270131132	13.7164082100204	40.8637720067349	27.1641689747076	25.181015733696	29.6024076147849
ACVR2B-AS1	ACVR2B-AS1	100128640	100128640	ACVR2B antisense RNA 1	NR_028389	1.24181132582003	1.25026044051311	1.02482324476842	5.63633666654349	5.08411807685703	5.18259735678194	1.72238565887898	0.864998715947233	2.07686753330933	1.43636352276836	0.719457592391315	1.74416804276965
ACVRL1	ACVRL1	94	94	activin A receptor like type 1	NM_000020//NM_001077401//NP_000011//NP_001070869//XM_005269235//XM_011539008//XP_005269292//XP_011537310	0.0459930120674085	0	0.0465828747622007	0	0	0.0575844150753549	0	0	0	0	0	0
ACY1	ACY1	95	95	aminoacylase 1	NM_000666//NM_001198895//NM_001198896//NM_001198897//NM_001198898//NP_000657//NP_001185824//NP_001185825//NP_001185826//NP_001185827	0	0	0.0465828747622007	0	0	0.0575844150753549	0	0.0411904150451063	0.0561315549543062	0.0422459859637754	0.0553428917224089	0.145347336897471
ACY3	ACY3	91703	91703	aminoacylase 3	NM_080658//NP_542389//XM_017018549//XM_017018550//XM_017018551//XP_016874038//XP_016874039//XP_016874040	3.31149686885341	2.98975322731396	3.77321285573826	3.18348645054771	2.27057700519828	1.61236362210994	0.191376184319887	0.700237055766808	0.44905243963445	0.760427747347957	1.77097253511708	2.90694673794942
ACYP1	ACYP1	97	97	acylphosphatase 1	NM_001107//NM_001302616//NM_001302617//NM_203488//NP_001098//NP_001289545//NP_001289546//NR_126393//NR_126394//NR_126395	5.70313349635865	5.16411921081503	4.98436759955547	8.35012839487924	10.3163172627487	7.6587272050222	18.4199577407891	13.3868848896596	10.0475483368208	8.49144317871885	8.68883400041819	10.8526011550112
ACYP2	ACYP2	98	98	acylphosphatase 2	NM_001320586//NM_001320587//NM_001320588//NM_001320589//NM_001320590//NM_138448//NP_001307515//NP_001307516//NP_001307517//NP_001307518//NP_001307519//NP_612457//XM_017005406//XM_017005407//XM_017005408//XM_017005409//XM_017005410//XM_017005411//XM_017005412//XM_017005413//XP_016860895//XP_016860896//XP_016860897//XP_016860898//XP_016860899//XP_016860900//XP_016860901//XP_016860902//XR_001739083	2.98954578438155	2.66359832978881	2.98130398478084	2.87035663573974	3.70202772586677	2.9368051688431	5.93266171391649	6.59046640721701	5.78155016029354	8.44919719275508	7.08389014046833	8.23634909085668
ADA	ADA	100	100	adenosine deaminase	NM_000022//NM_001322050//NM_001322051//NP_000013//NP_001308979//NP_001308980//NR_136160	3.58745494125786	3.80514047112686	4.05271010431146	1.1481426542959	1.18464887227737	1.49719479195923	0.191376184319887	0	0	0	0	0
ADAD1	ADAD1	132612	132612	adenosine deaminase domain containing 1	NM_001159285//NM_001159295//NM_139243//NP_001152757//NP_001152767//NP_640336//XM_005262741//XM_005262743//XM_005262744//XM_005262745//XM_011531603//XP_005262798//XP_005262800//XP_005262801//XP_005262802//XP_011529905	0	0	0	0	0	0	0	0	0	0	0	0
ADAD2	ADAD2	161931	161931	adenosine deaminase domain containing 2	NM_001145400//NM_139174//NP_001138872//NP_631913//XM_005255814//XM_011522919//XM_011522920//XP_005255871//XP_011521221//XP_011521222	0	0.0543591495875266	0	0.104376604935991	0.0987207393564472	0	0	0	0	0.0422459859637754	0.0553428917224089	0
ADAL	ADAL	161823	161823	adenosine deaminase like	NM_001012969//NM_001159280//NM_001324364//NM_001324365//NM_001324366//NM_001324367//NM_001324368//NP_001012987//NP_001152752//NP_001311293//NP_001311294//NP_001311295//NP_001311296//NP_001311297//XM_011521291//XM_017021964//XM_017021965//XM_017021966//XM_017021967//XM_017021968//XM_017021969//XP_011519593//XP_016877453//XP_016877454//XP_016877455//XP_016877456//XP_016877457//XP_016877458	13.84389663229	13.6985056960567	15.0462685481908	10.802978610875	11.5996868743825	12.495818071352	29.0413359705428	35.6708994290621	30.2549081203711	26.6149711571785	21.528384880017	32.8000490265293
ADAM10	ADAM10	102	102	ADAM metallopeptidase domain 10	NM_001110//NM_001320570//NP_001101//NP_001307499//XM_017021861//XP_016877350	164.011081032379	166.556434336182	145.757815130926	49.0570043199156	58.6401191777296	93.1715835919242	215.728803774593	280.87744019258	363.564081439041	422.121891750044	384.577754579019	261.189164404755
ADAM11	ADAM11	4185	4185	ADAM metallopeptidase domain 11	NM_001318933//NM_002390//NP_001305862//NP_002381//XM_005257373//XM_017024647//XP_005257430//XP_016880136	2.52961566370747	2.82667577855138	3.12105260906745	5.06226533939554	3.75138809554499	4.26124671557626	2.05729398143878	3.04809071333787	2.35752530808086	2.11229929818877	0.553428917224088	3.00384496254773
ADAM12	ADAM12	8038	8038	ADAM metallopeptidase domain 12	NM_001288973//NM_001288974//NM_001288975//NM_003474//NM_021641//NP_001275902//NP_001275903//NP_001275904//NP_003465//NP_067673//XM_017016705//XM_017016706//XP_016872194//XP_016872195	0.091986024134817	0.217436598350107	0.0931657495244014	0	0	0	0	0	0	0	0	0
ADAM15	ADAM15	8751	8751	ADAM metallopeptidase domain 15	NM_001261464//NM_001261465//NM_001261466//NM_003815//NM_207191//NM_207194//NM_207195//NM_207196//NM_207197//NP_001248393//NP_001248394//NP_001248395//NP_003806//NP_997074//NP_997077//NP_997078//NP_997079//NP_997080//NR_048577//NR_048578//NR_048579	225.733703226841	213.740176178155	229.141160955265	246.79848237115	219.456203589382	198.090387859221	373.231403469859	365.276600620003	221.214458074921	233.155596534076	255.684159757529	240.113800554622
ADAM17	ADAM17	6868	6868	ADAM metallopeptidase domain 17	NM_003183//NP_003174//XM_011510375//XM_011510376//XM_011510377//XM_017004785//XM_017004786//XP_011508677//XP_011508678//XP_011508679//XP_016860274//XP_016860275	55.9734956860361	60.9909658372049	57.4366845817935	23.2759829007259	28.4315729346568	44.3975840230986	26.1706932057445	33.7349499219421	42.9406395400443	41.2743282866086	35.1427362437296	41.7631348018733
ADAM18	ADAM18	8749	8749	ADAM metallopeptidase domain 18	NM_001190956//NM_001320313//NM_014237//NP_001177885//NP_001307242//NP_055052//NR_135201	0	0	0	0	0	0	0	0	0	0	0	0
ADAM19	ADAM19	8728	8728	ADAM metallopeptidase domain 19	NM_023038//NM_033274//NP_150377//XM_005266003//XM_011534682//XM_017010009//XP_005266060//XP_011532984//XP_016865498	0.827874217213353	0.706668944637846	0.885074620481813	0.469694722211957	0.296162218069342	1.03651947135639	0.191376184319887	0	0	0	0	0
ADAM1A	ADAM1A	8759	8759	ADAM metallopeptidase domain 1A (pseudogene)	NR_036636	17.2933725373456	17.1774912696584	17.7014924096363	27.9207418203775	32.0842402908453	38.0057139497342	9.56880921599435	11.2861737223591	14.9871251727998	13.5609614943719	11.511321478261	15.5037159357302
ADAM2	ADAM2	2515	2515	ADAM metallopeptidase domain 2	NM_001278113//NM_001278114//NM_001464//NP_001265042//NP_001265043//NP_001455//XM_005273468//XM_011544479//XM_011544480//XP_005273525//XP_011542781//XP_011542782	0.0459930120674085	0	0	0	0	0	0	0	0	0	0	0
ADAM20	ADAM20	8748	8748	ADAM metallopeptidase domain 20	NM_003814//NP_003805//XM_005268151//XP_005268208	0.735888193078536	0.271795747937633	0.232914373811003	0.260941512339976	0.197441478712894	0.287922075376775	0.28706427647983	0.247142490270638	0.392920884680144	0.295721901746428	0.166028675167227	0.339143786094099
ADAM20P1	ADAM20P1	317760	317760	ADAM metallopeptidase domain 20 pseudogene 1	NR_037933	1.24181132582003	1.30461959010064	1.81673211572583	2.97473324067573	3.01098255037164	2.76405192361704	1.05256901375938	0.700237055766808	1.90847286844641	0.422459859637754	0.553428917224088	0.823634909085668
ADAM21	ADAM21	8747	8747	ADAM metallopeptidase domain 21	NM_003813//NP_003804	0.275958072404451	0.217436598350107	0.279497248573204	0.208753209871981	0.345522587747565	0	0.0478440460799717	0.0823808300902127	0	0	0	0
ADAM21P1	ADAM21P1	145241	145241	ADAM metallopeptidase domain 21 pseudogene 1	NR_003951	0	0	0	0.0521883024679953	0	0	0	0	0	0	0	0
ADAM22	ADAM22	53616	53616	ADAM metallopeptidase domain 22	NM_001324417//NM_001324418//NM_001324419//NM_001324420//NM_001324421//NM_004194//NM_016351//NM_021721//NM_021722//NM_021723//NP_001311346//NP_001311347//NP_001311348//NP_001311349//NP_001311350//NP_004185//NP_057435//NP_068367//NP_068368//NP_068369//XM_005250445//XM_006716028//XM_006716029//XM_011516318//XM_011516319//XM_011516320//XM_011516321//XM_011516322//XM_011516323//XM_011516324//XM_017012…	11.9121901254588	11.7959354604933	9.78240370006215	4.95788873445955	7.25597434269887	8.86799992160466	21.6255088281472	22.078062464177	44.175533749039	55.7224554862197	32.1542200907195	67.586511657324
ADAM23	ADAM23	8745	8745	ADAM metallopeptidase domain 23	NM_003812//NP_003803//XM_005246932//XM_011512086//XP_005246989//XP_011510388	0.0459930120674085	0	0.0465828747622007	0	0	0	0	0	0	0	0	0
ADAM28	ADAM28	10863	10863	ADAM metallopeptidase domain 28	NM_001304351//NM_014265//NM_021777//NP_001291280//NP_055080//NP_068547//NR_130709//NR_130710//XM_005273380//XM_005273382//XM_006716273//XM_006716274//XM_011544367//XM_011544368//XM_011544369//XM_011544370//XM_011544371//XM_017012974//XM_017012975//XM_017012976//XP_005273437//XP_005273439//XP_006716336//XP_006716337//XP_011542669//XP_011542670//XP_011542671//XP_011542672//XP_011542673//XP_01686846…	0.0459930120674085	0	0	0.0521883024679953	0.246801848391118	0.287922075376775	0.478440460799717	0.247142490270638	0.224526219817225	0.464705845601529	0	0.242245561495785
ADAM29	ADAM29	11086	11086	ADAM metallopeptidase domain 29	NM_001130703//NM_001130704//NM_001130705//NM_001278125//NM_001278126//NM_001278127//NM_014269//NP_001124175//NP_001124176//NP_001124177//NP_001265054//NP_001265055//NP_001265056//NP_055084//XM_011531556//XM_011531557//XM_011531559//XM_011531560//XM_011531561//XP_011529858//XP_011529859//XP_011529861//XP_011529862//XP_011529863	0	0	0	0	0	0.0575844150753549	0	0	0	0	0	0
ADAM30	ADAM30	11085	11085	ADAM metallopeptidase domain 30	NM_021794//NP_068566	0	0	0	0	0	0	0	0	0	0	0	0
ADAM32	ADAM32	203102	203102	ADAM metallopeptidase domain 32	NM_001313994//NM_145004//NP_001300923//NP_659441//XM_006716298//XM_006716299//XM_011544433//XM_011544434//XM_017013183//XM_017013184//XM_017013185//XM_017013186//XM_017013187//XM_017013188//XP_006716361//XP_006716362//XP_011542735//XP_011542736//XP_016868672//XP_016868673//XP_016868674//XP_016868675//XP_016868676//XP_016868677	2.43762963957265	2.77231662896386	2.42230948763444	2.55722682093177	3.06034292004986	3.28231165929523	0.765504737279548	0.329523320360851	0.112263109908612	0.126737957891326	0.221371566889635	0.968982245983139
ADAM33	ADAM33	80332	80332	ADAM metallopeptidase domain 33	NM_001282447//NM_025220//NM_153202//NP_001269376//NP_079496//NP_694882//XM_005260843//XM_006723639//XM_006723640//XM_006723644//XM_011529366//XM_011529367//XM_011529368//XM_011529370//XM_011529371//XM_011529373//XM_017028080//XM_017028081//XM_017028082//XM_017028083//XP_005260900//XP_006723702//XP_006723703//XP_006723707//XP_011527668//XP_011527669//XP_011527670//XP_011527672//XP_011527673//XP_01…	0.0459930120674085	0	0	0	0	0	0	0	0	0	0	0
ADAM3A	ADAM3A	1587	1587	ADAM metallopeptidase domain 3A (pseudogene)	NR_001569//NR_024106//NR_024107//NR_073423	0	0	0	0	0	0	0	0	0	0	0	0
ADAM5	ADAM5	255926	255926	ADAM metallopeptidase domain 5 (pseudogene)	NM_001040073//NR_001448	0	0	0	0	0	0.0575844150753549	0	0	0	0	0	0
ADAM6	ADAM6	8755	8755	ADAM metallopeptidase domain 6 (pseudogene)	NR_002224	0	0	0	0	0	0	0	0	0	0	0	0
ADAM7	ADAM7	8756	8756	ADAM metallopeptidase domain 7	NM_003817//NP_003808//XM_017013943//XP_016869432	0	0	0	0	0	0	0	0	0	0	0	0
ADAM8	ADAM8	101	101	ADAM metallopeptidase domain 8	NM_001109//NM_001164489//NM_001164490//NP_001100//NP_001157961//NP_001157962//XM_011539117//XM_017015465//XM_017015466//XP_011537419//XP_016870954//XP_016870955	2.48362265164006	2.28308428267612	2.56205811192104	6.78447932083939	6.31812731881262	4.49158437587768	6.21972599039632	8.4440350842468	12.1805474250844	8.82941106642906	9.96172051003359	8.52704376465163
ADAM9	ADAM9	8754	8754	ADAM metallopeptidase domain 9	NM_001005845//NM_003816//NP_003807//NR_027638//NR_027639//NR_027878//XM_011544682//XM_017013942//XP_011542984//XP_016869431//XR_001745615//XR_001745616//XR_001745617//XR_001745618	110.291242937646	117.36140395947	107.699606450208	21.4493923143461	27.5430862804488	42.5548827406873	41.9592284121352	114.797686730711	79.0893609306175	69.6636308542656	116.441444183948	97.5765121705021
ADAMDEC1	ADAMDEC1	27299	27299	ADAM like decysin 1	NM_001145271//NM_001145272//NM_014479//NP_001138743//NP_001138744//NP_055294//XR_428306	0	0	0	0	0	0	0	0	0	0	0	0
ADAMTS1	ADAMTS1	9510	9510	ADAM metallopeptidase with thrombospondin type 1 motif 1	NM_006988//NP_008919	22.5365759130302	25.2226454086124	24.0367633772956	17.4308930243104	16.1902012544573	21.4789868231074	39.7105582463765	69.4058493510042	27.8412512573359	27.5866288343453	21.528384880017	52.2765921707904
ADAMTS10	ADAMTS10	81794	81794	ADAM metallopeptidase with thrombospondin type 1 motif 10	NM_001282352//NM_030957//NP_001269281//NP_112219//XM_006722917//XM_017027338//XM_017027339//XM_017027340//XP_006722980//XP_016882827//XP_016882828//XP_016882829//XR_001753770	0.0459930120674085	0	0.0465828747622007	0	0.148081109034671	0	0.0478440460799717	0	0	0.0422459859637754	0	0
ADAMTS12	ADAMTS12	81792	81792	ADAM metallopeptidase with thrombospondin type 1 motif 12	NM_001324511//NM_001324512//NM_030955//NP_001311440//NP_001311441//NP_112217//XM_017009905//XM_017009906//XM_017009907//XM_017009908//XM_017009909//XP_016865394//XP_016865395//XP_016865396//XP_016865397//XP_016865398	0.735888193078536	1.14154214133806	0.465828747622007	0	0.197441478712894	0.0575844150753549	0.143532138239915	0	0.0561315549543062	0	0.110685783444818	0
ADAMTS13	ADAMTS13	11093	11093	ADAM metallopeptidase with thrombospondin type 1 motif 13	NM_139025//NM_139026//NM_139027//NM_139028//NP_620594//NP_620595//NP_620596//NR_024514//XM_011518176//XM_011518178//XM_011518179//XM_017014232//XM_017014233//XM_017014234//XM_017014235//XP_011516478//XP_011516480//XP_011516481//XP_016869721//XP_016869722//XP_016869723//XP_016869724//XR_001746171	16.8334424166715	14.242097191932	14.8133541743798	58.7640285789627	48.9161263511196	45.0885970040029	9.04252470911466	7.7849884435251	18.1866238051952	12.2935819154586	8.96554845903023	10.4650082566179
ADAMTS14	ADAMTS14	140766	140766	ADAM metallopeptidase with thrombospondin type 1 motif 14	NM_080722//NM_139155//NP_542453//NP_631894//XM_011539300//XM_011539301//XM_011539302//XM_011539303//XM_011539305//XM_011539306//XM_011539307//XM_011539308//XM_011539309//XP_011537602//XP_011537603//XP_011537604//XP_011537605//XP_011537607//XP_011537608//XP_011537609//XP_011537610//XP_011537611//XR_001747025	0.183972048269634	0.271795747937633	0.232914373811003	0	0	0	0.0478440460799717	0	0.224526219817225	0.0844919719275508	0	0.048449112299157
ADAMTS15	ADAMTS15	170689	170689	ADAM metallopeptidase with thrombospondin type 1 motif 15	NM_139055//NP_620686//XM_005271419//XP_005271476//XR_001747783	1.1038322896178	1.14154214133806	1.53723486715262	1.30470756169988	0.888486654208025	1.61236362210994	1.5310094745591	1.40047411153362	3.53628796212129	3.54866282095713	4.9808602550168	3.39143786094099
ADAMTS16	ADAMTS16	170690	170690	ADAM metallopeptidase with thrombospondin type 1 motif 16	NM_139056//NP_620687//NR_136935//XR_001742032//XR_001742033	0	0.217436598350107	0	0.260941512339976	0.246801848391118	0.11516883015071	0	0.0411904150451063	0.112263109908612	0	0	0
ADAMTS17	ADAMTS17	170691	170691	ADAM metallopeptidase with thrombospondin type 1 motif 17	NM_139057//NP_620688//XM_005254872//XM_011521312//XM_017021973//XM_017021974//XM_017021975//XM_017021976//XM_017021977//XM_017021978//XM_017021979//XM_017021980//XM_017021981//XM_017021982//XM_017021983//XM_017021984//XP_005254929//XP_011519614//XP_016877462//XP_016877463//XP_016877464//XP_016877465//XP_016877466//XP_016877467//XP_016877468//XP_016877469//XP_016877470//XP_016877471//XP_016877472/…	6.02508458083051	6.63181624967825	7.54642571147651	3.44442796288769	3.01098255037164	4.77950645125446	0.717660691199576	0.45309456549617	0.168394664862919	0.168983943855102	0.49808602550168	0.145347336897471
ADAMTS18	ADAMTS18	170692	170692	ADAM metallopeptidase with thrombospondin type 1 motif 18	NM_001326358//NM_139054//NM_199355//NP_001313287//NP_955387//XM_011522923//XM_011522924//XM_017022988//XM_017022989//XP_011521225//XP_011521226//XP_016878477//XP_016878478	0.0459930120674085	0.108718299175053	0.139748624286602	0.0521883024679953	0.0493603696782236	0.11516883015071	0.0956880921599434	0	0	0	0	0
ADAMTS19	ADAMTS19	171019	171019	ADAM metallopeptidase with thrombospondin type 1 motif 19	NM_133638//NP_598377//XM_011543246//XM_011543247//XM_011543248//XM_011543249//XM_017009174//XM_017009175//XM_017009176//XP_011541548//XP_011541549//XP_011541550//XP_011541551//XP_016864663//XP_016864664//XP_016864665	11.6822250651218	11.5784988621432	11.366221441977	4.27944080237561	4.54115401039657	6.21911682813833	0.669816645119604	0.494284980541276	0.617447104497368	0.295721901746428	0.0553428917224089	0.48449112299157
ADAMTS19-AS1	ADAMTS19-AS1	103689846	103689846	ADAMTS19 antisense RNA 1	NR_125748	0.183972048269634	0.271795747937633	0.326080123335405	0.365318117275967	0.394882957425789	0.633428565828904	0.143532138239915	0	0.112263109908612	0.168983943855102	0.0553428917224089	0.193796449196628
ADAMTS2	ADAMTS2	9509	9509	ADAM metallopeptidase with thrombospondin type 1 motif 2	NM_014244//NM_021599//NP_055059//NP_067610//XM_017010063//XP_016865552	0.229965060337042	0.0543591495875266	0.0465828747622007	0.156564907403986	0.444243327104012	0	0	0	0	0	0	0
ADAMTS20	ADAMTS20	80070	80070	ADAM metallopeptidase with thrombospondin type 1 motif 20	NM_025003//NM_175851//NP_079279//XM_011538754//XM_017019979//XP_011537056//XP_016875468	0.091986024134817	0	0.0465828747622007	0	0	0.11516883015071	0.0478440460799717	0	0	0	0	0
ADAMTS3	ADAMTS3	9508	9508	ADAM metallopeptidase with thrombospondin type 1 motif 3	NM_014243//NP_055058//XM_011532421//XM_011532422//XP_011530723//XP_011530724	0.229965060337042	0.108718299175053	0.232914373811003	0.104376604935991	0.148081109034671	0.23033766030142	0.0956880921599434	0.123571245135319	0	0.0844919719275508	0	0.048449112299157
ADAMTS4	ADAMTS4	9507	9507	ADAM metallopeptidase with thrombospondin type 1 motif 4	NM_001320336//NM_005099//NP_001307265//NP_005090//XR_001737548//XR_001737549	0.137979036202225	0.16307744876258	0.139748624286602	0	0.148081109034671	0.172753245226065	5.69344148351664	7.24951304793872	3.81694573689282	8.32245923486375	5.81100363085293	13.7110987806614
ADAMTS5	ADAMTS5	11096	11096	ADAM metallopeptidase with thrombospondin type 1 motif 5	NM_007038//NP_008969//XM_011529448//XP_011527750	0	0	0	0	0	0.0575844150753549	0	0	0	0	0	0
ADAMTS6	ADAMTS6	11174	11174	ADAM metallopeptidase with thrombospondin type 1 motif 6	NM_197941//NP_922932//NR_135689//XM_011543113//XM_011543114//XM_011543115//XM_011543116//XM_011543117//XM_011543119//XM_011543120//XM_011543121//XM_011543122//XM_011543123//XM_011543124//XM_011543125//XM_011543126//XM_011543127//XP_011541415//XP_011541416//XP_011541417//XP_011541418//XP_011541419//XP_011541421//XP_011541422//XP_011541423//XP_011541424//XP_011541425//XP_011541426//XP_011541427//XP…	0.0459930120674085	0.16307744876258	0.0465828747622007	0	0	0.11516883015071	0.0956880921599434	0.370713735405957	0.561315549543062	0.295721901746428	0.110685783444818	1.16277869517977
ADAMTS7	ADAMTS7	11173	11173	ADAM metallopeptidase with thrombospondin type 1 motif 7	NM_014272//NP_055087//XM_005254137//XM_011521166//XP_005254194//XP_011519468	0.183972048269634	0	0.186331499048803	0	0.0493603696782236	0.0575844150753549	0	0	0	0	0	0.048449112299157
ADAMTS7P1	ADAMTS7P1	390660	390660	ADAMTS7 pseudogene 1	NR_045529	0.0459930120674085	0	0	0	0	0	0	0	0	0	0.0553428917224089	0
ADAMTS8	ADAMTS8	11095	11095	ADAM metallopeptidase with thrombospondin type 1 motif 8	NM_007037//NP_008968//XM_017017145//XP_016872634	0	0	0	0	0	0	0	0	0	0	0	0
ADAMTS9	ADAMTS9	56999	56999	ADAM metallopeptidase with thrombospondin type 1 motif 9	NM_001318781//NM_182920//NP_001305710//NP_891550//XR_245151	0.459930120674085	0.32615489752516	0.372662998097606	0.365318117275967	0.740405545173354	0.691012980904259	0	0.164761660180425	0.0561315549543062	0	0.110685783444818	0
ADAMTS9-AS1	ADAMTS9-AS1	101929335	101929335	ADAMTS9 antisense RNA 1	NR_110150//NR_110151	0	0	0	0	0	0	0	0	0	0	0	0
ADAMTS9-AS2	ADAMTS9-AS2	100507098	100507098	ADAMTS9 antisense RNA 2	NR_038264	0	0	0	0	0	0	0	0	0	0	0	0
ADAMTSL1	ADAMTSL1	92949	92949	ADAMTS like 1	NM_001040272//NM_052866//NM_139238//NM_139264//NP_001035362//NP_443098//XM_011518063//XM_011518064//XM_011518067//XM_011518068//XM_011518070//XM_017015310//XM_017015311//XM_017015312//XM_017015313//XM_017015314//XP_011516365//XP_011516366//XP_011516369//XP_011516370//XP_011516372//XP_016870799//XP_016870800//XP_016870801//XP_016870802//XP_016870803	0.0459930120674085	0.0543591495875266	0	0	0	0	0.0478440460799717	0	0.0561315549543062	0.0422459859637754	0	0
ADAMTSL2	ADAMTSL2	9719	9719	ADAMTS like 2	NM_001145320//NM_014694//NP_001138792//NP_055509//XM_005272237//XM_005272238//XM_005272239//XM_011519241//XM_011519242//XP_005272294//XP_005272295//XP_005272296//XP_011517543//XP_011517544	0	0.0543591495875266	0	0.0521883024679953	0	0	0	0	0	0.0422459859637754	0	0
ADAMTSL3	ADAMTSL3	57188	57188	ADAMTS like 3	NM_001301110//NM_207517//NP_001288039//NP_997400//XM_011521822//XM_011521823//XM_011521824//XM_011521825//XM_017022434//XM_017022435//XP_011520124//XP_011520125//XP_011520126//XP_011520127//XP_016877923//XP_016877924//XR_931873	3.17351783265119	3.69642217195181	3.77321285573826	0.365318117275967	0.542964066460459	0.691012980904259	2.34435825791861	3.87189901424	4.88344528102464	3.84438472270356	3.81865952884621	17.4901295399957
ADAMTSL4	ADAMTSL4	54507	54507	ADAMTS like 4	NM_001288607//NM_001288608//NM_019032//NM_025008//NP_001275536//NP_001275537//NP_061905//NP_079284//XM_011509644//XM_011509645//XM_011509648//XM_011509649//XM_011509650//XM_011509651//XM_011509652//XM_017001506//XM_017001507//XP_011507946//XP_011507947//XP_011507950//XP_011507951//XP_011507952//XP_011507953//XP_011507954//XP_016856995//XP_016856996//XR_001737242//XR_921844	0.965853253415578	1.35897873968817	0.838491745719612	3.65318117275967	2.46801848391118	2.53371426331562	0.382752368639774	0.164761660180425	0.0561315549543062	0.380213873673978	0.442743133779271	0
ADAMTSL4-AS1	ADAMTSL4-AS1	574406	574406	ADAMTSL4 antisense RNA 1	NM_001025493//NR_104133	0.689895181011127	0.761028094225373	0.139748624286602	0.313129814807972	0.197441478712894	0.575844150753549	0.0956880921599434	0.576665810631489	0.168394664862919	0.337967887710203	0.221371566889635	0.775185796786511
ADAMTSL5	ADAMTSL5	339366	339366	ADAMTS like 5	NM_213604//NP_998769//XM_005259549//XM_011527961//XM_011527963//XM_017026744//XM_017026745//XP_005259606//XP_011526263//XP_011526265//XP_016882233//XP_016882234	1.42578337408966	1.35897873968817	1.21115474381722	3.02692154314373	3.3565051381192	2.76405192361704	2.63142253439844	1.77118784693957	1.68394664862919	2.11229929818877	0.608771808946497	2.37400650265869
ADAP1	ADAP1	11033	11033	ArfGAP with dual PH domains 1	NM_001284308//NM_001284309//NM_001284310//NM_001284311//NM_006869//NP_001271237//NP_001271238//NP_001271239//NP_001271240//NP_006860	21.5707226596146	22.0698147325358	24.7355064987286	19.2052953082223	18.1152556719081	16.4115582964761	1.81807375103893	0.864998715947233	0.280657774771531	0.126737957891326	0.442743133779271	0.242245561495785
ADAP2	ADAP2	55803	55803	ArfGAP with dual PH domains 2	NM_001346712//NM_001346714//NM_001346716//NM_018404//NP_001333641//NP_001333643//NP_001333645//NP_060874//NR_144488	3.03553879644896	2.77231662896386	2.04964648953683	4.54038231471559	4.195631422649	3.68540256482271	1.10041305983935	0.659046640721701	1.17876265404043	0.718181761384182	1.10685783444818	1.25967691977808
ADAR	ADAR	103	103	adenosine deaminase, RNA specific	NM_001025107//NM_001111//NM_001193495//NM_015840//NM_015841//NP_001020278//NP_001102//NP_001180424//NP_056655//NP_056656//XM_006711109//XM_006711111//XM_006711112//XM_006711113//XM_011509060//XM_011509061//XM_011509062//XM_017000037//XP_006711172//XP_006711174//XP_006711175//XP_006711176//XP_011507362//XP_011507363//XP_011507364//XP_016855526	718.916771625662	740.154180783763	741.459617589948	466.928742181154	512.508718368995	603.311916744493	488.487710476511	615.220039113708	758.11278121286	1336.07155209036	1080.01653196281	893.983020144044
ADARB1	ADARB1	104	104	adenosine deaminase, RNA specific B1	NM_001033049//NM_001112//NM_001160230//NM_001346687//NM_001346688//NM_015833//NM_015834//NP_001103//NP_001153702//NP_001333616//NP_001333617//NP_056648//NP_056649//NR_027672//NR_027673//NR_027674//NR_073200//NR_144483//XM_006723954//XM_011529425//XM_011529432//XM_017028242//XM_017028243//XM_017028244//XM_017028245//XM_017028246//XM_017028247//XM_017028248//XM_017028249//XM_017028250//XM_017028251…	30.7693250730963	32.3980531541659	34.6110759483151	49.1091926223836	50.2488563324316	56.144804698471	25.0224360998252	26.0323423085072	38.0010627040653	32.1914413043968	44.3296562696495	31.0558809837596
ADARB2	ADARB2	105	105	adenosine deaminase, RNA specific B2 (inactive)	NM_018702//NP_061172	0.183972048269634	0.16307744876258	0.0931657495244014	0	0	0.172753245226065	0	0	0	0	0	0
ADARB2-AS1	ADARB2-AS1	642394	642394	ADARB2 antisense RNA 1	NM_001098830//NR_033387	0	0	0	0	0	0	0	0	0	0	0	0
ADAT1	ADAT1	23536	23536	adenosine deaminase, tRNA specific 1	NM_001324444//NM_001324445//NM_001324446//NM_001324448//NM_001324449//NM_001324450//NM_001324451//NM_001324452//NM_001324453//NM_012091//NP_001311373//NP_001311374//NP_001311375//NP_001311377//NP_001311378//NP_001311379//NP_001311380//NP_001311381//NP_001311382//NP_036223	57.2613000239236	56.3160789726776	56.6913585855982	14.9780428083146	16.7331653209178	26.2584932743618	14.4489019161515	19.2359238260647	20.9932015529105	24.7983937607362	24.6829297081943	26.1140715292456
ADAT2	ADAT2	134637	134637	adenosine deaminase, tRNA specific 2	NM_001286259//NM_182503//NP_001273188//NP_872309//XM_011535439//XM_011535440//XM_011535443//XM_011535444//XM_017010260//XM_017010261//XM_017010262//XM_017010263//XP_011533741//XP_011533742//XP_011533745//XP_011533746//XP_016865749//XP_016865750//XP_016865751//XP_016865752	8.46271422040316	8.26259073730405	7.12717983861671	7.09760913564736	5.97260473106505	7.25563629949472	15.7406911603107	16.1466426976817	11.6192318755414	10.5192505049801	5.09154603846161	20.7362200640392
ADAT3	ADAT3	113179	113179	adenosine deaminase, tRNA specific 3	NM_001329533//NM_138422//NP_001316462//NP_612431	0.413937108606676	0.217436598350107	0.791908870957412	0.626259629615943	0.148081109034671	0.518259735678194	0.861192829439491	1.15333162126298	0.841973324314593	0.168983943855102	0.94082915928095	0.678287572188198
ADCK1	ADCK1	57143	57143	aarF domain containing kinase 1	NM_001142545//NM_020421//NP_001136017//NP_065154//XM_005267885//XM_005267886//XM_011536985//XM_011536987//XM_011536988//XM_017021474//XM_017021475//XM_017021476//XM_017021477//XP_005267942//XP_005267943//XP_011535287//XP_011535289//XP_011535290//XP_016876963//XP_016876964//XP_016876965//XP_016876966//XR_001750448//XR_001750449//XR_001750450//XR_001750451	16.6034773563345	18.1559559622339	15.2791829220018	34.6008445362809	30.7021499398551	26.4312465195879	13.4441769484721	12.3159340984868	8.0829439134201	13.1385016347341	20.4768699372913	11.3855413903019
ADCK2	ADCK2	90956	90956	aarF domain containing kinase 2	NM_052853//NP_443085//XM_006716170//XM_011516675//XP_006716233//XP_011514977	32.7470245919948	30.54984206819	36.0085621911811	44.8297518200079	40.4261427664651	34.4354802150622	40.2368427532562	34.0644732423029	37.4397471545222	29.6566821465703	32.7076490079436	26.2109697538439
ADCK3	NA	NA	NA	NA	NA	32.7930176040622	27.8318845888136	32.4216808344917	100.671235460763	96.252720872536	83.7853239346414	109.610709569215	92.4312913612186	72.2974427811464	52.5117605529728	40.9537398745826	73.7879980316161
ADCK4	NA	NA	NA	NA	NA	17.7533026580197	16.6882589233707	17.8412410339229	37.2624479621486	32.4297628785929	29.7711425939585	33.7300524863801	31.0575729440102	36.1487213905732	35.1486603218611	44.4956849448167	35.2225046414871
ADCK5	ADCK5	203054	203054	aarF domain containing kinase 5	NM_174922//NP_777582//XM_006716527//XM_011516907//XM_011516909//XM_011516910//XM_017013174//XP_006716590//XP_011515209//XP_011515211//XP_011515212//XP_016868663//XR_928305	11.820204101324	10.9261890670929	10.6208954457818	13.9864650614227	10.7605605898527	9.50142848743356	13.492020994552	17.7118784693957	17.6253082556522	12.9272717049153	12.5628364209868	13.0812603207724
ADCY1	ADCY1	107	107	adenylate cyclase 1	NM_001281768//NM_021116//NP_001268697//NP_066939//XM_005249584//XM_005249585//XP_005249641//XP_005249642	17.339365549413	18.1015968126464	17.1424979124899	8.61106990721922	8.34190247561978	9.84693497788569	0.621972599039632	0.90618913099234	0.392920884680144	0.126737957891326	0.387400242056862	0
ADCY10	ADCY10	55811	55811	adenylate cyclase 10	NM_001167749//NM_001297772//NM_018417//NP_001161221//NP_001284701//NP_060887//XM_005245330//XM_006711449//XM_011509760//XM_011509762//XM_011509763//XM_011509766//XM_017001778//XP_005245387//XP_006711512//XP_011508062//XP_011508064//XP_011508065//XP_011508068//XP_016857267//XR_921889	0.873867229280761	0.978464692575479	1.02482324476842	0.156564907403986	0.246801848391118	0.287922075376775	0.191376184319887	0.164761660180425	0.505183994588756	0.211229929818877	0.885486267558542	0.726736684487355
ADCY10P1	ADCY10P1	221442	221442	adenylate cyclase 10, soluble pseudogene 1	NM_001010871//NR_026938	9.33658144968392	11.4697805629681	10.8538098195928	11.377049938023	13.2285790737639	14.108181693462	4.0667439167976	4.44856482487149	9.20557501250622	10.2657745891974	15.7173812491641	6.58907927268535
ADCY2	ADCY2	108	108	adenylate cyclase 2	NM_020546//NP_065433//XM_011513942//XP_011512244//XR_001741973//XR_001741974//XR_427657	4.64529421880826	4.51180941576471	5.49677922193968	5.32320685173552	4.88667659814413	5.2401817718573	73.6798309631565	108.166029908449	386.914808300033	320.858263394874	356.408222692313	140.357078330658
ADCY3	ADCY3	109	109	adenylate cyclase 3	NM_001320613//NM_004036//NP_001307542//NP_004027//XM_006711925//XM_011532489//XM_011532490//XM_011532491//XM_011532492//XM_011532493//XM_011532494//XM_011532496//XM_017003186//XM_017003187//XM_017003188//XM_017003189//XM_017003190//XM_017003191//XM_017003192//XM_017003193//XP_006711988//XP_011530791//XP_011530792//XP_011530793//XP_011530794//XP_011530795//XP_011530796//XP_011530798//XP_016858675/…	16.6954633804693	15.8185125299703	17.7946581591607	3.49661626535568	2.86290144133697	3.22472724421987	49.5185876927707	52.6413504276459	18.5234131349211	13.9834213540097	2.32440145234117	26.1625206415448
ADCY4	ADCY4	196883	196883	adenylate cyclase 4	NM_001198568//NM_001198592//NM_139247//NP_001185497//NP_001185521//NP_640340	0.091986024134817	0.16307744876258	0.0465828747622007	0.156564907403986	0.345522587747565	0.0575844150753549	0	0.0411904150451063	0.0561315549543062	0	0	0
ADCY5	ADCY5	111	111	adenylate cyclase 5	NM_001199642//NM_183357//NP_001186571//NP_899200//XM_005247077//XM_005247078//XM_006713483//XM_006713484//XM_011512359//XM_011512360//XM_011512361//XM_017005638//XM_017005639//XM_017005640//XP_005247134//XP_005247135//XP_006713546//XP_006713547//XP_011510661//XP_011510662//XP_011510663//XP_016861127//XP_016861128//XP_016861129	0	0.0543591495875266	0.139748624286602	0	0.0493603696782236	0	0	0	0.0561315549543062	0	0	0
ADCY6	ADCY6	112	112	adenylate cyclase 6	NM_015270//NM_020983//NP_056085//XM_006719210//XM_017018743//XP_006719273//XP_016874232//XR_001748565	187.467517186757	199.98731133251	202.728670965097	160.009335366874	158.150624449028	159.508829758733	249.889452675692	326.639991307693	433.391735802198	403.829379827729	496.425738750007	406.778746863722
ADCY7	ADCY7	113	113	adenylate cyclase 7	NM_001114//NM_001286057//NP_001105//NP_001272986//XM_011522835//XM_011522836//XM_011522837//XM_011522838//XM_011522839//XM_011522840//XM_011522842//XM_017022895//XM_017022896//XM_017022897//XM_017022898//XM_017022899//XP_011521137//XP_011521138//XP_011521139//XP_011521140//XP_011521141//XP_011521142//XP_011521144//XP_016878384//XP_016878385//XP_016878386//XP_016878387//XP_016878388//XR_001751822	4.18536409813417	4.34873196700213	4.05271010431146	0.365318117275967	0.394882957425789	0.806181811054969	3.30123917951805	4.69570731514212	2.6943146378067	1.81657739644234	1.21754361789299	1.55037159357302
ADCY8	ADCY8	114	114	adenylate cyclase 8	NM_001115//NP_001106//XM_005250769//XM_006716501//XM_017013006//XM_017013007//XP_005250826//XP_006716564//XP_016868495//XP_016868496	0	0	0	0	0	0	0	0	0	0	0	0
ADCY9	ADCY9	115	115	adenylate cyclase 9	NM_001116//NP_001107//XM_005255079//XM_011522353//XP_005255136//XP_011520655	34.3567800143541	36.0944753261177	39.921523671206	35.2792924683648	37.6619620644846	40.3666749678238	44.6863390386936	42.1377945911438	60.9588686803766	52.849728440683	59.4382657098671	43.7979975184379
ADCYAP1	ADCYAP1	116	116	adenylate cyclase activating polypeptide 1	NM_001099733//NM_001117//NP_001093203//NP_001108//XM_005258081//XP_005258138	0	0	0	0	0	0	0	0	0	0	0	0
ADCYAP1R1	ADCYAP1R1	117	117	ADCYAP receptor type I	NM_001118//NM_001199635//NM_001199636//NM_001199637//NP_001109//NP_001186564//NP_001186565//NP_001186566//XM_005249618//XM_006715645//XM_017011736//XM_017011737//XM_017011738//XP_005249675//XP_006715708//XP_016867225//XP_016867226//XP_016867227	0	0	0.0465828747622007	0	0	0	0	0	0	0	0	0
ADD1	ADD1	118	118	adducin 1	NM_001119//NM_001286645//NM_001354754//NM_001354755//NM_001354756//NM_001354757//NM_001354758//NM_001354759//NM_001354761//NM_001354762//NM_014189//NM_014190//NM_176801//NP_001110//NP_001273574//NP_001341683//NP_001341684//NP_001341685//NP_001341686//NP_001341687//NP_001341688//NP_001341690//NP_001341691//NP_054908//NP_054909//NP_789771//XM_005247933//XM_005247934//XM_005247935//XM_005247936//XM_…	198.459847070868	197.106276404372	213.070069162306	218.6689873409	215.211211797055	226.018829170768	136.546907512239	176.294976393055	139.150124731725	141.946512838285	138.910658223246	138.225317389495
ADD2	ADD2	119	119	adducin 2	NM_001185054//NM_001185055//NM_001617//NM_017482//NM_017483//NM_017484//NM_017485//NM_017486//NM_017487//NM_017488//NP_001171983//NP_001171984//NP_001608//NP_059516//NP_059522//XM_011532502//XP_011530804	0.459930120674085	0.32615489752516	0.605577371908609	0.104376604935991	0.0987207393564472	0.11516883015071	0.0478440460799717	0	0	0	0.110685783444818	0
ADD3	ADD3	120	120	adducin 3	NM_001121//NM_001320591//NM_001320592//NM_001320593//NM_001320594//NM_016824//NM_019903//NP_001112//NP_001307520//NP_001307521//NP_001307522//NP_001307523//NP_058432//NP_063968	67.6557207511579	69.1448382753339	66.0079335380384	20.7709443822621	21.9653645068095	36.1054282522475	4.16243200895754	1.9771399221651	0.0561315549543062	0	0	0
ADD3-AS1	ADD3-AS1	100505933	100505933	ADD3 antisense RNA 1	NR_038943	0.0459930120674085	0	0.0465828747622007	0.156564907403986	0.148081109034671	0.0575844150753549	0	0	0	0	0	0
ADGB	ADGB	79747	79747	androglobin	NM_024694//NP_078970//XM_006715566//XM_011536125//XM_011536126//XM_011536127//XM_011536128//XM_011536130//XM_011536131//XM_011536132//XM_011536134//XM_011536135//XM_017011314//XM_017011315//XP_006715629//XP_011534427//XP_011534428//XP_011534429//XP_011534430//XP_011534432//XP_011534433//XP_011534434//XP_011534436//XP_011534437//XP_016866803//XP_016866804	0	0	0	0	0	0	0	0	0	0	0	0
ADGRA1	ADGRA1	84435	84435	adhesion G protein-coupled receptor A1	NM_001083909//NM_001291085//NM_032422//NP_001077378//NP_001278014//XM_005252695//XM_011540273//XM_017016779//XP_005252752//XP_011538575//XP_016872268	0	0	0	0	0	0	0	0	0	0	0	0
ADGRA1-AS1	ADGRA1-AS1	100128127	100128127	adhesion G protein-coupled receptor A1 antisense RNA 1	NR_111905	0	0	0	0	0	0	0	0	0	0	0	0
ADGRA2	ADGRA2	25960	25960	adhesion G protein-coupled receptor A2	NM_032777//NP_116166//XM_005273471//XM_011544481//XM_011544482//XM_011544483//XP_005273528//XP_011542783//XP_011542784//XP_011542785	0.091986024134817	0.271795747937633	0.279497248573204	2.76598003080375	2.27057700519828	2.53371426331562	0.574128552959661	0.164761660180425	0.112263109908612	0.0844919719275508	0.0553428917224089	0
ADGRA3	ADGRA3	166647	166647	adhesion G protein-coupled receptor A3	NM_145290//NP_660333//XM_005248137//XM_011513811//XM_017007834//XP_005248194//XP_011512113//XP_016863323//XR_001741153	45.3491098984648	44.1939886146592	42.6233304074136	36.5840000300647	37.0696376283459	44.5703372683247	33.9692727167799	37.4832776910468	26.7186201582498	19.0529396696627	13.1716082299333	32.6062525773326
ADGRB1	ADGRB1	575	575	adhesion G protein-coupled receptor B1	NM_001702//NP_001693//XM_011517199//XM_011517202//XM_017013691//XM_017013692//XM_017013693//XM_017013694//XM_017013695//XM_017013696//XM_017013697//XP_011515501//XP_011515504//XP_016869180//XP_016869181//XP_016869182//XP_016869183//XP_016869184//XP_016869185//XP_016869186	0.321951084471859	0.434873196700213	0.139748624286602	0.521883024679953	1.0365677632427	0.633428565828904	3.15770704127813	3.04809071333787	9.14944345755191	4.90053437179794	1.82631542683949	5.71699525130052
ADGRB2	ADGRB2	576	576	adhesion G protein-coupled receptor B2	NM_001294335//NM_001294336//NM_001703//NP_001281264//NP_001281265//XM_011541848//XM_011541849//XM_011541858//XM_017001899//XM_017001900//XM_017001901//XM_017001902//XM_017001903//XM_017001904//XM_017001905//XM_017001906//XM_017001907//XM_017001908//XM_017001909//XM_017001910//XM_017001911//XM_017001912//XP_011540150//XP_011540151//XP_011540160//XP_016857388//XP_016857389//XP_016857390//XP_0168573…	11.1303089203129	9.83900607534232	9.40974070196454	4.12287589497163	3.85010883490144	4.03090905527484	39.5670261081366	57.2134864976527	55.4018447399002	59.0176423913942	31.1027051479938	55.6195809194322
ADGRB3	ADGRB3	577	577	adhesion G protein-coupled receptor B3	NM_001704//NP_001695//XM_005248752//XM_006715534//XM_011536009//XM_011536010//XM_011536011//XM_011536012//XM_017011140//XM_017011141//XM_017011142//XM_017011143//XM_017011144//XP_005248809//XP_006715597//XP_011534311//XP_011534312//XP_011534313//XP_011534314//XP_016866629//XP_016866630//XP_016866631//XP_016866632//XP_016866633	0	0.108718299175053	0.0465828747622007	0	0	0.23033766030142	0	0	0	0	0	0
ADGRD1	ADGRD1	283383	283383	adhesion G protein-coupled receptor D1	NM_001330497//NM_198827//NP_001317426//NP_942122//XM_005253566//XM_011538203//XM_011538204//XM_011538205//XM_011538206//XM_011538207//XM_011538208//XM_011538209//XM_011538210//XM_011538211//XM_011538212//XP_005253623//XP_011536505//XP_011536506//XP_011536507//XP_011536508//XP_011536509//XP_011536510//XP_011536511//XP_011536512//XP_011536513//XP_011536514	0.091986024134817	0.0543591495875266	0.0931657495244014	0.208753209871981	0.148081109034671	0.23033766030142	0	0	0	0	0.49808602550168	0.048449112299157
ADGRE1	ADGRE1	2015	2015	adhesion G protein-coupled receptor E1	NM_001256252//NM_001256253//NM_001256254//NM_001256255//NM_001974//NP_001243181//NP_001243182//NP_001243183//NP_001243184//NP_001965//XM_011527794//XP_011526096	0	0	0	0	0	0.0575844150753549	0	0	0	0	0	0
ADGRE2	ADGRE2	30817	30817	adhesion G protein-coupled receptor E2	NM_001271052//NM_013447//NM_152916//NM_152917//NM_152918//NM_152919//NM_152920//NM_152921//NP_001257981//NP_038475//XM_011527948//XM_011527949//XM_011527951//XM_011527952//XM_011527953//XM_011527954//XM_011527955//XM_017026726//XM_017026727//XP_011526250//XP_011526251//XP_011526253//XP_011526254//XP_011526255//XP_011526256//XP_011526257//XP_016882215//XP_016882216//XR_001753674//XR_001753675//XR_…	2.34564361543783	1.30461959010064	1.49065199239042	0.782824537019929	0.444243327104012	0.806181811054969	0.191376184319887	0.123571245135319	0.0561315549543062	0	0	0
ADGRE3	ADGRE3	84658	84658	adhesion G protein-coupled receptor E3	NM_001289158//NM_001289159//NM_032571//NM_152939//NP_001276087//NP_001276088//NP_115960//XM_011528374//XM_017027383//XP_011526676//XP_016882872//XR_001753772	0	0	0	0	0	0	0	0	0	0	0	0
ADGRE4P	ADGRE4P	326342	326342	adhesion G protein-coupled receptor E4, pseudogene	NM_001080498//NR_024075	0	0	0	0	0	0	0	0	0	0	0	0
ADGRE5	ADGRE5	976	976	adhesion G protein-coupled receptor E5	NM_001025160//NM_001784//NM_078481//NP_001020331//NP_001775//NP_510966//XM_011528451//XM_017027547//XP_011526753//XP_016883036	4.3233431343364	5.21847836040256	5.03095047431767	2.1919087036558	2.46801848391118	2.59129867839097	1.48316542847912	0.988569961082552	2.02073597835502	0.760427747347957	0.664114700668906	0.581389347589884
ADGRF1	ADGRF1	266977	266977	adhesion G protein-coupled receptor F1	NM_025048//NM_153840//NP_079324//NP_722582//XM_011514469//XM_017010735//XM_017010736//XP_011512771//XP_016866224//XP_016866225	0.137979036202225	0.0543591495875266	0.0465828747622007	0	0	0.11516883015071	0.0956880921599434	0	0	0.126737957891326	0	0.145347336897471
ADGRF2	ADGRF2	222611	222611	adhesion G protein-coupled receptor F2	NM_153839//NP_722581	0.0459930120674085	0	0	0	0	0	0	0	0.0561315549543062	0	0.0553428917224089	0.048449112299157
ADGRF3	ADGRF3	165082	165082	adhesion G protein-coupled receptor F3	NM_001145168//NM_001145169//NM_001321971//NM_001321975//NM_153835//NP_001138640//NP_001138641//NP_001308900//NP_001308904//NP_722577//NR_135916//XM_011532621//XM_011532622//XM_011532623//XM_017003505//XM_017003506//XP_011530923//XP_011530924//XP_011530925//XP_016858994//XP_016858995	0.551916144808902	0.108718299175053	0.419245872859806	0.417506419743962	0.444243327104012	0.23033766030142	0.334908322559802	0.0823808300902127	0.280657774771531	0.211229929818877	0.553428917224088	0.48449112299157
ADGRF4	ADGRF4	221393	221393	adhesion G protein-coupled receptor F4	NM_001347855//NM_153838//NP_001334784//NP_722580	0.59790915687631	0.380514047112686	0.419245872859806	0.521883024679953	0.641684805816907	0.691012980904259	0.143532138239915	0.205952075225532	0.112263109908612	0.168983943855102	0.276714458612044	0
ADGRF5	ADGRF5	221395	221395	adhesion G protein-coupled receptor F5	NM_001098518//NM_015234//NP_001091988//NP_056049//XM_005248892//XM_005248893//XM_005248894//XM_005248895//XM_011514353//XM_011514354//XM_017010418//XM_017010419//XM_017010420//XM_017010421//XM_017010422//XM_017010423//XM_017010424//XP_005248949//XP_005248950//XP_005248951//XP_005248952//XP_011512655//XP_011512656//XP_016865907//XP_016865908//XP_016865909//XP_016865910//XP_016865911//XP_016865912/…	0	0.108718299175053	0.0465828747622007	0	0	0	0.478440460799717	0.494284980541276	0.168394664862919	0.464705845601529	0.110685783444818	0.387592898393256
ADGRG1	ADGRG1	9289	9289	adhesion G protein-coupled receptor G1	NM_001145770//NM_001145771//NM_001145772//NM_001145773//NM_001145774//NM_001290142//NM_001290143//NM_001290144//NM_005682//NM_201524//NM_201525//NP_001139242//NP_001139243//NP_001139244//NP_001139245//NP_001139246//NP_001277071//NP_001277072//NP_001277073//NP_005673//NP_958932//NP_958933//XM_005256237//XM_005256238//XM_005256239//XM_005256240//XM_005256241//XM_005256242//XM_005256244//XM_00525624…	198.505840082935	204.499120748275	212.976903412782	124.886607805913	115.996868743825	112.289609396942	221.135180981629	266.172462021477	266.344228258183	317.140616630062	459.346001295993	295.588034137157
ADGRG2	ADGRG2	10149	10149	adhesion G protein-coupled receptor G2	NM_001079858//NM_001079859//NM_001079860//NM_001184833//NM_001184834//NM_001184835//NM_001184836//NM_001184837//NM_005756//NP_001073327//NP_001073328//NP_001073329//NP_001171762//NP_001171763//NP_001171764//NP_001171765//NP_001171766//NP_005747//XM_006724455//XM_011545434//XM_011545435//XP_006724518//XP_011543736//XP_011543737	1.28780433788744	1.68513363721333	1.16457186905502	0.365318117275967	0.740405545173354	0.978935056281033	0	0	0	0	0	0
ADGRG3	ADGRG3	222487	222487	adhesion G protein-coupled receptor G3	NM_001308360//NM_170776//NP_001295289//NP_740746//XM_005255842//XM_006721170//XM_011522951//XM_011522953//XM_011522954//XP_005255899//XP_006721233//XP_011521253//XP_011521255//XP_011521256//XR_243399	0.551916144808902	0.65230979505032	0.0931657495244014	0.313129814807972	0.0493603696782236	0.403090905527484	0	0.0823808300902127	0.0561315549543062	0	0.0553428917224089	0.0968982245983139
ADGRG4	ADGRG4	139378	139378	adhesion G protein-coupled receptor G4	NM_153834//NP_722576//XM_011531269//XM_011531271//XP_011529571//XP_011529573	0	0	0	0	0	0	0	0	0	0	0	0
ADGRG5	ADGRG5	221188	221188	adhesion G protein-coupled receptor G5	NM_001304376//NM_001318481//NM_153837//NP_001291305//NP_001305410//NP_722579//XM_011522949//XM_011522950//XP_011521251//XP_011521252	0.0459930120674085	0.0543591495875266	0.0931657495244014	0.260941512339976	0.0987207393564472	0	0.0478440460799717	0	0	0	0	0
ADGRG6	ADGRG6	57211	57211	adhesion G protein-coupled receptor G6	NM_001032394//NM_001032395//NM_020455//NM_198569//NP_001027566//NP_001027567//NP_065188//NP_940971//XM_005267061//XM_006715516//XM_006715517//XM_006715518//XM_011535964//XM_017011085//XP_005267118//XP_006715579//XP_006715580//XP_006715581//XP_011534266//XP_016866574	44.9811658019255	48.3796431328987	37.592379933096	7.7238687652633	10.1682361537141	15.6629609004965	31.5770704127813	43.002793307091	66.7965503956244	51.3288729459871	61.8180100539307	65.745445389956
ADGRG7	ADGRG7	84873	84873	adhesion G protein-coupled receptor G7	NM_001308362//NM_032787//NP_001295291//NP_116176//XM_011513245//XP_011511547	0	0	0	0	0	0	0	0	0	0	0	0
ADGRL1	ADGRL1	22859	22859	adhesion G protein-coupled receptor L1	NM_001008701//NM_014921//NP_001008701//NP_055736//XM_005259818//XM_011527796//XM_011527798//XM_011527801//XM_017026475//XM_017026476//XM_017026477//XM_017026478//XM_017026479//XM_017026480//XM_017026481//XP_005259875//XP_011526098//XP_011526100//XP_011526103//XP_016881964//XP_016881965//XP_016881966//XP_016881967//XP_016881968//XP_016881969//XP_016881970	156.928157173998	152.423055443425	165.74186840391	156.46053079905	142.009783564249	121.906206714526	164.057234008223	217.279439362936	165.924876444929	176.672713300509	208.089272876257	187.93410660843
ADGRL2	ADGRL2	23266	23266	adhesion G protein-coupled receptor L2	NM_001297704//NM_001297705//NM_001297706//NM_001330645//NM_001350698//NM_001350699//NM_012302//NP_001284633//NP_001284634//NP_001284635//NP_001317574//NP_001337627//NP_001337628//NP_036434//XM_005270666//XM_005270668//XM_006710485//XM_006710488//XM_006710489//XM_017000782//XM_017000783//XM_017000784//XM_017000785//XM_017000786//XM_017000787//XM_017000788//XM_017000789//XM_017000790//XM_017000791/…	20.9728135027383	20.43904024491	19.0523957777401	16.9611983020985	24.3346622513642	34.3203113849115	12.1523877043128	7.04356097271318	14.1451518484852	7.26630958576937	9.51897737625432	5.71699525130052
ADGRL3	ADGRL3	23284	23284	adhesion G protein-coupled receptor L3	NM_001322246//NM_001322402//NM_015236//NP_001309175//NP_001309331//NP_056051//XM_011531788//XM_011531791//XM_017007929//XM_017007930//XM_017007931//XM_017007932//XM_017007933//XM_017007934//XM_017007935//XM_017007936//XM_017007937//XM_017007938//XM_017007939//XM_017007940//XM_017007941//XM_017007942//XP_011530090//XP_011530093//XP_016863418//XP_016863419//XP_016863420//XP_016863421//XP_016863422/…	0	0	0	0.208753209871981	0.0987207393564472	0.0575844150753549	0	0.0411904150451063	0	0	0	0
ADGRL3-AS1	ADGRL3-AS1	101927186	101927186	adhesion G protein-coupled receptor L3 antisense RNA 1	NR_110595	0	0	0	0	0	0	0	0	0	0	0	0
ADGRL4	ADGRL4	64123	64123	adhesion G protein-coupled receptor L4	NM_022159//NP_071442	0	0	0	0	0.0493603696782236	0	0.0478440460799717	0	0	0	0	0
ADGRV1	ADGRV1	84059	84059	adhesion G protein-coupled receptor V1	NM_032119//NP_115495//NR_003149//XM_017009963//XM_017009964//XM_017009965//XM_017009966//XM_017009967//XM_017009968//XM_017009969//XM_017009970//XM_017009971//XM_017009972//XM_017009973//XM_017009974//XP_016865452//XP_016865453//XP_016865454//XP_016865455//XP_016865456//XP_016865457//XP_016865458//XP_016865459//XP_016865460//XP_016865461//XP_016865462//XP_016865463	29.9414508558829	31.4739476111779	32.9340924568759	13.6211469441468	14.3145072066848	18.4845972391889	2.00944993535881	0.700237055766808	0.224526219817225	0	0.0553428917224089	0.0968982245983139
ADH1A	ADH1A	124	124	alcohol dehydrogenase 1A (class I), alpha polypeptide	NM_000667//NP_000658//XR_001741125	0	0	0	0	0	0	0	0	0	0	0	0
ADH1B	ADH1B	125	125	alcohol dehydrogenase 1B (class I), beta polypeptide	NM_000668//NM_001286650//NP_000659//NP_001273579	0	0	0	0	0	0	0	0	0	0	0	0
ADH1C	ADH1C	126	126	alcohol dehydrogenase 1C (class I), gamma polypeptide	NM_000669//NP_000660//NR_133005//XM_011531588//XM_011531589//XP_011529890//XP_011529891	0	0	0	0.0521883024679953	0	0	0.0478440460799717	0	0	0	0	0
ADH4	ADH4	127	127	alcohol dehydrogenase 4 (class II), pi polypeptide	NM_000670//NM_001306171//NM_001306172//NP_000661//NP_001293100//NP_001293101//XM_017007713//XM_017007714//XM_017007715//XP_016863202//XP_016863203//XP_016863204	0	0	0	0	0	0	0	0	0	0	0	0
ADH5	ADH5	128	128	alcohol dehydrogenase 5 (class III), chi polypeptide	NM_000671//NP_000662	116.546292578813	123.340910414098	119.298742265996	94.1476976522635	106.470317395928	110.849999020058	118.84461046265	106.600794136735	108.782953501445	119.640632249412	98.8424046162222	107.072538181137
ADH6	ADH6	130	130	alcohol dehydrogenase 6 (class V)	NM_000672//NM_001102470//NP_000663//NP_001095940//NR_132990//XR_244619	0	0	0	0.0521883024679953	0	0	0	0	0	0	0	0
ADH7	ADH7	131	131	alcohol dehydrogenase 7 (class IV), mu or sigma polypeptide	NM_000673//NM_001166504//NP_000664//NP_001159976	0	0	0	0	0	0	0	0	0	0	0	0
ADHFE1	ADHFE1	137872	137872	alcohol dehydrogenase, iron containing 1	NM_144650//NP_653251	8.04877711179649	7.12104859596599	7.36009421242771	30.1648388265013	28.2341314559439	30.174233499486	7.41582714239562	6.4668951620817	27.2799357077928	31.3042755991576	21.5837277717395	24.9028437217667
ADI1	ADI1	55256	55256	acireductone dioxygenase 1	NM_001306077//NM_018269//NP_001293006//NP_060739	41.5776829089373	44.6288618113594	41.6916729121696	61.1646904924905	66.9326612836712	59.2543631125402	231.230274704503	159.242144564381	131.011049263351	151.240629750316	159.498213943982	138.661359400187
ADIG	ADIG	149685	149685	adipogenin	NM_001018082//NM_174906//NP_001018092//NR_130907	0	0	0	0	0	0	0	0	0	0	0.110685783444818	0.0968982245983139
ADIPOQ	ADIPOQ	9370	9370	adiponectin, C1Q and collagen domain containing	NM_001177800//NM_004797//NP_001171271//NP_004788	0.275958072404451	0.380514047112686	0.186331499048803	0	0.0493603696782236	0	0.0478440460799717	0.0823808300902127	0.0561315549543062	0	0	0
ADIPOQ-AS1	ADIPOQ-AS1	100874095	100874095	ADIPOQ antisense RNA 1	NR_046662	0	0	0	0	0	0	0	0	0	0	0	0
ADIPOR1	ADIPOR1	51094	51094	adiponectin receptor 1	NM_001290553//NM_001290557//NM_001290629//NM_015999//NP_001277482//NP_001277486//NP_001277558//NP_057083//NR_046083//XM_017001407//XP_016856896	125.422943907823	130.135804112539	136.860486051346	173.056410983872	171.379203522792	177.475167262244	338.68800220012	291.257424783947	250.908050645749	286.258800890542	356.518908475758	298.979471998098
ADIPOR2	ADIPOR2	79602	79602	adiponectin receptor 2	NM_024551//NP_078827//XM_005253789//XM_006719018//XM_011521024//XP_005253846//XP_006719081//XP_011519326	234.932305640323	234.07049812389	238.271404408657	284.635001660446	300.012326904243	326.15812698681	129.226768462004	111.955548092599	89.9788825917529	94.0818107413278	112.622784655102	104.359387892384
ADIRF	ADIRF	10974	10974	adipogenesis regulatory factor	NM_006829//NP_006820	166.264738623682	155.412808670739	177.38758709446	419.854893355022	351.791354696699	253.486595161712	42.7725771954947	10.833079156863	6.56739192965383	3.12620296131938	7.19457592391315	2.37400650265869
ADK	ADK	132	132	adenosine kinase	NM_001123//NM_001202449//NM_001202450//NM_006721//NP_001114//NP_001189378//NP_001189379//NP_006712//XM_017015698//XM_017015699//XM_017015700//XM_017015701//XM_017015702//XM_017015703//XM_017015704//XM_017015705//XM_017015706//XP_016871187//XP_016871188//XP_016871189//XP_016871190//XP_016871191//XP_016871192//XP_016871193//XP_016871194//XP_016871195	62.2285453272037	62.4586628760681	62.7937151794465	47.0738488261317	53.7040822099073	53.7838436803815	91.4778161049059	81.351069714085	59.0503958119301	57.3278029528432	56.449749556857	52.8579815183802
ADM	ADM	133	133	adrenomedullin	NM_001124//NP_001115	2.75958072404451	1.95692938515096	2.09622936429903	13.5167703392108	9.6252720872536	9.4438440723582	1.5310094745591	0.947379546037446	0.0561315549543062	0.211229929818877	0.387400242056862	0.0968982245983139
ADM2	ADM2	79924	79924	adrenomedullin 2	NM_001253845//NM_024866//NP_001240774//XM_017028940//XP_016884429	1.24181132582003	1.14154214133806	1.72356636620143	1.25251925923189	0.888486654208025	0.691012980904259	29.0413359705428	36.9066118804153	57.7593700479811	78.1973200189482	70.2301295957368	84.2045571759348
ADM5	ADM5	199800	199800	adrenomedullin 5 (putative)	NM_001101340//NP_001094810	1.74773445856152	2.12000683391354	1.63040061667702	3.49661626535568	3.01098255037164	2.70646750854168	7.65504737279548	10.7506983267728	5.27636616570478	3.33743289113826	4.64880290468234	4.69956389301823
ADNP	ADNP	23394	23394	activity dependent neuroprotector homeobox	NM_001282531//NM_001282532//NM_001347511//NM_015339//NM_181442//NP_001269460//NP_001269461//NP_001334440//NP_056154//NP_852107//XM_011528747//XM_011528748//XM_017027757//XM_017027758//XM_017027759//XP_011527049//XP_011527050//XP_016883246//XP_016883247//XP_016883248	368.312040635807	378.01352623166	365.069989511367	180.310585026924	201.7358308749	251.874231539602	284.624230129752	365.647314355409	392.247306020692	401.252374683939	382.75143915218	406.391153965329
ADNP-AS1	ADNP-AS1	101927631	101927631	ADNP antisense RNA 1	NR_110007//NR_110008//NR_110009	2.57560867577488	2.22872513308859	2.14281223906123	3.86193438263165	4.3930729013619	5.00984411155588	0.669816645119604	1.3180932814434	0.954236434223206	1.26737957891326	0.885486267558542	1.0174313582823
ADNP2	ADNP2	22850	22850	ADNP homeobox 2	NM_014913//NP_055728//XM_005266656//XM_011525883//XP_005266713//XP_011524185	106.65779498432	107.68547533289	102.342575852555	51.3532896285073	50.989261877605	67.6041032984667	69.5173989541989	98.6098536179846	81.7836755684242	82.6753945311084	60.8771808946497	91.5203731331075
ADO	ADO	84890	84890	2-aminoethanethiol dioxygenase	NM_032804//NP_116193	58.2731462894066	58.7622407041163	49.6107616217437	40.7590642275043	48.8174056117631	55.9144670381696	41.6721641356554	36.3711364848289	33.2298805329493	36.0358260271004	32.6523061162212	26.3078679784422
ADORA1	ADORA1	134	134	adenosine A1 receptor	NM_000674//NM_001048230//NP_000665//NP_001041695//XM_005244901//XM_005244902//XM_017000342//XP_005244958//XP_005244959//XP_016855831	4.8752592791453	4.13129536865202	4.75145322574447	0.835012839487924	1.38209035099026	0.863766226130324	38.3709249561373	31.7990004148221	2.97497241257823	1.14064162102194	1.8816583185619	21.0269147378341
ADORA2A	ADORA2A	135	135	adenosine A2a receptor	NM_000675//NM_001278497//NM_001278498//NM_001278499//NM_001278500//NP_000666//NP_001265426//NP_001265427//NP_001265428//NP_001265429//NR_103543//NR_103544	0	0.108718299175053	0.279497248573204	0.208753209871981	0.394882957425789	0.345506490452129	0	0	0.280657774771531	0.422459859637754	1.05151494272577	0.581389347589884
ADORA2A-AS1	ADORA2A-AS1	646023	646023	ADORA2A antisense RNA 1	NM_001039784//NR_028483//NR_028484	0	0	0	0	0	0	0	0	0	0.0422459859637754	0	0
ADORA2B	ADORA2B	136	136	adenosine A2b receptor	NM_000676//NP_000667//XM_011523659//XM_011523661//XM_017024197//XP_011521961//XP_011521963//XP_016879686//XR_001752428	0.091986024134817	0.217436598350107	0.0465828747622007	0	0.0987207393564472	0.0575844150753549	0	0	0	0	0	0
ADORA3	ADORA3	140	140	adenosine A3 receptor	NM_000677//NM_001302678//NM_001302679//NP_000668//NP_001289607//NP_001289608	0	0	0.0465828747622007	0	0	0	0	0	0	0	0	0
ADPGK	ADPGK	83440	83440	ADP dependent glucokinase	NM_031284//NP_112574//NR_023318//NR_023319//XM_006720712//XM_006720713//XM_011522102//XM_011522103//XM_011522104//XM_017022664//XP_006720775//XP_006720776//XP_011520404//XP_011520405//XP_011520406//XP_016878153	61.7686152065296	64.2525148124565	63.0732124280197	80.8918688253927	80.8522855329302	82.1153758974561	34.2563369932598	29.0392426068	20.4880175583218	22.1791426309821	23.0226429565221	23.0133283420996
ADPGK-AS1	ADPGK-AS1	100287559	100287559	ADPGK antisense RNA 1	NR_040107	0	0	0	0.156564907403986	0	0	0	0	0	0	0	0
ADPRH	ADPRH	141	141	ADP-ribosylarginine hydrolase	NM_001125//NM_001291949//NM_001291950//NP_001116//NP_001278878//NP_001278879//XM_011512438//XP_011510740	1.24181132582003	0.869746393400426	0.791908870957412	1.93096719131583	1.77697330841605	1.84270128241136	0.0956880921599434	0.0411904150451063	0	0	0.110685783444818	0.048449112299157
ADPRHL1	ADPRHL1	113622	113622	ADP-ribosylhydrolase like 1	NM_138430//NM_199162//NP_612439//NP_954631	23.5024291664457	25.6575186053126	21.7542025139477	50.7792183013594	45.6089815826786	41.4607788542555	12.1045436582328	5.97261018154042	8.70039101791746	5.3229942314357	4.42743133779271	6.44373193578788
ADPRHL2	ADPRHL2	54936	54936	ADP-ribosylhydrolase like 2	NM_017825//NP_060295//XM_011541636//XP_011539938	28.4696744697259	30.7129195169525	30.3254514701927	53.1798802148872	48.9161263511196	42.3245450803859	61.5274432588436	41.6435096106025	31.8827232140459	32.529409192107	28.4462463453182	32.1217614543411
ADPRM	ADPRM	56985	56985	ADP-ribose/CDP-alcohol diphosphatase, manganese dependent	NM_020233//NP_064618//XM_005256738//XP_005256795//XR_243561//XR_243562	2.98954578438155	3.42462642401418	3.86637860526266	6.10603138875545	6.51556879752551	5.2401817718573	2.2008261196787	1.77118784693957	2.86270930266962	2.5770051437903	2.54577301923081	2.08331182886375
ADRA1A	ADRA1A	148	148	adrenoceptor alpha 1A	NM_000680//NM_001322502//NM_001322503//NM_001322504//NM_033302//NM_033303//NM_033304//NP_000671//NP_001309431//NP_001309432//NP_001309433//NP_150645//NP_150646//NP_150647//NR_136343//XM_006716292//XM_006716293//XM_011544411//XM_011544412//XM_017013094//XM_017013095//XM_017013096//XP_006716355//XP_006716356//XP_011542713//XP_011542714//XP_016868583//XP_016868584//XP_016868585//XR_001745476//XR_001…	0	0	0.0465828747622007	0	0	0	0	0	0	0	0	0
ADRA1B	ADRA1B	147	147	adrenoceptor alpha 1B	NM_000679//NP_000670//XM_005265818//XM_005265819//XM_006714821//XM_011534435//XM_011534437//XM_011534438//XP_005265875//XP_005265876//XP_006714884//XP_011532737//XP_011532739//XP_011532740	0.091986024134817	0	0.139748624286602	0	0	0.0575844150753549	0	0	0	0	0	0
ADRA1D	ADRA1D	146	146	adrenoceptor alpha 1D	NM_000678//NP_000669	0	0	0	0.0521883024679953	0	0.11516883015071	0	0	0	0	0	0
ADRA2A	ADRA2A	150	150	adrenoceptor alpha 2A	NM_000681//NP_000672	4.59930120674085	4.0769362190645	3.54029848192725	6.5757261109674	5.87388399170861	5.12501294170659	1.57885352063907	0.370713735405957	0.168394664862919	0.0422459859637754	0	0.629838459889041
ADRA2B	ADRA2B	151	151	adrenoceptor alpha 2B	NM_000682//NP_000673	0	0	0.232914373811003	0.313129814807972	0.148081109034671	0.11516883015071	0.143532138239915	0.164761660180425	0.112263109908612	0	0	0
ADRA2C	ADRA2C	152	152	adrenoceptor alpha 2C	NM_000683//NP_000674	7.40487494285277	6.68617539926578	7.54642571147651	45.6125763570279	37.0202772586677	28.3315322170746	10.5735341836738	7.70260761343489	4.5466559512988	8.70267310853773	16.8795819753347	6.05613903739462
ADRB1	ADRB1	153	153	adrenoceptor beta 1	NM_000684//NP_000675	0.275958072404451	0.434873196700213	0.372662998097606	0.574071327147948	0.937847023886248	0.460675320602839	0.143532138239915	0	0	0	0.0553428917224089	0
ADRB2	ADRB2	154	154	adrenoceptor beta 2	NM_000024//NP_000015	0.367944096539268	0.597950645462793	0.419245872859806	0.521883024679953	0.987207393564472	0.575844150753549	0	0.0411904150451063	0.168394664862919	0	0.110685783444818	0.048449112299157
ADRB3	ADRB3	155	155	adrenoceptor beta 3	NM_000025//NP_000016	0	0	0	0	0	0	0	0	0	0	0	0
ADRBK1	NA	NA	NA	NA	NA	143.958127770989	139.105063794481	157.310368071952	130.314191262584	116.539832810286	102.500258834132	124.394519807926	153.805009778427	122.086132025616	114.402129989904	143.504118236206	109.591892020693
ADRBK2	NA	NA	NA	NA	NA	10.1644556668973	10.0564426736924	8.80416333005593	2.29628530859179	3.01098255037164	3.10955841406916	8.70761638655485	3.2540427885634	26.0450414987981	6.46363585245763	14.1124373892143	13.904895229858
ADRM1	ADRM1	11047	11047	adhesion regulating molecule 1	NM_001281437//NM_001281438//NM_007002//NM_175573//NP_001268366//NP_001268367//NP_008933//NP_783163//XM_005260257//XM_011528503//XM_017027602//XM_017027603//XM_017027604//XM_017027605//XM_017027606//XM_017027607//XM_017027608//XM_017027609//XM_017027610//XP_005260314//XP_011526805//XP_016883091//XP_016883092//XP_016883093//XP_016883094//XP_016883095//XP_016883096//XP_016883097//XP_016883098//XP_01…	52.018096648239	43.0524464733211	51.520659486994	80.5787390105847	67.771787568201	50.9046229266137	85.4016222527495	81.351069714085	37.944931149111	38.2748632831805	50.08531700878	37.4996129195475
ADSL	ADSL	158	158	adenylosuccinate lyase	NM_000026//NM_001123378//NM_001317923//NP_000017//NP_001116850//NP_001304852//NR_134256//XM_011529977//XM_011529979//XM_011529980//XM_017028636//XM_017028637//XM_017028638//XM_017028639//XM_017028640//XP_011528279//XP_011528281//XP_011528282//XP_016884125//XP_016884126//XP_016884127//XP_016884128//XP_016884129//XR_001755176//XR_937825//XR_937826	80.9477012386389	74.2545983365614	77.6070693538264	68.5232411404778	71.2763738153549	66.5675838271103	236.87587214194	204.633981944088	146.447226875785	122.766835210731	106.977809699416	133.041262373485
ADSS	ADSS	159	159	adenylosuccinate synthase	NM_001126//NP_001117//XM_011544108//XP_011542410	152.28286295519	150.737921806211	145.385152132828	127.652587836716	135.59293550608	169.010258246167	147.311817880233	137.53479583561	116.192318755414	104.305339344561	84.6746243352855	130.182764747835
ADSSL1	ADSSL1	122622	122622	adenylosuccinate synthase like 1	NM_001320424//NM_152328//NM_199165//NP_001307353//NP_689541//NP_954634//XM_006720026//XM_011536412//XM_011536414//XP_006720089//XP_011534714//XP_011534716	13.1080084392114	12.4482452555436	14.9996856734286	12.4208159873829	12.586894267947	12.3230648261259	3.30123917951805	2.05952075225532	2.41365686303517	4.94278035776172	2.26905856061876	6.00768992509546
ADTRP	ADTRP	84830	84830	androgen dependent TFPI regulating protein	NM_001143948//NM_032744//NP_001137420//NP_116133//XM_005249454//XM_011514956//XM_011514958//XM_011514959//XM_017011377//XP_005249511//XP_011513258//XP_011513260//XP_011513261//XP_016866866//XR_926322	0	0.0543591495875266	0	0	0	0	0.0956880921599434	0	0.336789329725837	0.337967887710203	0.332057350334453	0.193796449196628
AEBP1	AEBP1	165	165	AE binding protein 1	NM_001129//NP_001120//XM_011515162//XP_011513464	0.0459930120674085	0.16307744876258	0	0.156564907403986	0.0493603696782236	0.11516883015071	0.334908322559802	0.535475395586382	0.561315549543062	0.760427747347957	0.332057350334453	0.339143786094099
AEBP2	AEBP2	121536	121536	AE binding protein 2	NM_001114176//NM_001267043//NM_153207//NP_001107648//NP_001253972//NP_694939//XM_006719031//XM_011520560//XM_017018806//XP_006719094//XP_011518862//XP_016874295	30.5853530248266	30.7129195169525	27.5770618592228	12.4730042898509	14.7093901641106	21.5941556532581	29.2327121548627	36.7418502202349	35.3067480662586	44.1893013181091	32.0435343072747	35.5131993152821
AEN	AEN	64782	64782	apoptosis enhancing nuclease	NM_022767//NP_073604//XM_005254966//XM_005254967//XM_006720645//XM_011521905//XM_017022489//XM_017022490//XP_005255023//XP_005255024//XP_006720708//XP_011520207//XP_016877978//XP_016877979	32.3790804954556	32.7785672012786	29.8596227225706	22.180028548898	17.6216519751258	22.3427530492377	42.246292688615	41.8082712707829	8.70039101791746	13.2229936066617	11.3452928030938	15.5037159357302
AES	AES	166	166	amino-terminal enhancer of split	NM_001130//NM_198969//NM_198970//NP_001121//NP_945320//NP_945321//XM_006722664//XP_006722727	177.211075495725	170.307215657721	184.654515557364	216.216137124904	202.377515680717	163.597323229083	391.555673118489	340.97425574339	304.569817182066	289.173773922043	268.966453770907	286.043559014223
AFAP1	AFAP1	60312	60312	actin filament associated protein 1	NM_001134647//NM_021638//NM_198595//NP_001128119//NP_940997//XM_006713909//XM_011513544//XM_017008535//XM_017008536//XP_006713972//XP_011511846//XP_016864024//XP_016864025	77.91216244219	77.0269149655252	77.7934008528752	41.4375121595882	46.793630454956	58.0450903959577	7.08091881983582	6.96118014262297	3.48015640716699	3.33743289113826	4.48277422951512	3.97282720853087
AFAP1-AS1	AFAP1-AS1	84740	84740	AFAP1 antisense RNA 1	NM_032654//NR_026892	0.091986024134817	0	0	0.104376604935991	0	0.0575844150753549	0.191376184319887	0.0411904150451063	0.112263109908612	0	0.0553428917224089	0.0968982245983139
AFAP1L1	AFAP1L1	134265	134265	actin filament associated protein 1 like 1	NM_001146337//NM_001323062//NM_001323063//NM_152406//NP_001139809//NP_001309991//NP_001309992//NP_689619//XM_011537558//XM_017009036//XP_011535860//XP_016864525	1.56376241029189	1.73949278680085	1.49065199239042	1.87877888884783	1.48081109034671	1.90028569748671	0.143532138239915	0	0	0	0.0553428917224089	0
AFAP1L2	AFAP1L2	84632	84632	actin filament associated protein 1 like 2	NM_001001936//NM_001287824//NM_001351064//NM_001351065//NM_001351066//NM_001351067//NM_001351068//NM_001351069//NM_001351070//NM_001351071//NM_001351072//NM_001351073//NM_001351074//NM_001351075//NM_001351076//NM_001351077//NM_001351078//NM_001351079//NM_001351080//NM_032550//NP_001001936//NP_001274753//NP_001337993//NP_001337994//NP_001337995//NP_001337996//NP_001337997//NP_001337998//NP_0013379…	0.827874217213353	0.869746393400426	0.931657495244014	9.55045935164313	10.9086416988874	11.516883015071	3.01417490303822	1.68880701684936	0.224526219817225	0	0.0553428917224089	0.0968982245983139
AFF1	AFF1	4299	4299	AF4/FMR2 family member 1	NM_001166693//NM_001313959//NM_001313960//NM_005935//NP_001160165//NP_001300888//NP_001300889//NP_005926//XM_005263007//XM_005263009//XM_005263011//XM_005263013//XM_011531973//XM_017008215//XM_017008216//XP_005263064//XP_005263066//XP_005263068//XP_005263070//XP_011530275//XP_016863704//XP_016863705	127.170678366384	124.482452555436	115.292615036447	30.2170271289693	33.3676099024791	47.3343891919417	62.8192325030029	119.616965290989	194.439706361717	211.48340573466	216.778106876675	154.310422672815
AFF2	AFF2	2334	2334	AF4/FMR2 family member 2	NM_001169122//NM_001169123//NM_001169124//NM_001169125//NM_001170628//NM_002025//NP_001162593//NP_001162594//NP_001162595//NP_001162596//NP_001164099//NP_002016	0.321951084471859	0.0543591495875266	0.0931657495244014	0	0.0987207393564472	0.172753245226065	0	0	0	0	0	0
AFF3	AFF3	3899	3899	AF4/FMR2 family member 3	NM_001025108//NM_002285//NP_001020279//NP_002276//XM_005263943//XM_005263945//XM_011511169//XM_011511170//XM_011511171//XM_011511172//XM_011511173//XM_011511174//XM_011511175//XM_011511176//XM_011511177//XM_011511178//XM_011511179//XM_017004085//XM_017004086//XM_017004087//XP_005264000//XP_005264002//XP_011509471//XP_011509472//XP_011509473//XP_011509474//XP_011509475//XP_011509476//XP_011509477/…	90.5142477486599	89.3664419218938	89.3459537939009	27.3466704932295	34.7497002534694	45.3189346643043	2.44004635007856	0.823808300902127	0	0.0422459859637754	0.885486267558542	0
AFF4	AFF4	27125	27125	AF4/FMR2 family member 4	NM_014423//NP_055238//XM_005271963//XM_005271964//XM_006714587//XP_005272020//XP_005272021//XP_006714650	222.422206357987	222.763795009684	195.461742502194	38.6193438263165	53.4572803615161	82.5184668029836	88.3201090636278	159.818810375013	282.229458310252	355.964677730771	373.509176234537	295.830279698652
AFG3L1P	AFG3L1P	172	172	AFG3 like matrix AAA peptidase subunit 1, pseudogene	NM_001031805//NM_001132//NR_003226//NR_003227//NR_003228	46.5449282122174	43.4873196700213	47.7940295060179	50.1529586717435	51.5815863137436	49.5801813798806	29.8068407078224	30.4809071333787	27.2799357077928	27.4176448904902	31.3794196066058	33.2360910372217
AFG3L2	AFG3L2	10939	10939	AFG3 like matrix AAA peptidase subunit 2	NM_006796//NP_006787//XM_011525601//XP_011523903	308.245166875772	305.9332938786	321.421835859185	325.446254190419	325.92652098531	319.017659517466	222.905410686588	172.752600699176	128.934181730041	129.990898810537	156.620383574417	147.043055827941
AFM	AFM	173	173	afamin	NM_001133//NP_001124//XM_017007842//XM_017007843//XM_017007844//XP_016863331//XP_016863332//XP_016863333	0	0	0	0	0	0	0	0	0	0	0	0
AFMID	AFMID	125061	125061	arylformamidase	NM_001010982//NM_001145526//NP_001010982//NP_001138998//NR_027083//XM_011524326//XM_011524327//XM_011524328//XM_011524329//XM_011524330//XM_011524331//XM_011524332//XM_011524333//XM_011524334//XM_011524335//XM_011524336//XM_011524337//XP_011522628//XP_011522629//XP_011522630//XP_011522631//XP_011522632//XP_011522633//XP_011522634//XP_011522635//XP_011522636//XP_011522637//XP_011522638//XP_0115226…	14.2118407288292	13.9703014439943	14.627022675331	37.5233894744886	33.2688891631227	30.1166490844106	34.0171167628599	29.0804330218451	40.0779302373746	58.679674503684	44.7723994034288	62.354007529015
AFP	AFP	174	174	alpha fetoprotein	NM_001134//NM_001354717//NP_001125//NP_001341646	0.0459930120674085	0.0543591495875266	0.139748624286602	0.0521883024679953	0	0.11516883015071	0.0956880921599434	1.23571245135319	0.505183994588756	0.295721901746428	0	1.06588047058145
AFTPH	AFTPH	54812	54812	aftiphilin	NM_001002243//NM_017657//NM_203437//NP_001002243//NP_060127//NP_982261//XM_005264380//XP_005264437//XR_244940//XR_244941	81.5456103955153	83.0607805697407	73.5543592495149	44.203492190392	53.0623974040904	71.3470902783647	83.1051080409109	120.770296912252	128.878050175087	157.450789686991	160.106985752929	111.626754737258
AGA	AGA	175	175	aspartylglucosaminidase	NM_000027//NM_001171988//NP_000018//NP_001165459//NR_033655//XR_001741155	80.7177361783019	82.4084707746904	77.1878234809666	61.6343852147024	75.0277619108998	78.2572200874073	35.1175298226992	31.3459058493259	30.9284867798227	45.1609589952759	24.8489583833616	38.904637176223
AGAP1	AGAP1	116987	116987	ArfGAP with GTPase domain, ankyrin repeat and PH domain 1	NM_001037131//NM_001244888//NM_014914//NP_001032208//NP_001231817//NP_055729//XM_005246059//XM_006712234//XM_006712235//XM_006712237//XM_006712239//XM_011510547//XM_011510548//XM_011510549//XM_017003282//XP_005246116//XP_006712297//XP_006712298//XP_006712300//XP_006712302//XP_011508849//XP_011508850//XP_011508851//XP_016858771	99.0229549811305	102.19520122455	103.320816222561	74.7336491341692	74.0899148870136	92.2502329507186	78.5599236633136	103.058418442856	122.479052910296	120.06309210905	164.755788657611	105.570615699863
AGAP1-IT1	AGAP1-IT1	100506749	100506749	AGAP1 intronic transcript 1	NR_131900	0.59790915687631	0.434873196700213	0.558994497146408	0.626259629615943	0.493603696782236	0.691012980904259	2.39220230399859	1.48285494162383	1.7962097585378	1.39411753680459	1.93700121028431	2.03486271656459
AGAP11	AGAP11	119385	119385	ArfGAP with GTPase domain, ankyrin repeat and PH domain 11	NM_133447//NP_597704	5.70313349635865	6.68617539926578	5.40361347241528	5.89727817888347	6.36748768849084	8.29215577085111	1.14825710591932	0.659046640721701	0.44905243963445	0.506951831565305	1.16220072617059	0.532940235290727
AGAP2	AGAP2	116986	116986	ArfGAP with GTPase domain, ankyrin repeat and PH domain 2	NM_001122772//NM_014770//NP_001116244//NP_055585//XM_005268625//XM_005268626//XM_017018772//XP_005268682//XP_005268683//XP_016874261	0.551916144808902	0.271795747937633	0.372662998097606	0.313129814807972	0.394882957425789	0.287922075376775	6.74601049727601	16.640927678223	3.14336707744115	5.53422416125458	8.19074797491651	3.63368342243677
AGAP2-AS1	AGAP2-AS1	100130776	100130776	AGAP2 antisense RNA 1	NR_027032	3.12752482058378	3.04411237690149	2.98130398478084	8.08918688253927	5.42964066460459	3.80057139497342	10.9562865523135	11.1626024772238	12.0121527602215	12.9272717049153	12.6181793127092	8.47859465235247
AGAP3	AGAP3	116988	116988	ArfGAP with GTPase domain, ankyrin repeat and PH domain 3	NM_001042535//NM_001281300//NM_001308304//NM_001308305//NM_001350102//NM_001350103//NM_001350104//NM_031946//NP_001036000//NP_001268229//NP_001295233//NP_001295234//NP_001337031//NP_001337032//NP_001337033//NP_114152//XM_005249943//XM_011515780//XM_017011732//XM_017011733//XM_017011734//XM_017011735//XP_005250000//XP_011514082//XP_016867221//XP_016867222//XP_016867223//XP_016867224	78.3260995507967	68.9274016769838	85.1069121905407	117.058362435713	106.272875917215	89.6013498572522	51.9586340428493	49.963973449714	54.8966607453115	50.6951831565305	68.2377854937301	50.0963821173283
AGAP4	AGAP4	119016	119016	ArfGAP with GTPase domain, ankyrin repeat and PH domain 4	NM_001077686//NM_001276343//NM_001276344//NM_001291379//NM_133446//NP_001263272//NP_001278308//NP_597703//XM_011539269//XM_017015664//XM_017015665//XM_017015666//XM_017015667//XM_017015668//XM_017015669//XP_011537571//XP_016871153//XP_016871154//XP_016871155//XP_016871156//XP_016871157//XP_016871158	1.6097554223593	1.57641533803827	1.81673211572583	0.626259629615943	1.08592813292092	1.55477920703458	1.33963329023921	1.77118784693957	3.36789329725837	4.52032049812397	4.09537398745826	3.58523431013762
AGAP5	AGAP5	729092	729092	ArfGAP with GTPase domain, ankyrin repeat and PH domain 5	NM_001144000//NP_001137472//XM_016999453//XM_016999454//XM_016999455//XM_016999456//XM_016999457//XP_016854942//XP_016854943//XP_016854944//XP_016854945//XP_016854946	2.11567855510079	2.77231662896386	2.37572661287224	2.66160342586776	1.0365677632427	1.32444154673316	2.00944993535881	2.88332905315744	4.37826128643588	4.30909056830509	4.9808602550168	5.37785146520642
AGAP6	AGAP6	414189	414189	ArfGAP with GTPase domain, ankyrin repeat and PH domain 6	NM_001077665//NP_001071133//XM_005269841//XM_011539814//XM_011539815//XM_017016268//XM_017016269//XM_017016270//XM_017016271//XM_017016272//XM_017016273//XM_017016274//XP_005269898//XP_011538116//XP_011538117//XP_016871757//XP_016871758//XP_016871759//XP_016871760//XP_016871761//XP_016871762//XP_016871763	11.3142809685825	9.67592862657974	11.3196385672148	15.9174322527386	18.1152556719081	18.3694284090382	11.4825710591932	10.3799845913668	10.2159430016837	13.3074855785892	16.381495949833	11.6762360640968
AGAP7P	AGAP7P	653268	653268	ArfGAP with GTPase domain, ankyrin repeat and PH domain 7, pseudogene	NM_001077685//NR_126580	0.367944096539268	0.271795747937633	0.326080123335405	0.626259629615943	0.394882957425789	0.691012980904259	0.526284506879689	0.288332905315744	0.673578659451675	0.506951831565305	0.664114700668906	0.726736684487355
AGAP9	AGAP9	642517	642517	ArfGAP with GTPase domain, ankyrin repeat and PH domain 9	NM_001190810//NP_001177739	5.65714048429124	5.7077107066903	6.5216024667081	5.42758345667151	5.82452362203038	7.14046746934401	5.50206529919675	6.79641848244255	9.37396967736914	11.0684483225092	11.6773501534283	13.6626496683623
AGBL1	AGBL1	123624	123624	ATP/GTP binding protein like 1	NM_152336//NP_689549//XM_011521226//XM_011521227//XM_011521228//XM_011521230//XM_017021918//XM_017021919//XM_017021920//XM_017021921//XP_011519528//XP_011519529//XP_011519530//XP_011519532//XP_016877407//XP_016877408//XP_016877409//XP_016877410//XR_931750//XR_931751	0	0	0	0	0	0	0.526284506879689	0.288332905315744	0.729710214405981	0.633689789456631	0.608771808946497	0.48449112299157
AGBL1-AS1	AGBL1-AS1	727915	727915	AGBL1 antisense RNA 1	NR_046012	0	0	0	0	0	0	0	0	0	0	0	0
AGBL2	AGBL2	79841	79841	ATP/GTP binding protein like 2	NM_024783//NP_079059//XM_005253138//XM_005253139//XM_005253140//XM_005253141//XM_006718327//XM_006718328//XM_011520372//XM_011520373//XM_011520374//XM_011520375//XM_011520376//XM_011520377//XM_011520378//XM_011520379//XM_011520381//XM_017018331//XM_017018332//XM_017018333//XP_005253195//XP_005253196//XP_005253197//XP_005253198//XP_006718390//XP_006718391//XP_011518674//XP_011518675//XP_011518676/…	0.413937108606676	0.380514047112686	0.279497248573204	0.417506419743962	0.592324436138683	0.460675320602839	0.669816645119604	0.947379546037446	1.90847286844641	2.15454528415254	1.93700121028431	1.69571893047049
AGBL3	AGBL3	340351	340351	ATP/GTP binding protein like 3	NM_001345850//NM_001345851//NM_001345852//NM_001345853//NM_178563//NP_001332779//NP_001332780//NP_001332781//NP_001332782//NP_848658//NR_144293//XM_011516122//XM_017012136//XM_017012137//XM_017012138//XM_017012139//XM_017012140//XM_017012141//XM_017012142//XM_017012143//XP_011514424//XP_016867625//XP_016867626//XP_016867627//XP_016867628//XP_016867629//XP_016867630//XP_016867631//XP_016867632//XR…	2.80557373611192	3.37026727442665	3.12105260906745	3.49661626535568	3.99818994393611	3.33989607437058	0.956880921599434	1.44166452657872	2.52591997294378	1.68983943855102	2.54577301923081	2.03486271656459
AGBL4	AGBL4	84871	84871	ATP/GTP binding protein like 4	NM_001323573//NM_001323574//NM_001323575//NM_032785//NP_001310502//NP_001310503//NP_001310504//NP_116174//NR_136623//XM_011542308//XM_011542310//XM_017002595//XM_017002596//XM_017002597//XM_017002598//XP_011540610//XP_011540612//XP_016858084//XP_016858085//XP_016858086//XP_016858087	0.183972048269634	0.108718299175053	0.232914373811003	0.365318117275967	0.0493603696782236	0.23033766030142	0.765504737279548	0.45309456549617	1.62781509367488	1.09839563505816	0.608771808946497	1.25967691977808
AGBL4-IT1	AGBL4-IT1	100874313	100874313	AGBL4 intronic transcript 1	NR_046839	0	0	0	0	0	0	0.0478440460799717	0	0	0	0	0
AGBL5	AGBL5	60509	60509	ATP/GTP binding protein like 5	NM_001035507//NM_021831//NP_001030584//NP_068603//NR_104246//NR_138023//XM_005264477//XM_011533011//XM_011533012//XM_011533013//XP_005264534//XP_011531313//XP_011531314//XP_011531315//XR_001738873	13.3379734995485	13.0461959010064	12.8102905596052	21.3450157094101	23.7916981849038	21.1334803326552	35.9787226521387	36.9478022954604	59.8362375812904	37.0919756761948	29.0550181542646	38.5654933901289
AGBL5-AS1	AGBL5-AS1	100874031	100874031	AGBL5 antisense RNA 1	NR_046730	0.0459930120674085	0	0	0	0.0493603696782236	0	0.0478440460799717	0	0.112263109908612	0	0	0.048449112299157
AGER	AGER	177	177	advanced glycosylation end-product specific receptor	NM_001136//NM_001206929//NM_001206932//NM_001206934//NM_001206936//NM_001206940//NM_001206954//NM_001206966//NM_172197//NP_001127//NP_001193858//NP_001193861//NP_001193863//NP_001193865//NP_001193869//NP_001193883//NP_001193895//NP_751947//NR_038190//XM_017010328//XP_016865817//XR_001743189//XR_001743190	7.26689590665054	6.79489369844083	7.73275721052532	21.2406391044741	17.0786879086654	13.3595842974823	13.1092686259123	15.5287864720051	14.5380727331653	8.02673733311732	8.52280532525096	9.49602601063476
AGFG1	AGFG1	3267	3267	ArfGAP with FG repeats 1	NM_001135187//NM_001135188//NM_001135189//NM_004504//NP_001128659//NP_001128660//NP_001128661//NP_004495//XM_005246516//XM_006712478//XM_006712479//XM_006712480//XM_006712481//XM_017003954//XP_005246573//XP_006712541//XP_006712542//XP_006712543//XP_006712544//XP_016859443	197.723958877789	203.629374354875	175.850352227308	61.5300086097664	75.8175278257514	93.4019212522256	209.652609922436	193.553760296955	214.02961904077	199.612283678839	181.137284607444	185.511650993472
AGFG2	AGFG2	3268	3268	ArfGAP with FG repeats 2	NM_006076//NP_006067//XM_005250306//XM_017012112//XM_017012113//XM_017012114//XP_005250363//XP_016867601//XP_016867602//XP_016867603	16.2355332597952	16.416463175433	18.7263156544047	14.2474065737627	13.6234620311897	10.5955323738653	13.0614245798323	13.55164654984	14.2574149583938	12.6737957891326	10.957892561037	12.1122780747892
AGGF1	AGGF1	55109	55109	angiogenic factor with G-patch and FHA domains 1	NM_018046//NP_060516	41.6236759210047	39.845256647657	36.893636811663	25.6244565117857	27.7898881288399	37.6026230442068	64.8286824383617	84.5639220876033	78.0789929414399	78.619779878586	61.9840387290979	71.8984826519489
AGK	AGK	55750	55750	acylglycerol kinase	NM_018238//NP_060708//XM_005250023//XM_011516397//XP_005250080//XP_011514699	65.1261050874504	64.9048246075068	64.2377842970748	48.8482511100436	52.1739107498823	54.5324410763611	36.5050071590184	37.8128010114076	31.6581969942287	27.7978587641642	30.8813335811041	34.3988697324014
AGL	AGL	178	178	amylo-alpha-1, 6-glucosidase, 4-alpha-glucanotransferase	NM_000028//NM_000642//NM_000643//NM_000644//NM_000645//NM_000646//NP_000019//NP_000633//NP_000634//NP_000635//NP_000636//NP_000637//XM_005270557//XM_017000501//XP_005270614//XP_016855990	39.2780323055668	40.0083340964196	33.6794184530711	6.10603138875545	8.29254210594156	13.9354284482359	13.8747733631918	31.4282866794161	48.6099265904292	61.3411716194019	62.537467646322	58.7687732188774
AGMAT	AGMAT	79814	79814	agmatinase	NM_024758//NP_079034	0.091986024134817	0.217436598350107	0.232914373811003	0.208753209871981	0.148081109034671	0.287922075376775	10.8127544140736	6.83760889748765	2.07686753330933	2.2390372560801	1.49425807650504	5.66854613900137
AGMO	AGMO	392636	392636	alkylglycerol monooxygenase	NM_001004320//NP_001004320//XM_006715730//XM_006715731//XM_011515402//XM_017012204//XP_006715793//XP_006715794//XP_011513704//XP_016867693//XR_001744759	0	0	0	0	0	0	0	0	0	0	0	0
AGO1	AGO1	26523	26523	argonaute 1, RISC catalytic component	NM_001317122//NM_001317123//NM_012199//NP_001304051//NP_001304052//NP_036331//XM_011541236//XM_017001016//XM_017001017//XM_017001018//XM_017001019//XP_011539538//XP_016856505//XP_016856506//XP_016856507//XP_016856508	88.9044923263006	87.9531040326181	85.2932436895895	61.5300086097664	62.9344713397351	72.9018694853993	87.0761638655485	100.133898974654	133.649232346203	132.398920010472	100.613377151339	134.591633967058
AGO2	AGO2	27161	27161	argonaute 2, RISC catalytic component	NM_001164623//NM_012154//NP_001158095//NP_036286//XM_011516965//XM_011516966//XM_011516968//XM_017013317//XP_011515267//XP_011515268//XP_011515270//XP_016868806	56.7093838791147	51.5868329585628	50.7753334907988	5.89727817888347	6.56492916720374	7.83148045024827	57.1736350655662	69.9001343315455	81.4468862386983	78.619779878586	96.7393747307707	62.5962530905108
AGO3	AGO3	192669	192669	argonaute 3, RISC catalytic component	NM_024852//NM_177422//NP_079128//NP_803171//XM_005270575//XM_005270576//XM_011540879//XM_011540882//XM_017000523//XM_017000524//XM_017000525//XM_017000526//XM_017000527//XM_017000528//XP_005270632//XP_005270633//XP_011539181//XP_011539184//XP_016856012//XP_016856013//XP_016856014//XP_016856015//XP_016856016//XP_016856017	11.9121901254588	13.0461959010064	12.4842104362698	4.90570043199156	4.63987474975302	6.79496097889188	14.4010578700715	15.1992631516442	28.1219090321074	25.770051437903	22.1371566889635	24.4668017110743
AGO4	AGO4	192670	192670	argonaute 4, RISC catalytic component	NM_017629//NP_060099//NR_146062//XM_005270578//XM_005270579//XM_011540883//XM_011540884//XM_017000529//XP_005270635//XP_005270636//XP_011539185//XP_011539186//XP_016856018//XR_001737019//XR_001737020//XR_001737021//XR_001737022//XR_246243//XR_246244//XR_946567	48.7065997793856	49.3581078254742	47.4213665079203	44.9863167274119	48.3731622846591	62.3639215266094	15.7885352063907	19.1123525809293	32.8369596482691	34.8106924341509	17.3776680008364	35.9007922136753
AGPAT1	AGPAT1	10554	10554	1-acylglycerol-3-phosphate O-acyltransferase 1	NM_006411//NM_032741//NP_006402//NP_116130//XM_005248805//XM_005248806//XM_011514234//XP_005248862//XP_005248863//XP_011512536	55.1916144808902	57.5119802636032	63.1197953027819	117.632433762861	115.355183938009	95.244622534637	89.2291459391473	88.312249856708	79.7068080351148	66.0304760613809	77.2586768444828	62.7900495397074
AGPAT2	AGPAT2	10555	10555	1-acylglycerol-3-phosphate O-acyltransferase 2	NM_001012727//NM_006412//NP_001012745//NP_006403	18.8571349476375	17.340568718421	21.4747052653745	61.7909501221064	46.4481078672084	35.8175061768708	63.6325812863624	43.6618399478127	37.8326680392024	41.8657720901014	50.2513456839472	39.0015354008214
AGPAT3	AGPAT3	56894	56894	1-acylglycerol-3-phosphate O-acyltransferase 3	NM_001037553//NM_020132//NP_001032642//NP_064517//XM_005261160//XM_006724029//XM_006724030//XM_006724031//XM_011529660//XM_011529661//XM_011529662//XM_011529663//XM_011529664//XM_011529665//XM_017028408//XM_017028409//XM_017028410//XM_017028411//XM_017028412//XM_017028413//XM_017028414//XP_005261217//XP_006724092//XP_006724093//XP_006724094//XP_011527962//XP_011527963//XP_011527964//XP_011527965/…	91.1121569055362	91.3233713070447	96.7526308810908	79.6393495661608	73.7937526689443	80.0423369547433	85.0667139301897	98.4862823728493	83.3553591071447	87.9138967906166	95.1344308708208	89.9700015395345
AGPAT4	AGPAT4	56895	56895	1-acylglycerol-3-phosphate O-acyltransferase 4	NM_001012733//NM_001012734//NM_020133//NP_064518//XM_005267053//XM_006715514//XM_017011059//XP_005267110//XP_006715577//XP_016866548//XR_001743516	0.827874217213353	0.543591495875266	0.465828747622007	2.08753209871981	2.31993737487651	2.47612984824026	0.334908322559802	0.0411904150451063	0	0	0	0.290694673794942
AGPAT4-IT1	AGPAT4-IT1	79992	79992	AGPAT4 intronic transcript 1	NM_024929//NR_024277	0.137979036202225	0	0	0.0521883024679953	0	0.23033766030142	0	0	0	0	0	0
AGPAT5	AGPAT5	55326	55326	1-acylglycerol-3-phosphate O-acyltransferase 5	NM_018361//NP_060831//XM_011534751//XP_011533053	39.1400532693646	38.9755102542566	32.3285150849673	7.04542083317936	8.04574025755044	11.516883015071	40.3803748914961	45.721360700068	37.3836155995679	31.0085536974111	21.5837277717395	28.7303235934001
AGPS	AGPS	8540	8540	alkylglycerone phosphate synthase	NM_003659//NP_003650//XM_011512041//XM_011512042//XM_011512043//XP_011510343//XP_011510344//XP_011510345//XR_001739007	24.3762963957265	22.7221245275861	21.5678710148989	19.5184251230302	21.0768778526015	28.6194542924514	15.6928471142307	12.769028663983	12.6857314196732	5.9989300068561	21.1409846379602	16.7633928555083
AGR2	AGR2	10551	10551	anterior gradient 2, protein disulphide isomerase family member	NM_006408//NP_006399//XM_005249581//XP_005249638	534.254828175017	535.655060035487	555.22128429067	154.686128515138	160.075678866479	145.28547923512	382.704524593694	136.669797119663	136.624204758781	83.8582821380941	159.940957077762	227.226336683046
AGR3	AGR3	155465	155465	anterior gradient 3, protein disulphide isomerase family member	NM_176813//NP_789783//XM_005249627//XM_011515152//XP_005249684//XP_011513454	22.5365759130302	22.8852019763487	23.5243517549114	13.2036405244028	15.3017146002493	13.9930128633112	0.526284506879689	0.0823808300902127	0	0	0	0
AGRN	AGRN	375790	375790	agrin	NM_001305275//NM_198576//NP_001292204//NP_940978//XM_005244749//XM_011541429//XP_005244806//XP_011539731//XR_946650	99.758843174209	92.791068345908	102.808404600177	214.337358236057	177.697330841605	150.410492176827	139.274018138798	182.391157819731	140.104361165948	212.49730939779	275.552257885874	188.370148619122
AGRP	AGRP	181	181	agouti related neuropeptide	NM_001138//NP_001129	0	0	0	0	0	0	0	0	0	0.0422459859637754	0	0.0968982245983139
AGT	AGT	183	183	angiotensinogen	NM_000029//NP_000020	0.0459930120674085	0	0	0	0	0.0575844150753549	0	0	0.0561315549543062	0	0	0
AGTPBP1	AGTPBP1	23287	23287	ATP/GTP binding protein 1	NM_001286715//NM_001286717//NM_001330701//NM_015239//NP_001273644//NP_001273646//NP_001317630//NP_056054//XM_005251847//XM_005251848//XM_005251849//XM_011518418//XM_011518420//XM_011518421//XM_017014544//XM_017014545//XM_017014546//XM_017014547//XM_017014548//XM_017014549//XM_017014550//XP_005251904//XP_005251905//XP_005251906//XP_011516720//XP_011516722//XP_011516723//XP_016870033//XP_016870034/…	22.2146248285583	23.1026385746988	22.2200312615697	11.011731820747	13.1792187040857	16.5267271266269	20.1901874457481	22.7782995199438	17.6814398106065	12.7160417750964	11.234607019649	17.8292733260898
AGTR1	AGTR1	185	185	angiotensin II receptor type 1	NM_000685//NM_004835//NM_009585//NM_031850//NM_032049//NP_000676//NP_004826//NP_033611//NP_114038//NP_114438	0.91986024134817	0.380514047112686	0.512411622384208	2.45285021599578	3.75138809554499	4.20366230050091	3.44477131775796	0.411904150451063	0.0561315549543062	0	0	0.048449112299157
AGTR2	AGTR2	186	186	angiotensin II receptor type 2	NM_000686//NP_000677//XM_011537533//XP_011535835	0	0	0	0	0	0	0	0	0	0	0	0
AGTRAP	AGTRAP	57085	57085	angiotensin II receptor associated protein	NM_001040194//NM_001040195//NM_001040196//NM_001040197//NM_020350//NP_001035284//NP_001035285//NP_001035286//NP_001035287//NP_065083//XM_011541799//XM_011541800//XM_011541802//XP_011540101//XP_011540102//XP_011540104	12.6020853064699	10.0564426736924	14.1146110529468	23.6413010180019	20.0403100893588	15.5477920703458	45.9302842367729	35.7532802591523	26.1011730537524	21.7144367853805	12.728865096154	22.3350407699114
AGXT	AGXT	189	189	alanine-glyoxylate aminotransferase	NM_000030//NP_000021	0.59790915687631	0.597950645462793	0.65216024667081	4.17506419743962	3.3565051381192	2.47612984824026	0	0	0	0	0	0
AGXT2	AGXT2	64902	64902	alanine--glyoxylate aminotransferase 2	NM_001306173//NM_031900//NP_001293102//NP_114106//XM_005248337//XM_005248338//XM_017009748//XP_005248394//XP_005248395//XP_016865237	0.735888193078536	0.761028094225373	0.838491745719612	0.260941512339976	0.493603696782236	1.1516883015071	0.191376184319887	0.123571245135319	0.168394664862919	0.0844919719275508	0.49808602550168	0.048449112299157
AHCTF1	AHCTF1	25909	25909	AT-hook containing transcription factor 1	NM_001323342//NM_001323343//NM_015446//NM_175865//NP_001310271//NP_001310272//NP_056261//NR_136586//XM_006711758//XM_011544156//XM_011544157//XP_006711821//XP_011542458//XP_011542459//XR_426916//XR_949136	218.144856235718	225.155597591535	216.144538896611	67.6360399985219	77.495780394811	97.6631679678019	99.9462122610609	130.038140297401	121.861605805799	118.246514712607	124.576849267142	128.680842266561
AHCTF1P1	AHCTF1P1	285116	285116	AT-hook containing transcription factor 1 pseudogene 1	NR_077058	2.43762963957265	2.71795747937633	3.21421835859185	0.678447932083938	0.641684805816907	0.978935056281033	0.621972599039632	1.02976037612766	1.23489420899474	1.52085549469591	1.21754361789299	1.0174313582823
AHCY	AHCY	191	191	adenosylhomocysteinase	NM_000687//NM_001161766//NM_001322084//NM_001322085//NM_001322086//NP_000678//NP_001155238//NP_001309013//NP_001309014//NP_001309015//XM_005260317//XM_011528656//XM_011528657//XM_011528658//XM_011528659//XM_017027708//XM_017027709//XM_017027710//XP_005260374//XP_011526958//XP_011526959//XP_011526960//XP_011526961//XP_016883197//XP_016883198//XP_016883199	102.150479801714	102.738792720425	107.839355074495	90.7032696893758	93.9821438673377	75.0900772582628	566.617037725105	436.288876157766	269.319200670761	228.255062162278	243.508723578599	278.72774305705
AHCYL1	AHCYL1	10768	10768	adenosylhomocysteinase like 1	NM_001242673//NM_001242674//NM_001242675//NM_001242676//NM_006621//NP_001229602//NP_001229603//NP_001229604//NP_001229605//NP_006612//XM_011540535//XP_011538837//XR_001736934//XR_001736935//XR_946527	218.788758404662	225.590470788236	218.613431259008	150.772005830038	165.06107620398	177.014491941641	336.439332034361	451.611710554546	297.384978147914	320.309065577345	252.25290047074	305.471653046185
AHCYL2	AHCYL2	23382	23382	adenosylhomocysteinase like 2	NM_001130720//NM_001130722//NM_001130723//NM_015328//NP_001124192//NP_001124194//NP_001124195//NP_056143//XM_005250237//XM_011515987//XM_011515988//XM_017011904//XM_017011905//XM_017011906//XM_017011907//XP_005250294//XP_011514289//XP_011514290//XP_016867393//XP_016867394//XP_016867395//XP_016867396	48.0626976104419	47.4011784403232	51.5672423617562	29.4342025919493	32.0842402908453	42.1517918351598	19.8552791231883	24.7554394421089	32.9492227581777	41.0630983567897	54.2360338879607	40.0674158714028
AHDC1	AHDC1	27245	27245	AT-hook DNA binding motif containing 1	NM_001029882//NP_001025053//XM_005245848//XM_005245849//XM_005245850//XM_005245851//XM_005245852//XM_011541255//XM_011541256//XM_011541257//XP_005245905//XP_005245906//XP_005245907//XP_005245908//XP_005245909//XP_011539557//XP_011539558//XP_011539559//XR_946609	20.0529532613901	19.7323713002722	23.4311860053869	10.855166913343	9.97079467500116	10.5379479587899	19.5203708006285	25.9911518934621	25.483725949255	31.0085536974111	34.5893073265055	32.8484981388284
AHI1	AHI1	54806	54806	Abelson helper integration site 1	NM_001134830//NM_001134831//NM_001134832//NM_001350503//NM_001350504//NM_017651//NP_001128302//NP_001128303//NP_001128304//NP_001337432//NP_001337433//NP_060121//XM_011535910//XM_011535911//XM_017010977//XM_017010978//XM_017010979//XM_017010980//XM_017010981//XM_017010982//XM_017010983//XM_017010984//XP_011534212//XP_011534213//XP_016866466//XP_016866467//XP_016866468//XP_016866469//XP_016866470/…	34.3567800143541	31.691384209528	34.0520814511687	15.7086790428666	16.5850842118831	19.2331946351685	24.9267480076653	35.2178048635659	72.7464952207809	74.1417053664258	77.2033339527603	84.0592098390373
AHNAK	AHNAK	79026	79026	AHNAK nucleoprotein	NM_001346445//NM_001346446//NM_001620//NM_024060//NP_001333374//NP_001333375//NP_001611//NP_076965//XM_005274240//XM_005274241//XM_005274245//XM_017018270//XM_017018271//XM_017018272//XM_017018273//XP_005274297//XP_005274298//XP_005274302//XP_016873759//XP_016873760//XP_016873761//XP_016873762	2087.11689460693	2114.35348235644	2120.77853929871	1325.58288268708	1446.25883157195	1906.90790522038	712.350002084699	1073.91650105601	3162.78859545534	2913.07196213213	5499.64452202266	3138.77574030088
AHNAK2	AHNAK2	113146	113146	AHNAK nucleoprotein 2	NM_001350929//NM_138420//NP_001337858//NP_612429//XM_005267299//XP_005267356	5.65714048429124	5.21847836040256	4.79803610050667	3.13129814807972	3.3565051381192	3.45506490452129	0.813348783359519	0.45309456549617	0.44905243963445	0.337967887710203	0.719457592391315	0.339143786094099
AHR	AHR	196	196	aryl hydrocarbon receptor	NM_001621//NP_001612	79.4759248524819	85.7243788995295	76.7219947333445	20.2490613575822	24.4333829907207	33.5717139889319	12.6786722111925	13.8399794551557	12.7418629746275	5.95668402089233	7.19457592391315	29.0694673794942
AHRR	AHRR	57491	57491	aryl-hydrocarbon receptor repressor	NM_001242412//NM_020731//NP_001229341//NP_065782	40.1059065227802	35.1160106335422	35.9153964416567	52.5014322828032	50.3475770717881	54.0141813406829	7.79857951103539	5.10761146559319	2.750446192761	2.45026718589897	2.04768699372913	2.32555739035953
AHSA1	AHSA1	10598	10598	activator of HSP90 ATPase activity 1	NM_001321441//NM_012111//NP_001308370//NP_036243	199.011763215677	205.151430543326	218.613431259008	204.056262649862	201.587749765865	180.930232166765	359.069565830188	281.948390983753	121.075764036439	136.581272620886	170.788163855354	136.432700234426
AHSA2	AHSA2	130872	130872	activator of HSP90 ATPase homolog 2	NM_001321300//NM_001321301//NM_001321302//NM_001321303//NM_001321304//NM_001321305//NM_152392//NP_001308229//NP_001308230//NP_001308231//NP_001308232//NP_001308233//NP_001308234//NP_689605//XM_011532541//XM_011532543//XM_011532545//XM_017003377//XM_017003378//XP_011530843//XP_011530845//XP_011530847//XP_016858866//XP_016858867	40.1518995348476	38.8667919550815	39.222780549773	37.0536947522766	38.9453316761184	38.9270645909399	36.9834476198181	37.0301831255506	80.3803866945665	67.5513315560768	62.9802107801013	68.4585956787088
AHSG	AHSG	197	197	alpha 2-HS glycoprotein	NM_001354571//NM_001354572//NM_001354573//NM_001622//NP_001341500//NP_001341501//NP_001341502//NP_001613//XM_017005840//XP_016861329	0	0.108718299175053	0	0.0521883024679953	0	0	0	0	0	0	0	0
AHSP	AHSP	51327	51327	alpha hemoglobin stabilizing protein	NM_001318221//NM_001318222//NM_016633//NP_001305150//NP_001305151//NP_057717	0	0	0	0	0	0.11516883015071	0	0	0	0	0	0
AICDA	AICDA	57379	57379	activation induced cytidine deaminase	NM_001330343//NM_020661//NP_001317272//NP_065712//XM_011520772//XM_011520773//XP_011519074//XP_011519075	0.0459930120674085	0	0	0	0	0	0	0	0	0	0	0
AIDA	AIDA	64853	64853	axin interactor, dorsalization associated	NM_022831//NP_073742//XR_921909	6.62299373770682	6.63181624967825	5.86944222003729	2.03534379625182	2.56673922326763	3.570233734672	7.98995569535528	9.39141463028425	7.01644436928828	8.99839501028416	5.36826049707366	7.41271418177102
AIF1	AIF1	199	199	allograft inflammatory factor 1	NM_001318970//NM_001623//NM_004847//NM_032955//NP_001305899//NP_001614//NP_116573//XM_005248870//XM_017010332//XP_005248927//XP_016865821	0	0	0	0	0	0	0	0	0	0	0	0
AIF1L	AIF1L	83543	83543	allograft inflammatory factor 1 like	NM_001002260//NM_001185095//NM_001185096//NM_031426//NP_001172024//NP_001172025//NP_113614//NR_033701//XM_017015177//XP_016870666	231.298857686997	234.994603666878	246.842653364901	141.117169873459	146.452216835289	127.664648222062	96.6928171276229	54.9480136701719	37.215220934705	35.0641683499336	19.5360407780103	33.6236839356149
AIFM1	AIFM1	9131	9131	apoptosis inducing factor mitochondria associated 1	NM_001130846//NM_001130847//NM_004208//NM_145812//NM_145813//NP_001124318//NP_001124319//NP_004199//NP_665811//NR_132647	101.87452172931	104.423926357639	110.774076184513	77.9171355847169	77.6438615038457	70.5409084673098	135.63787063672	123.612435550364	84.9831742008196	91.3358216536824	129.059623496657	101.016399143742
AIFM2	AIFM2	84883	84883	apoptosis inducing factor, mitochondria associated 2	NM_001198696//NM_032797//NP_001185625//NP_116186	9.79651157035801	8.153872438129	10.3879810719708	18.7877888884783	16.4863634725267	15.7205453155719	3.39692727167799	1.64761660180425	1.96460442340072	1.47860950873214	1.8816583185619	2.27710827806038
AIFM3	AIFM3	150209	150209	apoptosis inducing factor, mitochondria associated 3	NM_001018060//NM_001146288//NM_144704//NP_001018070//NP_001139760//NP_653305//NR_027464	1.97769951889857	2.98975322731396	2.79497248573204	4.22725249990762	4.44243327104012	3.51264931959665	0.526284506879689	0.123571245135319	0.0561315549543062	0.0844919719275508	0	0
AIG1	AIG1	51390	51390	androgen induced 1	NM_001286587//NM_001286588//NM_001286589//NM_016108//NP_001273516//NP_001273517//NP_001273518//NP_057192//XM_011535881//XM_011535882//XM_011535883//XM_011535884//XM_011535885//XM_017010927//XM_017010928//XP_011534183//XP_011534184//XP_011534185//XP_011534186//XP_011534187//XP_016866416//XP_016866417//XR_001743460//XR_942467	19.2710720562442	19.8410895994472	18.4002355310693	16.3871269749505	17.7203727144823	15.893298560798	60.7140944754841	51.0761146559319	64.5512881974522	62.6507971842789	50.5834030342817	67.0051223097341
AIM1	NA	NA	NA	NA	NA	227.159486600931	223.035590757622	219.032677131868	57.6158859246668	66.241616108176	86.7797135185598	76.8853820505146	68.8703739554178	258.373547454671	159.985548844817	26.6199309184787	156.87822562467
AIM1L	NA	NA	NA	NA	NA	2.20766457923561	1.95692938515096	1.90989786525023	0.730636234551934	0.493603696782236	0.345506490452129	10.2864699071939	7.00237055766808	3.31176174230407	2.32352922800765	3.43125928678935	3.8274798716334
AIM2	AIM2	9447	9447	absent in melanoma 2	NM_001348247//NM_004833//NP_001335176//NP_004824//XM_005245616//XM_017002848//XP_005245673//XP_016858337//XR_001737544//XR_001737545//XR_001737546//XR_001737547	0	0	0	0	0	0	0	0	0	0	0	0
AIMP1	AIMP1	9255	9255	aminoacyl tRNA synthetase complex interacting multifunctional protein 1	NM_001142415//NM_001142416//NM_004757//NP_001135887//NP_001135888//NP_004748//XM_017008835//XM_017008836//XP_016864324//XP_016864325	61.9525872547992	61.6976347818427	58.7410050751351	74.7336491341692	72.7571849057016	75.6659214090163	81.143502151632	78.7560735662433	44.4000599688562	47.5689801952111	50.8601174928937	49.7572383312342
AIMP2	AIMP2	7965	7965	aminoacyl tRNA synthetase complex interacting multifunctional protein 2	NM_001326606//NM_001326607//NM_001326609//NM_001326610//NM_001326611//NM_006303//NM_018570//NP_001313535//NP_001313536//NP_001313538//NP_001313539//NP_001313540//NP_006294//XM_005249847//XM_005249848//XM_005249850//XM_006715772//XM_011515519//XP_005249904//XP_005249905//XP_005249907//XP_006715835//XP_011513821	59.1930065307547	59.8494236958668	58.0422619537021	84.0231669734724	83.5671058652325	67.9496097889188	53.0112030566087	40.65493964952	13.3593100791249	15.0818169890678	20.6982415041809	19.4765431442611
AIP	AIP	9049	9049	aryl hydrocarbon receptor interacting protein	NM_001302959//NM_001302960//NM_003977//NP_001289888//NP_001289889//NP_003968	42.221585077881	36.0401161765302	40.5736839178768	74.0552012020853	62.7370298610222	50.0408567004834	76.7418499122746	68.4584698049667	63.8777095380005	53.610156188031	62.26075318771	53.1486761921752
AIPL1	AIPL1	23746	23746	aryl hydrocarbon receptor interacting protein like 1	NM_001033054//NM_001033055//NM_001285399//NM_001285400//NM_001285401//NM_001285402//NM_001285403//NM_014336//NP_001028226//NP_001028227//NP_001272328//NP_001272329//NP_001272330//NP_001272331//NP_001272332//NP_055151	0	0	0	0	0	0	0	0	0	0	0	0
AIRE	AIRE	326	326	autoimmune regulator	NM_000383//NM_000658//NM_000659//NP_000374	0	0	0	0	0	0	0	0	0	0	0	0
AIRN	AIRN	100271873	100271873	antisense of IGF2R non-protein coding RNA	NR_047511//NR_047514	0	0	0	0	0	0	0	0	0	0	0	0
AJAP1	AJAP1	55966	55966	adherens junctions associated protein 1	NM_001042478//NM_018836//NP_001035943//NP_061324//XM_011541786//XM_011541787//XP_011540088//XP_011540089	0	0.0543591495875266	0.0465828747622007	0.626259629615943	0.493603696782236	0.691012980904259	0	0	0	0	0	0
AJUBA	AJUBA	84962	84962	ajuba LIM protein	NM_001289097//NM_032876//NM_198086//NP_001276026//NP_116265//NP_932352	81.3616383472456	82.2453933259278	76.3493317352469	107.925409503814	106.914560723032	122.251713204978	43.4423938406143	45.1446948894366	56.5806073939407	68.1427753595697	60.2130661939808	136.77184402052
AK1	AK1	203	203	adenylate kinase 1	NM_000476//NM_001318121//NM_001318122//NP_000467//NP_001305050//NP_001305051//XM_017014427//XM_017014428//XP_016869916//XP_016869917	40.9337807399936	38.5949962071439	42.6233304074136	45.4038231471559	43.042242359411	32.7079477628016	68.1299216178797	48.3163568479097	24.0243055204431	25.5588215080841	28.7783036956526	23.9338614757835
AK2	AK2	204	204	adenylate kinase 2	NM_001199199//NM_001319139//NM_001319140//NM_001319141//NM_001319142//NM_001319143//NM_001625//NM_013411//NP_001186128//NP_001306068//NP_001306069//NP_001306070//NP_001306071//NP_001306072//NP_001616//NP_037543//NR_134976//XR_001737035//XR_001737036//XR_246248	123.675209449261	119.046537596683	123.677532493643	120.607167003537	122.463077171673	126.455375505479	210.274582521476	178.10735465504	119.111159613038	119.851862179231	114.504442973664	133.138160598083
AK3	AK3	50808	50808	adenylate kinase 3	NM_001199852//NM_001199853//NM_001199854//NM_001199855//NM_001199856//NM_016282//NP_001186781//NP_001186782//NP_001186784//NP_001186785//NP_057366	21.0647995268731	21.0369908903728	16.024508918197	11.011731820747	14.2157864673284	16.0084673909487	46.8871651583723	24.9613915173344	34.0718538572639	41.0208523708259	25.6791017591977	49.4180945451401
AK4	AK4	205	205	adenylate kinase 4	NM_001005353//NM_001330616//NM_013410//NM_203464//NP_001005353//NP_001317545//NP_037542//NP_982289//XM_017000612//XM_017000613//XP_016856101//XP_016856102	68.115650871832	69.362274873684	67.4520026556666	29.0166961722054	32.9233665753751	40.7697658733513	118.22263786361	95.8912862250076	88.6878568278038	134.257743392878	115.057871890888	103.4388547587
AK5	AK5	26289	26289	adenylate kinase 5	NM_012093//NM_174858//NP_036225//NP_777283//XM_005270739//XM_006710572//XM_017001008//XM_017001009//XM_017001010//XM_017001011//XM_017001012//XP_005270796//XP_006710635//XP_016856497//XP_016856498//XP_016856499//XP_016856500//XP_016856501	0	0	0.0465828747622007	0	0.0493603696782236	0.0575844150753549	0	0	0	0	0	0
AK6	AK6	102157402	102157402	adenylate kinase 6	NM_001015891//NM_016283//NP_001015891//NP_057367	23.5484221785131	24.3528990152119	21.4281223906123	18.8399771909463	24.72954520879	23.2641036904434	38.992897555177	37.9363722565429	19.9267020087787	22.010158687127	23.2440145234117	19.5249922565603
AK7	AK7	122481	122481	adenylate kinase 7	NM_001350888//NM_001350890//NM_001350891//NM_001350892//NM_152327//NP_001337817//NP_001337819//NP_001337820//NP_001337821//NP_689540//XM_006720021//XM_006720022//XM_011536403//XM_017020956//XM_017020957//XM_017020958//XM_017020959//XM_017020960//XP_006720084//XP_006720085//XP_011534705//XP_016876445//XP_016876446//XP_016876447//XP_016876448//XP_016876449	0.321951084471859	0.48923234628774	0.186331499048803	0.469694722211957	0.542964066460459	0.460675320602839	0.191376184319887	0.0823808300902127	0.224526219817225	0.0422459859637754	0.0553428917224089	0
AK8	AK8	158067	158067	adenylate kinase 8	NM_001317958//NM_001317959//NM_152572//NP_001304887//NP_001304888//NP_689785//XM_005272169//XM_006716965//XM_011518277//XM_011518278//XM_017014308//XP_005272226//XP_006717028//XP_011516579//XP_011516580//XP_016869797//XR_929719	0.505923132741493	0.48923234628774	0.558994497146408	0.626259629615943	0.839126284529801	0.403090905527484	0.334908322559802	0.247142490270638	0.168394664862919	0.295721901746428	0.276714458612044	0.339143786094099
AK9	AK9	221264	221264	adenylate kinase 9	NM_001001706//NM_001145128//NM_001329602//NM_001329603//NM_145025//NM_173559//NP_001138600//NP_001316531//NP_001316532//NP_659462//NR_138057//XM_006715376//XM_011535550//XM_011535552//XM_011535553//XM_011535554//XM_011535555//XM_011535556//XM_011535558//XM_011535559//XM_017010384//XM_017010385//XM_017010386//XM_017010387//XM_017010388//XM_017010389//XP_006715439//XP_011533852//XP_011533854//XP_01…	4.46132217053862	4.45745026617718	4.05271010431146	5.37539515420351	6.02196510074328	5.18259735678194	7.2722950041557	8.40284466920169	20.3196228934588	15.2508009329229	16.8242390836123	15.4552668234311
AKAP1	AKAP1	8165	8165	A-kinase anchoring protein 1	NM_001242902//NM_001242903//NM_003488//NM_139275//NP_001229831//NP_001229832//NP_003479//XM_005257707//XM_005257709//XM_017025189//XM_017025190//XM_017025191//XP_005257764//XP_005257766//XP_016880678//XP_016880679//XP_016880680//XR_001752655	172.519788264849	173.296968885035	180.97446845115	155.625517959562	158.594867776132	161.351531041144	87.6024483724282	74.1427470811914	51.9216883327333	43.9358254023264	38.850709989131	54.7474968980474
AKAP10	AKAP10	11216	11216	A-kinase anchoring protein 10	NM_001330152//NM_007202//NP_001317081//NP_009133//XM_006721432//XM_017024071//XP_006721495//XP_016879560//XR_001752417//XR_001752418//XR_243536//XR_933969	39.8299484503758	40.5519255922949	38.1979573050046	36.7405649374687	38.1062053915886	42.7852204009887	42.341980780775	52.9708737480068	61.6885788947825	61.9748614088585	65.0832406655528	54.5052513365516
AKAP11	AKAP11	11215	11215	A-kinase anchoring protein 11	NM_016248//NM_144490//NP_057332//XM_005266247//XM_005266248//XM_005266249//XM_005266250//XM_011534903//XM_011534904//XM_011534905//XM_011534906//XM_017020381//XM_017020382//XM_017020383//XP_005266304//XP_005266305//XP_005266306//XP_005266307//XP_011533205//XP_011533206//XP_011533207//XP_011533208//XP_016875870//XP_016875871//XP_016875872	87.0647718436043	94.1500470855961	76.3493317352469	12.5773808947869	12.1920113105212	22.6306751246145	62.1972599039632	129.87337863722	197.863731213929	260.235273536856	282.857519593232	202.420391185878
AKAP12	AKAP12	9590	9590	A-kinase anchoring protein 12	NM_005100//NM_144497//NP_005091//NP_653080//XM_005267235//XM_017011517//XM_017011518//XP_005267292//XP_016867006//XP_016867007	1.24181132582003	1.19590129092559	1.16457186905502	0	0.394882957425789	0.345506490452129	0.0956880921599434	0.0411904150451063	0.0561315549543062	0	0	0
AKAP13	AKAP13	11214	11214	A-kinase anchoring protein 13	NM_001270546//NM_006738//NM_007200//NM_144767//NP_001257475//NP_006729//NP_009131	83.8912540109531	86.702843592105	89.6254510424741	45.5603880545599	47.5833963698075	64.7248825446989	17.7979851417495	30.8104304537395	49.2835052498809	45.1187130093121	56.2837208816898	54.941293347244
AKAP14	AKAP14	158798	158798	A-kinase anchoring protein 14	NM_001008534//NM_001008535//NM_178813//NP_001008534//NP_001008535//NP_848928	0.137979036202225	0	0	0.104376604935991	0	0	0	0	0	0	0.0553428917224089	0.048449112299157
AKAP17A	AKAP17A	8227	8227	A-kinase anchoring protein 17A	NM_005088//NP_005079//NR_027383	51.2362154430931	52.7283750999008	48.1666925041155	67.2707218812459	68.4134723740179	58.3905968864099	48.8966150937311	39.0897038778059	52.5952669921849	48.0336860408126	43.6655415689806	45.0092253259168
AKAP2	AKAP2	11217	11217	A-kinase anchoring protein 2	NM_001004065//NM_001136562//NM_001198656//NP_001004065//NP_001130034//NP_001185585	0	0	0	0	0	0	0	0	0	0	0	0
AKAP3	AKAP3	10566	10566	A-kinase anchoring protein 3	NM_001278309//NM_006422//NP_001265238//NP_006413//XM_005253664//XM_011520908//XM_011520909//XM_011520910//XP_005253721//XP_011519210//XP_011519211//XP_011519212	2.85156674817933	2.88103492813891	2.56205811192104	8.76763481462321	10.4150380021052	9.55901290250891	2.00944993535881	0.864998715947233	0.561315549543062	0.337967887710203	0.332057350334453	0.532940235290727
AKAP4	AKAP4	8852	8852	A-kinase anchoring protein 4	NM_003886//NM_139289//NP_003877//NP_647450	0	0	0	0	0	0	0	0	0	0	0	0
AKAP5	AKAP5	9495	9495	A-kinase anchoring protein 5	NM_004857//NP_004848	11.1763019323803	10.3825975712176	10.0619009486353	1.20033095676389	0.888486654208025	1.84270128241136	2.39220230399859	4.16023191955574	3.14336707744115	6.16791395071121	16.5475246250002	12.7905656469774
AKAP6	AKAP6	9472	9472	A-kinase anchoring protein 6	NM_004274//NP_004265//XM_011537378//XM_011537379//XM_011537383//XM_017021808//XM_017021809//XM_017021810//XM_017021811//XP_011535680//XP_011535681//XP_011535685//XP_016877297//XP_016877298//XP_016877299//XP_016877300	1.33379734995485	1.19590129092559	1.25773761857942	0.730636234551934	1.33272998131204	1.66994803718529	2.44004635007856	1.68880701684936	9.37396967736914	15.7577527644882	24.9596441668064	44.137141304532
AKAP7	AKAP7	9465	9465	A-kinase anchoring protein 7	NM_004842//NM_016377//NM_138633//NP_004833//NP_057461//NP_619539//XM_005267228//XM_005267229//XM_006715614//XM_011536262//XM_017011506//XM_017011507//XM_017011508//XM_017011509//XM_017011510//XM_017011511//XP_005267285//XP_005267286//XP_006715677//XP_011534564//XP_016866995//XP_016866996//XP_016866997//XP_016866998//XP_016866999//XP_016867000//XR_001743752//XR_001743753//XR_001743754//XR_00174375…	1.42578337408966	2.66359832978881	1.67698349143922	1.30470756169988	1.0365677632427	1.84270128241136	1.24394519807926	0.864998715947233	1.12263109908612	1.09839563505816	0.276714458612044	1.3565751443764
AKAP8	AKAP8	10270	10270	A-kinase anchoring protein 8	NM_005858//NP_005849//XM_011527624//XM_017026141//XP_011525926//XP_016881630//XR_001753582	91.2961289538058	93.6608147393084	90.5571085377182	113.092051448146	105.088227044938	106.876674379859	64.1588657932421	60.5087197012612	51.6410305579617	52.1315466792988	54.1806909962383	54.0692093258592
AKAP8L	AKAP8L	26993	26993	A-kinase anchoring protein 8 like	NM_001291478//NM_014371//NP_001278407//NP_055186//NR_111971//XM_005259854//XM_011527916//XP_005259911//XP_011526218//XR_001753656//XR_001753657//XR_001753658//XR_244065//XR_936170	146.671715482966	152.640492041775	156.518459200994	273.675458142167	253.860381255104	230.164907056194	149.273423769512	191.494239544699	224.750746037042	191.627792331685	202.831698162628	170.492426180733
AKAP9	AKAP9	10142	10142	A-kinase anchoring protein 9	NM_005751//NM_147166//NM_147171//NM_147185//NP_005742//NP_671714//XM_017011642//XM_017011643//XM_017011644//XM_017011645//XM_017011646//XM_017011647//XM_017011648//XM_017011649//XM_017011650//XM_017011651//XM_017011652//XM_017011653//XM_017011654//XM_017011655//XM_017011656//XM_017011657//XM_017011658//XM_017011659//XM_017011660//XP_016867131//XP_016867132//XP_016867133//XP_016867134//XP_01686713…	216.535100813359	215.099154917843	208.551530310372	94.0955093497955	103.854217802982	140.045297463263	86.5020353125889	126.166241283161	325.506887180022	327.913343050825	360.614282463216	469.181203505036
AKIP1	AKIP1	56672	56672	A-kinase interacting protein 1	NM_001206645//NM_001206646//NM_001206647//NM_001206648//NM_020642//NM_182901//NP_001193575//NP_001193576//NP_001193577//NP_065693//NR_045417//NR_045418//XM_017018011//XM_017018012//XP_016873500//XP_016873501	16.8794354287389	17.1774912696584	18.3070697815449	20.5621911723901	21.7185626584184	17.0449868623051	9.61665326207432	8.85593923469786	5.61315549543062	5.61871613318213	7.58197616597001	6.15303726199293
AKIRIN1	AKIRIN1	79647	79647	akirin 1	NM_001136275//NM_024595//NP_001129747//NP_078871	56.9393489394517	60.3930151917421	57.6230160808423	31.5739229931371	31.6893573334195	33.5141295738566	59.5658373695648	68.6644218801923	43.1651657598615	53.7791401318861	55.0108343720744	48.8851543098494
AKIRIN2	AKIRIN2	55122	55122	akirin 2	NM_018064//NP_060534	38.5881371245557	40.3344889939448	36.5675566883275	52.5014322828032	59.2324436138683	56.4327267738478	47.7005139417318	41.9730329309634	24.5294895150318	25.3053455923015	29.5531041797663	26.550113539938
AKNA	AKNA	80709	80709	AT-hook transcription factor	NM_001317950//NM_001317952//NM_030767//NP_001304879//NP_001304881//NP_110394//XM_005252244//XM_005252245//XM_005252247//XM_005252248//XM_006717294//XM_006717295//XM_011519063//XM_011519064//XM_011519065//XM_011519066//XM_017015172//XP_005252301//XP_005252302//XP_005252304//XP_005252305//XP_006717357//XP_006717358//XP_011517365//XP_011517366//XP_011517367//XP_011517368//XP_016870661//XR_929844	6.53100771357201	7.39284434390362	7.08059696385451	13.2036405244028	12.0932905711648	12.3230648261259	7.6072033267155	6.79641848244255	4.88344528102464	5.11176430161682	3.59728796195658	8.57549287695078
AKNAD1	AKNAD1	254268	254268	AKNA domain containing 1	NM_152763//NP_689976//NR_049760	0.0459930120674085	0.16307744876258	0	0.104376604935991	0.0493603696782236	0.0575844150753549	0.239220230399859	0.247142490270638	0	0	0.0553428917224089	0.193796449196628
AKR1A1	AKR1A1	10327	10327	aldo-keto reductase family 1 member A1	NM_001202413//NM_001202414//NM_006066//NM_153326//NP_001189342//NP_001189343//NP_006057//NP_697021//XM_011540491//XM_011540492//XP_011538793//XP_011538794//XR_001736908//XR_001736909	90.6062337727947	88.8228504260185	88.5540449229435	125.147549318253	127.645915987886	104.803635437146	234.818578160501	178.766401295762	155.989591218017	187.149717819525	219.711280137963	174.12610960317
AKR1B1	AKR1B1	231	231	aldo-keto reductase family 1 member B	NM_001346142//NM_001628//NP_001333071//NP_001619//NR_144376//XM_005250234//XP_005250291	0	0	0.0931657495244014	0.0521883024679953	0.148081109034671	0	0	0.0411904150451063	0	0	0	0
AKR1B10	AKR1B10	57016	57016	aldo-keto reductase family 1 member B10	NM_020299//NP_064695//XM_011516416//XM_011516417//XP_011514718//XP_011514719//XR_927491	0.689895181011127	0.706668944637846	0.745325996195211	0.0521883024679953	0.246801848391118	0	0.0956880921599434	0	0	0	0	0.048449112299157
AKR1B15	AKR1B15	441282	441282	aldo-keto reductase family 1 member B15	NM_001080538//NP_001074007//XM_011516241//XM_017012224//XP_011514543//XP_016867713	0	0.0543591495875266	0	0	0	0	0.0478440460799717	0	0	0	0	0
AKR1C1	AKR1C1	1645	1645	aldo-keto reductase family 1 member C1	NM_001353//NP_001344//XM_017015791//XP_016871280	0	0	0	0.0521883024679953	0	0.0575844150753549	0	0.0823808300902127	0	0	0	0
AKR1C2	AKR1C2	1646	1646	aldo-keto reductase family 1 member C2	NM_001135241//NM_001321027//NM_001354//NM_205845//NP_001128713//NP_001307956//NP_001345//NP_995317	0	0	0	0	0	0	0.0478440460799717	0.45309456549617	0	0	0	0
AKR1C3	AKR1C3	8644	8644	aldo-keto reductase family 1 member C3	NM_001253908//NM_001253909//NM_003739//NP_001240837//NP_001240838//NP_003730	0	0	0.0931657495244014	0.469694722211957	0.789765914851577	0.575844150753549	0.478440460799717	0.247142490270638	0	0	0	0.048449112299157
AKR1C4	AKR1C4	1109	1109	aldo-keto reductase family 1 member C4	NM_001818//NP_001809	0	0	0	0	0	0	0	0	0	0	0	0
AKR1C6P	AKR1C6P	389932	389932	aldo-keto reductase family 1 member C6, pseudogene	NR_026743	0	0	0	0	0	0	0	0	0	0	0	0
AKR1C8P	AKR1C8P	340811	340811	aldo-keto reductase family 1 member C8, pseudogene	NM_001007536//NR_027916	0	0	0	0	0	0	0	0	0	0	0	0.048449112299157
AKR1D1	AKR1D1	6718	6718	aldo-keto reductase family 1 member D1	NM_001190906//NM_001190907//NM_005989//NP_001177835//NP_001177836//NP_005980	0	0	0.0465828747622007	0	0	0	0	0	0	0	0	0
AKR1E2	AKR1E2	83592	83592	aldo-keto reductase family 1 member E2	NM_001040177//NM_001271021//NM_001271025//NM_031436//NP_001035267//NP_001257950//NP_001257954//NR_073125//NR_073126//NR_073127//XM_011519715//XM_011519718//XM_011519719//XM_011519720//XM_011519722//XM_011519724//XM_011519725//XM_011519729//XM_017016743//XM_017016744//XM_017016745//XP_011518017//XP_011518020//XP_011518021//XP_011518022//XP_011518024//XP_011518026//XP_011518027//XP_011518031//XP_01…	0	0	0	0	0	0	0	0	0	0	0	0
AKR7A2	AKR7A2	8574	8574	aldo-keto reductase family 7 member A2	NM_001320979//NM_003689//NP_001307908//NP_003680//XR_946785	41.209738812398	43.867833717134	47.7474466312557	37.2102596596806	38.8959713064402	27.0070906703414	116.452408158651	102.564133462315	102.103298461883	111.191435056657	89.4341130234127	104.068693218589
AKR7A2P1	AKR7A2P1	246182	246182	aldo-keto reductase family 7 member A2 pseudogene 1	NR_002796	0	0	0	0	0	0	0.0478440460799717	0	0	0	0	0
AKR7A3	AKR7A3	22977	22977	aldo-keto reductase family 7 member A3	NM_012067//NP_036199//XM_011541046//XM_017000714//XP_011539348//XP_016856203//XR_001737055	0.827874217213353	0.543591495875266	1.21115474381722	1.87877888884783	2.07313552648539	1.55477920703458	80.2344652761126	75.6256020228152	101.54198291234	84.069512067913	59.4936086015895	70.3965601706751
AKR7L	AKR7L	246181	246181	aldo-keto reductase family 7 like (gene/pseudogene)	NM_001145289//NM_001348421//NP_001335350//NR_040288//NR_040289	0.91986024134817	1.03282384216301	1.67698349143922	4.01849929003564	3.70202772586677	3.570233734672	19.6639029388684	17.1764030738093	18.5795446898754	19.3064155854454	17.3776680008364	20.9300165132358
AKT1	AKT1	207	207	AKT serine/threonine kinase 1	NM_001014431//NM_001014432//NM_005163//NP_001014431//NP_001014432//NP_005154//XM_005267401//XM_017021075//XM_017021076//XM_017021077//XM_017021078//XP_005267458//XP_016876564//XP_016876565//XP_016876566//XP_016876567	510.384454912032	491.515430570416	518.094733105196	291.419480981286	270.790988054735	245.655114711464	625.84796677211	741.756994132275	570.240466780797	526.469477080569	704.957754760044	478.531882178773
AKT1S1	AKT1S1	84335	84335	AKT1 substrate 1	NM_001098632//NM_001098633//NM_001278159//NM_001278160//NM_032375//NP_001092102//NP_001092103//NP_001265088//NP_001265089//NP_115751	81.0396872627738	74.7438306828491	87.4826388034129	114.501135614782	103.706136693948	85.1097654813746	103.390983578819	77.849884435251	73.3639423252782	70.8887644472151	90.9837139916402	66.3268347375459
AKT2	AKT2	208	208	AKT serine/threonine kinase 2	NM_001243027//NM_001243028//NM_001330511//NM_001626//NP_001229956//NP_001229957//NP_001317440//NP_001617//XM_011526614//XM_011526615//XM_011526616//XM_011526618//XM_011526619//XM_011526620//XM_011526622//XM_017026470//XM_017026471//XP_011524916//XP_011524917//XP_011524918//XP_011524920//XP_011524921//XP_011524922//XP_011524924//XP_016881959//XP_016881960	191.468909236622	184.658031148828	201.983344968902	210.788553668233	184.21289963913	178.281349073299	161.377967427745	171.681649908003	249.055709332257	293.39837251842	313.185424257112	207.362200640392
AKT3	AKT3	10000	10000	AKT serine/threonine kinase 3	NM_001206729//NM_005465//NM_181690//NP_001193658//NP_005456//NP_859029//XM_005272994//XM_005272995//XM_006711726//XM_011544012//XM_011544013//XM_011544014//XM_016999985//XP_005273051//XP_005273052//XP_006711789//XP_011542314//XP_011542315//XP_011542316//XP_016855474	3.12752482058378	2.71795747937633	2.00306361477463	3.44442796288769	2.56673922326763	5.2401817718573	6.65032240511607	3.87189901424	0.280657774771531	0.0422459859637754	0.0553428917224089	0
AKTIP	AKTIP	64400	64400	AKT interacting protein	NM_001012398//NM_001308325//NM_022476//NP_001012398//NP_001295254//NP_071921//XM_005256095//XM_005256096//XM_005256097//XM_005256098//XM_017023564//XM_017023565//XM_017023566//XP_005256152//XP_005256153//XP_005256154//XP_005256155//XP_016879053//XP_016879054//XP_016879055	35.3686262798371	36.3662710740553	35.4495676940347	44.5166220052	48.126360436268	51.5380514924426	49.6142757849307	49.6756405443982	35.1383534013957	43.3021356128698	47.3181724226596	41.8115839141725
ALAD	ALAD	210	210	aminolevulinate dehydratase	NM_000031//NM_001003945//NM_001317745//NP_000022//NP_001003945//NP_001304674//XM_011518364//XP_011516666	38.4961511004209	39.0298694038441	40.6668496674012	51.6142311408473	56.8631458693136	57.6995839055056	55.1163410841274	45.0211236443012	46.5330590571199	43.3443815988335	51.4688893018402	45.8328602350025
ALAS1	ALAS1	211	211	5'-aminolevulinate synthase 1	NM_000688//NM_001304443//NM_001304444//NM_199166//NP_000679//NP_001291372//NP_001291373//NP_954635//XM_011533477//XM_011533478//XM_017005873//XP_011531779//XP_011531780//XP_016861362	76.9463091887744	77.5705064614005	78.1194809762106	38.7759087337205	41.5614312690643	39.7332464019949	69.9479953689187	76.4082199086723	63.2041308785488	82.5486565732171	105.206837164299	61.1912288338352
ALAS2	ALAS2	212	212	5'-aminolevulinate synthase 2	NM_000032//NM_001037967//NM_001037968//NM_001037969//NP_000023//NP_001033056//NP_001033057//XM_005261995//XM_011530771//XM_017029354//XP_005262052//XP_011529073//XP_016884843	0	0	0	0	0	0	0.0478440460799717	0	0	0	0	0
ALB	ALB	213	213	albumin	NM_000477//NP_000468	0.505923132741493	0.761028094225373	0.791908870957412	3.49661626535568	4.09691068329256	3.74298697989807	0.909036875519463	13.4692657197498	2.18913064321794	1.14064162102194	0.774800484113724	2.66470117645363
ALCAM	ALCAM	214	214	activated leukocyte cell adhesion molecule	NM_001243280//NM_001243281//NM_001243283//NM_001627//NP_001230209//NP_001230210//NP_001230212//NP_001618	239.255648774659	252.552608983649	219.684837378538	108.238539318622	115.799427265113	147.876777913511	157.741819925667	159.118573319246	182.988869151038	186.347044086213	194.14286416221	237.35220115357
ALDH16A1	ALDH16A1	126133	126133	aldehyde dehydrogenase 16 family member A1	NM_001145396//NM_153329//NP_001138868//NP_699160//XM_011526441//XM_011526442//XP_011524743//XP_011524744	24.6522544681309	18.8626249068717	23.1516887568137	35.2792924683648	25.4205903842851	20.0393764462235	38.6579892326172	50.6642105054808	37.4958787094766	29.910158062353	35.5854793775089	36.3368342243677
ALDH18A1	ALDH18A1	5832	5832	aldehyde dehydrogenase 18 family member A1	NM_001017423//NM_001323412//NM_001323413//NM_001323414//NM_001323415//NM_001323416//NM_001323417//NM_001323418//NM_001323419//NM_002860//NP_001017423//NP_001310341//NP_001310342//NP_001310343//NP_001310344//NP_001310345//NP_001310346//NP_001310347//NP_001310348//NP_002851	215.707226596146	205.803740338376	213.768812283739	136.94210567602	145.070126484299	151.619764893409	196.064900835724	180.29044665243	181.978501161861	193.571107686019	190.932976442311	196.509599485381
ALDH1A1	ALDH1A1	216	216	aldehyde dehydrogenase 1 family member A1	NM_000689//NP_000680	22.3526038647605	21.0913500399603	20.1238018972707	17.5874579317144	16.4370031028485	19.1180258050178	3.63614750207785	1.23571245135319	0.224526219817225	0	0	0.145347336897471
ALDH1A2	ALDH1A2	8854	8854	aldehyde dehydrogenase 1 family member A2	NM_001206897//NM_003888//NM_170696//NM_170697//NP_001193826//NP_003879//NP_733797//NP_733798	0.091986024134817	0.108718299175053	0	0.0521883024679953	0.0987207393564472	0.0575844150753549	0.0956880921599434	0	0	0	0	0
ALDH1A3	ALDH1A3	220	220	aldehyde dehydrogenase 1 family member A3	NM_000693//NM_001037224//NM_001293815//NP_000684//NP_001280744	3.49546891712305	2.88103492813891	3.72662998097606	4.3838174073116	4.88667659814413	7.0252986391933	1.43532138239915	0.947379546037446	0.112263109908612	0	0.0553428917224089	0.0968982245983139
ALDH1B1	ALDH1B1	219	219	aldehyde dehydrogenase 1 family member B1	NM_000692//NP_000683//XM_011517802//XP_011516104	17.0634074770085	16.6338997737831	17.6083266601119	8.03699858007127	9.77335319628827	9.4438440723582	40.1889987071762	21.6661583137259	10.0475483368208	6.42138986649386	3.48660217851176	15.3583685988328
ALDH1L1	ALDH1L1	10840	10840	aldehyde dehydrogenase 1 family member L1	NM_001270364//NM_001270365//NM_012190//NP_001257293//NP_001257294//NP_036322//NR_072979//XM_006713481//XM_011512355//XM_017005613//XM_017005614//XP_006713544//XP_011510657//XP_016861102//XP_016861103	0	0	0	0	0	0	0	0	0	0	0	0.193796449196628
ALDH1L1-AS1	ALDH1L1-AS1	100874204	100874204	ALDH1L1 antisense RNA 1	NR_046602	0.0459930120674085	0	0	0.208753209871981	0.246801848391118	0.0575844150753549	0.0478440460799717	0	0	0.0422459859637754	0.0553428917224089	0.242245561495785
ALDH1L1-AS2	ALDH1L1-AS2	100862662	100862662	ALDH1L1 antisense RNA 2	NR_046383	0	0	0	0	0	0	0	0	0	0	0	0
ALDH1L2	ALDH1L2	160428	160428	aldehyde dehydrogenase 1 family member L2	NM_001034173//NP_001029345//NR_027752//XM_011537986//XM_011537988//XM_011537989//XM_017018889//XM_017018890//XP_011536288//XP_011536290//XP_011536291//XP_016874378//XP_016874379	0.827874217213353	0.65230979505032	0.372662998097606	0.156564907403986	0.394882957425789	0.172753245226065	0.0956880921599434	0.123571245135319	0.0561315549543062	0.168983943855102	0.0553428917224089	0.0968982245983139
ALDH2	ALDH2	217	217	aldehyde dehydrogenase 2 family (mitochondrial)	NM_000690//NM_001204889//NP_000681//NP_001191818	377.832594133761	369.859653793531	373.035661095703	288.288182833206	278.639286833572	264.139711950653	35.2610619609392	7.90855968866042	4.71505061616172	3.33743289113826	7.24991881563556	5.1840550160098
ALDH3A1	ALDH3A1	218	218	aldehyde dehydrogenase 3 family member A1	NM_000691//NM_001135167//NM_001135168//NM_001330150//NP_000682//NP_001128639//NP_001128640//NP_001317079//XM_005256522//XM_005256523//XM_005256524//XM_011523730//XM_011523731//XP_005256579//XP_005256580//XP_005256581//XP_011522032//XP_011522033	0.0459930120674085	0	0.0465828747622007	0	0	0	0	0	0	0	0	0
ALDH3A2	ALDH3A2	224	224	aldehyde dehydrogenase 3 family member A2	NM_000382//NM_001031806//NP_000373//NP_001026976//XM_011523732//XM_011523733//XM_017024355//XM_017024356//XM_017024357//XM_017024358//XP_011522034//XP_011522035//XP_016879844//XP_016879845//XP_016879846//XP_016879847	124.825034750947	128.178874727388	120.323565510764	347.78284764672	366.648825969845	410.57687948728	174.535080099737	148.161922917248	209.595226199379	209.540090380326	170.179392046407	214.241974586872
ALDH3B1	ALDH3B1	221	221	aldehyde dehydrogenase 3 family member B1	NM_000694//NM_001030010//NM_001161473//NM_001290058//NM_001290059//NP_000685//NP_001025181//NP_001154945//NP_001276987//NP_001276988	10.3024347030995	9.45849202822964	10.434563946733	5.79290157394747	4.93603696782236	4.89467528140517	2.8706427647983	1.72999743189447	2.07686753330933	1.43636352276836	3.0992019364549	3.58523431013762
ALDH3B2	ALDH3B2	222	222	aldehyde dehydrogenase 3 family member B2	NM_000695//NM_001031615//NM_001354345//NP_000686//NP_001026786//NP_001341274	739.567634043928	718.736675846277	775.092453168257	586.126825018055	536.84338062036	458.084021924448	284.480697991512	103.593893838442	62.9234731037773	85.8015974924278	162.486730096992	200.433977581612
ALDH4A1	ALDH4A1	8659	8659	aldehyde dehydrogenase 4 family member A1	NM_001161504//NM_001319218//NM_003748//NM_170726//NP_001154976//NP_001306147//NP_003739//NP_733844//XR_001737510//XR_946786	284.052842528315	261.413150366416	287.789000280876	170.499184162941	151.240172694077	131.177297541658	633.885766513545	474.513581319625	604.985899297512	729.630423580365	607.00083641138	572.329363589941
ALDH5A1	ALDH5A1	7915	7915	aldehyde dehydrogenase 5 family member A1	NM_001080//NM_170740//NP_001071//NP_733936	41.0717597761958	39.5734608997194	41.5053414131208	24.6328787648938	27.4443655410923	34.3778957999869	21.960417150707	25.5380573279659	31.3214076645029	26.9951850308525	15.6620383574417	30.4744916361697
ALDH6A1	ALDH6A1	4329	4329	aldehyde dehydrogenase 6 family member A1	NM_001278593//NM_001278594//NM_005589//NP_001265522//NP_001265523//NP_005580//XM_017021331//XP_016876820	73.5888193078536	76.8638375167627	67.3588369061422	25.1547617895737	29.813663285647	35.1264931959665	127.456538757045	179.301876691348	266.231965148274	259.26361585969	209.472845169318	216.519082864932
ALDH7A1	ALDH7A1	501	501	aldehyde dehydrogenase 7 family member A1	NM_001182//NM_001201377//NM_001202404//NP_001173//NP_001188306//NP_001189333//XM_011543417//XM_017009493//XP_011541719//XP_016864982	98.8389829328608	97.0854411633226	96.8923795053774	67.2185335787779	67.3769046107752	67.0282591477131	214.771922852993	173.782361075304	213.748961265998	186.811749931815	131.771425191055	239.290165645536
ALDH8A1	ALDH8A1	64577	64577	aldehyde dehydrogenase 8 family member A1	NM_001193480//NM_022568//NM_170771//NP_001180409//NP_072090//NP_739577	2.89755976024673	2.50052088102623	2.42230948763444	6.36697290109542	7.15725360334242	6.62220773366581	2.10513802751876	2.18309199739064	4.60278750625311	2.66149711571785	1.8816583185619	4.60266566841991
ALDH9A1	ALDH9A1	223	223	aldehyde dehydrogenase 9 family member A1	NM_000696//NP_000687//XM_011509294//XP_011507596	225.549731178571	231.461258943688	229.839904076698	143.048137064775	162.247535132321	178.281349073299	266.874089034082	218.391580569154	239.625608099933	245.153456547789	201.72484032818	220.395011848865
ALDOA	ALDOA	226	226	aldolase, fructose-bisphosphate A	NM_000034//NM_001127617//NM_001243175//NM_001243177//NM_001355562//NM_001355563//NM_001355564//NM_001355565//NM_184041//NM_184043//NP_000025//NP_001121089//NP_001230106//NP_001342491//NP_001342492//NP_001342493//NP_001342494//NP_908930//NP_908932//XM_011545768//XP_011544070//XR_001751871	1104.66016383502	1064.56958552212	1134.75882920721	1065.26762997672	949.446710760631	746.812279112278	4316.10708496641	2947.62729104286	1438.93241125364	1361.58812761248	1612.58117900755	1287.2444646763
ALDOB	ALDOB	229	229	aldolase, fructose-bisphosphate B	NM_000035//NP_000026	0	0	0	0	0	0	0	0	0	0	0	0
ALDOC	ALDOC	230	230	aldolase, fructose-bisphosphate C	NM_005165//NP_005156//XM_005257949//XM_011524556//XP_005258006//XP_011522858	2.62160168784228	1.68513363721333	1.72356636620143	2.40066191352778	2.27057700519828	1.1516883015071	2.10513802751876	1.89475909207489	2.41365686303517	0.675935775420406	0.719457592391315	1.84106626736796
ALG1	ALG1	56052	56052	ALG1, chitobiosyldiphosphodolichol beta-mannosyltransferase	NM_001330504//NM_019109//NP_001317433//NP_061982//XM_011522565//XM_017023457//XM_017023458//XP_011520867//XP_016878946//XP_016878947//XR_932882	22.1686318164909	24.3528990152119	22.1734483868075	27.3988587956975	28.1847710862657	22.5155062944638	56.8387267430064	51.5703996364731	32.9492227581777	30.6283398237372	31.6007911734955	31.2012283206571
ALG10	ALG10	84920	84920	ALG10, alpha-1,2-glucosyltransferase	NM_032834//NP_116223	8.46271422040316	9.78464692575479	6.6147682162325	1.25251925923189	1.57953182970315	1.95787011256207	4.68871651583723	6.96118014262297	6.62352348460813	8.36470522082753	3.92934531229103	5.52319880210389
ALG10B	ALG10B	144245	144245	ALG10B, alpha-1,2-glucosyltransferase	NM_001013620//NM_001308340//NP_001013642//NP_001295269//XM_005268665//XP_005268722	17.6613166338849	17.2318504192459	12.1115474381722	4.3838174073116	5.42964066460459	8.11940252562504	9.42527707775443	12.398314928577	24.4733579600775	31.7267354587953	16.2708101663882	16.1820035079184
ALG11	ALG11	440138	440138	ALG11, alpha-1,2-mannosyltransferase	NM_001004127//NP_001004127//NR_036571	9.93449060656023	9.78464692575479	9.78240370006215	0.88720114195592	1.43145072066848	3.05197399899381	4.0667439167976	7.33189387802893	9.9352852269122	14.8283410732852	13.4483226885454	10.9010502673103
ALG12	ALG12	79087	79087	ALG12, alpha-1,6-mannosyltransferase	NM_024105//NP_077010//XM_011530371//XM_017028936//XM_017028937//XP_011528673//XP_016884425//XP_016884426	28.1937163973214	25.3313637077874	25.2013352463506	27.1379172833575	22.5576889429482	19.5787011256207	63.8239574706823	67.4287094288391	57.5909753831182	48.4983918864141	46.8200863971579	48.1099685130629
ALG13	ALG13	79868	79868	ALG13, UDP-N-acetylglucosaminyltransferase subunit	NM_001039210//NM_001099922//NM_001168385//NM_001257230//NM_001257231//NM_001257234//NM_001257235//NM_001257237//NM_001257239//NM_001257240//NM_001257241//NM_001324290//NM_001324291//NM_001324292//NM_001324293//NM_001324294//NM_018466//NP_001034299//NP_001093392//NP_001161857//NP_001244159//NP_001244160//NP_001244163//NP_001244164//NP_001244166//NP_001244168//NP_001244169//NP_001244170//NP_0013112…	19.2250790441767	20.6564768432601	18.7728985291669	18.7877888884783	23.4461755971562	27.9284413115471	40.667439167976	41.1904150451063	58.7136064822043	53.5679102020672	45.1597996454856	54.7474968980474
ALG14	ALG14	199857	199857	ALG14, UDP-N-acetylglucosaminyltransferase subunit	NM_001305242//NM_144988//NP_001292171//NP_659425//NR_131032//XM_005270582//XM_011540897//XP_005270639//XP_011539199//XR_001737024//XR_001737025//XR_946568	8.96863735314466	7.50156264307868	8.85074620481813	8.71544651215521	10.365677632427	8.52249343115253	16.6975720819101	13.9223602852459	9.54236434223206	8.7449190945015	7.58197616597001	8.6723911015491
ALG1L	ALG1L	200810	200810	ALG1, chitobiosyldiphosphodolichol beta-mannosyltransferase like	NM_001015050//NM_001195223//NP_001015050//NP_001182152//XM_017005844//XM_017005845//XM_017005846//XM_017005847//XP_016861333//XP_016861334//XP_016861335//XP_016861336	0	0	0	0.104376604935991	0.0493603696782236	0.0575844150753549	0	0.164761660180425	0.112263109908612	0.0422459859637754	0	0
ALG1L2	ALG1L2	644974	644974	ALG1, chitobiosyldiphosphodolichol beta-mannosyltransferase like 2	NM_001136152//NP_001129624	0	0	0.0465828747622007	0	0.0493603696782236	0	0	0	0	0	0	0
ALG1L9P	ALG1L9P	285407	285407	asparagine-linked glycosylation 1-like 9, pseudogene	NR_073386//NR_073387//NR_073388	0.229965060337042	0.16307744876258	0.186331499048803	0.521883024679953	0.296162218069342	0.403090905527484	0.191376184319887	0.370713735405957	0.44905243963445	0.211229929818877	0.110685783444818	0.532940235290727
ALG2	ALG2	85365	85365	ALG2, alpha-1,3/1,6-mannosyltransferase	NM_033087//NM_197973//NP_149078//NR_024532	28.3316954335236	30.2780463202523	27.6702276087472	27.9207418203775	32.2816817695582	32.0745191969727	31.6249144588613	29.8630509077021	18.9724655745555	22.2213886169459	23.5760718737462	20.8815674009367
ALG3	ALG3	10195	10195	ALG3, alpha-1,3- mannosyltransferase	NM_001006940//NM_001006941//NM_005787//NP_001006942//NP_005778//NR_024533//NR_024534//XM_011512322//XM_011512323//XP_011510624//XP_011510625	65.4480561719223	70.7212536133722	72.2500387561733	101.610624905187	98.029694180952	74.9749084281121	99.754836076741	91.0720076647301	40.5831142319634	43.7668414584713	44.8277422951512	41.2786436788817
ALG5	ALG5	29880	29880	ALG5, dolichyl-phosphate beta-glucosyltransferase	NM_001142364//NM_013338//NP_001135836//NP_037470//XM_017020552//XP_016876041//XR_001749540	24.7902335043332	21.3087866383104	23.7572661287224	31.9914294128811	35.539466168321	28.9649607829035	66.9816645119604	56.2249165365702	33.6228014176294	37.3454515919774	44.3296562696495	42.3929732617623
ALG6	ALG6	29929	29929	ALG6, alpha-1,3-glucosyltransferase	NM_013339//NP_037471	23.1804780819739	22.6677653779986	19.4716416505999	8.19356348747526	9.03294765111491	13.1868310522563	16.84110422015	18.5356867702979	12.0121527602215	11.4486621961831	9.13157713419746	9.83516979672886
ALG8	ALG8	79053	79053	ALG8, alpha-1,3-glucosyltransferase	NM_001007027//NM_001007028//NM_024079//NP_001007028//NP_076984//XM_005274247//XM_011545252//XM_017018274//XP_005274304//XP_011543554//XP_016873763//XR_001747956//XR_428923//XR_950044//XR_950045	37.3003327866683	36.5837076724054	35.4029848192725	31.2086048758612	31.7387177030978	30.5197399899381	112.529196380093	116.692445822786	60.0607638011077	59.3133642931406	59.1062083595327	61.3850252830319
ALG9	ALG9	79796	79796	ALG9, alpha-1,2-mannosyltransferase	NM_001077690//NM_001077691//NM_001077692//NM_001352409//NM_001352410//NM_001352411//NM_001352412//NM_001352413//NM_001352414//NM_001352415//NM_001352416//NM_001352417//NM_001352418//NM_001352419//NM_001352420//NM_001352421//NM_001352422//NM_001352423//NM_024740//NP_001071158//NP_001071159//NP_001071160//NP_001339338//NP_001339339//NP_001339340//NP_001339341//NP_001339342//NP_001339343//NP_0013393…	35.690577364309	36.3662710740553	36.7073053126141	28.9645078697374	28.5302936740132	33.2262074984798	38.6101451865372	33.4466170166263	40.2463249022376	24.1647039712795	21.4176990965722	36.9182235719576
ALK	ALK	238	238	ALK receptor tyrosine kinase	NM_001353765//NM_004304//NP_001340694//NP_004295//XR_001738688	0	0.108718299175053	0.0465828747622007	0.260941512339976	0.0493603696782236	0.11516883015071	0.0478440460799717	0	0	0	0	0.048449112299157
ALKBH1	ALKBH1	8846	8846	alkB homolog 1, histone H2A dioxygenase	NM_001039506//NM_006020//NP_006011//XR_001750582	22.0306527802887	21.3087866383104	23.3380202558625	23.4325478081299	27.0001222139883	24.5309608221012	43.0117974258946	39.9547025937532	40.695377341872	44.8229911075657	52.2990326776764	41.036398117386
ALKBH2	ALKBH2	121642	121642	alkB homolog 2, alpha-ketoglutarate dependent dioxygenase	NM_001001655//NM_001145374//NM_001145375//NM_001205179//NM_001205180//NP_001001655//NP_001138846//NP_001138847//NP_001192108//NP_001192109//XM_005253835//XM_005253836//XP_005253892//XP_005253893	12.3721202461329	12.1220903580184	13.928279553898	28.3382482401214	27.9873296075528	22.3427530492377	42.7247331494148	31.3459058493259	15.0432567277541	12.3780738873862	12.3968077458196	21.4629567485265
ALKBH3	ALKBH3	221120	221120	alkB homolog 3, alpha-ketoglutaratedependent dioxygenase	NM_139178//NP_631917	0	0	0	0	0	0	32.199043011821	27.1444835147251	25.7643837240266	25.6010674940479	23.6314147654686	27.3737484490237
ALKBH3-AS1	ALKBH3-AS1	100507300	100507300	ALKBH3 antisense RNA 1	NR_038907	0	0	0	0	0	0	0	0	0	0	0	0
ALKBH4	ALKBH4	54784	54784	alkB homolog 4, lysine demethylase	NM_017621//NP_060091//XM_005250464//XM_005250465//XP_005250521//XP_005250522	12.0041761495936	10.5456750199802	11.4128043167392	22.284405153834	23.3474548577998	17.7935842582847	10.5256901375938	9.30903380019403	7.2409705891055	7.7310154313709	7.41594749080279	7.50961240636933
ALKBH5	ALKBH5	54890	54890	alkB homolog 5, RNA demethylase	NM_017758//NP_060228	93.2738284727044	86.6484844425175	93.538412522499	81.3615635476046	81.5433307084254	77.0479473708249	202.52384705652	155.576197625367	120.233790712124	139.707475582205	179.975083881274	120.977433410995
ALKBH6	ALKBH6	84964	84964	alkB homolog 6	NM_001297701//NM_032878//NM_198867//NP_001284630//NP_116267//NP_942567//XM_005259357//XP_005259414	13.7059175960877	12.6113227043062	11.9717988138856	20.5100028699221	18.9050215867596	14.8567790894416	18.4199577407891	24.2611544615676	17.4007820358349	16.0957206521984	16.2154672746658	15.4068177111319
ALKBH7	ALKBH7	84266	84266	alkB homolog 7	NM_032306//NP_115682//XM_005259658//XM_017027355//XP_005259715//XP_016882844	6.25504964116755	4.94668261246492	7.08059696385451	9.70702425904712	7.40405545173354	4.89467528140517	17.6544530035096	13.7164082100204	19.8144388988701	12.6737957891326	14.3891518478263	10.6588047058145
ALKBH8	ALKBH8	91801	91801	alkB homolog 8, tRNA methyltransferase	NM_001301010//NM_138775//NP_001287939//NP_620130//XM_005271728//XM_005271729//XM_017018553//XM_017018554//XM_017018555//XM_017018556//XM_017018557//XP_005271785//XP_005271786//XP_016874042//XP_016874043//XP_016874044//XP_016874045//XP_016874046//XR_001748035	14.9017359098404	15.0574844357449	14.161193927709	8.45450499981524	9.57591171757537	13.474753127633	12.6308281651125	13.7575986250655	11.6753634304957	12.7160417750964	12.1754361789299	18.7013573474746
ALLC	ALLC	55821	55821	allantoicase	NM_018436//NM_199232//NP_060906//XM_011510369//XM_011510370//XM_017004495//XM_017004496//XM_017004497//XM_017004498//XP_011508671//XP_011508672//XP_016859984//XP_016859985//XP_016859986//XP_016859987	0.137979036202225	0	0.186331499048803	0.365318117275967	0.148081109034671	0.11516883015071	0	0.0411904150451063	0.0561315549543062	0	0.166028675167227	0.048449112299157
ALMS1	ALMS1	7840	7840	ALMS1, centrosome and basal body associated protein	NM_015120//NP_055935	73.4048472595839	73.1674153448108	74.3928509952345	21.762522129154	23.4955359668344	32.7655321778769	32.6774834726207	48.5634993381804	88.1826728332151	85.6326135485727	70.8942442964057	84.8343956358239
ALMS1-IT1	ALMS1-IT1	100874291	100874291	ALMS1 intronic transcript 1	NR_046762	0.413937108606676	0.217436598350107	0.419245872859806	0.208753209871981	0.0987207393564472	0.172753245226065	0.574128552959661	1.11214120621787	0.112263109908612	0.0844919719275508	0.332057350334453	0.436042010692413
ALMS1P	NA	NA	NA	NA	NA	0.643902168943719	0.543591495875266	0.558994497146408	0.208753209871981	0.394882957425789	0.460675320602839	0.191376184319887	0.494284980541276	1.23489420899474	1.30962556487704	0.830143375836133	2.08331182886375
ALOX12	ALOX12	239	239	arachidonate 12-lipoxygenase, 12S type	NM_000697//NP_000688//XM_011523780//XP_011522082	0	0	0	0	0	0	0	0	0	0	0	0
ALOX12-AS1	ALOX12-AS1	100506713	100506713	ALOX12 antisense RNA 1	NR_040089	0.735888193078536	0.761028094225373	0.65216024667081	2.71379172833575	2.61609959294585	2.59129867839097	1.00472496767941	0.576665810631489	1.06649954413182	1.14064162102194	1.16220072617059	0.872084021384825
ALOX12B	ALOX12B	242	242	arachidonate 12-lipoxygenase, 12R type	NM_001139//NP_001130	0.0459930120674085	0	0.0465828747622007	0.104376604935991	0.0493603696782236	0	2.24867016575867	1.93594950712	2.18913064321794	1.90106936836989	0.885486267558542	2.47090472725701
ALOX12P2	ALOX12P2	245	245	arachidonate 12-lipoxygenase pseudogene 2	NR_002710//NR_120453	0	0	0	0	0	0	6.69816645119604	7.45546512316425	9.54236434223206	9.33636289799436	11.1792641279266	10.6588047058145
ALOX15	ALOX15	246	246	arachidonate 15-lipoxygenase	NM_001140//NP_001131	0.59790915687631	0.380514047112686	0.69874312143301	0.365318117275967	0.197441478712894	0.11516883015071	5.50206529919675	6.87879931253276	10.6088638863639	15.419784876778	5.42360338879607	18.7013573474746
ALOX15B	ALOX15B	247	247	arachidonate 15-lipoxygenase, type B	NM_001039130//NM_001039131//NM_001141//NP_001034219//NP_001034220//NP_001132	98.7929899207934	96.2156947699221	102.435741602079	29.2254493820774	31.3931951153502	27.8708568964718	0.28706427647983	1.52404535666893	0.505183994588756	0.126737957891326	0	0.048449112299157
ALOX15P1	ALOX15P1	100652883	100652883	arachidonate 15-lipoxygenase pseudogene 1	NR_045985	0	0	0	0.0521883024679953	0.0493603696782236	0	0	0	0.0561315549543062	0.0844919719275508	0	0.0968982245983139
ALOX5	ALOX5	240	240	arachidonate 5-lipoxygenase	NM_000698//NM_001256153//NM_001256154//NM_001320861//NM_001320862//NP_000689//NP_001243082//NP_001243083//NP_001307790//NP_001307791//XM_017016012//XP_016871501//XR_001747075	0.0459930120674085	0.108718299175053	0	0.104376604935991	0	0.172753245226065	0	0.0411904150451063	0	0	0	0
ALOX5AP	ALOX5AP	241	241	arachidonate 5-lipoxygenase activating protein	NM_001204406//NM_001629//NP_001191335//NP_001620//XM_017020522//XP_016876011	0	0.0543591495875266	0.0465828747622007	0.208753209871981	0.444243327104012	0.172753245226065	0.191376184319887	0	0	0.0844919719275508	0	0.0968982245983139
ALOXE3	ALOXE3	59344	59344	arachidonate lipoxygenase 3	NM_001165960//NM_021628//NP_001159432//NP_067641//XM_017024921//XM_017024922//XM_017024923//XM_017024924//XM_017024925//XP_016880410//XP_016880411//XP_016880412//XP_016880413//XP_016880414//XR_001752579//XR_001752580	0.413937108606676	0.32615489752516	0.372662998097606	0.730636234551934	0.888486654208025	0.748597395979614	5.071468884477	5.80784852135999	1.57168353872057	1.09839563505816	2.60111591095322	3.97282720853087
ALPI	ALPI	248	248	alkaline phosphatase, intestinal	NM_001631//NP_001622	0	0	0	0.0521883024679953	0	0	0	0	0	0	0	0
ALPK1	ALPK1	80216	80216	alpha kinase 1	NM_001102406//NM_001253884//NM_025144//NP_001095876//NP_001240813//NP_079420//XM_005263245//XM_005263246//XM_006714326//XM_017008633//XM_017008634//XM_017008635//XM_017008636//XM_017008637//XM_017008638//XM_017008639//XM_017008640//XM_017008641//XM_017008642//XM_017008643//XM_017008644//XM_017008645//XM_017008646//XM_017008647//XM_017008648//XM_017008649//XM_017008650//XM_017008651//XP_005263302/…	16.4654983201322	16.307744876258	16.1176746677214	14.9780428083146	17.5229312357694	19.2331946351685	13.9704614553517	18.8240196756136	26.6063570483411	34.2192486306581	41.1197685497498	35.4647502029829
ALPK2	ALPK2	115701	115701	alpha kinase 2	NM_052947//NP_443179//XM_011525801//XM_011525802//XM_017025535//XM_017025536//XM_017025537//XM_017025538//XM_017025539//XP_011524103//XP_011524104//XP_016881024//XP_016881025//XP_016881026//XP_016881027//XP_016881028	0	0	0	0	0	0	0	0	0	0	0	0
ALPK3	ALPK3	57538	57538	alpha kinase 3	NM_020778//NP_065829//XM_017022444//XM_017022445//XP_016877933//XP_016877934	6.53100771357201	5.59899240751524	5.49677922193968	4.69694722211957	3.20842402908453	4.20366230050091	0.765504737279548	0.164761660180425	0.224526219817225	0.844919719275508	1.8816583185619	0.629838459889041
ALPL	ALPL	249	249	alkaline phosphatase, liver/bone/kidney	NM_000478//NM_001127501//NM_001177520//NP_000469//NP_001120973//NP_001170991//XM_005245818//XM_006710546//XM_017000903//XP_005245875//XP_006710609//XP_016856392	0.275958072404451	0.271795747937633	0.419245872859806	2.13972040118781	1.82633367809427	1.38202596180852	0.382752368639774	0.0823808300902127	0.336789329725837	0.126737957891326	0.221371566889635	0.0968982245983139
ALPP	ALPP	250	250	alkaline phosphatase, placental	NM_001632//NP_001623	0.459930120674085	0.217436598350107	0.558994497146408	90.3379515720998	83.1722229078067	72.6715318250979	20.8600040908677	5.80784852135999	0.336789329725837	0.0422459859637754	0	0
ALPPL2	ALPPL2	251	251	alkaline phosphatase, placental like 2	NM_031313//NP_112603	0	0	0	0.260941512339976	0.0987207393564472	0.0575844150753549	0.0478440460799717	0	0	0	0	0
ALS2	ALS2	57679	57679	ALS2, alsin Rho guanine nucleotide exchange factor	NM_001135745//NM_020919//NP_001129217//NP_065970//XM_006712654//XM_006712655//XM_011511530//XM_017004569//XM_017004570//XM_017004571//XM_017004572//XP_006712717//XP_006712718//XP_011509832//XP_016860058//XP_016860059//XP_016860060//XP_016860061//XR_001738864//XR_001738865//XR_001738866//XR_001738867//XR_001738868	50.6383062862167	48.6514388808363	51.0082478646098	30.3214037339053	38.7478901974055	49.2346748894284	43.8251462092541	54.5772999347659	66.5158926208529	75.8315448049768	75.5430472010881	69.0399850262987
ALS2CL	ALS2CL	259173	259173	ALS2 C-terminal like	NM_001190707//NM_147129//NM_182775//NP_001177636//NP_667340//NR_033815//NR_135622//XM_005265025//XM_006713091//XM_006713093//XM_006713094//XM_011533572//XM_017006120//XP_005265082//XP_006713154//XP_006713156//XP_006713157//XP_011531874//XP_016861609//XR_001740090//XR_001740091//XR_001740092//XR_001740093//XR_001740094//XR_001740095//XR_001740096//XR_001740097//XR_427263//XR_940405//XR_940406//XR_…	9.42856747381874	10.219520122455	11.2264728176904	235.577997340531	209.090525956955	183.636699675307	25.6444086988648	17.2175934888545	16.4465456016117	16.5604264978	13.0055795547661	19.3796449196628
ALS2CR11	NA	NA	NA	NA	NA	0.137979036202225	0.16307744876258	0.186331499048803	0.156564907403986	0.0987207393564472	0.403090905527484	0	0	0	0	0	0
ALS2CR12	ALS2CR12	130540	130540	amyotrophic lateral sclerosis 2 chromosome region 12	NM_001127391//NM_001289993//NM_139163//NP_001120863//NP_001276922//NP_631902//NR_110620//XM_011510606//XM_011510610//XM_011510612//XM_017003360//XM_017003361//XM_017003362//XP_011508908//XP_011508912//XP_011508914//XP_016858849//XP_016858850//XP_016858851	1.65574843442671	1.68513363721333	1.86331499048803	1.72221398144384	1.08592813292092	1.72753245226065	0.717660691199576	0.741427470811914	0.729710214405981	0.929411691203058	0.664114700668906	1.50192248127387
ALX1	ALX1	8092	8092	ALX homeobox 1	NM_006982//NP_008913//XM_011538782//XP_011537084	0	0	0.0465828747622007	0	0	0	0.0478440460799717	0	0	0	0	0
ALX3	ALX3	257	257	ALX homeobox 3	NM_006492//NP_006483	0	0	0	0	0	0	0	0	0	0	0	0.048449112299157
ALX4	ALX4	60529	60529	ALX homeobox 4	NM_021926//NP_068745	3.44947590505564	4.24001366782708	2.88813823525644	4.85351212952356	5.62708214331749	4.43399996080233	0.430596414719746	0.123571245135319	0	0	0	0
ALYREF	ALYREF	10189	10189	Aly/REF export factor	NM_005782//NP_005773//XR_001752400	118.248034025307	109.153172371753	113.522465795483	90.1291983622278	83.5671058652325	58.6785189617866	111.141719043774	93.6258133975267	38.7869044734256	32.6139011640346	33.3164208168901	43.0228117216514
AMACR	AMACR	23600	23600	alpha-methylacyl-CoA racemase	NM_001167595//NM_001167596//NM_001167597//NM_001167598//NM_014324//NM_203382//NP_001161067//NP_055139//NP_976316	4.13937108606676	4.24001366782708	4.00612722954926	2.08753209871981	2.41865811423296	2.76405192361704	2.00944993535881	1.64761660180425	2.58205152789809	2.36577521397142	2.10302988545154	1.21122780747892
AMBN	AMBN	258	258	ameloblastin	NM_016519//NP_057603	0	0	0	0	0	0	0	0	0	0	0.110685783444818	0
AMBP	AMBP	259	259	alpha-1-microglobulin/bikunin precursor	NM_001633//NP_001624	0.367944096539268	0.271795747937633	0.326080123335405	0.469694722211957	0.197441478712894	0.172753245226065	5.88481766783652	7.74379802847999	1.23489420899474	0.337967887710203	0.276714458612044	1.59882070587218
AMBRA1	AMBRA1	55626	55626	autophagy and beclin 1 regulator 1	NM_001267782//NM_001267783//NM_001300731//NM_017749//NP_001254711//NP_001254712//NP_001287660//NP_060219//XM_005253009//XM_005253011//XM_005253014//XM_006718259//XM_006718260//XM_017018007//XM_017018008//XP_005253066//XP_005253068//XP_005253071//XP_006718322//XP_006718323//XP_016873496//XP_016873497//XR_001747923	57.6292441204628	54.4135087371142	57.7627647051289	66.174767529418	61.4536602493884	69.1012980904259	49.3272115084509	52.5177791825106	57.366449163301	61.0454497176554	65.0278977738304	58.3811803204841
AMD1	AMD1	262	262	adenosylmethionine decarboxylase 1	NM_001033059//NM_001287214//NM_001287215//NM_001287216//NM_001634//NP_001274143//NP_001274144//NP_001274145//NP_001625//NR_109768	173.945571638939	180.200580882651	148.552787616658	46.1344593817078	56.7644251299571	71.8653500140429	124.298831715767	151.457156120856	62.137631334417	64.4251285947575	52.0776611107867	66.2299365129476
AMDHD1	AMDHD1	144193	144193	amidohydrolase domain containing 1	NM_152435//NP_689648	0.459930120674085	0.434873196700213	0.186331499048803	0.574071327147948	0.493603696782236	0.403090905527484	1.43532138239915	0.123571245135319	0.112263109908612	0.0422459859637754	0	0.242245561495785
AMDHD2	AMDHD2	51005	51005	amidohydrolase domain containing 2	NM_001145815//NM_001330449//NM_015944//NP_001139287//NP_001317378//NP_057028//XM_017023262//XM_017023263//XM_017023264//XM_017023265//XM_017023266//XM_017023267//XP_016878751//XP_016878752//XP_016878753//XP_016878754//XP_016878755//XP_016878756	13.2919804874811	10.7087524687427	12.6239590605564	33.191760369645	26.6545996262407	21.0758959175799	22.056105242867	30.4809071333787	22.5648850916311	22.4748645327285	23.5760718737462	19.0405011335687
AMELX	AMELX	265	265	amelogenin, X-linked	NM_001142//NM_182680//NM_182681//NP_001133//NP_872621//NP_872622//XM_017029404//XP_016884893	0	0	0	0	0.0493603696782236	0.0575844150753549	0.28706427647983	0.0411904150451063	0	0	1.32822940133781	0.048449112299157
AMELY	AMELY	266	266	amelogenin, Y-linked	NM_001143//NP_001134//XM_017030042//XP_016885531	0	0	0	0	0	0	0	0	0	0	0	0
AMER1	AMER1	139285	139285	APC membrane recruitment protein 1	NM_152424//NP_689637	44.245277608847	43.7047562683714	41.0395126654988	21.0840741970701	23.4955359668344	26.603999764814	16.7454161279901	18.0414017897566	18.7479393547383	20.0668433327933	23.9081292240806	22.528837219108
AMER2	AMER2	219287	219287	APC membrane recruitment protein 2	NM_152704//NM_199138//NP_689917//NP_954589//XM_005266279//XM_005266280//XM_017020415//XP_005266336//XP_005266337//XP_016875904	0.137979036202225	0.217436598350107	0.326080123335405	0.260941512339976	0.0493603696782236	0.11516883015071	0.191376184319887	0.0411904150451063	0	0	0	0
AMER3	AMER3	205147	205147	APC membrane recruitment protein 3	NM_001105193//NM_001105194//NM_001105195//NM_152698//NP_001098663//NP_001098664//NP_001098665//NP_689911//XM_011510793//XP_011509095	0	0	0	0	0	0	0	0	0	0	0	0
AMFR	AMFR	267	267	autocrine motility factor receptor	NM_001144//NM_001323511//NM_001323512//NM_138958//NP_001135//NP_001310440//NP_001310441//XM_005255890//XP_005255947	136.185308731597	129.646571766251	135.509582683242	156.72147231139	151.98057823925	149.777063610998	147.168285741993	135.145751762994	141.17086071008	168.434746037572	200.617982493732	161.432442180791
AMH	AMH	268	268	anti-Mullerian hormone	NM_000479//NP_000470	0.321951084471859	0.217436598350107	0.0465828747622007	0	0	0.0575844150753549	5.21500102271692	11.0802216471336	8.1390754683744	4.26684458234131	10.4044636438129	5.71699525130052
AMHR2	AMHR2	269	269	anti-Mullerian hormone receptor type 2	NM_001164690//NM_001164691//NM_020547//NP_001158162//NP_001158163//NP_065434//XM_011538173//XM_011538174//XM_011538176//XM_011538178//XM_011538179//XM_011538180//XM_011538181//XM_011538183//XM_011538184//XM_011538185//XM_011538186//XM_011538187//XM_017019179//XP_011536475//XP_011536476//XP_011536478//XP_011536480//XP_011536481//XP_011536482//XP_011536483//XP_011536485//XP_011536486//XP_011536487/…	0	0	0.0465828747622007	0.156564907403986	0	0.0575844150753549	0.0478440460799717	0	0.0561315549543062	0	0	0
AMICA1	NA	NA	NA	NA	NA	0.0459930120674085	0.108718299175053	0	0.0521883024679953	0.296162218069342	0.287922075376775	0.0478440460799717	0.0411904150451063	0	0	0	0.0968982245983139
AMIGO1	AMIGO1	57463	57463	adhesion molecule with Ig like domain 1	NM_020703//NP_065754//XM_011541812//XP_011540114	6.71497976184164	8.3713090364791	8.75758045529373	4.64475891965158	5.28155955556992	7.08288305426865	2.39220230399859	2.43023448766127	2.07686753330933	1.81657739644234	1.32822940133781	1.64726981817134
AMIGO2	AMIGO2	347902	347902	adhesion molecule with Ig like domain 2	NM_001143668//NM_181847//NP_001137140//NP_862830//XM_005268837//XP_005268894	14.5337918133011	17.0144138208958	12.5773761857942	20.9275092896661	23.9891396636167	29.8863114241092	84.1576770546703	177.819021749724	107.940980177131	119.894108165195	57.7779789581948	42.7321170478564
AMIGO3	AMIGO3	386724	386724	adhesion molecule with Ig like domain 3	NM_198722//NP_942015	6.62299373770682	6.46873880091567	7.08059696385451	5.84508987641547	6.12068584009972	3.80057139497342	13.8269293171118	13.180932814434	12.9102576394904	9.08288698221171	14.3338089561039	9.78672068442971
AMMECR1	AMMECR1	9949	9949	Alport syndrome, mental retardation, midface hypoplasia and elliptocytosis chromosomal region gene 1	NM_001025580//NM_001171689//NM_015365//NP_001020751//NP_001165160//NP_056180	53.259907974059	54.4678678867017	43.2754906540844	9.86358916645111	11.5996868743825	13.474753127633	68.5126739865195	83.657732956611	72.1290481162835	101.643842228844	72.0564450225763	85.173539421918
AMMECR1L	AMMECR1L	83607	83607	AMMECR1 like	NM_001199140//NM_031445//NP_001186069//NP_113633//XM_005263804//XM_005263806//XM_005263807//XM_011511952//XM_011511954//XM_011511955//XM_011511956//XM_017005063//XP_005263861//XP_005263863//XP_005263864//XP_011510254//XP_011510256//XP_011510257//XP_011510258//XP_016860552	88.7665132900984	95.0197934789966	89.8117825415229	64.5569301529102	70.4866079005033	80.7909343507229	52.389230457569	57.1722960826076	72.409705891055	72.8320798015488	91.1497426668074	71.5593388658548
AMN	AMN	81693	81693	amnion associated transmembrane protein	NM_030943//NP_112205//XM_011537202//XM_011537203//XP_011535504//XP_011535505	0.0459930120674085	0	0	0	0	0	0	0.205952075225532	0	0	0.166028675167227	0
AMN1	AMN1	196394	196394	antagonist of mitotic exit network 1 homolog	NM_001113402//NM_001278411//NM_001278412//NP_001106873//NP_001265340//NP_001265341//NR_103522//NR_103523//XM_006719054//XM_011520604//XM_017018963//XM_017018964//XM_017018965//XP_006719117//XP_011518906//XP_016874452//XP_016874453//XP_016874454	8.18675614799871	10.2738792720425	7.63959146100091	10.594225401003	14.3145072066848	15.3750388251198	7.84642355711536	7.04356097271318	8.1390754683744	8.7449190945015	10.7918638858697	5.03870767911232
AMOT	AMOT	154796	154796	angiomotin	NM_001113490//NM_133265//NP_001106962//NP_573572//XM_005262087//XM_005262090//XM_011530875//XM_017029289//XP_005262144//XP_005262147//XP_011529177//XP_016884778	25.6181077215465	24.2985398656244	21.0554593925147	12.0554978701069	14.7093901641106	16.3539738814008	2.2008261196787	2.43023448766127	2.35752530808086	2.4080211999352	0.719457592391315	3.8274798716334
AMOTL1	AMOTL1	154810	154810	angiomotin like 1	NM_001301007//NM_130847//NP_001287936//NP_570899//XM_005273798//XM_005273801//XM_006718772//XM_011542626//XM_011542628//XP_005273855//XP_005273858//XP_006718835//XP_011540928//XP_011540930	325.446553388982	346.485219470895	333.114137424497	434.571994650997	475.192278892258	603.254332329418	106.213782297537	38.8425613875353	135.164784329969	220.397308773016	89.1573985648007	232.797984597449
AMOTL2	AMOTL2	51421	51421	angiomotin like 2	NM_001278683//NM_001278685//NM_016201//NP_001265612//NP_001265614//NP_057285//XM_006713654//XM_011512881//XM_017006580//XM_017006581//XM_017006582//XP_006713717//XP_011511183//XP_016862069//XP_016862070//XP_016862071	67.6097277390905	67.5140637877081	68.010997152813	151.711395274462	151.684416021181	166.24620632255	58.1305159871656	72.1656071590263	60.9588686803766	98.7288691973431	89.1573985648007	84.882844748123
AMPD1	AMPD1	270	270	adenosine monophosphate deaminase 1	NM_000036//NM_001172626//NP_000027//NP_001166097	0.137979036202225	0.271795747937633	0	0	0	0.0575844150753549	0	0	0	0	0	0
AMPD2	AMPD2	271	271	adenosine monophosphate deaminase 2	NM_001257360//NM_001257361//NM_001308170//NM_004037//NM_139156//NM_203404//NP_001244289//NP_001244290//NP_001295099//NP_004028//NP_631895//NP_981949//XR_001737116	2.34564361543783	2.06564768432601	2.98130398478084	4.12287589497163	4.88667659814413	3.33989607437058	52.1021661810892	54.3301574444953	33.5666698626751	39.49999687613	37.6885092629604	44.0886921922328
AMPD3	AMPD3	272	272	adenosine monophosphate deaminase 3	NM_000480//NM_001025389//NM_001025390//NM_001172430//NM_001172431//NP_000471//NP_001020560//NP_001020561//NP_001165901//NP_001165902	9.15260940141429	10.2738792720425	9.82898657482435	6.83666762330738	8.5887043240109	10.0196882231118	1.43532138239915	0.576665810631489	0.112263109908612	0	0.0553428917224089	0.145347336897471
AMPH	AMPH	273	273	amphiphysin	NM_001635//NM_139316//NP_001626//NP_647477//XM_006715689//XM_006715690//XM_006715691//XM_011515271//XM_017011995//XM_017011996//XP_006715752//XP_006715753//XP_006715754//XP_011513573//XP_016867484//XP_016867485	1.51776939822448	2.39180258185117	2.09622936429903	0.469694722211957	0.444243327104012	0.633428565828904	0.143532138239915	0.0823808300902127	0	0	0.442743133779271	0
AMT	AMT	275	275	aminomethyltransferase	NM_000481//NM_001164710//NM_001164711//NM_001164712//NP_000472//NP_001158182//NP_001158183//NP_001158184//NR_028435	2.29965060337042	2.01128853473849	2.46889236239664	24.1109957402138	21.7679230280966	18.1390907487368	11.6739472435131	14.6225973410128	28.5709614717419	26.699463129106	20.2001554786792	31.7341685559478
AMTN	AMTN	401138	401138	amelotin	NM_001286731//NM_212557//NP_001273660//NP_997722	3.08153180851637	3.37026727442665	3.91296148002486	0.365318117275967	0.246801848391118	0.23033766030142	0	0	0	0	0	0
AMY1A	AMY1A	276	276	amylase, alpha 1A (salivary)	NM_001008221//NM_004038//NP_001008222//NP_004029	0	0	0	0	0	0	0	0	0	0	0	0
AMY1B	AMY1B	277	277	amylase, alpha 1B (salivary)	NM_001008218//NP_001008219//XM_011541262//XP_011539564	0	0	0	0	0	0	0	0	0	0	0	0
AMY1C	AMY1C	278	278	amylase, alpha 1C (salivary)	NM_001008219//NM_001346780//NP_001008220//NP_001333709//XM_011541263//XM_017001058//XP_011539565//XP_016856547	0	0	0	0	0	0	0	0	0	0	0	0
AMY2A	AMY2A	279	279	amylase, alpha 2A (pancreatic)	NM_000699//NP_000690	0.091986024134817	0	0	0.574071327147948	0.592324436138683	0.978935056281033	0.143532138239915	0	0	0	0	0.0968982245983139
AMY2B	AMY2B	280	280	amylase, alpha 2B (pancreatic)	NM_020978//NP_066188	19.8229882010531	18.2646742614089	19.6113902748865	79.7959144735648	85.5415206523615	91.3864667245882	15.166562607351	11.2861737223591	14.7064673980282	20.1090893187571	24.3508723578599	18.8951537966712
AMZ1	AMZ1	155185	155185	archaelysin family metallopeptidase 1	NM_001284355//NM_001321766//NM_133463//NP_001271284//NP_001308695//NP_597720//XM_011515150//XM_011515151//XM_017011774//XM_017011775//XM_017011776//XP_011513452//XP_011513453//XP_016867263//XP_016867264//XP_016867265	3.49546891712305	2.98975322731396	3.21421835859185	1.04376604935991	0.69104517549513	0.633428565828904	0.0478440460799717	0.0411904150451063	0	0	0	0
AMZ2	AMZ2	51321	51321	archaelysin family metallopeptidase 2	NM_001033569//NM_001033570//NM_001033571//NM_001033572//NM_001033574//NM_001289054//NM_001289056//NM_001346471//NM_001346472//NM_001346473//NM_001346474//NM_001346475//NM_001346476//NM_001346477//NM_001346478//NM_001346479//NM_001346480//NM_001346481//NM_001346482//NM_001346483//NM_001346484//NM_001346485//NM_016627//NP_001028741//NP_001028742//NP_001028743//NP_001028744//NP_001028746//NP_0012759…	106.703787996388	105.021877003101	109.330007066885	125.251925923189	132.088349258926	123.633739166787	244.626607606895	221.686813772762	177.431845210562	167.209612444623	185.841430403849	186.286836790259
AMZ2P1	AMZ2P1	201283	201283	archaelysin family metallopeptidase 2 pseudogene 1	NM_153032//NR_026903	29.4815207352088	30.3324054698399	30.4186172197171	65.2875663874621	68.5121931133743	66.6251682421856	23.8263349478259	17.0116414136289	21.0493331078648	16.3491965679811	21.0302988545154	17.1025366416024
ANAPC1	ANAPC1	64682	64682	anaphase promoting complex subunit 1	NM_022662//NP_073153//XM_011511633//XM_011511634//XM_011511636//XM_011511637//XM_017004710//XM_017004711//XM_017004712//XM_017004713//XM_017004714//XM_017004715//XP_011509935//XP_011509936//XP_011509938//XP_011509939//XP_016860199//XP_016860200//XP_016860201//XP_016860202//XP_016860203//XP_016860204	70.2773224390002	67.7858595356457	67.2190882818556	24.1109957402138	24.1372207726513	35.1840776110418	39.7584022924565	51.3232571462025	45.9156119526225	41.6122961743188	45.8792572378769	47.6739265023705
ANAPC10	ANAPC10	10393	10393	anaphase promoting complex subunit 10	NM_001256706//NM_001256707//NM_001256708//NM_001256709//NM_001256710//NM_001256711//NM_001256712//NM_001318367//NM_014885//NP_001243635//NP_001243636//NP_001243637//NP_001243638//NP_001243639//NP_001243640//NP_001243641//NP_001305296//NP_055700//NR_046345//XM_011531524//XM_011531525//XM_011531526//XM_011531527//XM_011531529//XM_011531530//XM_011531531//XM_011531532//XM_017007638//XM_017007639//XM…	7.54285397905499	7.12104859596599	6.14893946861049	7.93262197513528	8.19382136658511	10.4227791286392	10.4778460915138	11.9040299480357	7.69002302873995	7.899999375226	6.97320435702352	9.20533133683982
ANAPC11	ANAPC11	51529	51529	anaphase promoting complex subunit 11	NM_001002244//NM_001002245//NM_001002246//NM_001002247//NM_001002248//NM_001002249//NM_001289414//NM_001289415//NM_001289416//NM_001289417//NM_001289418//NM_001289419//NM_001289420//NM_016476//NP_001002244//NP_001002245//NP_001002246//NP_001002247//NP_001002248//NP_001002249//NP_001276343//NP_001276344//NP_001276345//NP_001276346//NP_001276347//NP_001276348//NP_001276349//NP_057560	55.8815096619013	47.5098967394983	51.5672423617562	90.8076462943118	77.6438615038457	51.1925450019905	60.857626613724	51.9823037869242	26.3818308285239	25.7278054519392	28.3909034535957	23.3040230158945
ANAPC13	ANAPC13	25847	25847	anaphase promoting complex subunit 13	NM_001242374//NM_001242375//NM_015391//NP_001229303//NP_001229304//NP_056206	63.1943985806193	62.241226277718	55.5733695913054	70.2454551219216	75.5213656076821	78.3148045024827	51.0017531212499	44.938742814211	38.674641363517	55.0042737248355	39.3487960146327	38.274798716334
ANAPC15	ANAPC15	25906	25906	anaphase promoting complex subunit 15	NM_001278485//NM_001278486//NM_001278487//NM_001278488//NM_001278489//NM_001278490//NM_001278491//NM_001278492//NM_001278493//NM_001278494//NM_001330321//NM_014042//NP_001265414//NP_001265415//NP_001265416//NP_001265417//NP_001265418//NP_001265419//NP_001265420//NP_001265421//NP_001265422//NP_001265423//NP_001317250//NP_054761//XM_017017488//XM_017017489//XM_017017490//XM_017017491//XM_017017492/…	49.7184460448686	51.6955512577378	55.6199524660676	69.9323253071137	59.1337228745119	52.1138956431962	40.571751075816	28.0506726457174	18.2427553601495	11.7443840979296	7.85869062458206	12.354523636285
ANAPC16	ANAPC16	119504	119504	anaphase promoting complex subunit 16	NM_001242546//NM_001242547//NM_001242548//NM_173473//NP_001229475//NP_001229476//NP_001229477//NP_775744//NR_038391//NR_038392	100.034801246613	99.1510888476486	90.4639427881937	134.489255460024	135.839737354471	131.637972862261	134.63314566904	106.024128326104	117.876265404043	130.666834585957	117.105558884617	113.613168341523
ANAPC1P1	ANAPC1P1	100286979	100286979	anaphase promoting complex subunit 1 pseudogene 1	NR_037931	0.091986024134817	0.108718299175053	0.0931657495244014	0.0521883024679953	0	0.11516883015071	0	0	0	0	0	0.048449112299157
ANAPC2	ANAPC2	29882	29882	anaphase promoting complex subunit 2	NM_013366//NP_037498//XR_929779//XR_929780//XR_929781	36.7484166418594	34.5724191376669	39.688609297395	59.8077946283226	49.6071715266147	42.3821294954612	77.6508867877941	90.4541514390535	99.4651153790306	88.8010624958559	108.416724884199	77.5670287909503
ANAPC4	ANAPC4	29945	29945	anaphase promoting complex subunit 4	NM_001286756//NM_013367//NP_001273685//NP_037499//XM_005248159//XM_011513838//XM_011513839//XM_017008138//XP_005248216//XP_011512140//XP_011512141//XP_016863627//XR_001741213	35.8285564005112	34.6267782872545	32.0956007111563	37.7321426843606	40.5742238754998	40.2515061376731	33.5865203481401	43.0851741371812	30.7039605600055	31.8957194026504	24.7936154916392	31.8310667805461
ANAPC5	ANAPC5	51433	51433	anaphase promoting complex subunit 5	NM_001137559//NM_001330489//NM_016237//NP_001131031//NP_001317418//NP_057321//XM_005253900//XM_017019423//XM_017019424//XP_005253957//XP_016874912//XP_016874913	212.579701775562	207.108359928476	219.358757255203	267.412861846008	265.805590717234	253.256257501411	227.498439110266	213.737063669057	195.39394279594	191.754530289576	179.919740989551	212.546255656402
ANAPC7	ANAPC7	51434	51434	anaphase promoting complex subunit 7	NM_001137664//NM_016238//NP_001131136//NP_057322//XM_005253903//XM_011538454//XM_017019425//XM_017019426//XM_017019427//XM_017019428//XP_005253960//XP_011536756//XP_016874914//XP_016874915//XP_016874916//XP_016874917//XR_001748747//XR_001748748//XR_001748749	142.946281505506	136.169669716754	142.776511146145	136.315846046404	139.541765080338	133.480674144673	133.867640931761	139.882649493181	61.8569735596455	76.7187105102161	84.7853101187304	87.7897914860724
ANG	ANG	283	283	angiogenin	NM_001097577//NM_001145//NP_001091046//NP_001136	1.1038322896178	0.761028094225373	1.02482324476842	2.29628530859179	1.33272998131204	1.43961037688387	1.57885352063907	1.52404535666893	5.16410305579617	1.52085549469591	1.21754361789299	1.55037159357302
ANGEL1	ANGEL1	23357	23357	angel homolog 1	NM_015305//NP_056120//XM_017021115//XP_016876604	92.2619822072214	97.9008284071355	92.7930865263038	64.2959886405702	68.9564364404783	74.3990642773585	64.6851503001218	76.6141719838978	96.7146691862696	105.276997021728	115.888015266724	100.58035713305
ANGEL2	ANGEL2	90806	90806	angel homolog 2	NM_001300753//NM_001300755//NM_001300757//NM_001300758//NM_144567//NP_001287682//NP_001287684//NP_001287686//NP_001287687//NP_653168//NR_125333//XM_005273344//XM_005273345//XM_005273346//XM_005273347//XM_017002774//XM_017002775//XM_017002776//XM_017002777//XM_017002778//XP_005273401//XP_005273402//XP_005273403//XP_005273404//XP_016858263//XP_016858264//XP_016858265//XP_016858266//XP_016858267//XR…	53.7198380947331	54.0329946900015	50.1697561188901	32.722065647433	37.2177187373806	44.8582593437015	51.1452852594898	65.080855771268	87.3968310638548	90.8288698221171	81.4093937236634	86.0456234433028
ANGPT1	ANGPT1	284	284	angiopoietin 1	NM_001146//NM_001199859//NM_001314051//NM_139290//NP_001137//NP_001186788//NP_001300980//XR_928319	0.091986024134817	0	0	0	0	0	0	0	0	0	0.110685783444818	0
ANGPT2	ANGPT2	285	285	angiopoietin 2	NM_001118887//NM_001118888//NM_001147//NP_001112359//NP_001112360//NP_001138//XM_017013318//XP_016868807	0	0	0	0	0	0	0	0	0	0	0	0
ANGPT4	ANGPT4	51378	51378	angiopoietin 4	NM_001322809//NM_015985//NP_001309738//NP_057069//XM_011529239//XP_011527541	0	0	0	0	0	0	0	0	0	0	0	0
ANGPTL1	ANGPTL1	9068	9068	angiopoietin like 1	NM_004673//NP_004664//XM_005245577//XP_005245634//XR_241102	0	0	0	0	0	0	0	0	0	0	0	0
ANGPTL2	ANGPTL2	23452	23452	angiopoietin like 2	NM_012098//NP_036230//XM_006717030//XP_006717093	0	0	0.0465828747622007	0	0	0	0	0.164761660180425	0.0561315549543062	0	0.0553428917224089	0.048449112299157
ANGPTL3	ANGPTL3	27329	27329	angiopoietin like 3	NM_014495//NP_055310	0	0	0	0	0	0	0	0	0	0	0	0
ANGPTL4	ANGPTL4	51129	51129	angiopoietin like 4	NM_001039667//NM_016109//NM_139314//NP_001034756//NP_647475//NR_104213//XM_005272484//XM_005272485//XP_005272541//XP_005272542	0	0	0	0.104376604935991	0.0987207393564472	0.0575844150753549	0.0478440460799717	0.0411904150451063	0	0	0	0
ANGPTL5	ANGPTL5	253935	253935	angiopoietin like 5	NM_178127//NP_835228//XM_011542735//XM_017017466//XP_011541037//XP_016872955	0	0	0	0	0	0	0	0	0	0	0	0
ANGPTL6	ANGPTL6	83854	83854	angiopoietin like 6	NM_001321411//NM_031917//NP_001308340//NP_114123//XM_005260091//XM_011528347//XM_011528348//XM_011528349//XM_011528350//XM_017027347//XP_005260148//XP_011526649//XP_011526650//XP_011526651//XP_011526652//XP_016882836	0.229965060337042	0.16307744876258	0.232914373811003	0.469694722211957	0.789765914851577	0.518259735678194	1.00472496767941	1.3180932814434	0.561315549543062	0.380213873673978	0.94082915928095	0.823634909085668
ANGPTL7	ANGPTL7	10218	10218	angiopoietin like 7	NM_021146//NP_066969//XM_017000004//XP_016855493//XR_001736901	0	0	0	0	0	0	0	0	0	0.126737957891326	0	0
ANHX	ANHX	647589	647589	anomalous homeobox	NM_001191054//NP_001177983//XM_006719743//XM_011534818//XM_011534821//XM_011534822//XM_011534823//XM_011534824//XM_011534825//XP_006719806//XP_011533120//XP_011533123//XP_011533124//XP_011533125//XP_011533126//XP_011533127//XR_941396	0	0	0	0	0	0	0	0	0	0	0	0
ANK1	ANK1	286	286	ankyrin 1	NM_000037//NM_001142445//NM_001142446//NM_020475//NM_020476//NM_020477//NM_020478//NM_020479//NM_020480//NM_020481//NP_000028//NP_001135917//NP_001135918//NP_065208//NP_065209//NP_065210//NP_065211//NP_065213//XM_005273476//XM_011544490//XM_011544491//XM_011544494//XM_011544495//XM_011544496//XM_011544500//XM_011544501//XM_011544502//XM_011544503//XM_011544504//XM_011544505//XM_017013319//XM_0170…	0.183972048269634	0.217436598350107	0.279497248573204	0.365318117275967	0.197441478712894	0.287922075376775	0.191376184319887	0	0.0561315549543062	0	0	0.048449112299157
ANK2	ANK2	287	287	ankyrin 2	NM_001127493//NM_001148//NM_001354225//NM_001354228//NM_001354230//NM_001354231//NM_001354232//NM_001354235//NM_001354236//NM_001354237//NM_001354239//NM_001354240//NM_001354241//NM_001354242//NM_001354243//NM_001354244//NM_001354245//NM_001354246//NM_001354249//NM_001354252//NM_001354253//NM_001354254//NM_001354255//NM_001354256//NM_001354257//NM_001354258//NM_001354260//NM_001354261//NM_0013542…	0.183972048269634	0.0543591495875266	0.0931657495244014	0.104376604935991	0.0493603696782236	0.11516883015071	0	0	0	0	0	0
ANK3	ANK3	288	288	ankyrin 3	NM_001149//NM_001204403//NM_001204404//NM_001320874//NM_020987//NP_001140//NP_001191332//NP_001191333//NP_001307803//NP_066267//XM_005269715//XM_006717796//XM_006717802//XM_011539708//XM_011539709//XM_017016110//XM_017016111//XM_017016112//XM_017016113//XM_017016114//XM_017016115//XM_017016116//XM_017016117//XM_017016118//XM_017016119//XM_017016120//XM_017016121//XM_017016122//XM_017016123//XM_01…	229.137186119829	237.821279445429	227.417594589064	82.7706477142405	110.764669557934	151.504596063259	38.2752368639774	30.8928112838298	40.1340617923289	29.5721901746428	53.461233403847	77.8577234647452
ANKAR	ANKAR	150709	150709	ankyrin and armadillo repeat containing	NM_144708//NP_653309//XM_011510673//XM_011510674//XM_011510675//XM_011510676//XM_011510677//XM_011510679//XM_011510680//XM_011510681//XM_011510682//XM_011510685//XM_011510686//XM_011510687//XM_011510688//XM_011510689//XM_011510691//XM_011510692//XM_011510693//XM_011510694//XM_017003413//XM_017003414//XM_017003415//XM_017003416//XM_017003417//XM_017003418//XM_017003419//XM_017003420//XP_011508975/…	1.56376241029189	1.79385193638838	1.02482324476842	0.574071327147948	1.28336961163381	1.03651947135639	1.48316542847912	1.23571245135319	6.23060259992799	5.44973218932703	2.37974434406358	5.47474968980474
ANKDD1A	ANKDD1A	348094	348094	ankyrin repeat and death domain containing 1A	NM_182703//NP_874362	0.183972048269634	0.108718299175053	0.0931657495244014	0.104376604935991	0.148081109034671	0.287922075376775	0.191376184319887	0.0411904150451063	0	0.126737957891326	0.0553428917224089	0.048449112299157
ANKDD1B	ANKDD1B	728780	728780	ankyrin repeat and death domain containing 1B	NM_001271529//NM_001276713//NP_001263642//XM_011543618//XM_011543623//XM_017009814//XM_017009815//XM_017009816//XM_017009817//XP_011541920//XP_011541925//XP_016865303//XP_016865304//XP_016865305//XP_016865306	0.183972048269634	0.48923234628774	0.326080123335405	0.365318117275967	0.394882957425789	0.575844150753549	0.765504737279548	0.247142490270638	0.785841769360287	1.60534746662346	1.82631542683949	2.22865916576122
ANKEF1	ANKEF1	63926	63926	ankyrin repeat and EF-hand domain containing 1	NM_001303472//NM_022096//NM_198798//NP_001290401//NP_071379//NP_942093//XM_005260792//XP_005260849	24.7902335043332	26.0923918020128	27.7168104835094	8.24575178994325	9.03294765111491	14.2233505236127	23.5871147174261	28.3801959660783	23.4629899709	24.6716558028448	27.5607600777596	25.0481910586642
ANKFN1	ANKFN1	162282	162282	ankyrin repeat and fibronectin type III domain containing 1	NM_153228//NP_694960//XM_006721728//XM_011524428//XM_011524429//XM_011524430//XM_011524431//XM_011524433//XM_011524434//XM_017024263//XM_017024264//XM_017024265//XM_017024266//XM_017024267//XM_017024268//XM_017024269//XM_017024270//XP_006721791//XP_011522730//XP_011522731//XP_011522732//XP_011522733//XP_011522735//XP_011522736//XP_016879752//XP_016879753//XP_016879754//XP_016879755//XP_016879756/…	0.459930120674085	0.869746393400426	0.69874312143301	0	0.0987207393564472	0	0	0	0	0	0	0
ANKFY1	ANKFY1	51479	51479	ankyrin repeat and FYVE domain containing 1	NM_001257999//NM_001330063//NM_016376//NM_020740//NP_001244928//NP_001316992//NP_057460//NR_047571//XM_005256679//XM_011523926//XM_011523928//XM_011523933//XM_017024733//XP_005256736//XP_011522228//XP_011522230//XP_011522235//XP_016880222//XR_934043	175.279368988894	173.18825058586	178.319244589704	95.7655350287713	97.1905678964222	111.886518491415	59.6136814156448	67.5522806739744	65.1687353019495	79.4224536118977	88.7146554310214	72.1891773257439
ANKH	ANKH	56172	56172	ANKH inorganic pyrophosphate transport regulator	NM_054027//NP_473368//XM_011514067//XM_017009644//XP_011512369//XP_016865133	5.01323831534753	5.32719665957761	5.58994497146408	3.54880456782368	3.70202772586677	5.00984411155588	4.78440460799717	7.37308429307404	8.75652257287177	13.5187155084081	6.08771808946497	26.4532153153397
ANKHD1	ANKHD1	54882	54882	ankyrin repeat and KH domain containing 1	NM_001197030//NM_017747//NM_017978//NM_024668//NP_001183959//NP_060217//NP_060448//NP_078944	13.1540014512788	13.209273349769	11.832050189599	19.5706134254982	18.8556612170814	18.7725193145657	12.3437638886327	11.9864107781259	10.7772585512268	11.8711220558209	10.1277491852008	9.0115348876432
ANKHD1-EIF4EBP3	ANKHD1-EIF4EBP3	404734	404734	ANKHD1-EIF4EBP3 readthrough	NM_020690//NP_065741	0.689895181011127	1.30461959010064	0.326080123335405	1.46127246910387	1.13528850259914	0.978935056281033	2.91848681087828	2.22428241243574	2.63818308285239	2.66149711571785	2.54577301923081	2.8100485133511
ANKIB1	ANKIB1	54467	54467	ankyrin repeat and IBR domain containing 1	NM_019004//NP_061877//XM_005250458//XM_011516334//XM_011516335//XM_017012359//XM_017012360//XP_005250515//XP_011514636//XP_011514637//XP_016867848//XP_016867849//XR_927480	133.379734995485	132.799402442328	118.227336146465	30.9476633635212	40.9197464632473	61.4425708854037	59.6136814156448	101.081278520691	164.184798241346	182.164691475799	155.956268873748	147.624445175531
ANKK1	ANKK1	255239	255239	ankyrin repeat and kinase domain containing 1	NM_178510//NP_848605//XM_011542736//XM_011542737//XM_011542738//XM_017017475//XP_011541038//XP_011541039//XP_011541040//XP_016872964	3.72543397746009	3.15283067607654	2.79497248573204	9.44608274670714	7.84829877883755	6.44945448843975	1.57885352063907	1.23571245135319	2.52591997294378	2.9149730315005	2.32440145234117	5.86234258819799
ANKLE1	ANKLE1	126549	126549	ankyrin repeat and LEM domain containing 1	NM_001278443//NM_001278444//NM_001278445//NM_152363//NP_001265372//NP_001265373//NP_001265374//NP_689576//NR_103530	0.91986024134817	1.08718299175053	0.885074620481813	2.60941512339976	2.56673922326763	1.90028569748671	1.29178924415924	0.782617885857021	2.24526219817225	1.30962556487704	2.4904301275084	2.22865916576122
ANKLE2	ANKLE2	23141	23141	ankyrin repeat and LEM domain containing 2	NM_015114//NP_055929//XM_005266159//XM_005266160//XM_006719735//XM_011534787//XM_011534788//XM_017019076//XP_005266216//XP_005266217//XP_006719798//XP_011533089//XP_011533090//XP_016874565//XR_001748638	160.239654042851	159.326667441041	162.527650045318	120.241848886261	123.154122347168	140.851479274318	106.931442988737	122.006009363605	118.269186288723	100.841168495532	107.309867049751	111.287610951164
ANKMY1	ANKMY1	51281	51281	ankyrin repeat and MYND domain containing 1	NM_001282771//NM_001282780//NM_001282781//NM_001308375//NM_001354023//NM_001354024//NM_001354025//NM_001354026//NM_016552//NM_017844//NP_001269700//NP_001269709//NP_001269710//NP_001295304//NP_001340952//NP_001340953//NP_001340954//NP_001340955//NP_057636//NP_060314//NR_148696//NR_148697//NR_148698//XM_011511300//XM_011511301//XM_011511304//XM_011511305//XM_011511309//XM_011511313//XM_011511315//…	13.3379734995485	13.5354282472941	11.7854673148368	17.1699515119704	16.6344445815613	15.3750388251198	9.66449730815429	7.94975010370552	11.2824425458155	14.9550790311765	16.7688961918899	15.6490632726277
ANKMY2	ANKMY2	57037	57037	ankyrin repeat and MYND domain containing 2	NM_020319//NP_064715//XM_011515458//XP_011513760	21.1107925389405	22.4503287796485	20.9622936429903	17.1177632095024	18.756940477725	20.2697141065249	23.8741789939059	25.7851998182366	27.50446192761	21.3764688976703	17.1562964339467	21.7052023100223
ANKRA2	ANKRA2	57763	57763	ankyrin repeat family A member 2	NM_023039//NP_075526//XM_005248560//XM_017009678//XP_005248617//XP_016865167	12.9240363909418	12.8831184522438	12.6239590605564	14.2474065737627	14.6106694247542	18.657350484415	11.1955067827134	11.0802216471336	24.4172264051232	24.2914419291708	24.0741578992479	23.6431668019886
ANKRD1	ANKRD1	27063	27063	ankyrin repeat domain 1	NM_014391//NP_055206	1.42578337408966	1.08718299175053	0.745325996195211	1.20033095676389	2.31993737487651	2.59129867839097	0.669816645119604	0.617856225676595	0.224526219817225	0	0	0
ANKRD10	ANKRD10	55608	55608	ankyrin repeat domain 10	NM_001286721//NM_017664//NP_001273650//NP_060134//NR_104586//NR_104587	113.188802697892	120.949107832247	107.047446203537	125.721620645401	140.87449506165	148.855712969792	55.9775339135669	50.33468718512	70.1644436928828	66.4529359210187	62.9248678883789	59.8346536894589
ANKRD11	ANKRD11	29123	29123	ankyrin repeat domain 11	NM_001256182//NM_001256183//NM_013275//NP_001243111//NP_001243112//NP_037407//NR_045839//XM_006721181//XM_006721184//XM_011523051//XM_011523053//XM_011523054//XM_011523055//XM_011523056//XM_011523057//XM_017023182//XM_017023183//XM_017023184//XM_017023185//XM_017023186//XM_017023187//XP_006721244//XP_006721247//XP_011521353//XP_011521355//XP_011521356//XP_011521357//XP_011521358//XP_011521359//XP…	120.041761495936	119.100896746271	126.938333726997	59.1293466962386	55.5797762576798	82.748804463285	38.6579892326172	56.9663440073821	89.1930408223926	106.586622586605	109.191525368313	128.099452918971
ANKRD12	ANKRD12	23253	23253	ankyrin repeat domain 12	NM_001083625//NM_001204056//NM_015208//NP_001077094//NP_001190985//NP_056023//XM_005258092//XM_005258093//XM_005258095//XM_005258096//XM_011525638//XM_011525639//XM_017025661//XM_017025662//XM_017025663//XM_017025664//XM_017025665//XM_017025666//XM_017025667//XM_017025668//XM_017025669//XM_017025670//XP_005258149//XP_005258150//XP_005258152//XP_005258153//XP_011523940//XP_011523941//XP_016881150/…	123.997160533733	118.448586951221	103.320816222561	37.6799543818926	44.8685760375052	69.1012980904259	42.5333569650949	59.8084826454944	103.843376665467	131.173786417523	141.567117025922	87.2568512507817
ANKRD13A	ANKRD13A	88455	88455	ankyrin repeat domain 13A	NM_033121//NP_149112//XM_005253980//XM_005253981//XM_005253982//XM_005253984//XM_011538937//XM_011538938//XM_017020157//XM_017020158//XM_017020159//XM_017020160//XM_017020161//XM_017020162//XM_017020163//XP_005254037//XP_005254038//XP_005254039//XP_005254041//XP_011537239//XP_011537240//XP_016875646//XP_016875647//XP_016875648//XP_016875649//XP_016875650//XP_016875651//XP_016875652//XR_944812	79.6598969007515	82.7889848218031	80.308876090034	145.657552188175	147.291343119819	175.862803640134	68.6562061247594	70.0648959917259	108.670690391537	92.0540034150666	78.0334773285965	80.9584666518913
ANKRD13B	ANKRD13B	124930	124930	ankyrin repeat domain 13B	NM_152345//NP_689558//XM_005257920//XM_011524319//XM_011524320//XM_011524321//XM_017024174//XM_017024175//XM_017024176//XP_005257977//XP_011522621//XP_011522622//XP_011522623//XP_016879663//XP_016879664//XP_016879665//XR_934365//XR_934366	14.7177638615707	16.0359491283204	16.3505890415324	31.7826762030091	30.8008706792115	23.8399478411969	18.8027101094289	15.5699768870502	8.36360168819163	9.84331472955967	7.41594749080279	14.8738774758412
ANKRD13C	ANKRD13C	81573	81573	ankyrin repeat domain 13C	NM_030816//NP_110443//XM_005271234//XM_005271235//XM_006710929//XM_017002413//XM_017002414//XM_017002415//XM_017002416//XP_005271291//XP_005271292//XP_006710992//XP_016857902//XP_016857903//XP_016857904//XP_016857905//XR_001737447//XR_001737448//XR_001737449	30.4933670006918	30.4411237690149	28.9745481020888	16.9611983020985	18.5101386293338	24.3006231617998	34.2084929471798	49.3461172240374	52.2584776624591	56.4406372476039	58.884836792643	48.7398069729519
ANKRD13D	ANKRD13D	338692	338692	ankyrin repeat domain 13D	NM_001347901//NM_207354//NP_001334830//NP_997237//NR_030767//XM_011544985//XM_011544986//XM_011544987//XM_011544988//XP_011543287//XP_011543288//XP_011543289//XP_011543290//XR_001747857//XR_428913//XR_949901//XR_949902	50.2243691776101	45.93348140146	53.9429689746284	78.0737004921209	62.4408676429528	48.6012463235995	55.4034053606073	63.8863337349599	40.8076404517806	41.950264062029	63.4229539138805	41.7146856895741
ANKRD16	ANKRD16	54522	54522	ankyrin repeat domain 16	NM_001009941//NM_001009942//NM_001009943//NM_019046//NP_001009941//NP_001009943//NP_061919	8.46271422040316	7.88207669019136	9.03707770386693	17.5874579317144	15.4004353396058	15.087116749743	13.539865040632	8.4440350842468	9.87915367195789	9.67433078570456	12.1200932872075	11.433990502601
ANKRD17	ANKRD17	26057	26057	ankyrin repeat domain 17	NM_001286771//NM_015574//NM_032217//NM_198889//NP_001273700//NP_056389//NP_115593//NP_942592//XM_005265671//XM_005265672//XM_005265673//XM_017008011//XM_017008012//XM_017008013//XM_017008014//XM_017008015//XM_017008016//XM_017008017//XP_005265728//XP_005265729//XP_005265730//XP_016863500//XP_016863501//XP_016863502//XP_016863503//XP_016863504//XP_016863505//XP_016863506	270.346924932227	276.579353101336	276.842024711759	84.0753552759404	101.484920058428	143.615531197935	152.76603913335	312.182155626861	347.678851386973	419.460394634326	499.24822622785	382.699538051041
ANKRD18A	ANKRD18A	253650	253650	ankyrin repeat domain 18A	NM_001331100//NM_147195//NP_001318029//NP_671728//XM_006716749//XM_011517836//XM_011517837//XM_011517839//XM_017014576//XM_017014577//XP_006716812//XP_011516138//XP_011516139//XP_011516141//XP_016870065//XP_016870066	3.12752482058378	3.04411237690149	2.65522386144544	0.260941512339976	0.542964066460459	0.460675320602839	4.92793674623709	8.97951047983318	34.0718538572639	29.3609602448239	15.4960096822745	23.9823105880827
ANKRD18B	ANKRD18B	441459	441459	ankyrin repeat domain 18B	NM_001013728//NM_001244752//NM_001353432//NP_001231681//NP_001340361//XM_011517881//XM_011517883//XM_011517885//XM_017014728//XP_011516183//XP_011516185//XP_011516187//XP_016870217	0.137979036202225	0.0543591495875266	0.0465828747622007	0	0	0	0	0.0411904150451063	0.392920884680144	0.337967887710203	0.0553428917224089	0.193796449196628
ANKRD18DP	ANKRD18DP	348840	348840	ankyrin repeat domain 18D, pseudogene	NM_182631//NR_003291	0.0459930120674085	0	0	0	0	0	0	0	0.168394664862919	0	0	0
ANKRD19P	ANKRD19P	138649	138649	ankyrin repeat domain 19, pseudogene	NM_001010925//NR_026868	0.137979036202225	0.108718299175053	0.0465828747622007	0.208753209871981	0.148081109034671	0.11516883015071	0	0	0	0	0	0
ANKRD2	ANKRD2	26287	26287	ankyrin repeat domain 2	NM_001129981//NM_001291218//NM_001291219//NM_001346793//NM_001346797//NM_020349//NP_001123453//NP_001278147//NP_001278148//NP_001333722//NP_001333726//NP_065082	0.321951084471859	0.217436598350107	0.0931657495244014	1.0959543518279	0.839126284529801	0.460675320602839	0.143532138239915	0	0	0	0.0553428917224089	0.048449112299157
ANKRD20A1	ANKRD20A1	84210	84210	ankyrin repeat domain 20 family member A1	NM_032250//NP_115626//XM_005272532//XM_011545682//XP_005272589//XP_011543984	0	0	0	0	0	0	0	0	0	0	0	0
ANKRD20A11P	ANKRD20A11P	391267	391267	ankyrin repeat domain 20 family member A11, pseudogene	NM_153750//NR_027270	0	0.0543591495875266	0	0	0	0	0.0478440460799717	0	0.617447104497368	0.295721901746428	0.553428917224088	0.290694673794942
ANKRD20A12P	ANKRD20A12P	100874392	100874392	ankyrin repeat domain 20 family member A12, pseudogene	NR_046228	0	0	0	0	0	0	0	0	0.0561315549543062	0	0	0.048449112299157
ANKRD20A19P	ANKRD20A19P	400110	400110	ankyrin repeat domain 20 family member A19, pseudogene	NM_207439//NR_073430	0.321951084471859	0.108718299175053	0.279497248573204	0	0	0.0575844150753549	0.0956880921599434	0.0823808300902127	1.12263109908612	0.0844919719275508	0	0.145347336897471
ANKRD20A2	ANKRD20A2	441430	441430	ankyrin repeat domain 20 family member A2	NM_001012421//NP_001012421//XM_011517877//XM_011517878//XM_011517879//XM_017030508//XP_011516179//XP_011516180//XP_011516181//XP_016885997	0	0	0	0	0	0	0	0	0	0	0	0
ANKRD20A3	ANKRD20A3	441425	441425	ankyrin repeat domain 20 family member A3	NM_001012419//NP_001012419//XM_005272525//XM_011543860//XM_011543861//XM_017030505//XP_005272582//XP_011542162//XP_011542163//XP_016885994//XR_001746295//XR_001746296	0	0	0	0	0	0	0	0	0	0	0	0
ANKRD20A4	ANKRD20A4	728747	728747	ankyrin repeat domain 20 family member A4	NM_001098805//NP_001092275//XM_017030516//XM_017030517//XM_017030518//XP_016886005//XP_016886006//XP_016886007	0	0	0	0	0	0	0	0	0.0561315549543062	0.0422459859637754	0	0.0968982245983139
ANKRD20A5P	ANKRD20A5P	440482	440482	ankyrin repeat domain 20 family member A5, pseudogene	NM_001029999//NR_040113	1.0578392775504	0.8153872438129	0.65216024667081	0.260941512339976	0.246801848391118	0.345506490452129	2.91848681087828	9.63855712055488	40.0217986824203	29.7834201044616	10.0724062934784	25.5326821816557
ANKRD20A8P	ANKRD20A8P	729171	729171	ankyrin repeat domain 20 family member A8, pseudogene	NR_003366	0	0.0543591495875266	0.0931657495244014	0	0	0.0575844150753549	0.143532138239915	0.0411904150451063	0.168394664862919	0.211229929818877	0.110685783444818	0.0968982245983139
ANKRD20A9P	ANKRD20A9P	284232	284232	ankyrin repeat domain 20 family member A9, pseudogene	NR_027995//NR_138091	0.137979036202225	0.108718299175053	0.0465828747622007	0	0	0	0.0478440460799717	0.0411904150451063	0.224526219817225	0.126737957891326	0.0553428917224089	0
ANKRD22	ANKRD22	118932	118932	ankyrin repeat domain 22	NM_144590//NP_653191	12.6020853064699	11.9590129092559	10.434563946733	1.82659058637983	1.57953182970315	2.9368051688431	6.31541408255627	4.86046897532255	1.90847286844641	3.16844894728315	6.2537467646322	7.21891773257439
ANKRD23	ANKRD23	200539	200539	ankyrin repeat domain 23	NM_144994//NP_659431	10.4404137393017	9.78464692575479	10.434563946733	7.67168046279531	8.04574025755044	5.98877916783691	5.83697362175655	9.1030817249685	10.7211269962725	10.0122986734148	9.13157713419746	8.09100175395921
ANKRD24	ANKRD24	170961	170961	ankyrin repeat domain 24	NM_133475//NP_597732//XM_011527756//XM_011527757//XM_011527758//XM_011527761//XM_011527764//XM_011527765//XM_011527768//XM_017026438//XM_017026439//XM_017026440//XM_017026441//XP_011526058//XP_011526059//XP_011526060//XP_011526063//XP_011526066//XP_011526067//XP_011526070//XP_016881927//XP_016881928//XP_016881929//XP_016881930	0.183972048269634	0.16307744876258	0.232914373811003	2.66160342586776	2.17185626584184	2.18820777286349	3.44477131775796	3.58356610892425	6.2867341548823	5.36524021739947	4.48277422951512	5.76544436359968
ANKRD26	ANKRD26	22852	22852	ankyrin repeat domain 26	NM_001256053//NM_014915//NP_001242982//NP_055730//XM_006717423//XM_006717425//XM_011519416//XM_017015928//XM_017015929//XM_017015930//XM_017015931//XM_017015932//XM_017015933//XM_017015934//XP_006717486//XP_006717488//XP_011517718//XP_016871417//XP_016871418//XP_016871419//XP_016871420//XP_016871421//XP_016871422//XP_016871423	29.8954578438155	29.0821450293267	25.1081694968262	5.4797717591395	6.31812731881262	10.0196882231118	7.75073546495542	13.7164082100204	30.2549081203711	31.4732595430127	22.4138711475756	28.7787727056992
ANKRD26P1	ANKRD26P1	124149	124149	ankyrin repeat domain 26 pseudogene 1	NM_001004299//NR_026556	0.0459930120674085	0	0.0931657495244014	0	0	0	0.239220230399859	0.0411904150451063	0.168394664862919	0.0422459859637754	0.166028675167227	0.193796449196628
ANKRD26P3	ANKRD26P3	100101938	100101938	ankyrin repeat domain 26 pseudogene 3	NR_027248	0	0	0	0	0	0	0	0	0	0	0	0
ANKRD27	ANKRD27	84079	84079	ankyrin repeat domain 27	NM_032139//NP_115515//XM_006723412//XM_017027349//XP_006723475//XP_016882838	112.958837637555	120.079361438846	119.531656639807	119.563400954177	125.32597861301	140.102881878338	65.8812514521211	65.2456174314485	44.6245861886734	45.6256648408774	53.6272620790142	49.9025856681317
ANKRD28	ANKRD28	23243	23243	ankyrin repeat domain 28	NM_001195098//NM_001195099//NM_001349277//NM_001349278//NM_001349279//NM_001349280//NM_001349281//NM_001349282//NM_001349283//NM_001349284//NM_001349285//NM_015199//NP_001182027//NP_001182028//NP_001336206//NP_001336207//NP_001336208//NP_001336209//NP_001336210//NP_001336211//NP_001336212//NP_001336213//NP_001336214//NP_056014//NR_146111//NR_146112//XM_005264996//XM_011533540//XM_011533541//XM_01…	120.363712580408	116.654735014832	116.969598527886	40.2371812028244	49.1629281995107	63.6307786582672	71.9096012581975	92.184148870948	102.608482456472	87.1534690432686	61.9286958373755	101.791584940529
ANKRD29	ANKRD29	147463	147463	ankyrin repeat domain 29	NM_001308238//NM_173505//NP_001295167//NP_775776//XM_011525830//XM_011525831//XM_011525832//XM_017025561//XP_011524132//XP_011524133//XP_011524134//XP_016881050//XR_001753143//XR_001753144//XR_001753145//XR_001753146//XR_001753147//XR_935195//XR_935196//XR_935197//XR_935198//XR_935199//XR_935200//XR_935201//XR_935202//XR_935203//XR_935204	0.0459930120674085	0	0	0.0521883024679953	0.0493603696782236	0	0.526284506879689	0.494284980541276	0	0	0	0
ANKRD30A	ANKRD30A	91074	91074	ankyrin repeat domain 30A	NM_052997//NP_443723//XM_011519757//XM_011519758//XM_017016883//XP_011518059//XP_011518060//XP_016872372//XR_001747257//XR_930524	28.147723385254	26.5816241483005	27.6702276087472	1.35689586416788	1.82633367809427	4.14607788542555	46.6001008818925	76.6553623989429	181.529448722226	295.890885690283	292.653211428098	255.665965602651
ANKRD30B	ANKRD30B	374860	374860	ankyrin repeat domain 30B	NM_001029862//NM_001145029//NP_001138501//XM_006722325//XM_011525662//XM_011525664//XM_011525665//XM_011525666//XP_006722388//XP_011523964//XP_011523966//XP_011523967//XP_011523968//XR_001753189//XR_001753190//XR_001753191//XR_935057//XR_935058//XR_935059//XR_935060//XR_935061//XR_935062	16.8334424166715	16.2533857266705	15.4655144210506	3.60099287029167	3.89946920457966	4.83709086632981	0.191376184319887	0.370713735405957	0.561315549543062	0.675935775420406	0.553428917224088	1.69571893047049
ANKRD30BL	ANKRD30BL	554226	554226	ankyrin repeat domain 30B like	NR_027019//NR_027020	0	0	0	0	0	0	0	0	0	0	0	0
ANKRD30BP2	ANKRD30BP2	149992	149992	ankyrin repeat domain 30B pseudogene 2	NM_153773//NR_026916	0	0	0	0	0	0	0	0	0	0	0	0
ANKRD30BP3	ANKRD30BP3	338579	338579	ankyrin repeat domain 30B pseudogene 3	NR_033891	0	0	0	0	0	0	0	0	0	0	0	0
ANKRD31	ANKRD31	256006	256006	ankyrin repeat domain 31	NM_001164443//NP_001157915//XM_011543298//XM_011543299//XM_011543300//XM_011543301//XM_011543302//XM_017009317//XM_017009318//XM_017009319//XM_017009320//XM_017009321//XM_017009322//XP_011541600//XP_011541601//XP_011541602//XP_011541603//XP_011541604//XP_016864806//XP_016864807//XP_016864808//XP_016864809//XP_016864810//XP_016864811	0.459930120674085	0.597950645462793	0.838491745719612	0.574071327147948	0.444243327104012	1.1516883015071	0.574128552959661	0.288332905315744	0.224526219817225	0.760427747347957	0.664114700668906	1.11432958288061
ANKRD33	ANKRD33	341405	341405	ankyrin repeat domain 33	NM_001130015//NM_001304459//NM_001304460//NM_182608//NP_001123487//NP_001291388//NP_001291389//NP_872414//XM_017019258//XP_016874747	0	0	0	0	0	0	0	0	0	0	0	0
ANKRD33B	ANKRD33B	651746	651746	ankyrin repeat domain 33B	NM_001164440//NP_001157912//XM_005248343//XM_005248344//XP_005248400//XP_005248401	0.459930120674085	0.380514047112686	0.65216024667081	1.30470756169988	1.43145072066848	1.785116867336	0.382752368639774	0.247142490270638	0.112263109908612	0	0	0
ANKRD34A	ANKRD34A	284615	284615	ankyrin repeat domain 34A	NM_001039888//NP_001034977	0.321951084471859	0.543591495875266	0.326080123335405	0.88720114195592	1.0365677632427	0.978935056281033	16.7932601740701	12.6454574188476	23.1262006411742	28.8540084132586	30.7153049059369	26.4532153153397
ANKRD34B	ANKRD34B	340120	340120	ankyrin repeat domain 34B	NM_001004441//NP_001004441//XM_006714599//XM_011543366//XM_011543369//XP_006714662//XP_011541668//XP_011541671	0.59790915687631	0.706668944637846	0.838491745719612	0.104376604935991	0.197441478712894	0.287922075376775	0.0956880921599434	0	0.0561315549543062	0	0	0
ANKRD34C	ANKRD34C	390616	390616	ankyrin repeat domain 34C	NM_001146341//NP_001139813	0	0	0	0	0.148081109034671	0	0.0478440460799717	0	0	0	0.0553428917224089	0
ANKRD34C-AS1	ANKRD34C-AS1	729911	729911	ANKRD34C antisense RNA 1	NR_038997	0	0	0	0	0	0	0	0	0	0	0	0
ANKRD35	ANKRD35	148741	148741	ankyrin repeat domain 35	NM_001280799//NM_144698//NP_001267728//NP_653299	0.0459930120674085	0	0	0.0521883024679953	0.0493603696782236	0.11516883015071	0.191376184319887	0.164761660180425	0.112263109908612	0.0422459859637754	0.221371566889635	0.048449112299157
ANKRD36	ANKRD36	375248	375248	ankyrin repeat domain 36	NM_001164315//NM_001354587//NM_198555//NP_001157787//NP_001341516//NP_940957//XM_006712514//XM_011511130//XM_011511131//XM_017004009//XM_017004010//XM_017004011//XM_017004012//XM_017004013//XM_017004014//XM_017004015//XM_017004016//XM_017004017//XM_017004018//XM_017004019//XM_017004020//XM_017004021//XM_017004022//XM_017004023//XM_017004024//XM_017004025//XM_017004026//XM_017004027//XM_017004028/…	17.109400489076	12.7200410034812	13.4158679315138	1.67002567897585	0.987207393564472	2.01545452763742	1.14825710591932	2.88332905315744	22.5648850916311	13.9411753680459	12.0094075037627	12.3060745239859
ANKRD36B	ANKRD36B	57730	57730	ankyrin repeat domain 36B	NM_001353337//NM_020970//NM_025190//NP_001340266//NP_079466//XM_005263995//XM_006712661//XM_011511555//XM_011511556//XM_011511557//XM_011511558//XM_017004578//XM_017004579//XM_017004580//XM_017004581//XM_017004582//XM_017004583//XM_017004584//XM_017004585//XM_017004586//XM_017004587//XM_017004588//XM_017004589//XM_017004590//XM_017004591//XM_017004592//XM_017004593//XM_017004594//XM_017004595//XP…	6.89895181011127	5.05540091163998	5.54336209670188	0.313129814807972	0.444243327104012	0.575844150753549	0.717660691199576	2.88332905315744	15.4361776124342	11.4909081821469	8.63349110869578	12.1122780747892
ANKRD36BP1	ANKRD36BP1	84832	84832	ankyrin repeat domain 36B pseudogene 1	NR_026844	0	0	0.0465828747622007	0	0	0	0	0	0	0	0	0
ANKRD36BP2	ANKRD36BP2	645784	645784	ankyrin repeat domain 36B pseudogene 2	NR_015424	0	0.0543591495875266	0.0465828747622007	0	0	0.0575844150753549	0	0	0.112263109908612	0	0.166028675167227	0
ANKRD36C	ANKRD36C	400986	400986	ankyrin repeat domain 36C	NM_001010914//NM_001310154//NP_001297083	8.60069325660539	9.02361883152942	7.73275721052532	0.939389444423915	1.28336961163381	1.09410388643174	0.669816645119604	0.823808300902127	17.7937029205151	10.2657745891974	7.02854724874592	10.0774153582246
ANKRD37	ANKRD37	353322	353322	ankyrin repeat domain 37	NM_181726//NP_859077//XM_017008176//XP_016863665	3.265503856786	4.67488686452729	4.56512172669567	9.34170614177115	9.47719097821893	8.11940252562504	14.0183055014317	24.0963928013872	10.8895216611354	6.42138986649386	4.09537398745826	1.55037159357302
ANKRD39	ANKRD39	51239	51239	ankyrin repeat domain 39	NM_016466//NP_057550	3.8174200015949	4.56616856535224	3.44713273240285	1.67002567897585	1.48081109034671	1.72753245226065	9.95156158463412	10.4211750064119	6.3428657098366	6.04117599281988	4.75948868812716	5.1840550160098
ANKRD40	ANKRD40	91369	91369	ankyrin repeat domain 40	NM_052855//NP_443087//XM_017025296//XP_016880785	300.610326872582	297.072752495833	284.108953174662	195.601757650046	225.0832857327	251.701478294376	156.354342589348	141.736218170211	104.79761309969	119.344910347665	136.69694255435	146.703912041847
ANKRD42	ANKRD42	338699	338699	ankyrin repeat domain 42	NM_001300972//NM_001300973//NM_001300975//NM_001300976//NM_001300977//NM_182603//NP_001287901//NP_001287902//NP_001287904//NP_001287905//NP_001287906//NP_872409//NR_125355	11.0843159082454	10.3825975712176	7.22034558814111	7.35855064798733	6.66364990656018	7.94664928039898	8.85114852479477	10.3387941763217	10.3843376665466	15.0818169890678	17.2669822173916	12.5483200854817
ANKRD44	ANKRD44	91526	91526	ankyrin repeat domain 44	NM_001195144//NM_153697//NP_001182073//NP_710181//XM_005246945//XM_005246946//XM_005246947//XM_005246948//XM_006712838//XM_011512148//XM_017005252//XP_005247002//XP_005247003//XP_005247004//XP_005247005//XP_006712901//XP_011510450//XP_016860741//XR_001739037//XR_001739038//XR_923062	3.265503856786	3.31590812483912	2.14281223906123	0.313129814807972	0.394882957425789	0.863766226130324	3.58830345599788	6.91998972757787	4.82731372607033	5.9989300068561	4.09537398745826	6.78287572188198
ANKRD44-IT1	ANKRD44-IT1	101927547	101927547	ANKRD44 intronic transcript 1	NR_046837	0	0	0.0465828747622007	0	0	0	0.0478440460799717	0	0	0.0422459859637754	0.0553428917224089	0
ANKRD45	ANKRD45	339416	339416	ankyrin repeat domain 45	NM_198493//NP_940895//XM_011509466//XM_011509467//XM_011509468//XM_011509470//XM_011509471//XM_017001123//XM_017001124//XP_011507768//XP_011507769//XP_011507770//XP_011507772//XP_011507773//XP_016856612//XP_016856613//XR_921770//XR_921771	0.183972048269634	0.16307744876258	0.465828747622007	0.678447932083938	0.888486654208025	0.978935056281033	0.239220230399859	0.0823808300902127	0.0561315549543062	0.0422459859637754	0.0553428917224089	0.048449112299157
ANKRD46	ANKRD46	157567	157567	ankyrin repeat domain 46	NM_001270377//NM_001270378//NM_001270379//NM_198401//NP_001257306//NP_001257307//NP_001257308//NP_940683//XM_006716509//XM_017013106//XP_006716572//XP_016868595	29.9874438679503	32.7785672012786	24.3162606258688	12.9426990120628	13.919624249259	19.46353229547	28.6107395558231	33.323045771491	26.1011730537524	32.7828851078897	25.2363586254184	24.1761070372793
ANKRD49	ANKRD49	54851	54851	ankyrin repeat domain 49	NM_017704//NP_060174//XM_017017941//XP_016873430	19.593023140716	21.5805823862481	17.5617437853497	24.6850670673618	24.5321037300771	30.5773244050135	24.3047754086256	24.4259161217481	32.8369596482691	37.4721895498688	33.6484781672246	27.2284011121262
ANKRD50	ANKRD50	57182	57182	ankyrin repeat domain 50	NM_001167882//NM_020337//NP_001161354//NP_065070//XM_017008471//XP_016863960	86.7428207591324	84.6915550573665	81.8926938319488	22.8062881785139	28.925176631439	47.5647268522431	50.6190007526101	95.8089053949174	164.016403576483	202.738486640158	235.04126114507	159.882070587218
ANKRD52	ANKRD52	283373	283373	ankyrin repeat domain 52	NM_173595//NP_775866//XM_011538197//XM_017019183//XM_017019184//XP_011536499//XP_016874672//XP_016874673	285.570611926539	290.821450293268	296.313666362359	157.817426663218	165.110436573658	173.329089376818	103.343139532739	139.55312617282	137.634572747959	132.398920010472	169.625963129183	141.035365902846
ANKRD53	ANKRD53	79998	79998	ankyrin repeat domain 53	NM_001115116//NM_024933//NP_001108588//NP_079209//XM_005264569//XM_011533114//XP_005264626//XP_011531416	0.321951084471859	0.108718299175053	0.0931657495244014	0.365318117275967	0.493603696782236	0.345506490452129	0.0478440460799717	0.0411904150451063	0	0	0	0
ANKRD54	ANKRD54	129138	129138	ankyrin repeat domain 54	NM_001349853//NM_138797//NP_001336782//NP_620152//NR_036556//NR_146279//NR_146280//XM_006724136//XM_006724137//XM_011529877//XM_011529878//XM_011529879//XM_011529880//XM_011529882//XM_011529883//XM_011529884//XM_017028590//XM_017028591//XM_017028593//XP_006724199//XP_006724200//XP_011528179//XP_011528180//XP_011528181//XP_011528182//XP_011528184//XP_011528185//XP_011528186//XP_016884079//XP_01688…	20.6508624182664	20.2216036465599	19.4716416505999	33.7136433943249	31.1957536366373	26.0857400291358	85.5929984370694	79.0444064715591	56.9173967236665	56.229407317785	55.6196061810209	58.04203653439
ANKRD55	ANKRD55	79722	79722	ankyrin repeat domain 55	NM_001039935//NM_024669//NP_078945//XM_011543646//XM_017009852//XM_017009853//XM_017009854//XP_011541948//XP_016865341//XP_016865342//XP_016865343	0	0	0	0	0	0	0	0	0	0	0.0553428917224089	0
ANKRD6	ANKRD6	22881	22881	ankyrin repeat domain 6	NM_001242809//NM_001242811//NM_001242813//NM_001242814//NM_014942//NP_001229738//NP_001229740//NP_001229742//NP_001229743//NP_055757//XM_005248679//XM_005248680//XM_005248681//XM_005248682//XM_005248683//XM_005248684//XM_011535596//XM_011535597//XM_011535598//XM_011535599//XM_011535600//XM_017010493//XM_017010494//XM_017010495//XM_017010496//XM_017010497//XM_017010498//XM_017010499//XM_017010500/…	7.17490988251572	6.30566135215309	5.49677922193968	10.0201540738551	10.4150380021052	12.1503115808999	2.15298207359873	0.90618913099234	0	0	0	0
ANKRD60	ANKRD60	140731	140731	ankyrin repeat domain 60	NM_001304369//NM_080674//NP_001291298	0	0	0.0465828747622007	0	0	0	0	0	0	0	0	0
ANKRD61	ANKRD61	100310846	100310846	ankyrin repeat domain 61	NM_001271700//NP_001258629	0.91986024134817	1.41333788927569	1.35090336810382	0.626259629615943	0.69104517549513	1.09410388643174	0.430596414719746	0.288332905315744	0.112263109908612	0.0844919719275508	0.0553428917224089	0.145347336897471
ANKRD62	ANKRD62	342850	342850	ankyrin repeat domain 62	NM_001277333//NP_001264262//XM_017025720//XP_016881209//XR_001753188	0.0459930120674085	0.0543591495875266	0.139748624286602	0.156564907403986	0	0	0	0	0	0	0	0
ANKRD62P1-PARP4P3	ANKRD62P1-PARP4P3	23783	23783	ANKRD62P1-PARP4P3 readthrough, transcribed pseudogene	NR_040115	0.091986024134817	0.16307744876258	0	0.104376604935991	0	0	0	0	0	0	0	0
ANKRD63	ANKRD63	100131244	100131244	ankyrin repeat domain 63	NM_001190479//NP_001177408	0	0	0	0	0	0	0.0478440460799717	0	0	0	0	0
ANKRD65	ANKRD65	441869	441869	ankyrin repeat domain 65	NM_001145210//NM_001243535//NM_001243536//NP_001138682//NP_001230464//NP_001230465//XM_005244752//XM_006710647//XM_011541489//XM_017001324//XM_017001325//XM_017001326//XP_005244809//XP_006710710//XP_011539791//XP_016856813//XP_016856814//XP_016856815	0	0	0	0	0	0	0	0	0	0	0	0
ANKRD66	ANKRD66	100287718	100287718	ankyrin repeat domain 66	NM_001162435//NP_001155907//XM_017010148//XP_016865637	0	0	0	0	0	0	0	0	0	0	0	0
ANKRD7	ANKRD7	56311	56311	ankyrin repeat domain 7	NM_001077708//NM_019644//NP_062618	0	0.0543591495875266	0	0.0521883024679953	0.0493603696782236	0.0575844150753549	0.0956880921599434	0	0	0	0	0
ANKRD9	ANKRD9	122416	122416	ankyrin repeat domain 9	NM_001348651//NM_001348652//NM_152326//NP_001335580//NP_001335581//NP_689539//XM_005267310//XM_005267311//XP_005267367//XP_005267368	4.09337807399936	5.00104176205245	4.47195597717127	5.37539515420351	4.54115401039657	4.7219220361791	7.46367118847559	9.18546255505871	6.62352348460813	8.28021324889998	11.234607019649	8.38169642775416
ANKS1A	ANKS1A	23294	23294	ankyrin repeat and sterile alpha motif domain containing 1A	NM_015245//NP_056060//XM_005248964//XM_006715036//XM_011514431//XM_011514432//XM_011514433//XM_011514434//XM_011514435//XM_011514436//XM_011514437//XM_017010593//XP_005249021//XP_006715099//XP_011512733//XP_011512734//XP_011512735//XP_011512736//XP_011512737//XP_011512738//XP_011512739//XP_016866082	67.0118185822142	59.5776279479292	66.6600937847092	50.8314066038274	53.0623974040904	54.8203631517379	40.2846867993362	50.8289721656612	49.7325576895153	50.8641671003856	72.554531048078	51.0169152510123
ANKS1B	ANKS1B	56899	56899	ankyrin repeat and sterile alpha motif domain containing 1B	NM_001204065//NM_001204066//NM_001204067//NM_001204068//NM_001204069//NM_001204070//NM_001204079//NM_001204080//NM_001204081//NM_001352185//NM_001352186//NM_001352187//NM_001352188//NM_001352189//NM_001352190//NM_001352191//NM_001352192//NM_001352193//NM_001352194//NM_001352195//NM_001352196//NM_001352197//NM_001352198//NM_001352199//NM_001352200//NM_001352201//NM_001352202//NM_001352203//NM_0013…	1.01184626548299	1.08718299175053	1.11798899429282	0.678447932083938	0.197441478712894	0.460675320602839	8.89899257087474	16.2290235277719	37.2713524896593	42.5839538514856	43.6101986772582	47.7223756146696
ANKS3	ANKS3	124401	124401	ankyrin repeat and sterile alpha motif domain containing 3	NM_001242929//NM_001308089//NM_001324129//NM_001324130//NM_133450//NP_001229858//NP_001295018//NP_001311058//NP_001311059//NP_597707//NR_040252//XM_005255119//XM_005255121//XM_011522372//XM_011522373//XM_011522374//XM_011522378//XM_017022935//XM_017022936//XP_005255176//XP_005255178//XP_011520674//XP_011520675//XP_011520676//XP_011520680//XP_016878424//XP_016878425//XR_001751840	11.5442460289195	9.94772437451737	11.7854673148368	29.9560856166293	24.3840226210425	20.8455582572785	17.9893613260694	17.42354556408	16.1658878268402	16.8561483995464	19.0379547525086	17.1994348662007
ANKS4B	ANKS4B	257629	257629	ankyrin repeat and sterile alpha motif domain containing 4B	NM_145865//NP_665872	0	0.16307744876258	0.0465828747622007	0.0521883024679953	0	0.0575844150753549	0.0478440460799717	0	0.0561315549543062	0	0	0
ANKS6	ANKS6	203286	203286	ankyrin repeat and sterile alpha motif domain containing 6	NM_173551//NP_775822//XM_005251793//XM_005251794//XM_006716998//XM_006716999//XM_011518357//XM_017014445//XM_017014446//XM_017014447//XP_005251850//XP_005251851//XP_006717061//XP_006717062//XP_011516659//XP_016869934//XP_016869935//XP_016869936//XR_001746230//XR_242576//XR_428520//XR_929736	15.4996450667167	14.7313295382197	19.8443046486975	7.46292725292332	5.72580288267394	8.69524667637859	6.84169858943596	5.56070603108936	8.19520702332871	7.56203148751579	5.03620314673921	9.98051713362634
ANKUB1	ANKUB1	389161	389161	ankyrin repeat and ubiquitin domain containing 1	NM_001144960//NM_001315505//NM_001315506//NP_001138432//NP_001302434//NP_001302435//XM_011512798//XM_011512799//XM_011512801//XM_011512802//XP_011511100//XP_011511101//XP_011511103//XP_011511104	0	0	0	0	0	0	0	0	0	0	0	0
ANKZF1	ANKZF1	55139	55139	ankyrin repeat and zinc finger domain containing 1	NM_001042410//NM_001282792//NM_018089//NP_001035869//NP_001269721//NP_060559//XM_005246663//XM_011511392//XM_017004420//XM_017004421//XP_005246720//XP_011509694//XP_016859909//XP_016859910//XR_001738807//XR_001738808//XR_001738809//XR_001738810//XR_427096//XR_427097//XR_922952//XR_922953	58.7330764100806	57.7294168619533	63.8185384242149	195.340816137706	181.498079306828	164.864180360741	126.212593558965	83.9048754468816	121.412553366164	112.416568649606	115.998701050169	109.398095571496
ANLN	ANLN	54443	54443	anillin actin binding protein	NM_001284301//NM_001284302//NM_018685//NP_001271230//NP_001271231//NP_061155//XM_006715746//XM_006715747//XM_017012354//XM_017012355//XM_017012356//XP_006715809//XP_006715810//XP_016867843//XP_016867844//XP_016867845	274.348316982092	276.524993951748	269.481930499331	3.60099287029167	5.67644251299571	6.5070389035151	97.9846063717821	163.690709389253	94.0203545484629	47.9491940688851	57.6119502830276	83.2840240422508
ANO1	ANO1	55107	55107	anoctamin 1	NM_018043//NP_060513//NR_030691//XM_006718602//XM_006718604//XM_006718605//XM_011545121//XM_011545123//XM_011545124//XM_011545125//XM_011545126//XM_011545127//XM_011545128//XM_011545129//XM_011545131//XM_017017956//XM_017017957//XP_006718665//XP_006718667//XP_006718668//XP_011543423//XP_011543425//XP_011543426//XP_011543427//XP_011543428//XP_011543429//XP_011543430//XP_011543431//XP_011543433//XP…	153.708646329279	151.498949900437	159.127100187678	45.5603880545599	44.5724138194359	56.6054800190739	87.4589162341883	13.2633136445242	77.349282727034	52.0470547073713	65.5813266910545	77.9546216893436
ANO1-AS2	ANO1-AS2	100009613	100009613	ANO1 antisense RNA 2 (head to head)	NR_103835	0.0459930120674085	0.0543591495875266	0	0.0521883024679953	0.0987207393564472	0.0575844150753549	0.0478440460799717	0	0	0	0.0553428917224089	0.048449112299157
ANO10	ANO10	55129	55129	anoctamin 10	NM_001204831//NM_001204832//NM_001204833//NM_001204834//NM_001346463//NM_001346464//NM_001346465//NM_001346466//NM_001346467//NM_001346468//NM_001346469//NM_018075//NP_001191760//NP_001191761//NP_001191762//NP_001191763//NP_001333392//NP_001333393//NP_001333394//NP_001333395//NP_001333396//NP_001333397//NP_001333398//NP_060545//XM_011533885//XM_011533887//XM_011533889//XM_011533890//XM_017006716/…	30.401380976557	31.6370250599405	33.7725842025955	21.814710431622	21.5704815493837	21.3638179929567	55.4512494066872	60.5911005313514	55.177318520083	50.9486590723131	59.1615512512551	40.8426016681893
ANO2	ANO2	57101	57101	anoctamin 2	NM_001278596//NM_001278597//NM_020373//NP_001265525//NP_001265526//XM_006718988//XM_011520975//XM_011520978//XM_017019672//XP_006719051//XP_011519277//XP_011519280//XP_016875161//XR_931519	4.41532915847121	3.80514047112686	4.79803610050667	5.32320685173552	5.47900103428282	5.93119475276155	0.28706427647983	0.288332905315744	0.0561315549543062	0	0	0.0968982245983139
ANO3	ANO3	63982	63982	anoctamin 3	NM_001313726//NM_001313727//NM_031418//NP_001300655//NP_001300656//NP_113606//XM_011520282//XM_017018118//XM_017018119//XP_011518584//XP_016873607//XP_016873608	0	0	0	0	0	0	0	0	0	0	0	0
ANO4	ANO4	121601	121601	anoctamin 4	NM_001286615//NM_001286616//NM_178826//NP_001273544//NP_001273545//NP_849148//XM_011537911//XM_011537912//XM_011537913//XM_011537914//XM_011537915//XM_011537916//XM_011537918//XM_017018808//XM_017018809//XM_017018810//XM_017018811//XM_017018812//XM_017018813//XM_017018814//XM_017018815//XM_017018816//XM_017018817//XP_011536213//XP_011536214//XP_011536215//XP_011536216//XP_011536217//XP_011536218/…	0	0	0	0.156564907403986	0	0	0	0.0411904150451063	0	0	0	0
ANO5	ANO5	203859	203859	anoctamin 5	NM_001142649//NM_213599//NP_001136121//NP_998764//XM_005252820//XM_005252821//XM_005252822//XM_011519949//XP_005252877//XP_005252878//XP_005252879//XP_011518251	16.6494703684019	14.0246605935819	12.530793311032	2.81816833327174	3.30714476844098	3.22472724421987	0.0956880921599434	0.288332905315744	0	0	0	0
ANO6	ANO6	196527	196527	anoctamin 6	NM_001025356//NM_001142678//NM_001142679//NM_001142680//NM_001204803//NP_001020527//NP_001136150//NP_001136151//NP_001191732//XM_005268706//XM_005268707//XP_005268763//XP_005268764	100.908668475894	100.727504185687	95.7743905110846	61.1125021900225	70.5359682701815	104.573297776844	71.8139131660376	104.62365421457	157.224485427012	176.46148337069	221.980338698582	151.16123037337
ANO7	ANO7	50636	50636	anoctamin 7	NM_001001666//NM_001001891//NP_001001666//NP_001001891//XM_011511263//XM_011511267//XM_017004229//XM_017004230//XP_011509565//XP_011509569//XP_016859718//XP_016859719	21.2947645872101	19.6236530010971	22.0802826372831	4.74913552458757	3.50458624715387	4.60675320602839	1.8659177971189	1.64761660180425	1.90847286844641	1.56310148065969	0.719457592391315	1.21122780747892
ANO8	ANO8	57719	57719	anoctamin 8	NM_020959//NP_066010//XM_017027048//XP_016882537//XR_001753729//XR_936199	38.5881371245557	33.8113910434416	37.7787114321448	32.0436177153491	31.1463932669591	30.6924932351642	18.0850494182293	29.6982892475217	35.6996689509388	23.8267360835693	28.6122750204854	27.2768502244254
ANO9	ANO9	338440	338440	anoctamin 9	NM_001012302//NM_001347882//NP_001012302//NP_001334811//XM_011520048//XM_011520051//XM_011520052//XM_011520053//XM_017017644//XM_017017645//XM_017017646//XM_017017647//XP_011518350//XP_011518353//XP_011518354//XP_011518355//XP_016873133//XP_016873134//XP_016873135//XP_016873136//XR_001747846//XR_001747847//XR_001747848//XR_001747849//XR_001747850//XR_001747851//XR_001747852//XR_001747853//XR_0017…	12.2801342219981	12.3395269563685	12.996622058654	41.6462653694602	31.9361591818107	27.8132724813964	31.6249144588613	35.3825665237463	40.8076404517806	41.9080180760652	52.9078044866229	42.4898714863607
ANOS1	ANOS1	3730	3730	anosmin 1	NM_000216//NP_000207//XM_005274501//XP_005274558	30.8613110972311	30.4954829186024	28.322387855418	14.7171012959747	16.5850842118831	19.9242076160728	2.77495467263836	2.51261531775149	1.45942042881196	0.633689789456631	1.05151494272577	1.21122780747892
ANP32A	ANP32A	8125	8125	acidic nuclear phosphoprotein 32 family member A	NM_006305//NP_006296	153.616660305144	159.978977236091	161.316495301501	148.788850336255	156.867254837395	148.798128554717	620.537277657233	492.349031034156	336.228014176294	370.581788874238	329.511577315222	438.319118970473
ANP32A-IT1	ANP32A-IT1	80035	80035	ANP32A intronic transcript 1	NM_001040150//NM_024970//NR_026808	1.97769951889857	1.68513363721333	1.86331499048803	0	0.296162218069342	0.172753245226065	0.382752368639774	1.23571245135319	5.55702394047632	4.47807451216019	4.70414579640475	5.23250412830895
ANP32AP1	ANP32AP1	723972	723972	acidic nuclear phosphoprotein 32 family member A pseudogene 1	NR_003144	0.091986024134817	0	0.0931657495244014	0	0	0.0575844150753549	0.191376184319887	0.0823808300902127	0.280657774771531	0.126737957891326	0.110685783444818	0
ANP32B	ANP32B	10541	10541	acidic nuclear phosphoprotein 32 family member B	NM_006401//NP_006392	137.427120057417	146.497908138384	153.211075092878	172.58671626166	161.1616069994	144.939972744668	259.553949983847	175.924262657649	133.929890120975	94.8422384886757	85.3940819276769	131.297094330715
ANP32C	ANP32C	23520	23520	acidic nuclear phosphoprotein 32 family member C	NM_012403//NP_036535	0	0.108718299175053	0	0.104376604935991	0	0	0.239220230399859	0.0823808300902127	0.168394664862919	0.126737957891326	0.110685783444818	0.242245561495785
ANP32D	ANP32D	23519	23519	acidic nuclear phosphoprotein 32 family member D	NM_012404//NP_036536	0	0.108718299175053	0	0	0	0	0.0478440460799717	0	0.112263109908612	0	0	0
ANP32E	ANP32E	81611	81611	acidic nuclear phosphoprotein 32 family member E	NM_001136478//NM_001136479//NM_001280559//NM_001280560//NM_030920//NP_001129950//NP_001129951//NP_001267488//NP_001267489//NP_112182//XM_005245513//XM_005245514//XM_017002418//XP_005245570//XP_005245571//XP_016857907	27.7337862766473	26.2011101011878	21.9405340129965	2.71379172833575	3.30714476844098	4.66433762110375	143.197229917355	217.238248947891	116.641371195048	71.1844863489615	29.6084470714887	93.9912778603645
ANPEP	ANPEP	290	290	alanyl aminopeptidase, membrane	NM_001150//NP_001141//XM_005254892//XM_011521473//XP_005254949//XP_011519775	0.137979036202225	0.271795747937633	0.419245872859806	1.82659058637983	1.48081109034671	1.32444154673316	0.28706427647983	0.247142490270638	0.168394664862919	0	0.0553428917224089	0.048449112299157
ANTXR1	ANTXR1	84168	84168	anthrax toxin receptor 1	NM_018153//NM_032208//NM_053034//NP_060623//NP_115584//NP_444262//XM_017005075//XM_017005076//XM_017005077//XP_016860564//XP_016860565//XP_016860566	59.8369086996984	56.2617198230901	56.5516099613116	31.6261112956051	40.8210257238909	56.2599735286217	9.42527707775443	11.9864107781259	27.1676725978842	22.6860944625474	13.1162653382109	35.9007922136753
ANTXR2	ANTXR2	118429	118429	anthrax toxin receptor 2	NM_001145794//NM_001286780//NM_001286781//NM_058172//NP_001139266//NP_001273709//NP_001273710//NP_477520//XM_011531587//XM_017007711//XP_011529889//XP_016863200	7.40487494285277	6.95797114720341	8.29175170767172	23.2237945982579	28.7770955224043	36.8540256482271	7.03307477375584	1.35928369648851	0.168394664862919	0.0844919719275508	0	0.145347336897471
ANTXRL	ANTXRL	195977	195977	anthrax toxin receptor like	NM_001278688//NM_001354208//NP_001265617//NP_001341137//NR_003601//XM_006717684//XM_011539430//XM_011539431//XM_011539433//XM_011539434//XM_011539437//XM_011539438//XM_011539439//XM_011539440//XM_011539441//XM_011539442//XM_011539443//XM_017015818//XM_017015819//XP_006717747//XP_011537732//XP_011537733//XP_011537735//XP_011537736//XP_011537739//XP_011537740//XP_011537741//XP_011537742//XP_0115377…	0	0	0	0	0	0	0	0	0	0	0	0
ANTXRLP1	ANTXRLP1	100996567	100996567	anthrax toxin receptor-like pseudogene 1	NR_103827//NR_103828	0	0	0	0	0	0	0	0	0	0	0	0
ANXA1	ANXA1	301	301	annexin A1	NM_000700//NP_000691//XM_011518609//XM_017014657//XP_011516911//XP_016870146	57.537258096328	56.6965930197903	57.5298503313179	37.7843309868286	41.1171879419602	40.1939217225977	3.39692727167799	1.2769028663983	0.336789329725837	0.253475915782652	0.0553428917224089	0.290694673794942
ANXA10	ANXA10	11199	11199	annexin A10	NM_007193//NP_009124//XM_011531571//XP_011529873	0	0	0	0	0	0	0	0	0	0	0	0
ANXA11	ANXA11	311	311	annexin A11	NM_001157//NM_001278407//NM_001278408//NM_001278409//NM_145868//NM_145869//NP_001148//NP_001265336//NP_001265337//NP_001265338//NP_665875//NP_665876//XM_005269741//XM_005269742//XM_006717813//XM_006717814//XM_011539735//XM_011539736//XP_005269798//XP_005269799//XP_006717876//XP_006717877//XP_011538037//XP_011538038	98.1030947397823	106.59829234114	110.308247436891	156.512719101518	151.141451954721	126.57054433563	25.2616563302251	24.5906777819285	15.7168353872057	16.8139024135826	24.2401865744151	12.0638289624901
ANXA13	ANXA13	312	312	annexin A13	NM_001003954//NM_004306//NP_001003954//NP_004297	0.091986024134817	0	0	0	0	0	0	0	0	0	0	0
ANXA2	ANXA2	302	302	annexin A2	NM_001002857//NM_001002858//NM_001136015//NM_004039//NP_001002857//NP_001002858//NP_001129487//NP_004030//XM_011521477//XM_017022090//XM_017022091//XM_017022092//XM_017022093//XP_011519779//XP_016877579//XP_016877580//XP_016877581//XP_016877582	255.03125191378	262.391615058991	259.699526799269	619.84046841238	621.397693879157	536.686748502308	479.588717905637	81.5570217893106	98.2863527249902	118.204268726644	120.204760821072	278.921539506247
ANXA2P1	ANXA2P1	303	303	annexin A2 pseudogene 1	NR_001562	0	0.0543591495875266	0	0.208753209871981	0	0.172753245226065	0.191376184319887	0.0411904150451063	0	0.0422459859637754	0	0.0968982245983139
ANXA2P2	ANXA2P2	304	304	annexin A2 pseudogene 2	NR_003573	0.459930120674085	0.217436598350107	0.139748624286602	0.521883024679953	0.740405545173354	0.460675320602839	0.28706427647983	0.0823808300902127	0.112263109908612	0.126737957891326	0.0553428917224089	0.145347336897471
ANXA2P3	ANXA2P3	305	305	annexin A2 pseudogene 3	NR_001446	1.51776939822448	1.57641533803827	0.838491745719612	5.01007703692755	8.53934395433268	3.91574022512413	4.88009270015712	0.494284980541276	0.785841769360287	0.675935775420406	0.608771808946497	0.872084021384825
ANXA2R	ANXA2R	389289	389289	annexin A2 receptor	NM_001014279//NP_001014301	2.66759469990969	2.98975322731396	3.54029848192725	7.82824537019929	6.66364990656018	5.12501294170659	16.1234435289505	15.5699768870502	17.8498344754694	13.4342235364806	14.4998376312711	12.1122780747892
ANXA3	ANXA3	306	306	annexin A3	NM_005139//NP_005130//XR_001741215	78.7400366594033	79.6361541457265	78.0728981014484	181.302162773816	190.827189176012	194.174647634097	22.9651421183864	8.19689259397616	0.224526219817225	0.0844919719275508	0.332057350334453	1.11432958288061
ANXA4	ANXA4	307	307	annexin A4	NM_001153//NM_001320698//NM_001320700//NM_001320702//NP_001144//NP_001307627//NP_001307629//NP_001307631//XM_017003943//XM_017003944//XP_016859432//XP_016859433//XR_001738734	74.7846376216062	79.0925626498512	72.6692846290331	63.6175407084862	69.7955627250081	81.0212720110244	54.6857446694077	49.4284980541276	46.7014537219828	58.8486584475391	54.2360338879607	52.4219395076878
ANXA5	ANXA5	308	308	annexin A5	NM_001154//NP_001145//XM_017008141//XP_016863630	242.705124679715	243.746426750469	253.969833203518	193.044530829115	206.968030060791	210.010361779819	370.025852382501	388.302042630217	283.127563189521	257.911744308849	290.992924676426	281.392444233504
ANXA6	ANXA6	309	309	annexin A6	NM_001155//NM_001193544//NM_004033//NP_001146//NP_001180473//XM_005268432//XP_005268489	314.960146637613	311.804082034053	327.291278079222	506.06996903215	509.89261877605	479.102333426953	224.819172529787	313.459058493259	407.122168083583	408.856652157418	546.511055758787	334.347323976482
ANXA7	ANXA7	310	310	annexin A7	NM_001156//NM_001320879//NM_001320880//NM_004034//NP_001147//NP_001307808//NP_001307809//NP_004025//XM_017016162//XM_017016163//XP_016871651//XP_016871652	160.469619103188	158.348202748465	165.182873906764	137.307423793296	148.179829774027	157.205453155719	162.717600717984	173.864741905394	132.69499591198	147.734212915323	176.543824594484	135.124574202349
ANXA8	ANXA8	653145	653145	annexin A8	NM_001040084//NM_001271702//NM_001271703//NP_001035173//NP_001258631//NP_001258632//XM_006717951//XM_011540096//XM_011540098//XM_011540099//XM_011540101//XP_006718014//XP_011538398//XP_011538400//XP_011538401//XP_011538403//XR_246202//XR_428714//XR_945804//XR_945805//XR_945806	0.0459930120674085	0.0543591495875266	0	0	0	0	0	0	0	0.0422459859637754	0	0
ANXA8L1	ANXA8L1	728113	728113	annexin A8 like 1	NM_001039801//NM_001098845//NM_001278923//NM_001278924//NM_001630//NP_001092315//NP_001265852//NP_001265853	0	0	0	0	0	0	0	0	0	0	0	0
ANXA9	ANXA9	8416	8416	annexin A9	NM_003568//NP_003559//XM_011510058//XP_011508360	12.7860573547396	9.73028777616727	11.2264728176904	15.0824194132506	15.9433994060662	12.9564933919549	16.6497280358302	23.23139408544	16.1097562718859	13.8989293820821	13.0055795547661	21.5598549731248
AOAH	AOAH	313	313	acyloxyacyl hydrolase	NM_001177506//NM_001177507//NM_001637//NP_001170977//NP_001170978//NP_001628//XM_011515333//XM_011515334//XM_011515335//XM_011515336//XM_011515338//XM_011515339//XM_011515340//XM_011515341//XM_011515342//XM_017012102//XM_017012103//XM_017012104//XM_017012105//XM_017012106//XP_011513635//XP_011513636//XP_011513637//XP_011513638//XP_011513640//XP_011513641//XP_011513642//XP_011513643//XP_011513644/…	0	0	0	0	0	0	0	0	0	0	0	0
AOAH-IT1	AOAH-IT1	100874264	100874264	AOAH intronic transcript 1	NR_046764	0	0	0	0	0	0	0	0	0	0	0	0
AOC1	AOC1	26	26	amine oxidase, copper containing 1	NM_001091//NM_001272072//NP_001082//NP_001259001//XM_017011944//XM_017011945//XM_017011946//XM_017011947//XP_016867433//XP_016867434//XP_016867435//XP_016867436	0	0	0	0.0521883024679953	0	0	0	0	0	0	0	0
AOC2	AOC2	314	314	amine oxidase, copper containing 2	NM_001158//NM_009590//NP_001149//NP_033720	3.17351783265119	3.31590812483912	3.63346423145165	5.32320685173552	5.72580288267394	7.25563629949472	1.72238565887898	1.02976037612766	0.841973324314593	1.30962556487704	6.30908965635461	1.59882070587218
AOC3	AOC3	8639	8639	amine oxidase, copper containing 3	NM_001277731//NM_001277732//NM_003734//NP_001264660//NP_001264661//NP_003725//NR_102422//XM_011525419//XM_011525420//XP_011523721//XP_011523722//XR_001752673//XR_934584	1.83972048269634	2.01128853473849	2.46889236239664	4.12287589497163	5.03475770717881	3.74298697989807	0.813348783359519	1.23571245135319	0.505183994588756	0.0844919719275508	2.71180169439803	0.678287572188198
AOC4P	AOC4P	90586	90586	amine oxidase, copper containing 4, pseudogene	NR_002773	0.091986024134817	0.16307744876258	0	0.104376604935991	0	0	0	0.0411904150451063	0	0	0	0
AOX1	AOX1	316	316	aldehyde oxidase 1	NM_001159//NP_001150//XM_011511062//XM_017003946//XM_017003947//XP_011509364//XP_016859435//XP_016859436	1.42578337408966	0.978464692575479	1.49065199239042	0.313129814807972	0.148081109034671	0.11516883015071	0.0478440460799717	0.164761660180425	0	0	0.0553428917224089	0
AOX2P	AOX2P	344454	344454	aldehyde oxidase 2 pseudogene	NA	0.367944096539268	0.978464692575479	0.931657495244014	0.313129814807972	0.148081109034671	0.172753245226065	0	0.123571245135319	0.112263109908612	0.0422459859637754	0.276714458612044	0.048449112299157
AP1AR	AP1AR	55435	55435	adaptor related protein complex 1 associated regulatory protein	NM_001128426//NM_018569//NP_001121898//NP_061039//NR_136622//XM_017008378//XM_017008379//XM_017008380//XP_016863867//XP_016863868//XP_016863869	45.6710609829366	47.1837418419731	40.0612722954926	11.116108425683	13.8702638795808	22.227584219087	32.4861072883008	53.0944449931421	49.4518999147438	64.0449147210835	51.9669753273419	51.5983045986022
AP1B1	AP1B1	162	162	adaptor related protein complex 1 beta 1 subunit	NM_001127//NM_001166019//NM_145730//NP_001118//NP_001159491//NP_663782	243.67097793313	234.342293871827	250.243203222542	159.59182894713	146.353496095933	142.579011726579	326.487770449727	373.514683629024	275.549803270689	308.142221619778	357.459737635039	312.545223441862
AP1B1P1	AP1B1P1	23782	23782	adaptor related protein complex 1 beta 1 subunit pseudogene 1	NR_040114	0	0	0	0	0	0	0	0	0	0	0	0
AP1G1	AP1G1	164	164	adaptor related protein complex 1 gamma 1 subunit	NM_001030007//NM_001128//NP_001025178//NP_001119	435.001908133549	436.884485234952	421.85451384649	183.180941662663	209.337327805346	254.926205538596	151.187185612711	190.670431243797	197.358547219341	227.452388428967	250.924671069402	183.33144094001
AP1G2	AP1G2	8906	8906	adaptor related protein complex 1 gamma 2 subunit	NM_001282474//NM_001282475//NM_001354673//NM_001354674//NM_001354675//NM_001354677//NM_001354681//NM_003917//NM_080545//NP_001269403//NP_001269404//NP_001341602//NP_001341603//NP_001341604//NP_001341606//NP_001341610//NP_003908//NR_148937//NR_148938//XM_005268167//XM_005268168//XM_005268169//XM_005268170//XM_005268172//XM_005268173//XM_005268174//XM_005268175//XM_005268177//XM_005268178//XM_00526…	308.797083020581	309.140483704264	328.129769824942	627.616525480111	598.593203087817	516.301865565632	172.477786118298	209.288498844185	251.469366195292	226.14276286409	284.462463453181	223.980246159003
AP1M1	AP1M1	8907	8907	adaptor related protein complex 1 mu 1 subunit	NM_001130524//NM_032493//NP_001123996//NP_115882//XM_017027420//XM_017027421//XP_016882909//XP_016882910	18.4891908510982	16.9600546713083	20.0306361477463	30.0604622215653	25.3712300146069	22.8610127849159	40.2846867993362	39.4604176132119	29.0761454663306	24.3759339010984	29.3870755045991	24.0307597003819
AP1M2	AP1M2	10053	10053	adaptor related protein complex 1 mu 2 subunit	NM_001300887//NM_005498//NP_001287816//NP_005489	238.611746605715	237.223328799966	252.059935338268	402.319623725776	389.650758239897	325.985373741584	317.923686201412	268.149601943642	224.357825152362	262.220834877154	332.6661221434	226.887192896952
AP1S1	AP1S1	1174	1174	adaptor related protein complex 1 sigma 1 subunit	NM_001283//NM_057089//NP_001274	56.6173978549798	62.6217403248307	65.216024667081	109.386681972918	99.2143430532294	79.7544148793665	81.0956581055521	70.3120384819965	50.5183994588756	46.3438466022616	64.3084401814391	47.7223756146696
AP1S2	AP1S2	8905	8905	adaptor related protein complex 1 sigma 2 subunit	NM_001272071//NM_003916//NP_001259000//NP_003907//XM_005274614//XM_011545599//XM_017029925//XM_017029926//XP_005274671//XP_011543901//XP_016885414//XP_016885415//XR_001755741//XR_247289//XR_247290	8.41672120833575	7.61028094225373	6.7079339657569	4.54038231471559	6.17004620977795	8.63766226130324	3.97105582463765	2.34785365757106	3.81694573689282	4.68930444197907	3.43125928678935	2.51935383955616
AP1S3	AP1S3	130340	130340	adaptor related protein complex 1 sigma 3 subunit	NM_001039569//NM_178814//NP_001034658//NR_110905//NR_110906//XM_011510600//XP_011508902	37.1163607383986	37.2903766170433	30.3720343449549	24.4763138574898	28.8264558920826	35.0689087808911	19.8552791231883	23.1078228403047	12.4050736449017	9.92780670148722	6.03237519774256	11.3855413903019
AP2A1	AP2A1	160	160	adaptor related protein complex 2 alpha 1 subunit	NM_014203//NM_130787//NP_055018//NP_570603//XM_011526556//XM_011526557//XP_011524858//XP_011524859	77.6821973818529	74.526394084499	83.8957574467235	89.8682568498879	87.2197732214211	74.3414798622832	83.0094199487509	97.7448549020373	82.0082017882414	67.5513315560768	80.136507214048	66.8597749728366
AP2A2	AP2A2	161	161	adaptor related protein complex 2 alpha 2 subunit	NM_001242837//NM_012305//NP_001229766//NP_036437//NR_144509//NR_144510//XM_011519929//XM_011519930//XP_011518231//XP_011518232//XR_001747780//XR_001747781//XR_001747782//XR_930847	66.1839443650008	62.5130220256556	66.2408479118494	98.949021479319	92.8468553647386	89.6589342723276	49.6142757849307	44.0737440982638	47.0943746066629	53.5256642161034	72.8865883984125	49.8056874435334
AP2B1	AP2B1	163	163	adaptor related protein complex 2 beta 1 subunit	NM_001030006//NM_001282//NP_001025177//NP_001273//XM_005257937//XM_005257938//XM_005257941//XM_011524448//XM_011524449//XM_011524450//XM_011524451//XM_011524452//XM_011524453//XM_011524454//XM_011524455//XM_017024284//XM_017024285//XM_017024286//XM_017024287//XP_005257994//XP_005257995//XP_005257998//XP_011522750//XP_011522751//XP_011522752//XP_011522753//XP_011522754//XP_011522755//XP_011522756/…	508.038811296594	517.879618120366	521.076037089977	360.360228541507	388.959713064402	405.682204205875	353.711032669231	401.977260425193	505.857573248208	507.078569523196	529.465445108286	604.354226819684
AP2M1	AP2M1	1173	1173	adaptor related protein complex 2 mu 1 subunit	NM_001025205//NM_001311198//NM_004068//NP_001020376//NP_001298127//NP_004059	552.927991074385	559.138212657299	592.813664223766	697.809792299565	694.747203220997	598.820332368616	914.34756463434	780.887888425126	624.351285756748	775.34058039317	580.10419103429	588.317570648663
AP2S1	AP2S1	1175	1175	adaptor related protein complex 2 sigma 1 subunit	NM_001301076//NM_001301078//NM_001301081//NM_004069//NM_021575//NP_001288005//NP_001288007//NP_001288010//NP_004060//NP_067586//XM_011526423//XM_011526424//XP_011524725//XP_011524726	80.8097222024367	77.0812741151128	83.9423403214856	76.4558631156131	69.9436438340428	51.2501294170659	170.133427860379	132.962659765603	83.0747013323732	92.6032012325957	100.668720043062	82.5088382454643
AP3B1	AP3B1	8546	8546	adaptor related protein complex 3 beta 1 subunit	NM_001271769//NM_003664//NP_001258698//NP_003655//XM_005248618//XM_005248619//XM_017010001//XP_005248675//XP_005248676//XP_016865490	91.7560590744799	95.2372300773467	93.7247440215478	47.8566733631517	56.96186660867	61.7880773758558	78.3207034329137	93.4610517373463	92.7293287845139	97.5459815903574	124.189449025085	93.7005831865696
AP3B2	AP3B2	8120	8120	adaptor related protein complex 3 beta 2 subunit	NM_001278511//NM_001278512//NM_001348440//NM_001348441//NM_004644//NP_001265440//NP_001265441//NP_001335369//NP_001335370//NP_004635//XM_017022640//XM_017022641//XP_016878129//XP_016878130//XR_001751404	2.43762963957265	2.4461617314387	2.70180673620764	5.21883024679953	5.62708214331749	4.89467528140517	0.478440460799717	0.123571245135319	0	0	0	0
AP3D1	AP3D1	8943	8943	adaptor related protein complex 3 delta 1 subunit	NM_001077523//NM_001261826//NM_003938//NP_001248755//NP_003929//XM_006722932//XM_017027422//XP_006722995//XP_016882911	195.240336226149	192.268312091082	199.980281354128	154.89488172501	149.907442712765	153.923141496424	177.262190726295	220.61586298159	167.047507544015	161.759880255296	207.203786608699	150.822086587276
AP3M1	AP3M1	26985	26985	adaptor related protein complex 3 mu 1 subunit	NM_001320263//NM_001320264//NM_001320265//NM_012095//NM_207012//NP_001307192//NP_001307193//NP_001307194//NP_036227//NP_996895//NR_135191//XR_001747091//XR_001747092	124.043153545801	129.211698569551	123.39803524507	53.7539515420351	62.8851109700568	81.1940252562504	62.9627646412428	77.6851227750706	68.7050232640708	86.4352872818844	102.771749928513	69.136883250897
AP3M2	AP3M2	10947	10947	adaptor related protein complex 3 mu 2 subunit	NM_001134296//NM_006803//NP_001127768//NP_006794//XM_017012977//XM_017012978//XM_017012979//XP_016868466//XP_016868467//XP_016868468//XR_001745459	42.6355221864877	41.910904331983	42.949410530749	25.8332097216577	29.9123840250035	30.8076620653149	38.4187690022173	37.0301831255506	30.1987765654167	31.7267354587953	24.5169010330271	38.904637176223
AP3S1	AP3S1	1176	1176	adaptor related protein complex 3 sigma 1 subunit	NM_001002924//NM_001284//NM_001318090//NM_001318091//NM_001318093//NM_001318094//NP_001002924//NP_001275//NP_001305019//NP_001305020//NP_001305022//NP_001305023//XM_011543136//XM_017009024//XM_017009025//XP_011541438//XP_016864513//XP_016864514	24.5142754319287	22.2872513308859	19.7511388991731	14.7171012959747	18.4114178899774	19.4059478803946	132.049567180722	117.269111633418	71.848390341512	61.2989256334381	44.9937709703184	47.8192738392679
AP3S2	AP3S2	10239	10239	adaptor related protein complex 3 sigma 2 subunit	NM_005829//NP_005820//NR_023361//NR_037582	0.735888193078536	0.48923234628774	0.605577371908609	0.626259629615943	0.641684805816907	0.575844150753549	0.526284506879689	0.247142490270638	0.505183994588756	0.337967887710203	0.276714458612044	0.242245561495785
AP4B1	AP4B1	10717	10717	adaptor related protein complex 4 beta 1 subunit	NM_001253852//NM_001253853//NM_001308312//NM_006594//NP_001240781//NP_001240782//NP_001295241//NP_006585//XM_011540523//XM_011540524//XM_011540525//XM_011540528//XM_017000088//XM_017000089//XM_017000090//XM_017000091//XM_017000092//XM_017000093//XP_011538825//XP_011538826//XP_011538827//XP_011538830//XP_016855577//XP_016855578//XP_016855579//XP_016855580//XP_016855581//XP_016855582//XR_001736927/…	14.4877988012337	13.6441465464692	14.4406911762822	19.4662368205622	16.7331653209178	15.4326232401951	27.9887669567835	26.7737697793191	22.5087535366768	20.1513353047209	19.7020694531776	22.2865916576122
AP4B1-AS1	AP4B1-AS1	100287722	100287722	AP4B1 antisense RNA 1	NR_037864//NR_125965	0.0459930120674085	0	0	0	0.0493603696782236	0	0	0	0.0561315549543062	0	0	0
AP4E1	AP4E1	23431	23431	adaptor related protein complex 4 epsilon 1 subunit	NM_001252127//NM_007347//NP_001239056//NP_031373//XM_005254264//XM_006720447//XM_017022042//XP_005254321//XP_006720510//XP_016877531//XR_001751183//XR_001751184//XR_001751185	21.846680732019	25.2226454086124	19.4250587758377	9.49827104917514	10.1682361537141	11.689636260297	31.1943180441416	50.4582584302553	42.3231924355469	48.9630977320157	40.4003109573585	34.4473188447006
AP4M1	AP4M1	9179	9179	adaptor related protein complex 4 mu 1 subunit	NM_004722//NP_004713//XM_005250689//XM_005250690//XM_006716175//XM_011516685//XM_017012790//XM_017012791//XP_005250746//XP_005250747//XP_006716238//XP_011514987//XP_016868279//XP_016868280	21.2487715751427	20.3846810953225	23.1982716315759	24.7372553698298	22.8538511610175	19.5211167105453	21.2906005055874	23.8080598960715	21.2738593276821	17.7433141047857	13.946408714047	19.4280940319619
AP4S1	AP4S1	11154	11154	adaptor related protein complex 4 sigma 1 subunit	NM_001128126//NM_001254726//NM_001254727//NM_001254728//NM_001254729//NM_007077//NP_001121598//NP_001241655//NP_001241656//NP_001241657//NP_001241658//NP_009008//XM_005267293//XM_011536371//XM_011536372//XP_005267350//XP_011534673//XP_011534674	56.295446770508	55.6637691776273	54.5951292212992	74.8380257391052	80.7535647935738	79.4089083889144	18.5156458329491	12.398314928577	14.5942042881196	15.799998750452	11.1239212362042	12.5483200854817
AP5B1	AP5B1	91056	91056	adaptor related protein complex 5 beta 1 subunit	NM_138368//NP_612377	37.2543397746009	37.3447357666308	37.2197169349984	42.6900314188201	39.0440524154749	42.7852204009887	15.5014709299108	20.2244937871472	20.8248068880476	19.4331535433367	28.6676179122078	23.4978194650911
AP5M1	AP5M1	55745	55745	adaptor related protein complex 5 mu 1 subunit	NM_018229//NP_060699//NR_026895//XM_006720196//XM_011536940//XP_006720259//XP_011535242	113.096816673757	119.155255895858	98.8488602453899	42.1681483941402	54.8887310821846	79.0058174833869	61.8145075353235	82.0924971848969	77.7983351666684	104.643307232272	104.210665113296	81.9274488978744
AP5S1	AP5S1	55317	55317	adaptor related protein complex 5 sigma 1 subunit	NM_001204446//NM_001204447//NM_018347//NP_001191375//NP_001191376//NP_060817	13.7059175960877	15.5467167820326	15.4655144210506	23.6413010180019	22.4096078339135	17.6208310130586	12.2002317503928	10.4211750064119	10.1036798917751	12.2090899435311	15.6620383574417	8.76928932614741
AP5Z1	AP5Z1	9907	9907	adaptor related protein complex 5 zeta 1 subunit	NM_014855//NP_055670//XM_017012864//XP_016868353//XR_242109	31.41322724204	26.635983297888	34.6110759483151	81.5181284550086	63.576156145552	53.4959216050047	18.563489879029	21.1306829181396	22.0597010970423	19.3909075573729	30.8259906893817	18.8951537966712
APAF1	APAF1	317	317	apoptotic peptidase activating factor 1	NM_001160//NM_013229//NM_181861//NM_181868//NM_181869//NP_001151//NP_037361//NP_863651//NP_863658//NP_863659//XM_017019250//XP_016874739//XR_429095	44.0153125485099	47.999129085786	42.716496156938	15.3433609255906	17.1280482783436	23.8975322562723	19.3289946163086	43.8677920230383	52.0339514426419	25.6010674940479	41.3411401166394	50.5808732403199
APBA1	APBA1	320	320	amyloid beta precursor protein binding family A member 1	NM_001163//NP_001154//XM_005251968//XM_011518617//XM_017014670//XP_005252025//XP_011516919//XP_016870159	6.66898674977423	7.06668944637846	7.08059696385451	15.2389843206546	14.6600297944324	15.893298560798	2.05729398143878	0.617856225676595	0.392920884680144	0.211229929818877	0.110685783444818	0.145347336897471
APBA2	APBA2	321	321	amyloid beta precursor protein binding family A member 2	NM_001130414//NM_001353788//NM_001353789//NM_001353790//NM_001353791//NM_001353792//NM_001353793//NM_001353794//NM_001353795//NM_001353796//NM_001353797//NM_005503//NP_001123886//NP_001340717//NP_001340718//NP_001340719//NP_001340720//NP_001340721//NP_001340722//NP_001340723//NP_001340724//NP_001340725//NP_001340726//NP_005494//XM_011521488//XM_011521489//XM_011521490//XM_011521491//XM_011521492/…	37.1623537504661	34.6267782872545	39.7817750469194	42.9509729311601	39.290854263866	35.0113243658158	2.96633085695825	0.741427470811914	0.224526219817225	0	0	0
APBA3	APBA3	9546	9546	amyloid beta precursor protein binding family A member 3	NM_004886//NP_004877//XM_006722950//XM_006722951//XP_006723013//XP_006723014	6.02508458083051	5.7077107066903	4.65828747622007	7.30636234551934	5.08411807685703	5.12501294170659	9.56880921599435	11.5333162126298	9.65462745214067	9.50534684184946	9.90637761831118	8.86618755074572
APBB1	APBB1	322	322	amyloid beta precursor protein binding family B member 1	NM_001164//NM_001257319//NM_001257320//NM_001257321//NM_001257322//NM_001257323//NM_001257324//NM_001257325//NM_001257326//NM_145689//NP_001155//NP_001244248//NP_001244249//NP_001244250//NP_001244252//NP_001244254//NP_001244255//NP_663722//NR_047512//XM_006718209//XM_006718210//XM_006718211//XM_006718212//XM_006718213//XM_006718214//XM_006718215//XM_011520037//XM_011520038//XM_011520040//XM_01152…	6.20905662910015	6.14258390339051	7.03401408909231	29.7473324067573	27.1975636927012	23.0913504452173	3.34908322559802	1.68880701684936	2.58205152789809	2.11229929818877	2.10302988545154	2.8100485133511
APBB1IP	APBB1IP	54518	54518	amyloid beta precursor protein binding family B member 1 interacting protein	NM_019043//NP_061916//XM_006717451//XM_011519514//XP_006717514//XP_011517816	0.0459930120674085	0.108718299175053	0.0465828747622007	0	0	0.172753245226065	0	0	0	0	0	0
APBB2	APBB2	323	323	amyloid beta precursor protein binding family B member 2	NM_001166050//NM_001166051//NM_001166052//NM_001166053//NM_001166054//NM_001330656//NM_001330658//NM_004307//NM_173075//NP_001159522//NP_001159523//NP_001159524//NP_001159525//NP_001159526//NP_001317585//NP_001317587//NP_004298//NP_775098//XM_005248101//XM_006714005//XM_006714007//XM_006714008//XM_006714009//XM_006714010//XM_006714011//XM_006714012//XM_011513686//XM_011513687//XM_011513688//XM_01…	38.0362209797468	39.0298694038441	34.8905731968883	33.8702083017289	40.8210257238909	48.1405710029967	43.2510176562944	52.1470654471046	85.2077004206368	90.7866238361533	73.7167317742486	75.8228607481806
APBB3	APBB3	10307	10307	amyloid beta precursor protein binding family B member 3	NM_006051//NM_133172//NM_133173//NM_133174//NM_133175//NM_133176//NP_006042//NP_573418//NP_573419//NP_573420//XR_001742903//XR_001757439//XR_944356//XR_944357	13.1999944633462	13.1549142001814	13.7419480548492	45.9778944743038	44.8685760375052	36.5661035728504	20.9556921830276	22.8194899349889	24.9785419546663	24.7561477747724	28.9443323708198	33.8659294971107
APC	APC	324	324	APC, WNT signaling pathway regulator	NM_000038//NM_001127510//NM_001127511//NM_001354895//NM_001354896//NM_001354897//NM_001354898//NM_001354899//NM_001354900//NM_001354901//NM_001354902//NM_001354903//NM_001354904//NM_001354905//NM_001354906//NP_000029//NP_001120982//NP_001120983//NP_001341824//NP_001341825//NP_001341826//NP_001341827//NP_001341828//NP_001341829//NP_001341830//NP_001341831//NP_001341832//NP_001341833//NP_001341834/…	50.6842992982842	56.3160789726776	50.4958362422256	13.8820884564867	15.9433994060662	24.4733764070258	46.0259723289328	84.811064577874	128.934181730041	142.580202627742	191.320376684367	144.475252876086
APC2	APC2	10297	10297	APC2, WNT signaling pathway regulator	NM_001351273//NM_005883//NP_001338202//NP_005874//XM_005259475//XM_006722607//XM_006722608//XM_006722609//XM_006722610//XP_005259532//XP_006722670//XP_006722671//XP_006722672//XP_006722673	0.59790915687631	0.32615489752516	0.419245872859806	0.469694722211957	0.345522587747565	0.345506490452129	6.07619385215641	6.75522806739744	1.62781509367488	1.81657739644234	1.38357229306022	1.88951537966712
APCDD1	APCDD1	147495	147495	APC down-regulated 1	NM_153000//NP_694545//XM_011525603//XP_011523905	1.97769951889857	1.79385193638838	2.32914373811003	2.66160342586776	1.97441478712894	1.785116867336	0.143532138239915	0.0411904150451063	0	0	0	0
APCDD1L	APCDD1L	164284	164284	APC down-regulated 1 like	NM_001304787//NM_153360//NP_001291716//NP_699191//NR_130908	0	0	0	0	0	0	0	0	0	0	0	0
APCDD1L-AS1	APCDD1L-AS1	149773	149773	APCDD1L antisense RNA 1 (head to head)	NR_034147	0.229965060337042	0.8153872438129	0.465828747622007	0.365318117275967	0.740405545173354	0.172753245226065	0	0.164761660180425	0	0	0	0
APCS	APCS	325	325	amyloid P component, serum	NM_001639//NP_001630	0	0	0	0	0	0	0	0	0	0	0	0
APEH	APEH	327	327	acylaminoacyl-peptide hydrolase	NM_001640//NP_001631//XM_005265097//XM_005265098//XM_011533658//XM_011533659//XM_011533660//XM_011533661//XM_011533662//XM_011533663//XM_017006285//XM_017006286//XP_005265154//XP_005265155//XP_011531960//XP_011531961//XP_011531962//XP_011531963//XP_011531964//XP_011531965//XP_016861774//XP_016861775	156.744185125728	155.032294623626	161.08358092769	139.655897404355	135.494214766724	120.293843092416	287.30349671023	268.932219829499	147.233068645145	144.734747911894	118.5444740694	156.393734501679
APELA	APELA	100506013	100506013	apelin receptor early endogenous ligand	NM_001297550//NP_001284479//NR_038825//XM_017007623//XP_016863112	0.551916144808902	0.48923234628774	0.186331499048803	0	0	0.0575844150753549	0	0	0	0	0	0
APEX1	APEX1	328	328	apurinic/apyrimidinic endodeoxyribonuclease 1	NM_001244249//NM_001641//NM_080648//NM_080649//NP_001231178//NP_001632//NP_542379//NP_542380	430.126648854404	431.720366024137	444.540373855681	849.521187574027	832.166472405171	756.371292014787	325.148137159488	226.382521087904	208.584858210202	199.06308586131	194.862321754602	202.129696512083
APEX2	APEX2	27301	27301	apurinic/apyrimidinic endodeoxyribonuclease 2	NM_001271748//NM_014481//NP_001258677//NP_055296	71.1051966562135	73.1130561952233	72.9953647523685	72.0720457083015	71.523175663746	61.327402055253	87.937356694988	72.8658442147931	57.7032384930268	46.5128305461167	43.9422560275926	44.2340395291303
APH1A	APH1A	51107	51107	aph-1 homolog A, gamma-secretase subunit	NM_001077628//NM_001243771//NM_001243772//NM_016022//NP_001071096//NP_001230700//NP_001230701//NP_057106//NR_045033//NR_045034//NR_045035//XM_017001417//XP_016856906	132.551860778271	138.126599101905	145.012489134731	218.92992885324	223.158231315249	203.67607612153	332.851028578363	293.028612630887	297.777899032594	283.639549760788	245.279696113716	279.842072639931
APH1B	APH1B	83464	83464	aph-1 homolog B, gamma-secretase subunit	NM_001145646//NM_031301//NP_001139118//NP_112591//XM_011522105//XP_011520407	4.13937108606676	3.42462642401418	3.72662998097606	4.69694722211957	4.88667659814413	6.44945448843975	10.5735341836738	14.334264435697	30.3110396753254	28.3470565816933	14.3338089561039	13.7110987806614
API5	API5	8539	8539	apoptosis inhibitor 5	NM_001142930//NM_001142931//NM_001243747//NM_006595//NP_001136402//NP_001136403//NP_001230676//NP_006586//NR_024625//XM_006718359//XM_017018464//XM_017018465//XP_006718422//XP_016873953//XP_016873954	218.742765392595	222.165844364221	195.694656876005	98.0618203373631	120.5873831239	138.605687086379	117.83988549497	129.173141581453	110.859821034755	126.231006059761	110.630440553095	116.326318630276
APIP	APIP	51074	51074	APAF1 interacting protein	NM_015957//NP_057041//XM_011520154//XM_017017875//XP_011518456//XP_016873364	18.6271698873004	18.7539066076967	16.6300862901056	17.2221398144384	16.9306067996307	17.1025712773804	20.1423433996681	17.0940222437191	21.5545171024536	21.6721907994168	25.5130730840305	17.296333090799
APITD1	NA	NA	NA	NA	NA	4.13937108606676	2.98975322731396	3.16763548382965	1.87877888884783	2.22121663552006	2.47612984824026	7.94211164927531	6.75522806739744	3.25563018734976	1.60534746662346	0.276714458612044	3.05229407484689
APITD1-CORT	NA	NA	NA	NA	NA	0	0	0	0	0	0	0	0	0	0	0	0
APLF	APLF	200558	200558	aprataxin and PNKP like factor	NM_173545//NP_775816	1.6097554223593	1.73949278680085	1.49065199239042	1.20033095676389	1.92505441745072	2.76405192361704	0.430596414719746	0.205952075225532	0.280657774771531	0.0844919719275508	0.0553428917224089	0.48449112299157
APLN	APLN	8862	8862	apelin	NM_017413//NP_059109	1.14982530168521	0.8153872438129	0.978240370006215	1.20033095676389	1.0365677632427	0.575844150753549	0.956880921599434	0.164761660180425	0.561315549543062	0.971657677166834	0.553428917224088	0.48449112299157
APLNR	APLNR	187	187	apelin receptor	NM_005161//NP_005152//NR_027991	0	0.217436598350107	0.0931657495244014	0.260941512339976	0	0	0.0478440460799717	0	0	0	0.110685783444818	0
APLP1	APLP1	333	333	amyloid beta precursor like protein 1	NM_001024807//NM_005166//NP_001019978//NP_005157//XM_017026737//XM_017026738//XP_016882226//XP_016882227	18.1212467545589	17.7754419151212	20.2635505215573	3.70536947522766	3.25778439876276	2.9368051688431	25.2616563302251	28.7097192864391	10.4966007764553	13.349731564553	8.63349110869578	17.1025366416024
APLP2	APLP2	334	334	amyloid beta precursor like protein 2	NM_001142276//NM_001142277//NM_001142278//NM_001243299//NM_001328682//NM_001328684//NM_001328685//NM_001328686//NM_001642//NP_001135748//NP_001135749//NP_001135750//NP_001230228//NP_001315611//NP_001315613//NP_001315614//NP_001315615//NP_001633//NR_024515//NR_024516	862.460962288044	881.759765459269	870.028351933622	698.644805139053	721.006919889812	786.891032004725	433.993341991424	507.136390035349	373.387103556045	335.47537453834	439.699274734538	343.988697324014
APMAP	APMAP	57136	57136	adipocyte plasma membrane associated protein	NM_020531//NP_065392//XM_005260763//XP_005260820//XR_001754348	220.168548766684	219.013013688145	224.017044731423	324.663429653399	319.361591818107	312.625789444102	370.552136889381	290.55718772818	293.736427075884	348.909598074821	409.703427420993	336.818228703739
APOA1	APOA1	335	335	apolipoprotein A1	NM_000039//NM_001318017//NM_001318018//NM_001318021//NP_000030//NP_001304946//NP_001304947//NP_001304950	0	0	0	0.0521883024679953	0.148081109034671	0	0.0478440460799717	0	0	0	0.0553428917224089	0
APOA1-AS	APOA1-AS	104326055	104326055	APOA1 antisense RNA	NR_126362	0	0	0	0	0	0	0	0	0	0	0	0
APOA1BP	NA	NA	NA	NA	NA	111.671033299668	115.187037975969	119.81115388838	155.468953052158	150.845289736651	124.151998902465	218.982198908031	187.210436380008	85.6567528602713	99.0668370850533	103.103807278848	111.675203849557
APOA2	APOA2	336	336	apolipoprotein A2	NM_001643//NP_001634	0	0	0	0	0	0	0.0956880921599434	0.288332905315744	0.112263109908612	0.0422459859637754	0.166028675167227	0.048449112299157
APOA4	APOA4	337	337	apolipoprotein A4	NM_000482//NP_000473	0	0	0	0	0	0	0	0	0	0	0	0
APOA5	APOA5	116519	116519	apolipoprotein A5	NM_001166598//NM_052968//NP_001160070//NP_443200//XM_017017169//XP_016872658	0	0	0	0	0	0	0	0.0823808300902127	0	0	0	0
APOB	APOB	338	338	apolipoprotein B	NM_000384//NP_000375	0.0459930120674085	0	0	0	0	0	0	0	0	0	0	0
APOBEC1	APOBEC1	339	339	apolipoprotein B mRNA editing enzyme catalytic subunit 1	NM_001304566//NM_001644//NM_005889//NP_001291495//NP_001635//NP_005880	0	0	0	0	0	0	0	0	0	0	0	0
APOBEC2	APOBEC2	10930	10930	apolipoprotein B mRNA editing enzyme catalytic subunit 2	NM_006789//NP_006780	0.0459930120674085	0.0543591495875266	0	0	0	0	0	0	0	0	0	0
APOBEC3A	APOBEC3A	200315	200315	apolipoprotein B mRNA editing enzyme catalytic subunit 3A	NM_001270406//NM_145699//NP_001257335//NP_663745	0.229965060337042	0.32615489752516	0.372662998097606	0.417506419743962	0.394882957425789	0.11516883015071	0.0956880921599434	0	0	0	0.332057350334453	0
APOBEC3A_B	APOBEC3A_B	100913187	100913187	APOBEC3A and APOBEC3B deletion hybrid	NM_001193289//NP_001180218	0	0	0	0	0	0	0	0	0	0	0	0
APOBEC3B	APOBEC3B	9582	9582	apolipoprotein B mRNA editing enzyme catalytic subunit 3B	NM_001270411//NM_004900//NP_001257340//NP_004891	25.1581776008724	24.8964905110872	26.226158491119	2.03534379625182	2.07313552648539	2.53371426331562	43.1074855180545	42.5496987415949	32.6124334284519	22.390372560801	6.75183279013388	29.8446531762807
APOBEC3B-AS1	APOBEC3B-AS1	100874530	100874530	APOBEC3B antisense RNA 1	NR_104187	0	0	0	0	0	0	0	0	0	0.0422459859637754	0	0
APOBEC3C	APOBEC3C	27350	27350	apolipoprotein B mRNA editing enzyme catalytic subunit 3C	NM_014508//NP_055323	0	0	0.0931657495244014	0.208753209871981	0	0	0	0	0	0	0	0
APOBEC3D	APOBEC3D	140564	140564	apolipoprotein B mRNA editing enzyme catalytic subunit 3D	NM_152426//NP_689639//XM_005261337//XM_017028596//XP_005261394//XP_016884085//XR_001755169//XR_001755170	0.091986024134817	0	0	0	0	0	0.0478440460799717	0.0411904150451063	0	0.0422459859637754	0	0
APOBEC3F	APOBEC3F	200316	200316	apolipoprotein B mRNA editing enzyme catalytic subunit 3F	NM_001006666//NM_145298//NP_001006667//NP_660341//XM_011529994//XM_017028642//XM_017028643//XP_011528296//XP_016884131//XP_016884132//XR_001755177	11.2222949444477	10.8174707679178	10.667478320544	16.2305620675465	14.2651468370066	13.7050907879345	1.72238565887898	1.64761660180425	0.729710214405981	1.39411753680459	0.553428917224088	2.27710827806038
APOBEC3G	APOBEC3G	60489	60489	apolipoprotein B mRNA editing enzyme catalytic subunit 3G	NM_001349436//NM_001349437//NM_001349438//NM_021822//NP_001336365//NP_001336366//NP_001336367//NP_068594//NR_146179//XM_006724290//XM_017028903//XM_017028904//XP_006724353//XP_016884392//XP_016884393	0	0	0	0	0	0	0	0	0	0	0	0
APOBEC3H	APOBEC3H	164668	164668	apolipoprotein B mRNA editing enzyme catalytic subunit 3H	NM_001166002//NM_001166003//NM_001166004//NM_181773//NP_001159474//NP_001159475//NP_001159476//NP_861438//XM_011529990//XM_011529991//XM_011529992//XP_011528292//XP_011528293//XP_011528294	0	0	0	0	0	0	0	0	0	0	0	0
APOBEC4	APOBEC4	403314	403314	apolipoprotein B mRNA editing enzyme catalytic polypeptide like 4	NM_203454//NP_982279	0	0	0.0465828747622007	0	0	0	0	0	0	0	0	0
APOBR	APOBR	55911	55911	apolipoprotein B receptor	NM_018690//NP_061160	8.23274916006612	6.95797114720341	8.24516883290952	9.70702425904712	7.50277619108998	6.79496097889188	4.7365605619172	4.24261274964595	7.1848390341512	4.43582852619642	3.43125928678935	4.45731833152244
APOC1	APOC1	341	341	apolipoprotein C1	NM_001321065//NM_001321066//NM_001645//NP_001307994//NP_001307995//NP_001636	0.091986024134817	0.0543591495875266	0	0	0	0.0575844150753549	0.143532138239915	0	0	0.0422459859637754	0	0
APOC1P1	APOC1P1	342	342	apolipoprotein C1 pseudogene 1	NR_028412//NR_028413//NR_028414	0	0	0	0	0	0	0	0	0	0	0	0
APOC2	APOC2	344	344	apolipoprotein C2	NM_000483//NP_000474	0	0	0	0	0	0	0	0	0	0	0	0
APOC3	APOC3	345	345	apolipoprotein C3	NM_000040//NP_000031	0	0	0	0	0	0	0	0	0	0	0	0
APOC4	APOC4	346	346	apolipoprotein C4	NM_001646//NP_001637	0	0	0	0	0	0	0	0	0	0	0	0
APOC4-APOC2	APOC4-APOC2	100533990	100533990	APOC4-APOC2 readthrough (NMD candidate)	NR_037932	0	0	0	0	0	0	0	0	0	0	0	0
APOD	APOD	347	347	apolipoprotein D	NM_001647//NP_001638	0	0.108718299175053	0.0931657495244014	0.0521883024679953	0	0.0575844150753549	0.0956880921599434	0.329523320360851	0	0	0.0553428917224089	0
APOE	APOE	348	348	apolipoprotein E	NM_000041//NM_001302688//NM_001302689//NM_001302690//NM_001302691//NP_000032//NP_001289617//NP_001289618//NP_001289619//NP_001289620	0.321951084471859	0.0543591495875266	0.232914373811003	1.20033095676389	0.937847023886248	1.09410388643174	0.191376184319887	0.164761660180425	0.112263109908612	0.0844919719275508	0.387400242056862	0
APOF	APOF	319	319	apolipoprotein F	NM_001638//NP_001629	0.137979036202225	0.0543591495875266	0.0465828747622007	0	0.0987207393564472	0	0.0478440460799717	0	0.280657774771531	0.337967887710203	0.553428917224088	0
APOH	APOH	350	350	apolipoprotein H	NM_000042//NP_000033	0	0	0	0	0.246801848391118	0	0	0	0	0	0	0
APOL1	APOL1	8542	8542	apolipoprotein L1	NM_001136540//NM_001136541//NM_003661//NM_145343//NM_145344//NP_001130012//NP_001130013//NP_003652//NP_663318//XM_005261796//XM_011530478//XP_005261853//XP_011528780	0.367944096539268	0.217436598350107	0.232914373811003	0.99157774689191	1.28336961163381	0.403090905527484	0.334908322559802	0.0411904150451063	0	1.43636352276836	0.49808602550168	0.339143786094099
APOL2	APOL2	23780	23780	apolipoprotein L2	NM_030882//NM_145637//NP_112092//NP_663612//XM_011530074//XM_011530075//XM_011530076//XM_011530077//XM_011530078//XM_017028724//XP_011528376//XP_011528377//XP_011528378//XP_011528379//XP_011528380//XP_016884213	28.6536465179955	29.9518914227272	31.0707774663879	78.0737004921209	80.6054836845391	68.467869524597	41.0980355826957	34.5587582228442	38.674641363517	58.29946063001	55.7856348561881	47.1894353793789
APOL3	APOL3	80833	80833	apolipoprotein L3	NM_014349//NM_030644//NM_145639//NM_145640//NM_145641//NM_145642//NP_055164//NP_085147//NP_663614//NP_663615//NP_663616//NP_663617//NR_027833//NR_027834//NR_027835//XM_006724324//XM_006724325//XM_017028946//XM_017028947//XM_017028948//XM_017028949//XM_017028950//XM_017028951//XM_017028952//XP_006724387//XP_006724388//XP_016884435//XP_016884436//XP_016884437//XP_016884438//XP_016884439//XP_0168844…	0	0.108718299175053	0.186331499048803	0.156564907403986	0.0493603696782236	0.11516883015071	0.0478440460799717	0.0411904150451063	0	1.43636352276836	0.442743133779271	0.339143786094099
APOL4	APOL4	80832	80832	apolipoprotein L4	NM_030643//NM_145660//NP_085146//NP_663693	0.275958072404451	0.380514047112686	0.419245872859806	0.417506419743962	0.296162218069342	0.518259735678194	0	0.0411904150451063	0	0	0.0553428917224089	0
APOL5	APOL5	80831	80831	apolipoprotein L5	NM_030642//NP_085145//XM_006724321//XM_017028945//XP_006724384//XP_016884434	0	0	0	0	0	0	0	0	0	0	0	0
APOL6	APOL6	80830	80830	apolipoprotein L6	NM_030641//NP_085144//XM_011530392//XP_011528694	3.12752482058378	2.06564768432601	2.51547523715884	4.01849929003564	2.46801848391118	5.06742852663123	2.2008261196787	0.947379546037446	1.90847286844641	16.8561483995464	7.58197616597001	19.4280940319619
APOLD1	APOLD1	81575	81575	apolipoprotein L domain containing 1	NM_001130415//NM_030817//NP_001123887//NP_110444	9.7505185582906	9.40413287864211	9.92215232434875	4.01849929003564	4.09691068329256	5.52810384723407	5.83697362175655	3.04809071333787	10.9456532160897	11.4909081821469	11.0685783444818	14.1471407913538
APOM	APOM	55937	55937	apolipoprotein M	NM_001256169//NM_019101//NP_001243098//NP_061974//NR_045828//XM_006715150//XP_006715213	0.689895181011127	0.869746393400426	0.465828747622007	1.82659058637983	1.77697330841605	1.785116867336	2.91848681087828	1.93594950712	3.19949863239545	2.49251317186275	1.16220072617059	2.76159940105195
APOO	APOO	79135	79135	apolipoprotein O	NM_024122//NP_077027//NR_026545//XM_011545584//XM_011545585//XM_011545586//XM_011545587//XM_017029837//XP_011543886//XP_011543887//XP_011543888//XP_011543889//XP_016885326	35.2306472436349	35.9857570269426	34.7974074473639	27.8685535179095	28.3328521953003	27.8708568964718	27.031886035184	20.9659212579591	12.8541260845361	13.1385016347341	13.8910658223246	15.2130212619353
APOOL	APOOL	139322	139322	apolipoprotein O like	NM_198450//NP_940852//XM_011530859//XM_017029271//XM_017029272//XM_017029273//XP_011529161//XP_016884760//XP_016884761//XP_016884762	57.4452720721932	57.9468534603034	49.4710129974571	14.9258545058466	21.6198419190619	31.6138438763698	29.5676204774225	39.2544655379863	58.2084224876156	63.5379628895182	56.449749556857	48.7398069729519
APOOP5	APOOP5	644649	644649	apolipoprotein O pseudogene 5	NR_028471	0	0	0	0	0	0	0	0	0	0	0	0
APOPT1	APOPT1	84334	84334	apoptogenic 1, mitochondrial	NM_001302652//NM_001302653//NM_001302654//NM_032374//NP_001289581//NP_001289582//NP_001289583//NP_115750//NR_126431//NR_126432	33.5289057971408	32.0175391070532	32.0490178363941	40.6546876225683	42.8941612503763	34.8385711205897	46.5044127897325	34.84709112816	31.714328549183	27.6288748203091	33.5931352755022	30.571389860768
APP	APP	351	351	amyloid beta precursor protein	NM_000484//NM_001136016//NM_001136129//NM_001136130//NM_001136131//NM_001204301//NM_001204302//NM_001204303//NM_201413//NM_201414//NP_000475//NP_001129488//NP_001129601//NP_001129602//NP_001129603//NP_001191230//NP_001191231//NP_001191232//NP_958816//NP_958817	631.392069661384	647.308753288267	609.164253265298	359.681780609423	402.138931768488	486.991398292276	824.209381819673	1100.31955709993	1159.5095306911	1391.58277764676	1528.51532648121	1151.39315378947
APPBP2	APPBP2	10513	10513	amyloid beta precursor protein binding protein 2	NM_001282476//NM_006380//NP_001269405//NP_006371//XM_011524198//XM_011524199//XP_011522500//XP_011522501	438.957307171347	458.410708471612	384.914294160064	155.312388144754	202.525596789751	261.548413272262	117.552821218491	133.621706406325	150.095777947815	165.097313146434	132.10348254139	112.983329881634
APPL1	APPL1	26060	26060	adaptor protein, phosphotyrosine interacting with PH domain and leucine zipper 1	NM_012096//NP_036228//XM_011533583//XP_011531885	85.455016421245	84.0392452623162	76.0232516119115	20.1968730551142	22.6070493126264	38.7543113457139	68.5605180325995	81.9277355247165	122.198395135525	125.977530143978	71.8904163474091	113.177126330831
APPL2	APPL2	55198	55198	adaptor protein, phosphotyrosine interacting with PH domain and leucine zipper 2	NM_001251904//NM_001251905//NM_018171//NP_001238833//NP_001238834//NP_060641//XM_006719472//XM_011538530//XM_011538531//XM_011538532//XM_017019551//XM_017019552//XM_017019553//XM_017019554//XP_006719535//XP_011536832//XP_011536833//XP_011536834//XP_016875040//XP_016875041//XP_016875042//XP_016875043//XR_001748795//XR_001748796	54.271754239542	56.6965930197903	58.1820105779887	103.071897374291	102.472127451992	109.755895133626	42.4376688729349	35.1354240334757	70.2767068027914	74.3529352962447	73.9934462328606	77.3732323417537
APRT	APRT	353	353	adenine phosphoribosyltransferase	NM_000485//NM_001030018//NP_000476//NP_001025189	80.5797571420997	70.4494578654345	78.911389847168	133.862995830408	111.406354363751	77.7965447668045	143.962734654635	104.870796704841	45.4104279580337	51.3711189319509	41.2304543331946	53.5362690905684
APTR	APTR	100505854	100505854	Alu-mediated CDKN1A/p21 transcriptional regulator (non-protein coding)	NR_038361//NR_134251//NR_134253//NR_134254	9.52055349795356	10.0020835241049	9.40974070196454	14.4561597836347	14.9561920125017	12.3230648261259	6.21972599039632	4.44856482487149	4.43439284139019	3.42192486306581	4.26140266262548	4.26352188232581
APTX	APTX	54840	54840	aprataxin	NM_001195248//NM_001195249//NM_001195250//NM_001195251//NM_001195252//NM_001195254//NM_017692//NM_175069//NM_175072//NM_175073//NP_001182177//NP_001182178//NP_001182179//NP_001182180//NP_001182181//NP_001182183//NP_778239//NP_778243//NR_036576//NR_036577//NR_036578//NR_036579//XM_006716791//XM_006716792//XM_011517938//XM_011517939//XM_017014831//XM_017014832//XM_017014833//XM_017014834//XM_017014…	65.7240142443267	67.405345488533	69.2221518966302	85.0669330228323	86.2325658278566	79.4089083889144	107.936167956416	90.7836747594144	60.678210905605	68.5652352192075	76.8712766024259	73.9817944808127
AQP1	AQP1	358	358	aquaporin 1 (Colton blood group)	NM_000385//NM_001185060//NM_001185061//NM_001185062//NM_001329872//NM_198098//NP_001171989//NP_001171990//NP_001171991//NP_001316801//NP_932766	1.74773445856152	1.68513363721333	1.63040061667702	1.87877888884783	2.96162218069342	2.3033766030142	0.765504737279548	0.411904150451063	0.841973324314593	0.675935775420406	0.276714458612044	0.823634909085668
AQP10	AQP10	89872	89872	aquaporin 10	NM_080429//NP_536354//XM_011510104//XP_011508406	0.0459930120674085	0	0	0	0	0	0	0	0	0	0	0
AQP11	AQP11	282679	282679	aquaporin 11	NM_173039//NP_766627//XM_005273917//XP_005273974	0.59790915687631	0.761028094225373	0.791908870957412	0.730636234551934	0.69104517549513	0.806181811054969	3.77967964031777	3.70713735405957	4.09760351166435	6.63261979631274	5.86634652257534	4.89336034221485
AQP12A	AQP12A	375318	375318	aquaporin 12A	NM_198998//NP_945349	0	0	0	0	0	0	0	0	0	0	0	0
AQP12B	AQP12B	653437	653437	aquaporin 12B	NM_001102467//NP_001095937//XM_011511671//XM_011511672//XM_011511673//XM_011511675//XM_011511676//XM_011511677//XM_011511678//XM_017004736//XM_017004737//XP_011509973//XP_011509974//XP_011509975//XP_011509977//XP_011509978//XP_011509979//XP_011509980//XP_016860225//XP_016860226//XR_922992//XR_922993//XR_922994//XR_922995//XR_922996//XR_922997//XR_922998	0	0	0	0	0	0	0	0	0	0	0	0
AQP2	AQP2	359	359	aquaporin 2	NM_000486//NP_000477	0.0459930120674085	0.0543591495875266	0	0	0	0.0575844150753549	0	0	0	0.0422459859637754	0.110685783444818	0
AQP3	AQP3	360	360	aquaporin 3 (Gill blood group)	NM_001318144//NM_004925//NP_001305073//NP_004916//XR_001746289	0.781881205145944	0.543591495875266	0.885074620481813	0.521883024679953	0.296162218069342	0.518259735678194	7.03307477375584	3.95427984433021	16.502677156566	2.5770051437903	8.63349110869578	22.1412443207147
AQP4	AQP4	361	361	aquaporin 4	NM_001317384//NM_001317387//NM_001650//NM_004028//NP_001304313//NP_001304316//NP_001641//NP_004019//XM_011525942//XP_011524244	0.183972048269634	0.0543591495875266	0.0931657495244014	0.0521883024679953	0.0493603696782236	0.0575844150753549	0	0	0	0	0	0
AQP4-AS1	AQP4-AS1	147429	147429	AQP4 antisense RNA 1	NM_153010//NR_026908	0.0459930120674085	0	0.0931657495244014	0	0.0987207393564472	0.0575844150753549	0.0478440460799717	0	0	0	0	0.0968982245983139
AQP5	AQP5	362	362	aquaporin 5	NM_001651//NP_001642//XM_005268838//XP_005268895	0.091986024134817	0.108718299175053	0.0465828747622007	0.104376604935991	0.197441478712894	0.0575844150753549	0	0.0411904150451063	0	0	0	0
AQP6	AQP6	363	363	aquaporin 6	NM_001652//NM_053286//NP_001643	0	0	0	0	0	0	0.0956880921599434	0.123571245135319	0.112263109908612	0.0422459859637754	0.0553428917224089	0.242245561495785
AQP7	AQP7	364	364	aquaporin 7	NM_001170//NM_001318156//NM_001318157//NM_001318158//NP_001161//NP_001305085//NP_001305086//NP_001305087//NR_134513//NR_134514//NR_134515//XM_005251453//XM_006716765//XM_011517866//XM_011517867//XM_017014700//XM_017014701//XM_017014702//XM_017014703//XM_017014704//XM_017014705//XM_017014706//XP_005251510//XP_006716828//XP_011516168//XP_011516169//XP_016870189//XP_016870190//XP_016870191//XP_01687…	0.0459930120674085	0	0	0.0521883024679953	0.0493603696782236	0	0	0	0	0.0422459859637754	0	0.048449112299157
AQP7P1	AQP7P1	375719	375719	aquaporin 7 pseudogene 1	NR_002817	0.183972048269634	0.108718299175053	0	0	0	0.0575844150753549	0	0	0	0	0.0553428917224089	0
AQP7P3	AQP7P3	441432	441432	aquaporin 7 pseudogene 3	NR_026558	0.0459930120674085	0	0	0.104376604935991	0.148081109034671	0.11516883015071	0	0	0	0.0844919719275508	0	0
AQP8	AQP8	343	343	aquaporin 8	NM_001169//NP_001160//XM_011545822//XM_011545823//XP_011544124//XP_011544125	0	0.108718299175053	0.0931657495244014	0.208753209871981	0.148081109034671	0.172753245226065	0	0	0	0	0	0
AQP9	AQP9	366	366	aquaporin 9	NM_001320635//NM_001320636//NM_020980//NP_001307564//NP_001307565//NP_066190	0.0459930120674085	0.108718299175053	0.0465828747622007	0.104376604935991	0.0493603696782236	0.0575844150753549	0	0.0823808300902127	0	0	0	0
AQR	AQR	9716	9716	aquarius intron-binding spliceosomal factor	NM_014691//NP_055506	100.862675463827	99.9121169418739	98.8954431201521	34.3920913264089	41.8082331174554	51.4804670773673	111.380939274174	134.692657197498	142.798675803755	148.114426788996	164.811131549334	149.853104341292
AR	AR	367	367	androgen receptor	NM_000044//NM_001011645//NM_001348061//NM_001348063//NM_001348064//NP_000035//NP_001011645//NP_001334990//NP_001334992//NP_001334993	222.836143466594	235.429476863578	215.771875898514	100.410293948423	107.309443680458	134.114102710502	176.305309804696	271.691977637521	424.972002559052	916.568911470071	1574.00718347703	1075.37649659209
ARAF	ARAF	369	369	A-Raf proto-oncogene, serine/threonine kinase	NM_001256196//NM_001256197//NM_001654//NP_001243125//NP_001243126//NP_001645//XM_006724529//XM_011543906//XM_011543908//XM_011543909//XP_006724592//XP_011542208//XP_011542210//XP_011542211	100.264766306951	93.823892188071	105.976040084007	157.660861755814	140.578332843581	127.549479391911	97.2669456805825	86.9529661602195	100.138694038482	85.1256617170074	88.3825980806869	81.5398559994812
ARAP1	ARAP1	116985	116985	ArfGAP with RhoGAP domain, ankyrin repeat and PH domain 1	NM_001040118//NM_001135190//NM_015242//NP_001035207//NP_001128662//NP_056057	97.735150643243	89.0402870243686	99.4544376172985	194.662368205622	175.229312357694	155.650673948684	84.3968972850701	107.671744927908	116.13618720046	118.753466544173	108.250696209032	107.508580191829
ARAP2	ARAP2	116984	116984	ArfGAP with RhoGAP domain, ankyrin repeat and PH domain 2	NM_015230//NM_139182//NP_056045//NR_146893//NR_146894//XM_017007698//XM_017007699//XM_017007700//XM_017007701//XM_017007702//XP_016863187//XP_016863188//XP_016863189//XP_016863190//XP_016863191//XR_001741104//XR_001741105//XR_001741106//XR_001741107//XR_001741108//XR_001741109//XR_001741110//XR_001741111//XR_001741112//XR_001741113//XR_001741114//XR_001741115//XR_001741116//XR_001741117//XR_00174…	15.1776939822448	16.6882589233707	15.2791829220018	2.87035663573974	4.49179364071835	7.6587272050222	14.2096816857516	22.5311570296732	26.3818308285239	25.0941156624826	14.8318949816056	37.5965111441458
ARAP3	ARAP3	64411	64411	ArfGAP with RhoGAP domain, ankyrin repeat and PH domain 3	NM_022481//NP_071926//XM_005268497//XM_005268498//XM_005268499//XM_005268500//XM_006714792//XM_011537677//XP_005268554//XP_005268555//XP_005268556//XP_005268557//XP_006714855//XP_011535979//XR_944329	0.091986024134817	0.16307744876258	0.232914373811003	0.104376604935991	0.246801848391118	0.23033766030142	0.191376184319887	0.0411904150451063	0.168394664862919	0.0422459859637754	0	0.048449112299157
ARC	ARC	23237	23237	activity regulated cytoskeleton associated protein	NM_015193//NP_056008	0.781881205145944	0.16307744876258	0.326080123335405	1.20033095676389	0.987207393564472	0.633428565828904	5.98050575999647	2.75975780802213	2.91884085762392	4.30909056830509	3.7633166371238	6.6375283849845
ARCN1	ARCN1	372	372	archain 1	NM_001142281//NM_001655//NP_001135753//NP_001646//XM_005271542//XP_005271599	249.512090465691	261.848023563116	258.628120679738	158.652439502706	176.216519751258	192.792621672288	206.877655249798	222.510622073664	197.919862768884	226.100516878126	354.803278832363	262.255044875337
AREG	AREG	374	374	amphiregulin	NM_001657//NP_001648	10.7623648237736	11.1979848150305	10.4811468214952	7.7760570677313	7.05853286398597	7.48597395979614	2.24867016575867	1.93594950712	0.954236434223206	1.01390366313061	1.99234410200672	1.16277869517977
AREL1	AREL1	9870	9870	apoptosis resistant E3 ubiquitin protein ligase 1	NM_001039479//NM_014821//NP_001034568//XM_005268244//XM_006720344//XM_011537415//XM_011537416//XM_011537417//XP_005268301//XP_006720407//XP_011535717//XP_011535718//XP_011535719//XR_001750615	117.926082940835	116.49165756607	117.202512901697	101.506248300251	107.26008331078	125.476440449198	91.429972058826	108.660314888991	108.333901061811	116.641167245984	138.08051484741	121.510373646286
ARF1	ARF1	375	375	ADP ribosylation factor 1	NM_001024226//NM_001024227//NM_001024228//NM_001658//NP_001019397//NP_001019398//NP_001019399//NP_001649//XM_017001233//XP_016856722	541.199772997196	524.891948417157	558.808165647359	528.824068908196	512.65679947803	458.487112829976	882.435585898999	806.467136168137	648.263328167282	660.09353068399	871.595201736217	640.012773471864
ARF3	ARF3	377	377	ADP ribosylation factor 3	NM_001659//NP_001650//XM_005268856//XM_006719391//XP_005268913//XP_006719454	344.625639421092	368.826829951368	353.051607822719	254.626727741349	276.714232416121	288.670672772754	377.154615248417	405.643207364207	313.999918414389	384.860932129994	422.764349867481	340.500361238475
ARF4	ARF4	378	378	ADP ribosylation factor 4	NM_001660//NP_001651	121.973468002767	127.47220578275	105.184131213049	82.7184594117725	96.1540001331795	96.5114796662948	221.996373811069	261.765087611651	154.137249904525	195.303193110534	192.095177168481	161.965382416082
ARF5	ARF5	381	381	ADP ribosylation factor 5	NM_001662//NP_001653	137.703078129821	130.842473057177	150.462685481908	225.662219871612	199.810776457449	163.88524530446	104.204332362178	84.6463029176935	76.1143885180392	75.8737907909406	90.7623424247505	64.1466246840838
ARF6	ARF6	382	382	ADP ribosylation factor 6	NM_001663//NP_001654	184.202013329971	188.78932651748	173.1485454911	130.67950937986	127.744636727243	140.448388368791	164.009389962143	177.901402579814	127.194103526458	140.848117203227	134.704598452343	111.287610951164
ARFGAP1	ARFGAP1	55738	55738	ADP ribosylation factor GTPase activating protein 1	NM_001281482//NM_001281483//NM_001281484//NM_018209//NM_175609//NP_001268411//NP_001268412//NP_001268413//NP_060679//NP_783202//NR_104022//NR_104023//XM_006723823//XM_011528901//XM_017027950//XP_006723886//XP_011527203//XP_016883439//XR_001754329//XR_001754330//XR_001754331//XR_936574//XR_936575//XR_936576	128.182524631867	122.688600619048	135.835662806577	198.10679616851	160.421201454227	148.39503764919	73.3927666866766	88.7241540071591	80.6049129143837	80.6475872048472	123.027248298915	75.2414714005908
ARFGAP2	ARFGAP2	84364	84364	ADP ribosylation factor GTPase activating protein 2	NM_001242832//NM_032389//NP_001229761//NP_115765//XM_005253166//XM_005253167//XM_005253168//XM_006718346//XM_011520405//XM_017018413//XM_017018414//XM_017018415//XP_005253223//XP_005253224//XP_005253225//XP_006718409//XP_011518707//XP_016873902//XP_016873903//XP_016873904	128.1365316198	130.081444962951	131.270541079882	194.557991600686	187.766846255963	167.916154359735	173.913107500697	156.235244266088	147.738252639734	139.622983610278	123.691362999584	131.926932790604
ARFGAP3	ARFGAP3	26286	26286	ADP ribosylation factor GTPase activating protein 3	NM_001142293//NM_014570//NP_001135765//NP_055385//XM_005261525//XP_005261582	50.4543342379471	51.2063189114501	49.6573444965059	32.4611241350931	33.4169702721574	43.5914022120437	143.484294193835	196.931374330653	199.323151642741	177.813354921531	207.978587092812	165.259922052424
ARFGEF1	ARFGEF1	10565	10565	ADP ribosylation factor guanine nucleotide exchange factor 1	NM_006421//NP_006412//XM_005251134//XM_005251135//XM_005251136//XM_011517442//XP_005251191//XP_005251192//XP_005251193//XP_011515744	219.478653585673	214.011971926092	208.737861809421	103.228462281695	120.735464232935	170.219530962749	130.135805337523	169.869271646019	307.88157892437	340.206924966283	343.291957354102	275.384754308408
ARFGEF2	ARFGEF2	10564	10564	ADP ribosylation factor guanine nucleotide exchange factor 2	NM_006420//NP_006411//XM_005260252//XP_005260309	647.443630872909	652.30979505032	592.860247098528	145.135669163495	179.030060822917	294.256361035064	124.059611485367	179.96092333207	255.174048822276	272.571101438279	307.817163760038	219.135334929087
ARFGEF3	ARFGEF3	57221	57221	ARFGEF family member 3	NM_020340//NP_065073//XR_001743524	198.091902974328	199.661156434985	184.328435434028	31.2607931783292	36.4773131922072	50.789454096463	357.825620632109	751.31317042274	1532.89663424715	2031.39823506814	2136.56767783532	1580.2162467493
ARFIP1	ARFIP1	27236	27236	ADP ribosylation factor interacting protein 1	NM_001025593//NM_001025595//NM_001287431//NM_001287432//NM_001287433//NM_014447//NP_001020764//NP_001020766//NP_001274360//NP_001274361//NP_001274362//NP_055262//XM_011531868//XM_011531869//XM_011531870//XM_011531871//XM_011531872//XP_011530170//XP_011530171//XP_011530172//XP_011530173//XP_011530174//XR_001741205	55.2376074929576	59.5232687983417	46.2102117641031	29.8517090116933	34.4535380354001	45.7220255698318	57.8912957567658	83.4929712964306	67.3017343902132	82.4219186153258	82.9589946918909	67.586511657324
ARFIP2	ARFIP2	23647	23647	ADP ribosylation factor interacting protein 2	NM_001242854//NM_001242855//NM_001242856//NM_012402//NP_001229783//NP_001229784//NP_001229785//NP_036534//XM_005252840//XP_005252897//XR_001747820//XR_930861	250.0640066105	246.681820828196	261.656007539281	326.95971496199	308.749112337289	268.458543081305	295.436984543825	232.066798364129	226.54695579558	221.833672295785	301.452731211961	238.51497984875
ARFRP1	ARFRP1	10139	10139	ADP ribosylation factor related protein 1	NM_001134758//NM_001267544//NM_001267545//NM_001267546//NM_001267547//NM_001267548//NM_001267549//NM_003224//NP_001128230//NP_001254473//NP_001254474//NP_001254475//NP_001254476//NP_001254477//NP_001254478//NP_003215//NR_051954//NR_051955//NR_051956//NR_051957//NR_051958//XM_011528482//XM_011528483//XM_017027576//XP_011526784//XP_011526785//XP_016883065//XR_001754110	30.2174089282874	29.5713773756145	33.3533383297357	55.163035708671	45.263458994931	38.0057139497342	29.7589966617424	33.4466170166263	24.6417526249404	19.3486615714091	16.2154672746658	27.9551377966136
ARG1	ARG1	383	383	arginase 1	NM_000045//NM_001244438//NP_000036//NP_001231367//XM_011535801//XP_011534103	0	0	0	0	0	0	0	0	0	0	0	0
ARG2	ARG2	384	384	arginase 2	NM_001172//NP_001163	22.0766457923561	21.5805823862481	21.4747052653745	6.47134950603141	7.05853286398597	5.8736103376862	50.0448721996504	43.0439837221361	17.1201242610634	10.6882344488352	10.6811781024249	21.608304085424
ARGFX	ARGFX	503582	503582	arginine-fifty homeobox	NM_001012659//NP_001012677	0	0	0	0	0.0493603696782236	0.0575844150753549	0	0	0	0	0	0
ARGFXP2	ARGFXP2	503640	503640	arginine-fifty homeobox pseudogene 2	NR_002222	0	0	0	0	0	0	0	0	0	0	0	0
ARGLU1	ARGLU1	55082	55082	arginine and glutamate rich 1	NM_018011//NP_060481//XR_243043	77.2222672611789	75.3417813283119	72.7158675037953	95.4002169114954	104.101019651374	112.232024981867	53.8245518399682	43.2087453823166	47.4311639363888	48.5828838583417	55.4535775058537	48.2068667376612
ARHGAP1	ARHGAP1	392	392	Rho GTPase activating protein 1	NM_004308//NP_004299//XM_011520095//XM_017017720//XP_011518397//XP_016873209	227.987360818144	232.113568738739	237.199998289126	213.972040118781	210.966220004728	204.309504687359	159.894801999265	156.029292190863	166.486191994472	175.025119847921	180.80522725711	173.641618480179
ARHGAP10	ARHGAP10	79658	79658	Rho GTPase activating protein 10	NM_024605//NP_078881//XM_005263215//XM_017008602//XP_005263272//XP_016864091//XR_001741324	49.7184460448686	49.4668261246492	56.2721127127384	63.4087874986143	62.6876694913439	60.4636358291227	35.8351905138988	22.3252049544476	25.2030681744835	23.9534740414606	29.0550181542646	23.0133283420996
ARHGAP11A	ARHGAP11A	9824	9824	Rho GTPase activating protein 11A	NM_001286479//NM_001286480//NM_014783//NM_199357//NP_001273408//NP_001273409//NP_055598//NP_955389	62.1365593030689	60.3930151917421	56.0391983389274	1.87877888884783	1.72761293873783	1.20927271658245	135.63787063672	183.420918195859	144.314227787521	63.7069468333733	55.7856348561881	97.9156559565962
ARHGAP11B	ARHGAP11B	89839	89839	Rho GTPase activating protein 11B	NM_001039841//NP_001034930//NR_148423	3.7714269895275	3.75078132153934	3.21421835859185	0.0521883024679953	0.148081109034671	0.172753245226065	3.63614750207785	6.59046640721701	17.6253082556522	6.80160374016784	4.15071687918066	8.52704376465163
ARHGAP12	ARHGAP12	94134	94134	Rho GTPase activating protein 12	NM_001270695//NM_001270696//NM_001270697//NM_001270698//NM_001270699//NM_018287//NP_001257624//NP_001257625//NP_001257626//NP_001257627//NP_001257628//NP_060757//XM_005252644//XM_011519761//XM_017016954//XP_005252701//XP_011518063//XP_016872443	80.39578509383	86.702843592105	79.37721859479	38.6193438263165	51.5322259440654	81.4819473316272	38.0838606796575	43.785411192948	66.4036295109443	97.419243632466	101.222148960286	63.5652353364939
ARHGAP15	ARHGAP15	55843	55843	Rho GTPase activating protein 15	NM_018460//NP_060930//XM_011511479//XM_011511481//XM_011511482//XM_011511483//XM_011511484//XM_017004499//XM_017004500//XM_017004501//XP_011509781//XP_011509783//XP_011509784//XP_011509785//XP_011509786//XP_016859988//XP_016859989//XP_016859990//XR_001738850	0	0	0.0465828747622007	0.0521883024679953	0.197441478712894	0	0.0478440460799717	0	0	0	0	0.145347336897471
ARHGAP17	ARHGAP17	55114	55114	Rho GTPase activating protein 17	NM_001006634//NM_018054//NP_001006635//NP_060524//XM_011545873//XM_011545874//XM_011545875//XM_011545876//XM_011545877//XM_011545878//XM_017023390//XP_011544175//XP_011544176//XP_011544177//XP_011544178//XP_011544179//XP_011544180//XP_016878879//XR_950809//XR_950810//XR_950811	59.3769785790244	59.9037828454544	65.1694417923188	57.9290157394748	58.8375606564425	57.3540774150535	56.7908826969264	49.2225459789021	55.6825025146718	60.5384978860901	63.755011264215	53.2455744167735
ARHGAP18	ARHGAP18	93663	93663	Rho GTPase activating protein 18	NM_033515//NP_277050//XM_005267212//XM_005267213//XM_017011494//XP_005267269//XP_005267270//XP_016866983	22.5365759130302	23.6462300705741	21.1020422672769	4.90570043199156	6.46620842784729	8.58007784622788	18.9940862937488	18.7416388455234	22.2842273168596	23.1508003081489	17.2116393256692	25.6780295185532
ARHGAP19	ARHGAP19	84986	84986	Rho GTPase activating protein 19	NM_001204300//NM_001256423//NM_032900//NP_001191229//NP_001243352//NP_116289	17.2473795252782	15.9815899787328	15.6984287948616	5.5319600616075	7.00917249430775	5.70085709246014	42.0070724582152	45.1858853044817	39.1236938031514	26.6572171431423	21.0856417462378	29.31171294099
ARHGAP19-SLIT1	ARHGAP19-SLIT1	100533184	100533184	ARHGAP19-SLIT1 readthrough (NMD candidate)	NR_037909	0	0	0	0	0	0	0	0	0	0	0	0
ARHGAP20	ARHGAP20	57569	57569	Rho GTPase activating protein 20	NM_001258415//NM_001258416//NM_001258417//NM_001258418//NM_020809//NP_001245344//NP_001245345//NP_001245346//NP_001245347//NP_065860//XM_005271628//XM_006718893//XP_005271685//XP_006718956	0	0	0	0.0521883024679953	0	0	0	0	0	0	0	0
ARHGAP21	ARHGAP21	57584	57584	Rho GTPase activating protein 21	NM_020824//NP_065875//XM_005252542//XM_005252544//XM_011519602//XM_011519603//XM_011519604//XM_011519605//XM_011519606//XM_011519607//XM_017016459//XM_017016460//XM_017016461//XP_005252599//XP_005252601//XP_011517904//XP_011517905//XP_011517906//XP_011517907//XP_011517908//XP_011517909//XP_016871948//XP_016871949//XP_016871950//XR_001747160//XR_001747161//XR_001747162//XR_001747163//XR_242701//XR…	56.4334258067102	55.3919734296896	55.2938723427322	19.7793666353702	23.6929774455473	30.4621555748627	28.9934919244629	45.8037415301583	70.8941539072888	49.8925094232187	48.0929729067733	64.3404211332804
ARHGAP22	ARHGAP22	58504	58504	Rho GTPase activating protein 22	NM_001256024//NM_001256025//NM_001256026//NM_001256027//NM_001347735//NM_001347736//NM_001347737//NM_001347738//NM_021226//NP_001242953//NP_001242954//NP_001242955//NP_001334664//NP_001334665//NP_001334666//NP_001334667//NP_067049//NR_045675//NR_144642//NR_144643//NR_144644//NR_144645//NR_144646//XM_005270014//XM_011540002//XM_011540003//XM_011540004//XM_011540005//XM_011540006//XM_011540007//XM_…	1.51776939822448	1.6307744876258	1.95648074001243	2.50503851846377	2.36929774455473	1.84270128241136	0.430596414719746	0	0	0	0	0
ARHGAP23	ARHGAP23	57636	57636	Rho GTPase activating protein 23	NM_001199417//NM_020876//NP_001186346//XM_006721991//XM_006721992//XM_006721993//XM_006721994//XM_011525073//XM_011525074//XM_011525075//XM_011525076//XM_011525077//XM_017024902//XP_006722054//XP_006722055//XP_006722056//XP_006722057//XP_011523375//XP_011523376//XP_011523377//XP_011523378//XP_011523379//XP_016880391//XR_429909	1.6097554223593	1.84821108597591	1.86331499048803	0.574071327147948	0.592324436138683	0.460675320602839	0.0478440460799717	0	0.0561315549543062	0.0422459859637754	0	0.145347336897471
ARHGAP24	ARHGAP24	83478	83478	Rho GTPase activating protein 24	NM_001025616//NM_001042669//NM_001287805//NM_001346093//NM_031305//NP_001020787//NP_001036134//NP_001274734//NP_001333022//NP_112595//XM_011532300//XM_017008679//XP_011530602//XP_016864168	7.17490988251572	7.12104859596599	7.08059696385451	24.0066191352778	29.6162218069341	31.8441815366713	5.93266171391649	2.10071116730042	0.0561315549543062	0.0422459859637754	0.0553428917224089	0
ARHGAP25	ARHGAP25	9938	9938	Rho GTPase activating protein 25	NM_001007231//NM_001166276//NM_001166277//NM_014882//NP_001007232//NP_001159748//NP_001159749//NP_055697//XM_005264675//XM_005264676//XM_011533206//XM_011533207//XM_011533208//XM_011533209//XM_011533210//XM_017005423//XM_017005424//XM_017005425//XM_017005426//XM_017005427//XM_017005428//XP_005264732//XP_005264733//XP_011531508//XP_011531509//XP_011531510//XP_011531511//XP_011531512//XP_016860912/…	0	0.108718299175053	0	0.156564907403986	0.0987207393564472	0	0.0478440460799717	0.0411904150451063	0	0	0	0.048449112299157
ARHGAP26	ARHGAP26	23092	23092	Rho GTPase activating protein 26	NM_001135608//NM_001349547//NM_015071//NP_001129080//NP_001336476//NP_055886//NR_146198//XM_005268398//XM_005268399//XM_005268400//XM_005268402//XM_006714774//XM_011537610//XM_011537611//XM_011537612//XM_017009247//XM_017009248//XM_017009249//XM_017009250//XP_005268455//XP_005268456//XP_005268457//XP_005268459//XP_006714837//XP_011535912//XP_011535913//XP_011535914//XP_016864736//XP_016864737//XP…	13.6139315719529	12.7200410034812	14.5804398005688	8.19356348747526	9.77335319628827	10.9410388643174	27.4146384038238	23.0254420102144	29.4129347960565	46.3860925882254	42.226626384198	77.4216814540528
ARHGAP26-AS1	ARHGAP26-AS1	100874239	100874239	ARHGAP26 antisense RNA 1	NR_046680	0.0459930120674085	0	0	0	0	0	0.0478440460799717	0	0	0	0	0
ARHGAP26-IT1	ARHGAP26-IT1	100874372	100874372	ARHGAP26 intronic transcript 1	NR_046816	0	0	0.0931657495244014	0	0	0	0	0	0	0.0422459859637754	0	0
ARHGAP27	ARHGAP27	201176	201176	Rho GTPase activating protein 27	NM_001159330//NM_001282290//NM_174919//NM_199282//NP_001269219//NP_777579//NP_954976//XM_005257128//XM_006721745//XM_006721747//XM_006721750//XM_011524468//XM_011524469//XM_011524470//XM_011524471//XM_011524472//XM_011524473//XM_011524474//XM_017024311//XM_017024312//XM_017024313//XP_005257185//XP_006721808//XP_006721810//XP_006721813//XP_011522770//XP_011522771//XP_011522772//XP_011522773//XP_01…	41.1177527882632	41.0411579385826	40.4339352935902	48.6394979001716	42.597999032307	40.5970126281252	26.6969777126242	28.9568617767098	31.0407498897313	29.2764682728963	35.198079135452	33.2845401495208
ARHGAP28	ARHGAP28	79822	79822	Rho GTPase activating protein 28	NM_001010000//NM_030672//NP_001010000//XM_005258144//XM_005258145//XM_005258146//XP_005258201//XP_005258202//XP_005258203	0.0459930120674085	0	0	0	0	0	0.143532138239915	0.45309456549617	0.898104879268899	0.633689789456631	0.885486267558542	1.21122780747892
ARHGAP29	ARHGAP29	9411	9411	Rho GTPase activating protein 29	NM_001328664//NM_001328665//NM_001328666//NM_001328667//NM_004815//NP_001315593//NP_001315594//NP_001315595//NP_001315596//NP_004806//XM_006711048//XM_011542438//XM_011542439//XM_011542440//XP_006711111//XP_011540740//XP_011540741//XP_011540742	80.9936942507064	77.4074290126379	74.8586797428565	29.3820142894813	34.8977813625041	56.8358176793753	22.2474814271869	18.7828292605685	52.3707407723677	5.87219204896478	21.7497564469067	130.909501432322
ARHGAP30	ARHGAP30	257106	257106	Rho GTPase activating protein 30	NM_001025598//NM_001287600//NM_001287602//NM_181720//NP_001020769//NP_001274529//NP_001274531//NP_859071//XM_005245070//XM_005245073//XM_011509391//XM_017000960//XP_005245127//XP_005245130//XP_011507693//XP_016856449	3.95539903779713	3.53334472318923	3.77321285573826	20.1446847526462	16.0914805151009	17.3904933527572	8.75546043263483	3.9130894292851	4.4905243963445	3.67540077884846	3.43125928678935	6.29838459889041
ARHGAP31	ARHGAP31	57514	57514	Rho GTPase activating protein 31	NM_020754//NP_065805//XM_006713714//XM_017006955//XP_006713777//XP_016862444	0.137979036202225	0.217436598350107	0.326080123335405	0.365318117275967	0.345522587747565	0.287922075376775	0	0	0	0	0	0
ARHGAP31-AS1	ARHGAP31-AS1	100874246	100874246	ARHGAP31 antisense RNA 1	NR_046748	0	0	0	0	0	0	0	0	0	0	0	0
ARHGAP32	ARHGAP32	9743	9743	Rho GTPase activating protein 32	NM_001142685//NM_014715//NP_001136157//NP_055530//XM_005271736//XM_011543072//XM_011543073//XM_011543075//XM_017018595//XM_017018596//XM_017018597//XP_005271793//XP_011541374//XP_011541375//XP_011541377//XP_016874084//XP_016874085//XP_016874086	183.236160076555	195.747297664683	190.71028927645	74.7858374366372	78.5817085277319	110.33173928438	156.115122358948	260.282232670027	402.91230146201	254.701049375602	375.999606362046	266.034075634671
ARHGAP33	ARHGAP33	115703	115703	Rho GTPase activating protein 33	NM_001172630//NM_052948//NP_001166101//NP_443180//XM_005258488//XM_006722999//XM_006723003//XM_011526416//XM_011526417//XM_011526418//XM_011526419//XM_011526420//XM_011526421//XM_017026238//XP_005258545//XP_006723062//XP_006723066//XP_011524718//XP_011524719//XP_011524720//XP_011524721//XP_011524722//XP_011524723//XP_016881727//XR_935731	14.6257778374359	12.0133720588434	14.4406911762822	11.6379914503629	8.5887043240109	6.85254539396723	23.7784909017459	43.6206495327676	55.4018447399002	27.9245967220555	18.9826118607862	45.2514708874126
ARHGAP35	ARHGAP35	2909	2909	Rho GTPase activating protein 35	NM_004491//NM_024342//NP_004482//XM_011526873//XM_017026714//XP_011525175//XP_016882203//XR_935811	340.256303274688	340.831867913792	343.222621247895	233.855783359087	241.224126617479	305.370153144607	225.441145128827	351.395430749802	510.123571424735	506.994077551268	577.171017773002	495.682867932675
ARHGAP36	ARHGAP36	158763	158763	Rho GTPase activating protein 36	NM_001282607//NM_001330651//NM_144967//NP_001269536//NP_001317580//NP_659404//XM_006724729//XM_011531280//XP_006724792//XP_011529582	0	0	0	0	0	0	0	0.0411904150451063	0	0	0	0
ARHGAP39	ARHGAP39	80728	80728	Rho GTPase activating protein 39	NM_001308207//NM_001308208//NM_025251//NP_001295136//NP_001295137//NP_079527//XM_011517308//XM_011517309//XM_011517312//XM_017013870//XM_017013871//XP_011515610//XP_011515611//XP_011515614//XP_016869359//XP_016869360	24.5142754319287	20.7108359928476	25.760329743497	28.3382482401214	22.7057700519828	20.8455582572785	26.7926658047842	35.5885185989719	43.5019550895873	36.3737939148106	40.7323683076929	30.9589827591613
ARHGAP4	ARHGAP4	393	393	Rho GTPase activating protein 4	NM_001164741//NM_001666//NP_001158213//NP_001657	1.79372747062893	1.6307744876258	2.56205811192104	12.0554978701069	8.24318173626334	5.70085709246014	1.33963329023921	1.35928369648851	4.4905243963445	3.67540077884846	3.70797374540139	3.73058164703509
ARHGAP40	ARHGAP40	343578	343578	Rho GTPase activating protein 40	NM_001164431//NP_001157903	0.0459930120674085	0	0	0	0.148081109034671	0.172753245226065	0.717660691199576	0.370713735405957	0.0561315549543062	0.126737957891326	0.110685783444818	0.290694673794942
ARHGAP42	ARHGAP42	143872	143872	Rho GTPase activating protein 42	NM_152432//NP_689645//XM_011542615//XM_011542616//XM_011542617//XM_017017237//XM_017017238//XP_011540917//XP_011540918//XP_011540919//XP_016872726//XP_016872727	15.6836171149863	14.242097191932	14.5338569258066	1.0959543518279	0.641684805816907	2.13062335778813	1.10041305983935	0.659046640721701	0.44905243963445	0.633689789456631	0.608771808946497	2.66470117645363
ARHGAP44	ARHGAP44	9912	9912	Rho GTPase activating protein 44	NM_001321164//NM_001321166//NM_001321167//NM_001321168//NM_014859//NP_001308093//NP_001308095//NP_001308096//NP_001308097//NP_055674//NR_135569//XM_005256891//XP_005256948	7.72682602732463	8.64310478441674	9.40974070196454	5.06226533939554	5.52836140396104	6.85254539396723	1.48316542847912	1.15333162126298	0.673578659451675	1.18288760698571	0.608771808946497	1.06588047058145
ARHGAP5	ARHGAP5	394	394	Rho GTPase activating protein 5	NM_001030055//NM_001173//NP_001025226//NP_001164//XM_005267635//XM_005267636//XM_017021287//XM_017021288//XP_005267692//XP_005267693//XP_016876776//XP_016876777	190.549048995273	189.061122265418	151.580674476201	21.814710431622	32.0348799211671	58.0450903959577	53.4417994713284	103.511513008352	206.395727566984	315.493023177475	245.83312503094	174.12610960317
ARHGAP5-AS1	ARHGAP5-AS1	84837	84837	ARHGAP5 antisense RNA 1 (head to head)	NM_032751//NR_027263	3.265503856786	2.4461617314387	2.42230948763444	4.74913552458757	5.52836140396104	4.95225969648052	4.4016522393574	3.29523320360851	3.87307729184713	5.44973218932703	3.7633166371238	3.24609052404352
ARHGAP6	ARHGAP6	395	395	Rho GTPase activating protein 6	NM_001174//NM_001287242//NM_006125//NM_013422//NM_013423//NM_013427//NP_001274171//NP_006116//NP_038267//NP_038286//NR_109776	4.23135711020158	3.96821791988944	3.72662998097606	12.3686276849149	16.4863634725267	20.3272985216003	6.31541408255627	3.21285237351829	0.336789329725837	0.0844919719275508	0.830143375836133	0
ARHGAP8	ARHGAP8	23779	23779	Rho GTPase activating protein 8	NM_001017526//NM_001198726//NM_181335//NP_001017526//NP_001185655//NP_851852	3.08153180851637	3.58770387277676	4.09929297907366	2.34847361105979	2.86290144133697	3.28231165929523	0.717660691199576	0.90618913099234	2.58205152789809	6.21015993667498	9.29760580936469	3.77903075933424
ARHGAP9	ARHGAP9	64333	64333	Rho GTPase activating protein 9	NM_001080156//NM_001080157//NM_001319850//NM_001319851//NM_001319852//NM_032496//NP_001073625//NP_001073626//NP_001306779//NP_001306780//NP_001306781//NP_115885//XM_005269083//XM_005269084//XM_005269085//XM_011538656//XM_011538657//XM_011538658//XM_011538659//XM_017019800//XM_017019801//XM_017019802//XM_017019803//XM_017019804//XP_005269140//XP_005269141//XP_005269142//XP_011536958//XP_011536959/…	0.091986024134817	0.0543591495875266	0.0931657495244014	0.260941512339976	0.296162218069342	0.921350641205678	0.0956880921599434	0.123571245135319	0	0	0.0553428917224089	0.145347336897471
ARHGDIA	ARHGDIA	396	396	Rho GDP dissociation inhibitor alpha	NM_001185077//NM_001185078//NM_001301240//NM_001301241//NM_001301242//NM_001301243//NM_004309//NP_001172006//NP_001172007//NP_001288169//NP_001288170//NP_001288171//NP_001288172//NP_004300//NR_125441//XM_011523574//XP_011521876	290.767822290156	258.097242241576	303.5340119505	374.555446812802	310.229923427635	238.457062827045	240.559863690098	243.311781671443	139.99209805604	116.93688914773	178.591511588213	133.477304384177
ARHGDIB	ARHGDIB	397	397	Rho GDP dissociation inhibitor beta	NM_001175//NM_001321420//NM_001321421//NM_001321422//NM_001321423//NP_001166//NP_001308349//NP_001308350//NP_001308351//NP_001308352//NR_135637	33.0689756764667	31.8001025087031	32.7011780830649	43.4728559558401	41.0184672026038	37.6602074592821	18.9462422476688	8.48522549929191	3.70468262698421	2.2390372560801	2.54577301923081	9.98051713362634
ARHGDIG	ARHGDIG	398	398	Rho GDP dissociation inhibitor gamma	NM_001176//NP_001167	8.46271422040316	7.71899924142878	7.73275721052532	4.17506419743962	3.5539466168321	1.55477920703458	0.382752368639774	0.0823808300902127	0.0561315549543062	0.0844919719275508	0.166028675167227	0.048449112299157
ARHGEF1	ARHGEF1	9138	9138	Rho guanine nucleotide exchange factor 1	NM_004706//NM_198977//NM_199002//NP_004697//NP_945328//NP_945353//XM_005259386//XM_005259390//XM_011527468//XP_005259443//XP_005259447//XP_011525770//XR_001753786	52.5240197809805	49.3581078254742	56.9708558341715	115.440525059206	95.5616756970409	74.3990642773585	37.6054202188578	37.6480393512272	42.0425346607754	40.8941144129346	48.4803731488302	43.5557519569421
ARHGEF10	ARHGEF10	9639	9639	Rho guanine nucleotide exchange factor 10	NM_001308152//NM_001308153//NM_014629//NP_001295081//NP_001295082//NP_055444//XM_005266041//XM_011534767//XM_011534768//XM_011534770//XM_017014003//XP_005266098//XP_011533069//XP_011533070//XP_011533072//XP_016869492	47.8787255621722	47.1293826923856	49.4710129974571	43.3162910484361	44.374972340723	49.9256878703327	19.2333065241486	23.8492503111166	46.7014537219828	40.6406384971519	37.7991950464052	38.7108407270264
ARHGEF10L	ARHGEF10L	55160	55160	Rho guanine nucleotide exchange factor 10 like	NM_001011722//NM_001319837//NM_001319838//NM_001328124//NM_018125//NP_001011722//NP_001306766//NP_001306767//NP_001315053//NP_060595//NR_137287//NR_137288//XM_005245923//XM_005245925//XM_005245927//XM_005245929//XM_006710728//XM_006710729//XM_006710731//XM_011541691//XM_011541692//XM_011541693//XM_011541695//XM_011541696//XM_017001617//XM_017001618//XM_017001619//XM_017001620//XM_017001621//XM_01…	22.5825689250976	21.4175049374855	21.4281223906123	29.2776376845453	26.4077977778496	22.5155062944638	12.1045436582328	11.7804587029004	16.2220193817945	18.2080199503872	9.68500605142155	12.354523636285
ARHGEF11	ARHGEF11	9826	9826	Rho guanine nucleotide exchange factor 11	NM_014784//NM_198236//NP_055599//NP_937879//XM_005245629//XM_005245633//XM_006711659//XM_006711660//XM_006711661//XM_006711662//XM_006711663//XM_006711665//XM_011510185//XM_011510186//XM_011510187//XM_011510189//XM_017002920//XM_017002921//XM_017002922//XM_017002923//XM_017002924//XP_005245686//XP_005245690//XP_006711722//XP_006711723//XP_006711724//XP_006711725//XP_006711726//XP_006711728//XP_01…	82.8334147334027	82.0823158771652	91.7216804067732	72.2807989181735	70.6840493792162	79.8695837095172	72.3880417189972	111.996738507644	144.987806446973	162.47806201668	170.511449396742	132.508322138194
ARHGEF12	ARHGEF12	23365	23365	Rho guanine nucleotide exchange factor 12	NM_001198665//NM_001301084//NM_015313//NP_001185594//NP_001288013//NP_056128//XM_006718805//XM_011542720//XM_017017420//XM_017017421//XM_017017422//XP_006718868//XP_011541022//XP_016872909//XP_016872910//XP_016872911	415.684843065238	425.795218719096	393.951371863931	154.320810397862	186.582197383685	280.033010511451	232.904816317302	317.990004148221	559.238682009753	650.419199898286	788.636207044326	728.287056080928
ARHGEF15	ARHGEF15	22899	22899	Rho guanine nucleotide exchange factor 15	NM_025014//NM_173728//NP_079290//NP_776089//XM_011523734//XM_011523735//XM_011523736//XM_011523737//XP_011522036//XP_011522037//XP_011522038//XP_011522039	0	0	0	0.0521883024679953	0	0	0	0	0	0	0	0
ARHGEF16	ARHGEF16	27237	27237	Rho guanine nucleotide exchange factor 16	NM_014448//NP_055263//XM_017001049//XM_017001050//XM_017001051//XP_016856538//XP_016856539//XP_016856540//XR_001737117	32.65503856786	29.2452224780893	35.4495676940347	25.8332097216577	20.6819948951757	20.2121296914496	75.2586844837955	84.6874933327386	81.1100969089725	75.3245929734115	85.1173674690648	66.2299365129476
ARHGEF17	ARHGEF17	9828	9828	Rho guanine nucleotide exchange factor 17	NM_014786//NP_055601//XM_017018623//XM_017018624//XP_016874112//XP_016874113//XR_001748051//XR_001748052//XR_950116	232.724641061087	224.340210347722	235.849094921022	354.723891874964	324.050826937538	305.773244050135	87.5067602802683	81.5158313742655	128.934181730041	132.018706136798	152.691038262126	134.107142844066
ARHGEF18	ARHGEF18	23370	23370	Rho/Rac guanine nucleotide exchange factor 18	NM_001130955//NM_015318//NP_001124427//NP_056133//XM_005272464//XM_006722705//XM_006722706//XM_006722708//XM_011527835//XM_011527836//XM_011527837//XM_011527838//XM_011527839//XM_011527840//XM_011527841//XP_005272521//XP_006722768//XP_006722769//XP_006722771//XP_011526137//XP_011526138//XP_011526139//XP_011526140//XP_011526141//XP_011526142//XP_011526143	38.4961511004209	34.789855736017	38.1047915554802	51.3532896285073	49.2122885691889	44.6855060984754	41.6721641356554	36.4535173149191	49.0028474751093	47.5689801952111	60.7111522194825	44.3793868660278
ARHGEF19	ARHGEF19	128272	128272	Rho guanine nucleotide exchange factor 19	NM_153213//NP_694945//XM_011540706//XP_011539008//XR_946544	12.9700294030092	11.143625665443	12.7171248100808	2.08753209871981	1.97441478712894	1.20927271658245	44.3514307161338	41.3963671203319	26.7747517132041	36.8384997604121	28.6122750204854	46.5111478071907
ARHGEF2	ARHGEF2	9181	9181	Rho/Rac guanine nucleotide exchange factor 2	NM_001162383//NM_001162384//NM_001350110//NM_001350111//NM_001350112//NM_004723//NP_001155855//NP_001155856//NP_001337039//NP_001337040//NP_001337041//NP_004714//XM_005245587//XM_005245588//XM_005245589//XM_005245590//XM_005245591//XM_005245592//XM_005245593//XM_005245594//XM_006711622//XM_006711623//XM_006711624//XM_006711625//XM_006711626//XM_011510136//XM_011510137//XM_011510139//XM_011510141/…	22.9045200095694	23.9723849680992	24.2230948763444	24.1109957402138	21.2743193313144	21.421402408032	108.510296509376	123.076960154778	121.35642181121	91.8850194712115	100.502691367894	151.209679485669
ARHGEF25	ARHGEF25	115557	115557	Rho guanine nucleotide exchange factor 25	NM_001111270//NM_001347933//NM_133483//NM_182947//NP_001104740//NP_001334862//NP_891992//NR_046223	1.88571349476375	1.41333788927569	1.67698349143922	5.21883024679953	3.94882957425789	2.53371426331562	3.44477131775796	7.08475138775829	4.99570839093325	7.51978550155202	3.70797374540139	7.12201950797607
ARHGEF26	ARHGEF26	26084	26084	Rho guanine nucleotide exchange factor 26	NM_001251962//NM_001251963//NM_015595//NP_001238891//NP_001238892//NP_056410//XM_011512672//XM_017006160//XP_011510974//XP_016861649	72.393000994101	67.7315003860582	65.8216020389896	43.5772325607761	46.4974682368866	60.8667267346501	30.1417490303822	33.2406649414008	35.3628796212129	50.779675128458	37.5224805877932	46.0751057964983
ARHGEF26-AS1	ARHGEF26-AS1	100507524	100507524	ARHGEF26 antisense RNA 1	NR_037901	5.33518939981938	5.9251473050404	5.07753334907988	7.25417404305134	7.99637988787222	10.3076102984885	1.14825710591932	1.07095079117276	0.841973324314593	0.887165705239283	0.664114700668906	0.823634909085668
ARHGEF28	ARHGEF28	64283	64283	Rho guanine nucleotide exchange factor 28	NM_001080479//NM_001177693//NM_001244364//NP_001073948//NP_001171164//NP_001231293//XM_005248568//XM_011543546//XM_011543547//XM_017009702//XM_017009703//XP_005248625//XP_011541848//XP_011541849//XP_016865191//XP_016865192	13.0160224150766	14.0790197431694	14.6736055500932	6.88885592577538	5.92324436138683	9.15592199698143	1.00472496767941	0.535475395586382	0.168394664862919	0.126737957891326	0.0553428917224089	0.145347336897471
ARHGEF3	ARHGEF3	50650	50650	Rho guanine nucleotide exchange factor 3	NM_001128615//NM_001128616//NM_001289698//NM_019555//NP_001122087//NP_001122088//NP_001276627//NP_062455//XM_005265186//XM_005265187//XM_011533764//XM_011533765//XM_011533766//XM_011533767//XM_017006502//XM_017006503//XM_017006504//XM_017006505//XM_017006506//XP_005265243//XP_005265244//XP_011532066//XP_011532067//XP_011532068//XP_011532069//XP_016861991//XP_016861992//XP_016861993//XP_016861994/…	59.6989296634962	65.8832893000823	64.4241157961236	53.4930100296952	57.1099477177047	72.6715318250979	21.2906005055874	16.0230714525464	17.6814398106065	15.799998750452	17.2669822173916	21.4145076362274
ARHGEF3-AS1	ARHGEF3-AS1	100874200	100874200	ARHGEF3 antisense RNA 1	NR_046572	0	0	0	0	0	0	0	0	0	0	0	0
ARHGEF33	ARHGEF33	100271715	100271715	Rho guanine nucleotide exchange factor 33	NM_001145451//NP_001138923	0.183972048269634	0.0543591495875266	0.232914373811003	0.156564907403986	0.197441478712894	0.23033766030142	0.143532138239915	0.205952075225532	0.392920884680144	0.844919719275508	0.774800484113724	0.48449112299157
[truncated: 25,378 more rows]
