# Supplementary material for: DUSP6 inhibition overcomes neuregulin/HER3-driven therapy tolerance in HER2+ breast cancer
Source: EMBO Mol Med. 2024 Jun 17;16(7):8. doi: 10.1038/s44321-024-00088-0 (PMC11251193; doi:10.1038/s44321-024-00088-0)
Supplement: Supplementary file 11 — Source data Fig. 2 [file 44321_2024_88_MOESM11_ESM.zip › Figure 2/2A/2A.xlsx]

## Sheet: Sheet1
Genes	log (fold change)	-log (P value)
RRM2	-6.092	4.69465
MKI67	-5.923	4.47366
FAM111B	-5.868	4.26922
PRR11	-5.75	4.57025
MCM10	-5.522	4.32698
ANLN	-5.454	3.87112
CASC5	-5.413	4.13077
ASPM	-5.4	3.62808
MUC5B	-5.373	4.39362
EXO1	-5.207	4.17198
TOP2A	-5.121	3.84993
DTL	-5.103	3.91687
SCD	-5.051	4.21824
NCAPG	-5.033	3.96803
CENPF	-4.984	3.82972
MYBL2	-4.955	4.09313
FOXM1	-4.942	3.89339
BUB1	-4.924	3.79194
CIT	-4.884	4.02595
PBK	-4.824	3.81042
CLCA2	-4.801	3.42396
ESPL1	-4.771	3.77421
DLGAP5	-4.758	3.64067
CENPE	-4.752	3.59236
DEPDC1	-4.751	3.70975
CDK1	-4.748	3.75718
ESCO2	-4.728	3.68079
KIF4A	-4.725	3.74078
TICRR	-4.715	3.99606
ATAD2	-4.71	3.43975
CCNA2	-4.699	3.4013
KIF14	-4.676	3.69503
NCAPH	-4.669	3.9417
BRIP1	-4.607	3.667
SHCBP1	-4.579	3.36597
TYMS	-4.572	3.37976
KIF20A	-4.565	3.394
KIF18B	-4.542	3.57009
ARHGAP11A	-4.538	3.5489
POLQ	-4.536	3.60395
IQGAP3	-4.495	3.46458
CKAP2L	-4.483	3.41627
BIRC5	-4.479	3.72499
MELK	-4.458	3.61585
CDC6	-4.458	3.55936
ECT2	-4.403	3.13075
UHRF1	-4.399	3.40872
CEP55	-4.391	3.53868
CLSPN	-4.364	3.50939
KIF15	-4.352	3.58108
CDC45	-4.349	3.35923
E2F7	-4.344	3.51893
CCNE2	-4.308	3.20836
NDC80	-4.289	3.45614
CDCA7	-4.279	3.49091
TTK	-4.257	3.26906
BRCA1	-4.256	3.43179
BRCA2	-4.217	3.32705
TPX2	-4.214	3.37281
ZNF367	-4.212	3.08224
XRCC2	-4.208	3.18988
CDC20	-4.205	3.48195
TK1	-4.189	3.24787
PRC1	-4.186	3.65363
KIF11	-4.169	3.28005
ABCA12	-4.15	3.19442
KIF2C	-4.139	3.31481
NUSAP1	-4.107	3.38682
GTSE1	-4.099	3.47318
CRACR2A	-4.098	3.13472
HMMR	-4.083	3.13872
E2F8	-4.046	3.32089
B4GALNT2	-4.043	3.10396
SGOL1	-4.035	3.5287
DIAPH3	-4.035	3.22276
ERCC6L	-3.998	3.30882
RAD54L	-3.962	3.3333
BRI3BP	-3.944	3.26366
NUF2	-3.943	3.27452
KIAA0101	-3.942	3.24273
KIFC1	-3.924	3.16355
E2F2	-3.91	3.33964
RAD51	-3.905	3.44787
SKA1	-3.902	3.28566
CDKN3	-3.901	3.14276
TROAP	-3.9	3.25833
SKA3	-3.895	3.11907
CDCA2	-3.88	3.10027
NEK2	-3.878	3.19902
KIF18A	-3.86	3.18092
ASF1B	-3.857	3.17651
FAM64A	-3.854	3.22767
PRIMA1	-3.835	3.21791
UBE2C	-3.834	3.07178
CNIH2	-3.803	3.23765
RAD51AP1	-3.803	3.06834
SPC25	-3.796	3.23263
ORC1	-3.741	3.17215
WDR62	-3.721	3.20366
BMP7	-3.716	3.29709
ZBED6	-3.677	2.63182
AURKB	-3.674	3.07524
FAM65C	-3.649	3.03543
BUB1B	-3.643	3.15096
GPSM2	-3.628	3.18538
CDC25A	-3.628	3.14684
PLCH1	-3.625	3.08579
ORC6	-3.619	3.09297
NEIL3	-3.615	3.11524
KIF23	-3.594	3.08936
KIAA0754	-3.585	2.91447
FANCI	-3.583	3.10769
FAM83D	-3.582	3.0582
CCNB2	-3.575	3.0483
BLM	-3.555	3.15931
CENPI	-3.549	2.95996
GAS2L3	-3.548	3.02602
TACC3	-3.546	3.15511
PTTG1	-3.521	3.07873
NCR3LG1	-3.52	2.71427
NEURL1B	-3.513	3.16783
SGOL2	-3.507	2.97349
KIAA1524	-3.505	3.00189
CDC7	-3.501	3.06494
LRP2	-3.47	2.98746
PLK1	-3.439	3.03861
CHEK1	-3.416	2.9903
CENPU	-3.408	3.05488
DSCC1	-3.396	2.95204
CDCA5	-3.386	3.04504
E2F1	-3.375	2.97625
STIL	-3.372	2.91929
SLC12A2	-3.368	2.89111
GSG2	-3.362	3.12682
DDIAS	-3.355	3.12293
DUSP4	-3.354	3.0966
CDCA8	-3.351	3.11145
CCNB1	-3.335	3.06156
CEACAM7	-3.333	3.01986
LMNB1	-3.328	3.01681
DEPDC1B	-3.326	3.05157
CDT1	-3.326	2.97902
LOC100128885	-3.319	2.97075
KCNMA1	-3.316	2.96803
RIMS2	-3.31	2.85408
ATAD5	-3.303	2.87112
HELLS	-3.297	2.85618
PAG1	-3.292	2.88435
ARL5B	-3.287	2.7038
CDKL5	-3.285	2.89799
ZGRF1	-3.281	2.99317
WDHD1	-3.276	2.93662
SPRED1	-3.276	2.84993
ZNF714	-3.272	2.86252
OAS3	-3.259	3.01078
LRRC37A8P	-3.25	2.83569
GUCY1A2	-3.235	2.88885
PKMYT1	-3.229	2.98182
BARD1	-3.224	2.96263
MUC19	-3.222	3.02913
SPAG5	-3.212	3.04181
SMC4	-3.212	2.84173
NCAPG2	-3.204	2.9573
CENPN	-3.201	3.02293
LRRK2	-3.198	2.852
WDR76	-3.197	2.9097
CDCA3	-3.186	2.99606
MYBL1	-3.185	2.73598
LMBRD2	-3.171	2.77421
DHTKD1	-3.143	2.99896
CENPK	-3.131	2.87989
FANCB	-3.125	2.95466
DCLK1	-3.083	2.86895
RAD54B	-3.08	2.92664
C10orf12	-3.067	2.9341
GALNT7	-3.061	2.70528
CST4	-3.052	2.78654
ANKRD30A	-3.047	2.69358
APOBEC3B	-3.04	2.96532
LOC100288637	-3.04	2.93915
MAD2L1	-3.014	2.73918
ITIH6	-3.013	2.9316
PPM1L	-3.01	2.75054
ETV5	-3.002	2.92173
KIF20B	-3.001	2.87548
FBXO5	-2.987	2.90031
CEACAM6	-2.972	2.91688
C2orf48	-2.966	2.87768
ETV4	-2.964	2.94426
NCOA2	-2.963	2.5489
SACS	-2.952	2.59466
SMC2	-2.949	2.7974
LNPEP	-2.945	2.74564
HOMER1	-2.941	2.69793
GUCY1A3	-2.919	2.79375
CLSTN2	-2.91	2.90498
ABCC4	-2.9	2.94943
RACGAP1	-2.884	2.86039
ZC3H12C	-2.884	2.82972
C2CD4A	-2.874	2.83369
RTKN2	-2.874	2.70233
HACD2	-2.867	2.57117
OIP5	-2.864	2.80108
TTLL7	-2.856	2.73758
KIAA2022	-2.846	2.70975
PLK4	-2.844	2.7281
ZNF732	-2.828	2.82384
DDI2	-2.828	2.62932
NRK	-2.815	2.70086
NBEAL1	-2.812	2.63433
FAR2	-2.801	2.76731
POLE2	-2.8	2.89569
AGO2	-2.799	2.82579
MCM6	-2.789	2.90733
ARHGAP42	-2.789	2.6484
CDC25C	-2.785	2.94684
OSBPL8	-2.782	2.5822
GINS2	-2.779	2.91208
KIF24	-2.774	2.75885
ZNF141	-2.774	2.64452
PWAR5	-2.751	2.6766
NHSL2	-2.749	2.78833
EIF2AK2	-2.743	2.71578
MND1	-2.74	2.85828
MICALCL	-2.736	2.69648
TCF19	-2.733	2.81231
PADI2	-2.726	2.88211
CRAT	-2.718	2.81042
RC3H2	-2.709	2.58895
DGKH	-2.707	2.60748
CEACAM1	-2.695	2.7424
SPIN4	-2.693	2.49545
SPRY4	-2.689	2.83769
FNIP2	-2.689	2.54172
ZC3HAV1L	-2.688	2.53167
SLC39A8	-2.681	2.8317
RIF1	-2.675	2.54684
ASXL2	-2.67	2.51318
GEN1	-2.661	2.67384
C18orf54	-2.659	2.68079
DHFR	-2.652	2.69214
FBLN1	-2.648	2.80666
MASTL	-2.644	2.66295
FAM126A	-2.639	2.68219
NHLRC2	-2.638	2.62314
GNB4	-2.636	2.63939
FAM63B	-2.636	2.62808
PDZD2	-2.636	2.6207
SLC5A3	-2.634	2.49821
FMNL3	-2.632	2.80479
GINS4	-2.632	2.76053
TRIP13	-2.627	2.8668
ZNF81	-2.627	2.60512
TMEM47	-2.616	2.56042
SLC4A7	-2.616	2.4793
ZNF695	-2.61	2.61344
QSER1	-2.61	2.5019
SPC24	-2.609	2.75219
TMEM38B	-2.596	2.65232
POMK	-2.593	2.80293
ANKRD36	-2.592	2.61585
HIPK3	-2.589	2.42785
ZNF730	-2.581	2.70676
STARD4	-2.58	2.6497
MCM8	-2.577	2.78476
FAM222A	-2.577	2.65893
FIGNL1	-2.569	2.61948
CENPO	-2.567	2.80854
DUSP6	-2.565	2.67109
ARHGEF39	-2.559	2.72036
TMED8	-2.559	2.66564
SEC24A	-2.559	2.59696
SEC24D	-2.554	2.66972
CENPA	-2.553	2.72654
PIF1	-2.55	2.79013
EEA1	-2.55	2.50751
RET	-2.546	2.84377
FMOD	-2.531	2.74727
SGMS2	-2.531	2.63559
EME1	-2.528	2.76221
ANP32E	-2.527	2.60277
LIN54	-2.527	2.58332
UPK1A	-2.526	2.81997
RAPGEF5	-2.519	2.65495
CDKN2C	-2.513	2.75717
CEP152	-2.504	2.62192
INCENP	-2.495	2.68501
UHMK1	-2.49	2.3854
CHAF1B	-2.489	2.76561
NUP155	-2.487	2.52968
BRINP3	-2.477	2.71125
N4BP2	-2.474	2.42942
VPS13C	-2.471	2.51414
GDF11	-2.467	2.59351
LCOR	-2.464	2.4201
LINC00669	-2.463	2.72344
FASN	-2.46	2.68643
BDP1	-2.452	2.48641
HJURP	-2.446	2.73281
SLFN5	-2.443	2.45698
AURKA	-2.439	2.74401
SLC16A14	-2.437	2.49454
UTRN	-2.433	2.46628
F2R	-2.43	2.69503
RAB23	-2.43	2.47754
NETO2	-2.425	2.65101
DRP2	-2.424	2.66836
SYNJ1	-2.421	2.45782
MUC6	-2.42	2.7173
CCDC18	-2.419	2.6836
LINC00664	-2.416	2.57886
KIF2A	-2.413	2.54993
CEP97	-2.413	2.54581
LRP8	-2.409	2.63057
KNTC1	-2.4	2.64323
HSPA4L	-2.399	2.55936
NEU3	-2.391	2.42629
ELOVL6	-2.387	2.62437
CEP57L1	-2.387	2.4873
BMP2K	-2.384	2.52869
GALNT12	-2.38	2.61105
ZAK	-2.38	2.46118
FANCD2	-2.377	2.69071
FAM126B	-2.373	2.34092
AKAP11	-2.37	2.43258
GPR160	-2.37	2.37281
ZNF681	-2.369	2.43815
CXCL17	-2.368	2.61464
B3GNT5	-2.368	2.39983
SASS6	-2.366	2.53868
CREB5	-2.362	2.5407
CDYL2	-2.362	2.50469
RGP1	-2.36	2.40797
ZNF860	-2.354	2.64195
CENPL	-2.349	2.65363
TIAM1	-2.349	2.60044
ZNF100	-2.342	2.52184
ZNF257	-2.342	2.46034
DCK	-2.338	2.41704
ATP6V0A4	-2.335	2.71276
IL6ST	-2.333	2.31845
GPR180	-2.332	2.30527
CLOCK	-2.329	2.42474
PRIM1	-2.327	2.61224
PIK3C2A	-2.325	2.31061
ARSJ	-2.323	2.60395
ZWINT	-2.322	2.667
PHIP	-2.321	2.39039
AKAP5	-2.32	2.53969
RIBC2	-2.32	2.52379
ZBTB41	-2.319	2.27507
EGFR	-2.318	2.43575
DPYSL5	-2.31	2.66026
PRKDC	-2.309	2.52281
LDLR	-2.303	2.65627
HMBOX1	-2.298	2.63307
SLC2A13	-2.295	2.29248
POTEF	-2.293	2.56684
ZDHHC20	-2.292	2.34607
STON2	-2.289	2.47231
TIMELESS	-2.286	2.6471
MCM2	-2.282	2.6256
CENPM	-2.278	2.56792
RASSF3	-2.278	2.53566
FAIM2	-2.274	2.6616
GHR	-2.273	2.43021
GCNT1	-2.272	2.52673
CBX5	-2.269	2.58444
ARHGEF19	-2.268	2.51605
ARFGEF3	-2.267	2.468
DPY19L4	-2.266	2.29478
LINC00514	-2.263	2.67939
MMS22L	-2.262	2.48462
CEACAM5	-2.26	2.394
RAD54L2	-2.257	2.33204
MIER3	-2.254	2.27562
NPTN-IT1	-2.25	2.31967
PANK3	-2.247	2.49913
MPHOSPH9	-2.244	2.42241
PUS7L	-2.243	2.3599
ANKRD36B	-2.242	2.53466
CASP8AP2	-2.239	2.45614
COCH	-2.233	2.55515
OXR1	-2.227	2.29999
ITGA6	-2.224	2.41399
ZNF813	-2.222	2.30057
RMI1	-2.221	2.38327
REL	-2.221	2.33456
ARHGAP5	-2.217	2.23815
PRKCA	-2.215	2.44705
EFR3B	-2.208	2.49272
FANCA	-2.206	2.59122
MUCL1	-2.203	2.53266
PLEKHD1	-2.202	2.45365
TMPO	-2.202	2.41551
SLC16A6	-2.201	2.50097
MBNL3	-2.201	2.36394
APLP1	-2.197	2.57555
ZNF519	-2.195	2.55097
FAM169A	-2.194	2.42707
CHRNA5	-2.193	2.49637
DMC1	-2.191	2.56149
E2F3	-2.183	2.43178
TMTC3	-2.183	2.31542
UBR3	-2.18	2.36057
MFHAS1	-2.179	2.36801
SERPINA1	-2.178	2.57226
HMGCS2	-2.178	2.4882
GAN	-2.178	2.42396
BPIFB2	-2.176	2.59581
NCAPD3	-2.176	2.58108
GFPT1	-2.173	2.50283
SPTBN2	-2.169	2.57336
ATRX	-2.167	2.26689
ANKRD36C	-2.166	2.56362
XYLB	-2.166	2.43895
CPEB4	-2.165	2.31482
FADS2	-2.163	2.61826
USP37	-2.162	2.39545
OIP5-AS1	-2.159	2.51033
SEC23A	-2.159	2.27452
YBX2	-2.153	2.53366
FNDC3A	-2.153	2.21598
CENPQ	-2.152	2.44137
KREMEN2	-2.151	2.43495
NCKAP5	-2.147	2.36326
ZNF678	-2.145	2.44461
UHRF1BP1L	-2.144	2.32767
G2E3	-2.143	2.32954
TC2N	-2.139	2.35326
SPRED2	-2.134	2.56469
CEP128	-2.134	2.34028
HSD17B12	-2.133	2.35591
FANCM	-2.13	2.44624
GJC1	-2.129	2.4891
MAN1A2	-2.129	2.30942
RRM1	-2.128	2.51128
ITGA2	-2.125	2.30292
ROCK2	-2.122	2.21168
RMI2	-2.121	2.58669
POF1B	-2.121	2.28962
CCDC186	-2.12	2.18988
LCT	-2.119	2.31906
SCYL2	-2.116	2.25993
SLX4IP	-2.115	2.25569
PRLR	-2.113	2.34413
TONSL	-2.11	2.52771
GPR19	-2.11	2.46886
GNA13	-2.108	2.25464
GGH	-2.103	2.53666
KPNA2	-2.102	2.58556
LOC102724163	-2.102	2.51223
GTF3C4	-2.102	2.33964
TTF2	-2.101	2.47318
EDEM3	-2.099	2.23664
C1orf112	-2.095	2.52087
SSX2IP	-2.094	2.32891
CHD9	-2.094	2.19626
DNMT1	-2.092	2.55305
SLF1	-2.091	2.4013
NEMP1	-2.091	2.34349
RFFL	-2.09	2.38753
POTEE	-2.089	2.3969
FBXL7	-2.086	2.41173
NEK6	-2.085	2.57997
RDX	-2.084	2.28792
ADCY3	-2.083	2.52476
RFC3	-2.083	2.36937
UMODL1	-2.081	2.49729
PTPRG	-2.079	2.3035
FAM198B	-2.077	2.44869
KIF21A	-2.077	2.28341
SDK2	-2.074	2.40203
TET2	-2.074	2.24018
POLR1A	-2.073	2.34933
KMO	-2.072	2.45866
NUP205	-2.07	2.431
FRRS1	-2.068	2.38824
SH3PXD2A	-2.067	2.41097
LBR	-2.061	2.29019
MTFR2	-2.06	2.51509
ENAH	-2.06	2.34672
PYGO1	-2.058	2.44951
CEP78	-2.057	2.47667
ANO7	-2.057	2.44217
LRRC58	-2.053	2.19764
ACAT2	-2.051	2.56255
MIB1	-2.051	2.21887
NBPF1	-2.05	2.22422
PRKAR2A	-2.047	2.29767
IQGAP2	-2.043	2.42551
DARS2	-2.035	2.42087
SREBF1	-2.034	2.35657
SCML2	-2.032	2.39617
CERS6	-2.031	2.36259
SOCS4	-2.029	2.20978
ARHGAP11B	-2.026	2.48551
SEL1L3	-2.025	2.49091
ANKRD22	-2.024	2.31241
AMMECR1	-2.021	2.35857
PCNA	-2.02	2.57775
PDK1	-2.019	2.35129
NFASC	-2.019	2.32705
ACAP2	-2.019	2.23363
POLA2	-2.017	2.51894
CENPW	-2.016	2.48373
CKS2	-2.016	2.47405
CARNMT1	-2.014	2.22032
NF1	-2.012	2.28509
SYNPO2L	-2.011	2.50939
SMC1A	-2.011	2.36124
DICER1	-2.011	2.24787
ZNF876P	-2.01	2.47144
HOOK1	-2.008	2.20648
KITLG	-2.007	2.14725
CAMK2D	-2.006	2.27342
PPTC7	-2.004	2.1448
CYP1A1	5.946	5.17198
ALPP	5.878	4.86967
PSG4	4.967	3.50005
PGM5	4.907	4.05799
ALS2CL	4.22	3.3526
DHRS3	4.129	3.25307
CYP1A2	4.026	3.29133
CAV1	3.99	3.21311
IGFBP3	3.761	3.30292
A2MP1	3.747	3.34607
C10orf10	3.416	3.00779
UCA1	3.276	2.98463
TNFSF10	3.202	3.03227
TUBA1A	3.157	3.00483
ABTB1	3.125	2.89339
EPHA4	3.1	2.84787
LYN	3.054	2.92911
PAPSS2	3.024	2.83971
CALCOCO1	3.013	3.01379
CELF6	3.013	2.82776
LY6G6C	3.005	2.76391
COL5A1	3.002	2.87329
CXCL14	2.938	2.86465
CDH11	2.938	2.72967
OSER1-AS1	2.911	2.88659
PIK3IP1	2.899	2.90263
CBLN2	2.862	2.92417
IRS2	2.825	2.81421
SEMA6C	2.822	2.84581
HMOX1	2.815	2.76903
YPEL3	2.814	2.7344
GABARAPL1	2.808	2.9417
KCNJ13	2.798	2.68927
AMT	2.777	2.78298
TWIST1	2.761	2.81804
TMC4	2.75	2.77247
LAMB2P1	2.744	2.81612
CITED4	2.73	2.59008
LINC01094	2.719	2.78121
B3GNT7	2.701	2.7777
SCNN1G	2.697	2.79924
GGTA1P	2.65	2.8219
AFAP1L2	2.635	2.79557
ITGB7	2.62	2.71883
TACSTD2	2.613	2.77945
SYNPO	2.574	2.7489
ACRBP	2.568	2.79194
ABCA4	2.55	2.77595
DBP	2.534	2.66429
KCNK15	2.516	2.75385
LOC101927178	2.509	2.74078
TIMP3	2.5	2.68785
CD55	2.493	2.73124
ACKR3	2.487	2.75551
CACNG1	2.487	2.569
FGD3	2.484	2.67246
BMF	2.483	2.77075
KCNC3	2.471	2.69939
METRNL	2.425	2.50376
IL2RB	2.419	2.7219
PILRA	2.413	2.72499
SEMA3B	2.411	2.67522
TGFB2	2.405	2.41248
GRIK5	2.401	2.6016
DFNB31	2.381	2.61705
B4GALNT3	2.375	2.70825
ATOH8	2.373	2.6576
HDAC5	2.359	2.64581
MST1	2.354	2.5199
GSTM2	2.35	2.59928
NUDT10	2.326	2.54478
LOC100270804	2.321	2.64067
KLK10	2.311	2.60985
WEE2-AS1	2.306	2.60867
FOXO4	2.288	2.67799
DSCAM-AS1	2.282	2.63812
TMEM44-AS1	2.261	2.5541
PKD1L2	2.254	2.63685
LOC100652768	2.254	2.47579
CEACAM19	2.239	2.53767
PDCL3P4	2.238	2.62684
LOXL4	2.227	2.6063
ENTPD1	2.227	2.59236
CDKN1C	2.225	2.54787
ADRA2C	2.21	2.40573
CLIP3	2.193	2.58782
CTSF	2.184	2.51701
STRC	2.183	2.54274
TNNT2	2.176	2.41022
EPB41L4A-AS1	2.168	2.54376
MAPK15	2.162	2.44787
TGM1	2.161	2.51797
STOM	2.158	2.57445
LRRC32	2.147	2.56577
PCED1B	2.146	2.48018
PCP4	2.143	2.55201
SCIN	2.14	2.46203
BTG1	2.139	2.57009
TCEA2	2.138	2.37488
KRTAP5-10	2.134	2.57665
NRP2	2.132	2.46714
RAI2	2.124	2.5562
DYNLRB2	2.121	2.44298
SLC25A27	2.114	2.4595
HSPB8	2.113	2.59812
NEDD9	2.11	2.50563
CITED2	2.107	2.50005
SOCS3	2.106	2.45282
IL18	2.103	2.37212
NKPD1	2.101	2.49
CHRD	2.101	2.37836
AMY2B	2.097	2.55725
GUCA1B	2.095	2.40499
LINC01604	2.089	2.40722
CCDC85A	2.087	2.29941
PXDC1	2.085	2.43975
GLIS1	2.084	2.23765
TMEM139	2.08	2.50657
SLC25A48	2.08	2.36529
BFSP1	2.075	2.49363
BDKRB1	2.07	2.339
PLXNA4	2.062	2.38116
KLHL35	2.053	2.34543
TNFSF15	2.05	2.36461
FCGBP	2.048	2.48195
ING4	2.047	2.48107
LOC644656	2.047	2.46972
FAT3	2.047	2.18942
ID3	2.045	2.3333
DICER1-AS1	2.043	2.37906
DSCAM	2.042	2.40872
NATD1	2.035	2.46288
ELAC1	2.027	2.55831
CHRNE	2.025	2.31121
HSD17B3	2.023	2.52574
LINC01144	2.023	2.32089
MERTK	2.021	2.46373
VGLL1	2.007	2.38257
LOC100288911	2.006	2.39909
LOC102724814	2.005	2.46458
EFNA1	2.004	2.45034
EPOR	2.004	2.38896
IFITM10	2.003	2.37074
DDIT3	2.001	2.45116
