# Supplementary material for: DUSP6 inhibition overcomes neuregulin/HER3-driven therapy tolerance in HER2+ breast cancer
Source: EMBO Mol Med. 2024 Jun 17;16(7):8. doi: 10.1038/s44321-024-00088-0 (PMC11251193; doi:10.1038/s44321-024-00088-0)
Supplement: Supplementary file 11 — Source data Fig. 2 [file 44321_2024_88_MOESM11_ESM.zip › Figure 2/2C/2C.xlsx]

## Sheet: Sheet1
Gene	Control			DTP			DTEP			LR
DUSP6	18.3512	20.8196	17.2357	1.72221	2.66546	2.64888	170.277	210.689	130.479	39.7112	30.1619	48.1679
CDC25A	48.7526	46.7489	46.35	2.76598	2.66546	3.28231	70.7135	80.6508	20.5441	21.2075	11.3453	28.3427
CDC25C	12.6481	12.2852	12.7637	0.939389	0.987207	0.978935	38.2752	29.0804	44.1755	15.7155	7.91403	26.1141
SYNJ1	28.9296	29.1365	27.0647	3.28786	3.25778	6.91013	21.769	40.5726	51.0236	59.0176	53.1845	45.8813
