# Supplementary material for: DUSP6 inhibition overcomes neuregulin/HER3-driven therapy tolerance in HER2+ breast cancer
Source: EMBO Mol Med. 2024 Jun 17;16(7):8. doi: 10.1038/s44321-024-00088-0 (PMC11251193; doi:10.1038/s44321-024-00088-0)
Supplement: Supplementary file 11 — Source data Fig. 2 [file 44321_2024_88_MOESM11_ESM.zip › Figure 2/2D/2D.xlsx]

## Sheet: Sheet1
		DUSP6						CDC25C						CDC25A						SYNJ1
Basal	Claudin-low	HER2+	LumA	LumB		Basal	Claudin-low	HER2+	LumA	LumB		Basal	Claudin-low	HER2+	LumA	LumB		Basal	Claudin-low	HER2+	LumA	LumB
7.13934	9.2687	6.95141	7.93027	8.33605		7.45627	5.38463	6.11363	5.58136	5.67446		6.41804	5.13281	5.95761	5.35362	5.7663		6.7227	6.55888	7.0809	6.3534	7.24272
7.64343	9.40378	9.18079	7.03438	7.6541		6.65066	6.06104	6.28035	6.18652	5.8776		6.11784	5.82793	6.8974	5.73436	5.77084		6.70645	7.98692	7.85257	6.0095	7.41571
7.90241	8.16893	8.36679	7.24747	6.65346		6.7343	6.1006	6.20177	6.49336	6.20424		6.46805	5.53736	6.11071	5.9627	6.52787		6.15147	6.45908	6.36296	6.32426	6.72444
7.18058	9.10095	8.37394	7.13527	7.4515		6.9245	5.81363	5.79768	5.93686	6.89996		6.57633	5.81265	5.76875	5.71258	6.17837		6.64476	7.80033	6.83172	6.5068	6.49284
6.79957	9.4852	8.35655	8.97384	8.38104		6.5173	6.07025	6.1925	6.24928	5.70959		6.6383	5.74176	6.19868	5.88185	5.7217		6.99444	7.71853	6.43076	6.96729	7.94569
7.64494	8.45471	7.79386	6.46066	6.85805		6.2209	6.45618	6.0335	5.88118	6.52295		6.44266	6.05802	5.8378	5.66394	5.94798		6.57019	7.9008	6.95597	6.69811	6.316
8.18075	8.29174	9.1798	8.24172	7.24617		6.2735	5.59454	6.62684	5.49054	6.24254		6.12606	5.09582	6.05943	5.52191	7.03349		6.30092	7.48732	6.87151	6.36998	7.33344
7.72243	7.62263	7.26093	8.64852	7.76551		5.75757	5.73468	5.79571	5.52662	7.36516		6.48548	5.52384	6.53387	5.52818	5.78254		5.84241	6.29644	6.41067	6.56087	7.39013
6.63379	8.27568	8.85447	9.87951	8.18008		6.12812	6.51931	6.30751	5.69178	6.58047		6.65876	5.71224	6.56724	5.75819	5.72385		5.85435	6.22757	6.07258	6.528	7.81365
7.4581	7.54748	7.27914	8.19967	8.22535		6.34872	5.37092	5.67271	5.99299	6.63345		6.99521	5.4451	5.62847	5.90975	5.98854		6.33376	6.30965	5.95032	6.17047	7.57897
6.42121	9.30684	6.41365	7.08815	7.15805		7.18804	5.44651	7.20734	5.91333	6.45131		7.34683	5.47368	6.0365	5.78476	6.54187		5.97629	6.70752	5.88565	6.08862	6.39926
7.14229	7.68756	7.18635	7.40115	8.79139		5.84662	5.84229	5.63719	5.78971	6.64507		6.08371	6.18136	5.56338	5.45828	6.22595		5.59641	6.38537	6.43162	6.25733	8.67702
6.60845	7.64105	7.61341	7.7365	6.92305		6.09512	6.32214	6.40779	5.38761	6.28128		6.24346	5.97294	6.12222	5.5012	5.99977		6.7171	6.31658	6.33691	6.22963	6.81513
7.1855	6.534	8.12568	7.59428	8.5571		6.76224	5.72334	6.56867	6.03288	5.9013		6.44275	5.51132	5.59954	5.59296	6.05802		6.33406	6.09197	6.69002	6.29963	7.99844
7.31133	7.53804	7.31915	8.45346	8.66799		6.41679	6.19665	7.0471	5.5937	6.29906		6.96414	6.52728	6.62463	5.63549	5.9358		6.17836	6.6844	6.13866	7.12285	7.11686
6.5246	8.47368	7.35215	8.04108	7.70766		5.75195	5.57822	6.46659	5.75461	5.81736		5.97505	5.65618	6.02342	5.53956	5.83826		6.30722	6.61015	6.2201	6.35565	7.65459
6.76679	7.27378	9.3118	6.68378	7.86707		5.79782	5.93308	6.15457	5.80429	6.46321		6.24165	5.76583	6.38226	5.91287	6.3431		6.46544	6.60381	6.02654	6.11359	6.82759
7.10149	6.66471	6.91645	6.97901	9.64129		6.96807	7.08072	5.89159	5.32063	6.30311		6.44596	7.1892	5.79729	5.57125	5.8518		6.87385	6.12214	6.3666	5.93473	7.52966
6.57945	8.2202	7.36186	7.27428	7.40822		6.657	5.66256	6.40115	5.98232	6.54083		6.58594	5.7066	5.97765	5.71785	6.12606		6.26919	7.01984	6.83659	6.55862	6.62505
7.81604	8.53386	8.08733	8.06852	7.97002		6.08103	6.15301	5.63859	5.70339	7.14315		6.77011	5.88118	6.00552	5.38708	6.57064		6.17744	6.87423	6.2295	6.24687	8.20859
6.46839	7.12514	7.82556	7.87766	6.63312		6.78344	6.02016	5.93233	5.42899	6.34333		7.35125	5.61181	5.67504	5.50689	5.65726		5.71361	6.11513	6.38074	5.98021	6.06525
6.9102	8.13312	6.72669	6.67964	7.49401		5.9627	5.69771	6.36115	5.51804	5.73647		6.28924	5.58341	6.80259	5.61639	5.66433		6.10556	6.61067	5.9607	6.4626	6.52624
6.58447	7.67563	6.90901	7.42972	7.6626		6.31696	5.59097	6.20337	6.11263	7.5827		6.16459	5.49195	6.03832	5.78063	6.03964		5.94161	6.18894	6.02772	6.37009	6.50091
8.15306	6.71237	6.78606	7.30725	6.98281		6.09987	6.39834	6.38665	5.2035	5.2563		5.82497	7.00165	5.61254	5.31109	5.58555		6.30606	6.5834	6.35992	6.02736	6.53432
6.61175	7.02496	8.29628	8.13514	7.67372		6.39619	6.00833	6.24083	6.66951	5.95687		6.46399	6.17203	5.79674	6.60945	5.67054		6.37918	6.03604	6.57527	6.8661	6.54709
7.36914	8.90273	9.24617	7.69485	7.2125		6.60389	5.57104	5.91088	5.10268	6.31393		5.57609	5.83994	6.20158	5.5652	5.87503		6.31046	6.69093	6.27218	6.51515	6.25346
6.99859	7.52402	7.63877	8.29039	7.69905		6.12609	5.84581	5.65428	5.85056	6.19243		6.8482	6.12389	5.42284	5.53143	5.38555		6.43248	6.57671	6.13793	6.76011	6.56043
7.27057	9.04833	7.39148	7.23932	8.42161		6.28658	5.40116	6.74058	6.1151	5.84667		5.80357	5.62905	5.74566	5.76094	5.65908		6.16772	6.20934	6.90746	6.61595	6.74531
8.71145	7.20905	7.30789	6.75823	7.52081		6.14257	5.91216	6.13066	6.02689	6.3479		5.47437	5.56464	5.67014	5.66844	5.82386		6.25233	6.10086	6.18523	5.96489	6.27463
8.55004	8.42787	6.45621	7.0088	6.76564		6.13066	5.49632	5.97032	5.58609	6.43685		6.56655	5.26467	6.20398	5.54464	5.81318		6.57099	6.61641	6.12799	6.19935	6.31039
7.41363	7.32019	9.16656	7.24747	6.42099		6.2522	5.46344	5.79595	5.72865	6.97501		5.81834	5.61632	5.70844	5.6782	6.30902		6.14834	6.4049	6.23694	6.1249	6.49218
8.07991	8.32772	8.40529	7.33832	6.89549		6.32188	6.31366	5.99045	6.12565	6.5938		6.6616	5.88773	5.87626	5.80178	6.24146		6.39834	6.4565	6.35898	6.57401	7.17207
7.73994	7.87714	9.57919	8.04487	6.16677		6.10754	5.27597	6.27407	6.10263	7.53013		6.41774	5.64623	5.88676	5.88469	5.7615		5.73694	6.28227	6.46475	6.25997	6.12289
6.93316	7.72386	10.071	7.42657	7.49993		6.77138	5.48859	6.60379	5.86457	6.26518		6.17361	5.35492	5.77383	5.51028	6.39198		7.0465	6.71041	6.51583	6.40429	5.59424
6.4161	9.08442	6.32813	6.88166	6.86418		6.28718	5.80288	5.66221	5.69156	6.12664		6.9929	5.63315	5.48363	5.33203	5.82453		6.55395	6.86997	6.25968	5.7001	6.15147
6.75486	8.95772	8.23825	8.37524	6.38471		6.65137	5.39668	6.72259	5.64492	6.26485		7.2103	5.35832	6.77494	5.79201	6.3111		5.80218	6.41397	6.52203	6.16066	6.28464
6.61153	7.06535	7.28032	7.73976	6.64443		6.50425	6.19692	5.97377	5.53255	6.88813		7.76299	6.27834	6.22973	5.81406	6.13082		5.92178	6.52295	6.16915	7.23984	6.20068
7.58467	7.80516	10.1438	7.19506	7.6906		7.03878	6.02767	5.92009	5.42758	6.49772		7.76601	5.34136	6.36939	5.76746	5.70365		8.87127	6.28001	6.6844	6.4234	6.26966
7.04646	8.88482	7.99132	7.56496	8.15746		6.46741	7.16785	6.49367	5.65111	6.04875		6.64647	6.25206	5.4239	5.59025	5.92865		6.35565	5.99341	7.42338	5.98577	6.37226
6.8432	7.35871	8.06421	6.42487	6.92789		6.9959	6.32794	6.04364	6.61751	6.32585		7.48376	5.9731	7.26195	6.25195	6.16323		7.00727	6.42093	6.95404	6.03762	6.59827
7.43431	8.71373	7.21965	7.66975	6.51349		7.13934	5.62752	6.02965	6.22066	6.29782		5.8571	5.42593	6.40732	5.6853	5.60793		6.29644	6.75307	6.34544	6.31141	6.33397
6.80861	7.10272	7.66776	8.1752	7.22091		6.42765	5.9282	6.2107	5.6054	6.06672		6.05045	5.6802	6.04306	5.60007	5.88289		6.41399	6.78933	6.9752	6.19193	5.88949
7.20843	7.87913	7.12149	7.21588	7.46083		6.73334	5.74188	6.14234	5.75006	6.25714		6.93662	5.91161	6.21168	5.62572	5.45139		6.26966	6.59767	7.30658	6.29509	6.08312
8.713	7.81262	9.71648	6.65787	7.05856		6.19188	5.51787	6.59894	5.88442	6.06922		5.55518	5.30078	6.62834	5.3048	5.64895		6.45809	5.81895	6.62304	6.0095	6.30098
9.35699	7.38834	8.20569	7.40588	7.85525		6.38721	6.6258	6.25335	5.82844	5.89945		6.19106	6.42783	6.08972	5.56292	5.5991		6.78881	6.28867	6.5894	6.31336	5.98172
7.77492	8.06653	9.82489	8.39798	7.62543		6.9109	5.92271	6.86343	5.60451	6.31982		6.08667	6.316	6.44756	5.30273	5.87238		6.45012	5.97281	6.79657	6.57165	6.20771
7.25046	7.73443	6.96687	8.0636	5.81051		6.27871	6.05502	5.87002	5.93483	7.16257		6.53393	5.91861	5.6474	5.60153	6.05026		6.61746	6.27177	6.34191	6.41461	6.17015
7.51369	7.19396	8.80682	7.61747	8.13658		6.7767	6.27394	6.39428	6.00267	6.32779		6.28606	6.21583	5.64672	5.77389	5.74115		6.73336	6.25034	6.50597	6.12748	6.2493
8.20995	7.16289	9.71311	8.63	7.41069		5.63498	6.79111	6.56488	5.32815	6.31662		6.05238	6.30327	6.14294	5.58495	6.0474		7.2927	6.19306	6.75441	7.01485	6.44815
7.49271	8.13857	6.90668	7.69012	7.53138		6.08328	5.67128	7.141	5.70191	6.41952		6.06707	5.48507	6.47486	5.7709	5.64289		6.52433	6.17203	6.60562	6.05656	6.52367
7.92402	7.32463	7.32661	8.39865	7.28272		5.61408	5.34461	6.07609	5.5531	6.66799		5.53564	5.2762	7.28608	5.31138	5.90729		6.55162	6.50459	7.00329	6.494	5.90611
7.21628	7.78239	7.81074	7.3535	6.71221		5.97227	6.38385	6.10933	5.43917	6.73689		6.12393	7.22347	5.8687	5.55818	5.59024		6.40544	6.75816	6.84859	6.22266	6.13569
7.71783	6.98824	9.55354	6.96679	8.41844		6.23167	6.20547	6.27573	6.1807	6.22437		6.48757	6.4455	6.29377	5.73246	5.94255		6.32343	5.96351	7.06436	6.30744	6.5398
6.96687	8.00418	9.3926	6.86347	7.08264		6.65242	5.58071	6.53491	5.68397	6.72129		6.20124	5.3638	6.55329	5.11733	5.96816		6.94899	6.16407	6.59604	6.56801	6.12791
6.44769	8.11869	8.59974	8.11549	7.13972		7.84127	5.636	5.70483	5.72251	6.25343		6.95763	5.59564	5.91105	5.6034	6.64607		6.72308	6.79999	6.55012	6.45265	7.15812
6.71798	7.75883	7.15071	8.1891	7.06606		6.12213	5.42727	6.85458	5.60859	6.67274		6.07519	5.62376	5.98896	5.63305	6.5445		6.22649	6.69409	6.89977	6.26761	6.55203
7.01762	8.11432	8.85531	8.94722	6.34266		6.65488	5.509	5.64478	5.70088	6.60376		6.37061	5.54288	5.98861	5.33946	6.85279		6.52728	6.36055	6.43693	6.16574	5.73733
6.57522	7.61934	9.10014	6.84886	6.4152		6.19601	5.66237	5.82426	5.48355	6.76644		6.49337	5.99319	6.04212	5.33233	6.19761		6.65079	6.5153	6.93235	6.58731	5.85315
7.27039	7.87753	9.37465	7.13437	7.4927		6.18602	5.89037	6.09286	5.9395	6.59584		6.34754	5.73424	6.1227	5.77112	5.76411		6.69093	6.57508	6.57892	6.37078	6.11606
8.11377	7.40046	8.49978	7.37769	7.20649		6.98721	5.69386	5.82093	6.06269	5.99278		7.14648	5.86166	5.99409	5.71137	5.68338		6.31954	6.55507	6.91075	6.36116	6.61221
7.66923	7.45979	8.55421	7.73243	7.29142		5.90291	5.86394	6.13672	5.70087	6.0919		6.41899	5.50951	5.89684	5.66782	6.02559		6.34039	6.31706	6.93133	6.28896	6.38341
7.07921	7.04078	7.67071	7.35662	8.25169		5.7039	6.16782	6.08907	5.7094	5.53732		6.47304	5.98021	5.92552	5.21004	5.5487		6.40137	6.03265	6.76039	6.84617	7.48139
6.88269	7.21835	10.0936	9.20843	7.17396		6.89001	5.3823	6.32702	5.44569	6.51315		7.47176	5.52068	6.50509	5.31645	5.66484		5.75887	9.01929	6.7055	6.27002	6.39836
6.5919	7.63335	7.22047	7.10323	7.5748		5.97278	5.57523	7.00357	5.67861	6.67445		6.79349	5.36822	6.32457	5.31879	5.9358		6.12925	7.10476	6.47065	5.94737	6.44167
7.52432	7.0596	8.41703	7.2466	6.91326		6.07386	5.6428	6.57513	5.63852	6.75533		6.26219	5.53083	6.4663	5.39604	5.66406		6.2091	6.30081	6.54611	6.33138	6.51239
7.22647	7.78853	9.36134	7.08335	6.53065		6.36782	5.3155	6.19546	5.90045	6.69959		6.18281	5.78641	5.73365	5.50317	5.48751		6.64823	6.51661	6.30634	6.03771	5.9875
7.69739	8.13623	7.72991	7.89881	7.43722		6.26127	5.94022	6.35174	5.79581	6.43485		7.67137	5.90954	5.96009	5.58945	5.8031		6.9381	6.68115	6.58219	6.49317	6.15103
7.83595	7.9516	7.66167	9.19277	8.17922		6.12364	5.54104	6.9088	5.76454	6.45747		6.11048	5.38526	6.81483	5.34863	5.63739		6.58455	6.27205	6.49034	6.42093	6.56954
7.24702	7.38564	8.56278	8.20825	7.75844		6.75266	5.55746	6.59732	6.24245	6.27592		6.21262	5.34235	5.99889	6.11026	5.9731		6.19374	6.43573	6.86571	6.46565	6.07154
8.17187	8.31132	9.40027	6.92031	7.63521		5.97775	5.72781	6.4927	5.56087	6.6557		6.22373	5.44785	6.34575	5.63301	5.80628		6.49898	6.92232	6.25997	5.92552	6.25529
8.13451	8.46948	8.07823	8.35202	6.55243		6.98484	6.1944	6.7227	5.39826	6.5903		6.88424	5.56435	5.92216	5.41895	6.00222		7.05751	6.4489	6.76739	6.40991	6.04367
7.78497	7.60208	9.0101	7.72799	7.37029		6.46352	5.30326	6.95334	5.66199	6.04829		6.57099	5.58759	6.08045	5.79035	5.87049		6.39804	6.49541	6.4272	6.14968	6.80022
7.40107	8.49282	8.37394	7.11024	7.69942		7.07972	5.4067	7.35083	5.70969	5.84119		7.97056	5.41368	5.89475	5.47664	5.8458		6.8091	6.06266	7.82506	5.95818	6.49964
9.01929	8.13164	7.12675	7.53221	7.60514		6.66452	5.26122	6.37308	5.77267	7.12708		7.22817	5.45759	6.65101	5.56994	6.16029		7.24358	6.26694	6.71507	6.4561	6.4426
7.58042	8.30726	7.98424	7.88906	7.62749		6.58731	5.39682	7.20213	5.53808	5.87348		5.88289	5.40033	6.39553	5.34716	6.10697		6.8412	7.28838	6.65242	6.14212	6.4149
7.91998	7.05668	8.38297	5.5713	7.82766		5.95969	6.35473	6.01861	5.87793	6.10543		6.22977	6.21371	5.33408	5.46253	5.73998		6.75229	6.28952	6.91448	5.98873	6.87524
7.3629	8.22857	9.58805	6.69254	7.56398		7.35888	5.64098	6.94519	5.44736	6.91819		6.87652	5.3299	7.54333	5.48311	5.77552		6.95055	6.4324	6.32391	6.50673	6.1361
8.61802	6.67524	8.07823	7.16259	6.67896		7.07025	6.60681	6.8623	6.17685	6.67985		7.00001	6.04392	6.25658	6.03559	5.94269		6.95334	6.07772	6.85074	6.57542	6.50285
9.59315	6.01804	6.96414	7.88536	6.70321		7.0866	5.47058	5.84955	5.9542	7.27501		6.65805	5.69874	6.02105	5.6135	6.3162		6.23167	5.83183	7.03957	6.6362	6.46983
6.69558	8.69514	7.06788	7.80965	7.4038		6.57333	6.23527	6.50513	5.86114	6.20043		7.4252	5.72673	6.48788	5.79884	6.0804		6.59904	6.73834	6.87619	6.31681	6.41668
6.24112	8.21039	8.42054	8.5624	6.64816		6.48678	5.23794	6.99162	5.39388	6.69373		7.70662	5.22291	6.58047	5.51909	5.9382		6.42504	6.82412	7.40716	5.90592	6.02921
6.47002	8.66204	9.24014	7.70341	8.11147		7.34056	5.36273	6.57775	5.87849	5.89422		7.55589	5.36799	6.22266	5.57366	5.99066		6.00596	6.54303	6.54844	6.24894	6.64111
7.02008	8.96577	7.97433	7.56057	6.64373		7.07514	6.03513	6.49864	6.14156	6.67166		7.07188	6.05387	6.28064	5.7005	5.97885		6.80523	6.43734	6.70031	6.64789	5.92376
6.6438	8.18298	7.87285	8.06197	6.69976		6.21276	5.3649	6.63065	5.79516	7.10208		6.64607	5.11056	6.53833	5.7921	6.30742		6.05396	5.54086	6.54639	6.60574	7.06981
6.68902	8.37843	7.9653	7.49068	6.54332		6.54915	5.47802	6.07794	6.03025	6.19155		6.48019	5.19651	5.81543	6.17643	6.17237		6.26795	7.40604	6.21593	6.08663	6.22708
6.47419	7.322	8.58864	7.23079	7.29659		6.11543	5.40397	6.16133	5.92739	5.93269		7.22425	5.33382	6.37826	5.71723	5.89848		6.70116	5.60934	6.91723	6.21866	6.84535
7.30028	8.64474	7.30872	6.77128	6.66956		6.65196	5.76509	6.29732	6.40426	5.76184		6.4516	5.51059	6.59904	5.96995	5.42329		6.62198	6.79566	6.69775	5.72246	6.12514
6.75413	7.62619	9.06906	7.77261	7.47611		6.66263	7.15297	7.26685	5.52553	6.40907		5.62449	6.41728	6.27242	5.51956	5.79876		6.24672	6.35941	6.69913	6.43897	6.71586
6.54002	8.19286	8.74172	8.16022	6.82182		6.41585	5.56557	6.48196	5.92274	5.99909		6.37092	5.28115	7.0866	5.59401	5.71498		5.76691	6.27284	7.40896	6.26622	6.0476
6.73837	7.06978	8.32518	8.14745	7.56393		6.41554	6.36379	6.81205	5.67004	6.02444		6.17492	6.26101	6.4752	5.34457	5.77602		6.72055	6.3476	7.0096	6.6689	5.96151
7.89496	8.24001	7.7096	7.4739	7.51047		6.1634	5.40614	6.03787	6.07522	5.5841		6.85843	5.35699	6.35715	5.60243	5.70199		6.63589	6.56253	6.94273	6.15062	6.42971
7.32871	6.93017	6.87461	7.8109	8.49829		6.23606	5.46895	7.47269	5.3729	6.07047		7.56794	5.37649	5.78511	5.439	5.78498		6.67041	6.20526	6.81465	6.23353	6.5815
6.86418	8.69686	9.30031	7.08004	6.9969		6.63206	5.62819	6.02971	5.92423	5.87382		7.1305	5.43069	6.1723	5.58686	6.41521		6.86723	7.29685	6.71798	6.00701	6.6429
6.76002	8.16954	9.32459	7.53663	6.38804		6.48483	5.82909	6.27662	5.72748	6.65184		6.24872	5.58127	6.28234	5.61595	6.16744		6.33318	6.2968	6.89156	6.94736	6.10569
9.04833	8.05965	7.5343	8.84911	8.01889		5.93405	5.56957	7.02867	5.51399	5.89194		5.91216	5.66066	7.29268	5.69279	5.79408		6.36814	6.26751	6.69666	6.65067	6.64892
7.24285	7.92613	9.90797	6.24136	6.67448		6.90034	5.33595	6.50997	6.2805	6.30666		6.2875	5.40408	5.5749	5.96864	5.83444		6.62836	7.08059	7.65361	6.183	6.31227
6.88635	7.92757	7.95537	7.38461	7.73743		6.22008	5.67153	6.20445	5.88362	6.25939		5.99104	5.42635	6.81017	5.36779	5.5213		6.35489	6.45138	6.79321	6.52568	5.98523
7.62938	8.35402	7.09524	7.53317	6.87146		6.33466	5.92665	6.2529	5.92099	6.85104		6.88347	5.79049	6.58594	5.43982	6.31548		6.22885	7.50122	7.15864	6.25742	6.05436
6.61573	7.26393	9.00016	6.59168	6.64235		6.45876	5.89036	6.47228	5.71085	6.29225		6.57333	5.7207	6.1694	5.49978	6.87231		6.13141	6.84924	7.25612	6.03655	6.39792
8.00289	9.20745	7.89812	6.59079	7.68798		6.02306	6.01051	7.73994	6.27817	5.9038		6.21561	5.89422	6.99081	6.14415	5.62958		6.33768	6.76813	6.61573	6.04501	6.13293
6.46098	7.96949	6.97959	7.13051	6.73149		6.51032	5.55188	7.4453	5.76749	6.32056		6.50093	5.56049	6.19136	5.23883	5.8564		6.13493	6.47065	6.34339	6.21779	6.45313
6.51097	8.05789	8.40135	8.28156	7.23607		6.00664	6.03018	7.1796	6.05787	6.17446		6.69697	5.63448	6.96729	5.95829	6.04551		6.56098	6.67913	6.8378	5.80979	6.37923
5.83135	6.91403	6.9836	7.10839	8.23159		6.22291	6.05753	6.48879	6.08363	6.49275		6.71343	6.02161	6.4275	5.685	6.13584		6.28172	6.83188	6.7274	6.34685	6.78997
6.51862	7.99686	6.56546	7.85905	6.22458		6.541	6.44371	6.40374	6.0206	6.91254		6.88887	5.80868	6.71638	5.76693	5.86788		6.21993	7.15087	6.3498	6.02448	6.53132
6.90381	7.82871	9.09899	7.20486	8.4778		6.39568	5.66798	5.93006	5.87196	6.48938		6.23535	5.55966	6.62061	5.83879	5.7061		5.94769	7.16452	6.9341	6.32122	6.61815
6.77407	9.32563	7.62571	8.10264	8.80737		7.02282	6.04419	6.24084	5.36942	5.8776		7.09352	5.70321	6.24719	5.89776	5.58271		6.1126	7.02537	7.08403	5.73644	6.139
6.41559	7.83646	7.6246	7.51029	7.74132		7.27016	6.10754	6.37333	5.93774	5.83128		7.89371	6.1006	6.41758	5.76832	5.46627		6.14889	6.71724	6.42302	6.15733	5.93398
8.80013	7.96806	8.04617	8.74334	7.27208		6.5575	5.50045	5.81407	5.66032	6.45558		6.75522	5.27127	6.12913	5.35655	6.0368		7.24918	6.6737	6.35898	6.35523	6.19198
6.7779	7.5629	7.53621	6.46003	8.62702		6.64872	6.04691	6.21667	5.97951	5.55546		6.8524	6.16106	6.91838	5.72579	5.70922		6.17157	7.15824	6.28839	5.78175	6.36317
7.01943	8.21865	8.71932	7.4935	6.51085		6.58548	5.97972	6.46672	5.53268	6.53108		6.13373	6.02718	6.2456	5.42001	5.53298		6.44019	7.15741	6.63115	7.61282	6.76649
6.49667	9.06631	8.26895	7.18316	6.13913		6.53631	6.02683	6.15982	5.53125	6.40252		7.22432	5.8087	6.4093	5.84285	6.81394		5.87255	6.89582	7.17996	6.22351	6.05991
6.27869	7.62834	6.9456	7.67469	7.78341		6.95532	5.81578	6.63543	5.93523	6.3343		6.95512	5.55386	6.18941	5.98497	5.74155		5.96066	6.72851	6.24639	6.47054	6.7413
8.04002	6.93133	8.66581	6.94273	7.58467		6.52862	6.18203	6.20826	6.44885	6.03787		6.34007	6.30986	6.03332	5.83517	5.86341		5.67152	6.72055	6.8823	6.50826	7.09982
7.35259	7.3361	8.36679	6.84056	6.9918		6.14661	6.14743	6.84771	6.23967	6.12844		6.03196	6.26307	6.25968	5.74345	6.08658		6.12639	6.5605	6.68767	6.44279	6.67513
6.14974	6.90701	8.94371	7.30813	7.23178		7.27321	5.92134	5.81377	5.98475	6.14574		6.62946	5.68521	6.20771	5.84156	5.88796		6.09578	6.56554	6.88925	5.92052	6.14712
7.0715	7.84168	8.53543	6.8924	7.42872		6.36691	6.27436	6.57741	5.77499	6.56326		6.6154	5.72917	6.25683	5.43877	6.11597		6.37617	6.341	5.89215	5.75169	6.05937
7.47867	7.18973	7.78342	6.68016	7.80528		6.53584	6.88848	6.31046	6.79857	6.04867		6.74284	6.78642	6.0103	5.74091	5.7089		6.79723	7.02416	6.49077	6.14468	6.83422
7.03672	8.45346	9.60432	7.15196	7.62883		6.44756	5.52998	6.69139	6.2175	5.97691		6.32634	5.59971	6.04524	5.92828	5.55255		6.61746	6.85424	6.71964	6.02125	6.30868
7.72605	7.99107	9.16689	7.5493	7.25167		5.73542	5.81995	6.97261	5.39647	6.53752		5.87794	5.47724	6.32726	5.67512	6.08029		6.2286	6.33379	6.56387	6.38415	6.73257
7.59221	8.20088	7.92998	6.6429	6.71288		5.78981	6.00552	6.36833	6.38721	6.18052		5.88843	6.13799	6.42656	5.55736	5.81768		6.47975	6.29529	6.09399	6.00991	6.9219
6.65805	6.96098	7.69701	7.09681	6.341		6.38911	6.48867	6.09972	5.94429	6.02904		6.67484	6.79799	5.79812	5.73393	5.73704		6.24647	6.93507	6.06819	6.07351	6.88037
6.76596	6.52021	7.3836	7.66457	6.06647		6.75399	6.19851	5.94089	5.48863	7.09897		6.87106	6.82359	5.93916	5.35858	6.65511		6.09476	6.37748	6.29462	6.89467	6.4284
7.22951	7.23653	7.41721	6.89524	6.38829		6.31696	6.38868	6.5997	5.83536	6.25369		6.10737	6.25587	5.8951	5.36749	6.30166		6.52195	6.45141	6.41806	5.54565	6.23697
7.73614	7.91289	6.74312	7.98614	8.10457		6.54154	5.93577	6.91955	5.77752	6.38291		7.86257	6.88455	7.21116	5.50887	5.58005		7.7392	7.13213	6.31866	6.38349	6.12812
7.44711	7.50078	6.91032	8.37446	6.98147		6.80408	6.9884	6.26946	5.48582	6.42584		6.23805	6.47129	6.41569	5.40843	5.91824		6.0795	7.35305	6.20425	6.47636	6.3476
6.62269	6.90905	10.3451	8.115	6.54539		7.01925	5.94448	6.44885	6.08645	7.80447		7.57567	6.67492	6.15741	5.53056	6.30052		6.19772	6.66844	6.27407	6.6091	6.41118
7.53788	7.73383	7.17047	7.85635	7.57271		6.73798	6.10614	5.87336	5.66986	6.42792		8.08123	5.66782	6.07331	5.35782	6.38269		7.19594	6.4513	6.50772	6.09056	6.36492
6.73985	7.2897	7.30517	6.92548	6.45411		6.10086	6.03174	6.86381	5.75461	6.85107		7.18973	6.46571	6.19296	5.51551	6.85468		7.1796	6.94414	6.06335	6.20853	6.47436
6.77072	7.93314	7.23896	6.81471	7.77467		7.06209	5.48156	6.43455	6.10306	6.59763		7.07473	5.45901	6.91248	5.69285	5.98784		6.49077	6.73555	6.50375	6.94895	6.17432
7.09932	7.13683	7.47497	7.25673	7.10708		6.62802	6.35749	5.64574	5.66964	6.66799		7.00704	6.10693	5.91272	5.57623	6.0945		6.29189	6.02966	6.9333	5.93908	6.5335
7.21965	7.94189	7.83996	7.82905	7.44253		6.81409	5.91512	6.38314	5.47565	6.5315		7.68299	5.57578	6.27035	5.52384	6.10788		7.02725	6.69162	6.73501	6.50616	6.49578
6.77324	9.24068	8.20323	6.854	8.34303		6.66089	5.80492	6.7325	5.59719	6.73579		6.77734	6.26263	6.31982	5.50095	5.70739		6.15485	6.82579	6.31366	6.28411	6.28725
8.59307	7.92258	8.38598	7.24193	8.27693		5.81621	5.94668	5.91236	5.99874	6.3888		5.89667	5.70416	6.22567	5.59215	5.74176		6.7883	6.69679	6.21949	6.57004	6.5856
7.6961	6.32768	8.04222	7.44261	7.62402		6.51487	6.03382	6.14434	5.5991	6.24282		6.01645	6.59325	6.22703	5.35313	6.10455		6.2717	6.36059	6.68549	6.00855	7.11686
8.63734	8.16347	8.78195	6.69113	7.24068		6.07142	5.67396	5.9793	6.33037	6.78642		6.26863	5.46924	5.99688	5.66694	6.12725		6.89977	6.43593	6.38516	6.17087	6.66019
7.12864	7.78906	7.39503	6.7016	7.6979		6.17741	5.93693	6.73689	6.15146	7.04957		6.60462	5.85515	6.05177	5.90839	6.14966		6.13564	6.6891	6.74533	6.01186	6.09069
7.83746	7.88703	7.02722	7.39013	7.38187		6.62364	6.26778	5.78182	6.02726	7.10838		7.34382	7.77309	5.59934	5.40588	6.5596		6.36733	6.66987	7.03711	6.39397	6.60403
8.74418	7.50596	7.26447	6.44178	7.7514		6.14636	6.47177	6.45793	5.80028	6.78958		6.58831	6.8725	6.61484	5.54045	5.76038		6.92031	6.81521	6.43623	5.63267	6.46268
7.25392	9.5299	7.73945	6.83028	6.96316		7.00919	6.78416	6.19827	5.6922	6.03851		6.17125	6.72888	5.62831	5.77944	5.94904		6.39584	6.98962	6.82259	6.10862	6.5568
9.20643	7.67221	7.48898	7.28655	6.74278		6.04284	6.15405	6.0363	5.84103	6.6783		7.23707	6.06672	6.63831	5.60476	6.01889		7.07964	6.53565	6.99385	5.88844	6.24223
6.52185	6.82752	8.36382	7.03808	6.11801		6.87275	6.45247	6.21828	6.04713	6.51579		7.13826	6.85723	5.85692	5.80219	5.73225		6.96183	6.1098	6.70122	5.9197	6.39194
6.75045	8.20148	6.56553	6.12239	8.07259		6.38665	5.64669	6.47584	6.06327	6.44579		5.9404	5.14834	7.01403	5.49423	6.18366		6.30606	6.41149	5.9645	5.99369	6.55358
6.93611	7.54039	9.11266	7.69991	8.35023		6.10777	6.6496	6.29197	5.89061	6.25768		6.80458	5.95369	6.52252	5.87033	5.86324		6.06198	6.39956	6.63486	6.22539	6.5318
8.41323	7.35577	7.89237	6.91562	7.23911		6.53533	6.13293	6.39397	6.49843	6.06243		6.58013	6.06126	6.15268	6.08551	6.06344		6.65242	6.57706	6.82926	6.07385	6.7218
5.98244	8.07594	8.36489	6.81819	7.10947		6.27204	6.53651	6.22977	5.7203	6.01753		6.2837	5.80268	6.15019	5.3829	5.58778		6.23711	6.64158	6.28348	6.25891	6.37743
7.13779	7.10775	8.18187	6.6136	8.10011		6.45064	6.05526	6.26513	5.40314	6.19752		7.2881	6.36145	6.58822	5.73307	5.80385		6.57442	6.19746	6.82423	6.02592	6.7452
7.90612	7.32946	9.03711	6.61641	7.17339		6.22539	6.43447	6.24138	5.99612	6.76032		5.96936	6.63449	7.20577	5.55198	5.99287		6.83666	6.49764	6.71731	6.18496	6.48956
6.48229	6.34545	8.881	7.56157	7.13623		7.10856	6.93369	6.4863	5.63069	6.00229		8.04946	6.80486	6.00077	5.17305	5.63868		6.50657	6.23834	6.99164	6.32802	6.28112
6.91888	7.21585	8.29125	9.83847	6.48337		5.92118	6.12289	5.76971	5.4643	5.98625		6.00803	6.02526	5.71419	5.43606	5.8156		6.59636	6.64183	7.11089	6.90363	6.35033
9.48892	6.65165	8.01648	9.15719	7.62814		5.46344	5.93016	5.78913	6.18879	6.22272		6.18335	5.87774	5.97385	5.83591	5.79763		6.29501	6.36979	6.59823	6.07679	6.68817
8.05341	7.0822	7.64565	7.01419	7.18945		6.47974	5.99688	6.01549	5.61119	6.58058		5.74387	5.95685	6.13937	5.50653	5.99397		6.13115	6.45486	6.54666	6.41846	6.19849
7.51912	6.91322	8.05876	7.63673	6.61236		6.42426	6.10695	5.82889	5.47285	6.34201		6.76185	6.11055	5.66325	5.56639	5.76096		6.5063	6.63397	6.2313	6.30966	6.37331
7.92103	6.77328	6.75561	7.7526	7.10181		6.20042	6.05441	6.18085	6.24276	6.27626		6.38695	6.11506	5.67339	5.75924	6.61802		6.34783	6.52771	6.64694	6.06129	6.09836
6.74349	6.82759	7.79286	6.60892	7.89685		5.94555	5.65717	6.33348	6.18265	6.373		6.19492	5.62666	6.06811	5.6051	6.03362		6.30613	7.08007	6.67831	6.09943	6.8573
8.33024	7.30867	6.81783	7.40697	7.01328		6.20445	6.72617	5.941	6.24605	6.53394		6.05943	7.02282	6.27698	6.10452	5.80894		6.80942	6.63318	6.29482	6.1708	7.07277
7.60854	7.78803	6.95066	7.9188	6.71944		5.80753	5.76066	6.56795	5.2221	6.5283		6.28024	5.82988	5.92244	5.38058	6.33077		6.2696	6.50358	6.06453	6.11659	6.93683
8.68875	6.46228	9.91812	7.60686	7.27562		6.48447	6.20635	5.9358	5.42553	5.53354		6.35112	5.9796	6.15275	5.34654	5.62543		7.29809	5.92216	7.44844	6.06644	6.75008
7.51701	6.34987	7.84217	8.32073	7.68798		6.56691	6.5013	6.36908	5.91606	5.77207		6.42845	5.80827	6.41804	5.67618	5.36834		6.65311	6.4023	6.63065	6.47256	6.2858
7.19743	6.64041	7.50213	7.93546	7.07269		6.4121	6.39397	6.20337	5.50625	6.61326		5.82853	6.35352	6.14967	5.40719	6.28234		6.43986	6.21425	6.26581	6.55407	6.56054
8.05509	7.06417	7.74846	7.42251	7.31708		5.84735	6.21292	6.01577	6.08014	6.69666		5.83609	6.76306	5.41456	5.77684	6.47875		6.1006	6.79923	6.9013	5.97628	6.69486
6.22893	6.15767	6.11023	7.8684	7.47486		6.20069	5.77378	6.78116	5.51002	6.21829		7.74396	5.62669	6.22458	5.47907	6.01955		6.2431	5.83115	6.17676	6.00611	6.60027
7.21629	7.76096	7.44486	7.67968	7.87591		5.87794	5.33952	6.33437	5.99951	6.09857		6.14356	5.27332	5.92308	5.68815	5.65833		6.68049	6.23778	6.71435	6.58518	6.43191
8.59974	7.43681	7.69724	8.19648	7.4147		6.6147	6.26912	7.19787	5.80089	6.88495		6.3122	6.25732	5.66299	5.8274	5.79835		6.36846	6.56388	5.93867	6.16539	6.09393
7.17119	9.53175	8.20206	8.28693	6.56051		6.02927	5.91417	5.6853	6.0231	6.07156		6.33976	5.90764	5.81664	5.6387	5.87456		6.29906	6.80067	6.14356	6.29926	6.69917
7.79469	7.90601	8.64184	6.097	7.16396		6.15585	5.40914	5.79782	5.92196	6.5316		6.1176	5.3782	5.42629	5.61428	6.20066		6.24845	6.63782	6.37826	6.42467	6.45603
7.07675	7.50769	7.23452	6.7487	8.65981		6.00943	5.96896	5.94643	6.02264	6.77422		5.54351	6.44791	5.9214	5.43009	6.145		6.30926	6.53115	6.23976	6.54308	6.50674
7.03188	7.55315	8.92609	7.26879	6.70627		6.68119	6.26104	6.35113	5.38075	6.51373		6.33406	6.03859	5.53736	5.45722	6.41839		6.44051	6.62051	6.24817	6.60915	6.27649
6.42341	7.0751	7.26914	8.48387	9.07582		6.53733	6.53926	6.44113	5.44084	6.22677		6.99761	6.8212	6.60111	5.39964	5.90398		6.28379	6.70839	6.63172	6.25884	6.83817
6.28205	7.83501	8.47773	7.38384	7.57716		6.34161	6.15301	5.88514	5.94137	6.80359		6.65949	5.22562	6.00681	5.81564	5.93332		6.3888	6.43673	6.50125	6.28482	6.61465
7.7012	7.76664	7.96079	7.23263	7.48729		6.26694	6.02832	6.30138	5.8801	7.50727		7.06862	5.83098	6.36387	5.66252	6.37523		6.33587	6.74637	6.51998	6.15736	6.68694
6.95215	7.62415	6.98565	8.23506	7.08456		6.12639	6.10492	5.91309	5.95359	6.34545		5.95389	6.05163	6.11071	5.70922	5.9056		6.31279	7.15045	6.4533	6.86497	6.6258
6.81918	7.2698	7.96621	8.44431	7.26346		6.39584	5.50706	6.21288	5.22335	6.59208		6.2445	5.8376	5.70426	5.18956	6.0888		6.22021	6.81006	6.79284	7.14631	6.80965
6.85	8.47636	7.43987	8.01685	6.37765		6.24032	6.04875	6.05479	5.9337	6.69596		6.2735	5.97464	6.59938	5.5652	5.79878		6.44146	6.6275	6.37948	6.85998	6.5173
7.53573	7.1427	9.36529	8.18008	7.2228		6.3431	6.65912	6.09939	5.28556	6.92462		6.89001	7.41393	6.20608	5.51608	6.21524		6.46259	6.04217	6.73143	6.37617	6.82629
8.77201	6.68049	7.20472	7.67464	6.7111		6.2148	6.68369	6.97761	6.4446	7.31975		6.54303	6.81426	6.85303	5.4728	6.06955		6.75816	6.26666	6.2375	6.67172	6.22458
7.84947	8.01163	7.31091	7.979	7.08092		6.64111	5.79088	5.87777	6.01002	6.54639		6.05802	5.9186	6.28148	5.60317	5.69929		6.07142	6.84093	6.16106	6.76416	6.58523
6.70463	8.06983	7.15193	7.89598	6.93104		6.26302	6.15173	6.60732	5.8728	5.58317		6.83058	5.93348	6.07212	5.75115	6.01857		6.1385	7.00001	6.04669	6.33643	6.28653
7.12431	6.84403	6.885	6.69526	7.68396		6.87842	5.97772	7.39366	5.86521	6.82988		6.56961	6.17303	7.08498	5.73542	6.24048		6.23469	6.29064	6.2504	6.06424	6.52018
6.21206	7.56728	7.30957	6.56154	6.97004		6.57911	5.98036	6.51398	6.08022	5.91236		7.21116	5.9322	7.04565	5.63485	5.75296		5.81153	6.50674	6.43668	6.21993	6.35941
7.38564	5.88634	8.41851	8.66507	7.31177		6.18096	5.98675	6.03899	6.18575	6.11634		5.65559	7.05618	5.99889	5.658	5.73276		6.07425	6.04038	6.38354	6.71471	6.66523
6.42845	7.04483	7.45263	7.6469	7.29773		6.10086	6.51819	6.18628	5.62927	6.01323		6.2358	6.54154	6.38354	5.43053	5.74748		5.85531	6.72786	6.69059	6.14283	7.03176
5.58266	8.28485	8.03389	8.19451	8.30536		7.02496	6.06386	5.91105	6.0608	6.2756		7.16743	6.04262	6.45104	5.8728	5.76754		6.18442	7.12965	6.07165	6.4298	6.98704
7.08456	8.07823	7.36244	8.35416	7.91694		6.59938	5.78785	6.38415	5.9616	6.45598		6.7578	5.94703	5.58143	5.59998	6.46263		6.6331	6.99444	6.50657	6.24366	6.82788
7.33166	9.16856	6.79996	7.77892	7.74142		6.19215	5.82702	6.33376	5.51876	6.61577		6.18575	5.39793	5.94974	5.2919	6.19631		6.00726	7.36914	6.44756	6.1189	6.67945
6.66846	7.24358	8.49282	8.18111	8.0612		5.87103	6.3682	5.84642	5.71164	6.43466		5.85531	6.67997	5.95252	5.6847	6.18291		6.26835	6.57892	5.90147	6.45243	6.81133
6.33887	9.07201	8.10342	7.2626	8.24515		6.64925	5.80288	6.14891	6.20096	6.34664		6.97122	6.19719	5.99655	5.95847	5.85296		6.05618	7.00838	6.57536	6.30553	6.7069
9.50907	8.13952	8.2861	7.53945	7.46476		6.62302	5.93971	6.09627	5.93386	6.72015		7.42794	6.08145	5.714	5.09884	6.24239		6.36969	6.73369	6.20445	6.76701	7.00221
8.96849	7.78084	6.96847	6.9204	6.91885		6.28348	6.55111	5.99993	6.09579	6.09901		6.33257	6.14356	5.75603	5.55345	5.97818		6.50962	6.45618	6.21535	6.59119	6.71416
6.71685	8.00179	6.65101	6.75965	7.28003		6.21097	5.75044	6.40676	5.87805	6.41022		7.27607	5.72843	6.13041	5.82164	6.57014		6.17417	6.4726	6.0162	6.45848	7.12489
7.06902	7.34461	7.24229	7.99157	7.15152		6.4742	6.49992	6.25856	6.05818	6.54303		6.22047	5.88825	5.88773	5.91079	5.721		6.06014	6.27291	6.13016	6.49681	6.43639
7.20472	7.39635	8.16365	7.04562	7.16195		6.56087	6.31661	6.22266	5.45697	6.09028		5.89351	6.97998	5.6616	5.70807	5.8629		6.48038	6.374	5.91843	5.9651	7.05509
8.27939	8.10227	8.24186	8.05602	7.67515		6.10307	6.16393	6.09939	6.44844	6.67519		6.91136	6.07448	6.57165	6.16405	6.02306		6.6609	6.74022	5.98314	6.44742	6.66125
6.13773	8.05735	7.91461	7.45641	7.33014		6.78416	6.17363	6.0733	6.13401	6.24436		7.13214	6.31337	6.06172	5.82893	5.85229		6.50358	6.8359	6.56319	6.76945	8.05406
7.39411	7.83961	8.72762	8.12076	6.78658		6.3499	5.52276	5.7301	5.93041	6.96382		6.9812	5.43281	5.54184	5.67623	6.38829		6.5183	6.51661	6.92978	6.71207	6.68593
8.51071	8.69985	9.00554	7.94137	6.94266		6.06955	5.51661	6.09748	5.97857	6.32809		5.63349	5.59201	6.00079	5.85743	6.16333		6.39986	6.74093	6.4348	6.63136	6.84899
7.87068	6.59318	7.24958	8.00018	7.11498		6.69486	7.09319	7.57897	6.50413	6.15536		6.65664	6.9278	6.58697	5.53795	5.90464		6.75378	6.32604	6.74716	6.79336	6.67136
6.27949	7.59963	8.14897	7.75344	6.55333		6.72413	5.73837	6.2431	7.22398	7.1365		6.12763	5.80042	6.4927	5.93657	7.1122		6.88075	6.51695	6.5612	6.78162	6.38011
7.34505	6.98484	7.31975	8.09823	7.56698		6.29644	6.258	5.77245	5.66405	6.43863		6.68947	5.98709	6.25658	5.50672	6.46574		6.29906	6.35203	6.24762	6.77879	6.49639
7.2574	6.39367	6.94153	8.18605	7.3565		7.41261	6.59456	6.99041	6.144	6.57365		7.89919	6.09004	5.62206	5.25629	6.79375		6.54436	6.63242	6.53367	6.4286	6.50271
8.71922	8.4126	8.45673	8.12381	7.67269		6.92939	5.49301	6.68802	5.75771	6.47453		6.88692	5.80675	6.93524	5.6912	6.20337		6.34191	6.34872	6.32366	6.69935	6.62857
8.3591	6.7464	7.93118	7.61172	7.42338		7.05668	6.4049	6.20771	5.39906	6.14661		7.70218	5.76826	7.1855	5.50203	5.6365		6.45715	6.40803	6.24986	6.39551	6.541
7.96241	6.36478	6.60732	8.12611	6.76398		6.37765	6.982	6.7534	6.39337	6.98209		5.75745	6.80408	6.20853	5.6627	5.7926		6.2706	6.38571	6.59143	6.73585	6.64831
6.36478	7.50449	7.44486	7.94002	8.07226		6.2907	5.72061	6.67625	5.76014	6.31059		6.21535	5.82056	6.54943	5.62286	5.80037		5.7377	6.4901	6.6112	6.61918	7.43909
6.25911	7.97275	8.30752	8.24293	7.16012		6.7947	5.70387	5.81011	5.78132	6.16491		7.29398	5.26457	6.40991	5.6288	6.41856		6.42214	6.49303	6.74022	6.64411	7.60314
6.95898	8.10109	8.21039	7.48105	7.36499		6.37029	5.64981	6.21371	5.76175	6.93407		7.27826	5.41242	6.60354	5.52884	5.60353		5.88083	6.36357	6.25629	6.46885	6.72555
8.04946	6.644	6.66344	6.45715	5.97963		7.02008	7.50632	7.1235	6.13543	6.08676		6.62717	7.68951	5.77872	5.63011	5.98673		6.37061	6.45298	6.5842	6.03627	6.36326
6.56961	7.29268	8.56784	8.09089	7.26393		7.39903	6.53165	6.40676	5.49059	6.10876		7.6473	6.43067	6.18281	5.48925	5.98064		6.63065	5.91364	6.3201	6.72436	6.90171
7.16367	7.60156	7.49337	7.73793	6.68173		6.41647	6.80904	6.00659	5.89737	6.53811		6.42374	6.8302	6.38571	5.84783	6.39222		6.69701	6.3163	6.47618	6.50358	7.4253
6.72485	8.18954	7.43341	9.34515	7.06128		6.90707	5.78943	6.14182	5.55497	7.51515		7.22817	5.2554	5.70227	5.46544	6.36782		6.72413	6.64436	6.07519	7.24582	6.65558
	6.79096	7.41884	8.01056	7.34943			6.18149	6.68802	6.30458	6.26907			6.63485	6.56961	6.05648	6.44399			6.39152	6.80942	7.17242	6.63471
	7.14564	7.11393	7.85831	7.11436			6.2709	6.31132	5.52296	6.55461			7.49149	5.87844	5.50082	6.54021			6.12136	6.73357	6.47162	6.65934
	7.04973	7.33344	7.30926	7.83545			5.90994	5.99718	6.05338	6.05015			6.16315	6.2789	5.99966	6.20853			6.61922	6.50491	7.00762	7.2453
	7.34056	6.74863	7.36149	6.76567			6.2647	6.28867	6.76243	6.73943			6.90707	5.23216	5.50663	6.81164			6.33049	5.98042	6.51929	6.66304
	7.45854	7.46452	7.4052	7.33566			6.07448	6.65137	6.1041	6.47323			5.68503	6.50261	5.76356	5.90614			6.71294	6.00079	6.77904	6.58387
	8.54298	6.75451	7.98471	8.06136			6.50557	5.91548	5.67061	6.45809			6.39678	5.72906	5.55005	5.47855			6.93524	6.05479	6.60547	6.92587
	7.74542	7.01803	7.2698	7.02947			5.7204	6.5481	5.78691	6.60945			5.48117	6.26694	5.71796	7.07108			6.48679	5.80399	6.98864	6.89503
	7.31931	6.46482	7.77424	8.53386			6.28465	6.46577	5.5159	6.48006			5.66036	6.45104	5.23036	5.99633			5.95807	5.97836	6.07409	7.49194
	7.87595	8.94461	8.02332	6.48069			6.64507	5.62193	5.63173	6.04125			5.93464	5.96571	5.58415	5.99236			6.33406	6.6429	6.24254	6.62857
		7.83492	7.64565	7.21157				6.70609	6.28212	6.80296				6.35352	5.52054	6.11936				6.1201	6.44136	6.78642
		8.23136	7.64167	6.87347				7.33344	6.10604	6.39429				6.63795	5.72992	6.23384				6.87114	6.67412	6.61187
		8.1357	7.26546	7.16868				6.38227	6.66904	7.37984				6.13773	5.75857	6.34606				5.91991	6.98144	6.62371
		7.89864	8.50859	6.84493				5.94994	6.20631	5.99094				5.75816	6.19492	6.26765				6.28407	6.43028	6.5404
		8.58724	7.32254	8.9463				6.6945	5.7307	7.07433				6.54776	5.61465	6.51695				6.04968	6.4548	6.92467
		7.86451	7.49639	6.01445				6.14408	4.98648	6.44275				5.92234	5.19452	6.0733				7.08377	6.31597	6.55921
			7.49974	6.85591					6.17535	6.53316					6.04318	6.65791					6.93365	6.57038
			6.9708	8.45107					6.07081	7.38296					5.99116	6.30595					6.89121	6.89576
			7.97904	8.79837					6.35357	6.49911					5.48553	6.35255					6.16761	7.00012
			7.7269	6.79371					5.63186	6.58215					5.6498	5.99673					6.37719	6.94266
			7.83512	7.90087					5.43639	6.18298					5.56109	7.01394					6.49646	6.94424
			7.70194	7.73693					5.99895	6.20258					5.54709	6.04691					6.3966	6.99324
			8.80385	7.17285					5.86679	6.68838					5.54021	6.88114					6.34739	7.63128
			9.07289	6.88894					6.01232	6.38563					5.26036	6.22247					6.51553	6.47822
			7.27265	6.85652					6.7764	5.70672					5.71319	6.21317					6.60599	6.4726
			7.3629	6.7422					5.94955	6.96828					5.45658	6.37401					6.41118	6.56245
			6.56889	7.29511					6.44493	6.25279					5.72697	6.26856					6.62323	6.56126
			8.09435	6.73042					6.5784	7.41585					6.06584	6.0582					6.72365	6.5044
			7.82725	6.76304					5.63151	6.52123					5.70169	6.17611					6.40921	6.23178
			8.69475	6.50673					5.81538	6.5888					5.79593	6.15561					6.98361	6.8641
			8.4849	6.77613					6.01404	6.11919					5.65855	6.16981					6.68927	6.06886
			7.77289	6.67164					6.26518	6.5925					6.09754	6.06409					6.71001	6.30693
			8.2515	7.86193					5.99888	6.65523					5.53037	5.80926					6.94756	6.35113
			6.88496	7.0681					5.69693	6.00711					5.40581	5.98447					6.45275	6.35033
			7.25582	7.80997					5.84695	6.91774					5.82989	6.14799					6.20803	7.4902
			8.20088	6.84456					5.44765	6.27476					5.3435	6.4346					6.38479	6.51793
			7.04725	6.99963					5.76883	6.68585					5.49888	6.56759					6.34049	6.49929
			8.23264	7.80193					6.31603	6.09093					5.6635	5.87726					6.85128	7.29526
			7.80671	6.64076					5.77063	6.73726					5.32203	5.61452					6.44262	6.3213
			7.37578	8.02774					5.98532	6.2735					5.91639	6.09076					6.96427	6.44788
			7.96024	7.03855					5.78024	7.47942					5.7095	6.74759					6.6105	7.34337
			8.27141	6.82721					5.5546	6.89389					5.6863	5.87777					6.92628	6.11611
			8.07375	7.77001					5.5247	6.09748					5.56277	5.85531					7.78508	6.46098
			8.48345	6.62614					5.59331	6.32604					5.60508	6.21371					7.2379	6.34191
			7.84026	6.59508					5.87004	6.48077					5.6519	6.87255					6.65957	6.42854
			8.33923	7.30352					5.84488	6.46773					5.70464	5.96694					6.64995	6.34842
			8.11856	7.8051					5.74713	6.11224					5.62311	5.83688					6.79411	6.54038
			7.99601	6.85533					5.63173	6.60171					5.61021	6.05468					7.03256	6.32712
			7.27756	8.27617					6.24019	6.42169					5.99589	5.92622					6.86137	6.65186
			7.42935	7.14984					5.91559	5.89405					5.71723	5.58212					6.6329	6.58319
			7.44014	7.07409					5.64944	6.10084					5.42628	6.27696					6.48441	6.44885
			8.16778	6.99776					5.95214	6.32723					5.84241	5.75066					6.49731	6.09074
			7.83336	7.70811					5.72447	6.24074					5.51997	6.38063					6.49501	6.4072
			8.16818	7.32432					5.35288	6.5562					5.56524	6.21655					6.37216	6.23134
			8.07427	6.93095					5.65253	6.30311					5.46344	5.80137					6.33228	6.33615
			7.13657	6.45015					5.93768	6.85435					5.71033	6.88687					6.75129	5.95824
			7.11166	7.37941					5.90065	6.91213					5.69088	6.55618					6.41902	6.41052
			8.13971	8.32487					5.72313	5.97735					5.80002	5.82398					7.25436	6.90707
			7.50739	7.57632					6.01474	6.16829					5.3739	6.2471					6.63478	6.91154
			6.44596	6.76398					6.06126	6.51513					5.85019	5.89011					6.55078	6.47032
			7.16586	6.3234					5.63396	6.45598					5.44241	6.15951					6.31889	6.25682
			7.82001	6.85189					5.61211	6.04447					5.32641	5.4882					6.51037	6.46817
			7.3886	6.8148					6.52574	6.8967					5.94093	5.93881					6.63007	6.4453
			8.57362	6.65697					5.4921	6.05082					5.37157	5.729					6.75188	6.33732
			8.02279	6.71907					5.66459	6.5686					5.60517	6.50358					6.72142	6.08312
			7.93078	7.30584					5.84107	6.12277					5.85591	6.04127					6.59314	7.4446
			6.43362	6.75695					5.85078	6.60799					6.3162	6.30808					6.22513	7.1525
			7.24442	6.35402					6.40958	6.47051					6.79845	5.97617					6.23167	6.35612
			7.59923	7.5394					6.2145	6.31402					5.62132	6.23372					7.62029	6.48089
			7.68718	7.65109					6.28274	6.70749					5.78022	6.27334					6.22451	6.62649
			7.43849	6.33493					6.06931	6.86079					5.72593	6.55696					6.33017	6.26799
			7.64635	8.2181					6.01795	6.28877					6.3798	6.01508					7.18466	6.13042
			7.27506	6.98438					6.18879	6.42945					5.82968	6.24027					7.05394	6.49735
			8.46088	6.61975					5.92995	6.80884					5.76356	6.6743					6.73906	6.22564
			7.01091	6.99451					5.76567	6.66805					5.83592	6.09947					6.68984	6.72718
			8.36615	7.61267					5.4162	7.1213					5.37611	6.31794					6.35929	6.20096
			7.91298	7.70775					6.36707	6.69784					5.98406	6.06676					6.91541	6.14567
			7.64972	7.2957					5.99382	6.30733					5.9153	5.6391					6.08742	6.28755
			7.2996	7.20778					6.00226	6.0257					5.52217	6.02082					6.44243	7.21753
			7.55212	7.29468					6.89819	6.00034					6.76075	5.92243					6.1723	6.519
			6.6913	6.76427					6.65234	6.38012					5.95258	5.96434					6.60984	6.32576
			6.65488	5.99912					6.0175	6.89357					5.71659	6.7178					6.4386	6.04575
			8.60556	6.47903					5.8649	6.85906					5.63574	6.54466					6.63866	6.60162
			7.28308	6.81575					6.01182	6.6288					5.58744	6.54418					7.12554	6.01227
			7.3485	6.67094					5.56374	6.38603					5.55492	5.73031					6.1962	7.11102
			8.2068	7.08773					5.96349	6.5492					5.6101	6.01217					7.15443	6.00398
			8.29931	6.10854					6.60945	7.60983					6.17676	6.56553					8.43673	6.23075
			9.54158	6.6946					5.8749	6.81467					5.67887	6.14944					7.40128	6.71653
			7.9902	8.67266					5.79408	6.68604					5.55546	5.95567					6.60354	6.89788
			7.20087	6.82367					6.1773	6.41384					6.18281	6.05058					6.57197	5.52412
			7.41483	6.51677					6.1634	6.53893					6.02615	6.24138					6.64326	6.10811
			7.45854	7.53421					5.75852	6.84303					5.73255	6.47043					6.47553	6.93483
			7.63613	6.09348					5.46978	6.93658					5.19473	5.96878					6.67802	5.67938
			6.63521	6.56276					5.69919	6.96668					5.6154	6.04984					6.83857	6.2984
			8.91255	6.43354					6.52421	6.35143					6.58581	6.27578					7.23346	6.39306
			7.5273	7.76794					6.01204	6.11318					5.85164	6.07358					6.59938	6.79117
			7.42382	7.67442					5.96368	6.94105					5.66441	6.31528					6.38695	6.82951
			7.88332	6.41923					5.60335	6.76541					5.71272	6.0978					6.534	6.6863
			6.88189	7.12358					6.54133	6.14549					6.50861	6.02716					6.58731	6.08604
			7.13466	6.63243					6.12279	7.28627					6.1341	6.93953					7.28597	6.49714
			9.51685	6.05316					6.14257	6.73837					5.98272	6.38665					6.67519	6.28952
			8.45069	7.74945					5.6526	6.45261					5.46052	6.51854					7.1198	6.82627
			8.26162	8.16229					5.67372	6.10716					6.02705	5.9372					6.66667	6.61046
			7.13976	8.06175					5.97836	6.67772					5.87659	5.96665					6.56285	6.22234
			7.84371	6.85032					5.93289	6.43008					5.79475	6.22452					6.80904	6.90736
			9.08061	7.05509					6.30195	6.42909					5.89106	6.31425					6.34575	7.36153
			9.19011	7.02146					6.26662	6.67886					6.17965	5.78655					6.50246	6.53665
			7.53291	6.74014					6.08143	6.22443					5.84566	5.69855					6.35625	6.86874
			6.90942	7.09029					5.84597	6.39459					5.64861	6.37841					6.13391	6.61305
			8.03286	6.44959					5.95615	6.16246					5.71483	5.87694					6.22856	6.68801
			6.56307	7.00547					6.10722	6.81731					5.73779	6.06854					6.47256	6.78815
			7.15505	7.36201					5.62832	6.52935					5.73231	6.481					6.48737	7.09978
			6.18171	8.01175					6.38135	5.96875					6.36837	5.68547					6.72844	6.48814
			7.62453	7.80413					5.64986	5.97203					5.95605	5.54789					6.66264	6.60808
			7.68409	7.6059					6.75108	6.11611					6.6576	5.7442					7.38554	6.4726
			8.64635	8.48329					6.29204	6.13186					6.14864	6.34809					6.66883	7.20261
			6.84949	7.44786					5.76847	6.81589					6.0626	6.43452					6.63259	6.49167
			6.95504	7.18635					6.30373	7.04727					6.07101	6.16236					6.52711	6.69093
			7.73184	7.25707					5.66243	5.87209					5.83815	6.41954					6.78108	6.50831
			6.76851	8.35426					6.49949	6.22792					5.79444	5.89135					6.15241	6.59219
			8.02933	8.56351					5.95997	6.01333					5.7341	5.46967					7.56953	7.28704
			7.88755	6.70281					5.5405	6.13041					5.48595	6.08672					6.19559	6.32188
			6.68838	7.92797					5.56034	6.29732					5.41925	6.09052					6.64717	7.07757
			6.88707	7.27554					5.92837	7.01846					5.87309	6.13746					6.36511	6.48869
			7.55512	8.57957					6.24099	6.1432					5.99361	6.12251					6.33163	6.58713
			7.37666	7.23493					6.34179	6.71724					6.13912	6.27464					6.77691	6.14992
			7.95205	8.56651					5.78993	5.87243					6.05027	5.69222					6.48384	7.26482
			8.53659	6.61381					6.26892	6.48252					6.07761	6.04901					6.34959	6.46636
			7.05326	7.45921					5.71614	6.46121					5.66665	5.85719					5.91343	6.39014
			8.14459	7.82164					5.60257	6.70492					5.45431	6.655					5.98919	6.7757
			8.24668	7.277					5.85435	6.64597					5.55614	6.16315					6.15904	6.20127
			7.2358	6.27823					5.62045	6.20156					5.73499	6.12237					6.0764	5.81648
			7.01274	8.42708					5.55944	7.08422					5.68793	6.61796					6.28681	5.99821
			7.24947	6.35468					5.53119	6.82923					5.84439	6.36224					6.33425	6.33631
			7.63434	6.82991					5.75206	6.13989					6.07481	6.39503					6.26502	6.2959
			8.13487	9.01918					5.4996	5.94176					5.42011	6.11582					6.49704	6.52879
			7.49112	6.44461					6.26545	6.79423					5.57378	6.62974					6.45332	6.44671
			7.43604	7.06365					5.61524	6.06729					5.68954	6.20179					6.06954	6.71603
			7.48659	6.87398					5.79846	6.7733					5.8597	5.90147					6.52771	6.31315
			7.84217	6.965					5.7926	6.98696					5.69334	6.45087					6.57637	6.3041
			8.11981	6.72342					6.23314	6.65173					6.31443	6.11634					6.64462	6.71578
			6.09507	7.73693					5.39501	6.19719					5.42932	5.81853					6.24479	6.60768
			6.99318	6.51412					5.71408	5.5091					5.59901	6.26973					5.94619	6.09983
			6.79028	7.4497					5.75628	6.45538					5.46734	6.1886					6.24115	6.92082
			6.90553	10.7595					5.53337	6.31229					5.52687	6.00622					6.45715	6.93051
			8.55223	7.87495					6.48875	6.03956					5.77954	6.10417					6.38528	6.9694
			7.22166	7.66997					5.71192	6.47167					5.41873	5.67339					6.29775	7.00201
			7.14648	9.59592					5.89089	6.29934					5.81998	5.96151					6.32634	6.62784
			6.94899	7.46473					5.68796	6.52492					5.93091	5.6595					6.25795	6.67524
			6.98111	8.37721					6.19044	6.00205					5.68802	5.80579					6.0184	6.82029
			6.92673	7.50739					6.10686	6.74151					5.71096	6.10236					6.20094	6.05379
			7.82203	7.56823					5.59628	6.77532					5.6685	5.8931					6.50869	6.17433
			7.77467	7.59353					5.53865	6.21439					5.46022	5.99456					6.77255	6.56254
			8.69141	7.88121					6.27325	5.95075					6.24991	6.10381					7.1893	6.71004
			7.21628	7.66974					6.26375	6.3619					5.42589	6.32877					6.63042	6.50369
			8.40179	8.0579					6.16464	7.05548					5.83798	5.9541					6.7528	6.95254
			8.33211	7.15193					5.96936	6.657					6.00681	5.99319					6.32634	6.44979
			7.4943	7.87798					6.09192	6.51819					6.24848	5.64143					6.90906	6.77795
			7.87731	8.23686					5.91532	6.17335					5.47864	5.8523					6.70226	7.37878
			8.04739	9.02699					6.21844	5.87551					5.75476	5.73083					7.14683	6.46962
			6.50601	7.48048					5.9644	6.6826					5.46144	6.23778					6.15275	6.86763
			7.75253	7.20821					5.68361	6.62405					5.7451	6.00747					6.90832	6.63277
			7.47269	8.60192					5.61199	6.93487					5.87659	6.31132					8.1438	6.62302
			7.10986	7.6308					5.83236	7.17034					5.51327	6.22785					6.86997	6.2647
			7.71948	6.87347					6.03277	6.80636					5.73765	5.69514					6.44262	6.53367
			7.10112	6.80222					5.47647	7.03188					5.34971	6.23306					6.17022	6.69885
			7.2896	6.8727					5.68108	6.5599					5.39289	5.88152					6.08004	6.21097
			7.7952	6.9836					5.91605	6.43067					5.42022	6.40459					6.55345	6.36418
			7.67613	9.01197					5.48139	6.31454					5.52531	5.91327					6.47618	6.52361
			8.22325	7.43896					6.41	6.13441					5.57701	6.04217					6.67981	6.34754
			6.85416	7.20472					6.72359	6.47584					5.88047	6.45939					6.29858	7.14226
			7.45076	6.79393					5.3125	6.51797					5.44655	6.37461					6.29847	6.42406
			6.83909	7.34771					5.98083	5.81307					5.75436	5.58314					6.10036	6.74312
			8.34572	7.78702					5.98526	6.29157					6.35063	5.80746					6.3952	6.25742
			8.44207	7.10937					6.70103	7.46953					5.60623	6.19479					6.33615	6.46002
			7.47562	7.55868					5.79025	6.77445					5.89847	5.69884					6.53913	6.7578
			7.11555	7.62029					5.46444	6.38259					5.34982	6.05084					6.37244	6.36266
			7.63527	6.86382					5.99479	6.15097					5.79058	5.94002					6.25993	6.97723
			8.50171	7.58853					5.70152	6.29963					5.56741	6.26192					7.31268	6.19613
			7.84546	7.02332					5.88105	6.54403					5.51773	6.06014					6.31088	6.50093
			7.78399	6.4077					6.2857	6.18176					5.4702	5.84566					6.28081	6.53065
			8.0822	6.75415					5.89054	5.99931					5.76777	5.86838					6.22677	6.22595
			7.19743	6.56154					5.86937	6.44275					5.6577	6.52165					6.14967	6.34931
			7.67091	7.53291					7.41336	6.11709					5.74443	5.90866					6.80783	6.0381
			6.92	6.39553					5.92687	5.85307					5.88021	5.96674					6.58361	6.32634
			7.93027	6.37214					6.24749	6.0433					5.68476	6.19294					6.23483	6.11837
			6.95807	6.57775					6.73539	5.92121					5.59277	5.62206					7.00685	6.38104
			7.47072	6.00099					6.19564	6.38012					6.23355	5.92628					6.72358	6.03468
			7.7204	6.71614					5.68743	6.27549					5.56072	5.91879					6.47402	6.06859
			7.21001	6.7648					5.79446	6.50524					5.58627	6.40958					6.05228	6.63589
			7.68948	7.9646					5.60062	5.52725					5.76619	5.66902					6.2585	7.33607
			7.11132	6.56154					5.91185	6.35384					5.88393	6.1765					6.05437	5.99612
			7.10584	6.61746					5.87898	6.37123					5.90413	5.85854					5.78391	6.92664
			6.76567	6.59767					6.03964	6.35595					5.69444	5.95707					6.28355	6.08093
			7.55965	6.97283					5.77731	6.29877					5.4138	6.08478					6.61611	6.80112
			7.90637	8.97118					5.5637	6.38354					5.84451	5.66622					6.428	6.52231
			6.75453	6.50491					6.2675	6.13925					6.0995	5.90433					6.15695	6.01422
			7.89759	7.10357					5.38942	6.62821					5.5298	6.40017					6.53232	6.48388
			7.61192	6.69377					6.34847	6.44979					5.78915	6.10827					6.53777	6.14967
			7.70435	7.91785					5.47926	6.04035					5.50073	6.08118					6.755	6.45809
			7.43237	7.36782					6.2713	6.78982					6.5652	6.1413					6.25821	6.24704
			7.14941	7.45854					5.83151	6.56825					5.53432	5.81606					6.34959	6.18973
			9.60533	7.58853					6.05338	6.09772					5.53569	5.77482					6.40137	6.18096
			7.18719	6.85458					5.38436	7.02008					5.24988	5.93386					6.33797	5.90041
			7.8264	6.24562					5.92867	6.1715					5.83162	5.96111					6.467	6.83328
			6.7732	7.74296					6.56822	5.99909					5.6488	5.51032					6.34443	6.46002
			7.69527	7.7314					5.69033	6.09578					5.6753	5.96916					6.47497	6.13141
			6.92311	6.672					5.8377	7.01762					5.54485	5.81505					6.83188	6.34457
			8.95975	6.68405					5.83769	5.71144					5.193	5.5357					6.46305	6.48846
			8.40744	6.9816					6.48845	6.24845					6.20115	5.79796					6.89197	6.20826
			7.22279	7.12431					6.11635	6.34842					5.7586	5.69533					6.26248	6.20989
			7.43948	6.03582					5.81505	6.11023					5.61905	5.36662					6.42363	5.65208
			7.30687	6.80447					6.07081	6.36175					5.8916	6.11048					6.1553	6.71004
			6.54897	6.72199					5.9289	6.47195					5.45102	6.04172					6.15603	7.20087
			7.25749	6.28781					6.12725	6.56022					5.81785	5.92779					6.30292	6.56622
			7.74514	7.2466					6.00847	6.13773					5.94923	5.85499					6.71001	6.51564
			7.08261	6.8538					5.79378	7.01564					5.42923	5.69298					6.06538	6.41429
			7.3517	8.52677					5.73589	5.9621					5.76145	6.10998					6.29381	7.16952
			6.8123	6.9832					5.65975	6.29644					5.50438	6.33797					6.35339	6.34161
			7.67535	8.08335					5.75792	6.35837					5.71813	6.27177					7.1455	7.68703
			7.34086	7.99735					5.934	6.19909					5.70702	5.92853					6.7767	7.59191
			7.8968	7.84583					5.47934	7.10066					5.37843	6.81426					8.05538	6.28379
			6.95208	7.0339					5.63612	7.5568					6.02851	6.86495					6.36893	6.14484
			6.68585	8.82056					6.11217	6.18045					5.49955	5.44799					6.08503	6.62475
			7.51911	5.86722					5.4349	7.33301					5.41472	6.03355					6.18913	6.50093
			6.85342	8.89756					6.05502	6.45233					5.7212	6.10208					7.26571	7.04768
			7.86806	8.40926					5.99735	5.99423					5.85758	5.33059					6.53913	6.90208
			9.2317	7.29007					5.58744	6.56792					5.37675	6.39926					6.6945	6.28811
			6.91838	7.78651					6.35774	7.49433					5.59213	6.30224					6.69959	7.38027
			7.45403	7.51607					5.51002	6.88462					5.34895	6.15638					6.01688	7.24572
			6.92467	8.58724					6.50726	6.73651					5.88773	5.65076					6.40582	6.82682
			6.94563	6.39182					5.8608	6.80866					6.35184	5.66113					6.01817	6.19988
			6.37123	7.75692					5.66461	6.4231					5.68043	5.9118					6.01775	6.69922
			6.87362	6.47387					6.02304	7.03552					5.87805	5.59968					5.99903	5.81505
			7.31646	8.14264					5.8833	6.1723					5.80127	5.4883					6.97487	7.06128
			6.78784	7.36516					5.72874	6.09173					5.68907	5.66418					6.2359	6.43195
			7.2587	7.92686					5.55832	6.43447					5.57495	5.95134					6.55244	6.44018
			7.5202	7.51933					5.61766	6.26245					5.65628	5.94836					6.77902	6.45137
			7.25264	5.94408					6.07831	6.74312					5.41706	6.48647					6.49992	6.18096
			7.17311	7.05346					5.58948	6.29963					5.66687	5.64704					6.38994	6.57569
			6.9341	7.42657					5.39543	6.68511					5.48696	6.07519					6.33406	5.99697
			7.41372	7.99951					6.07311	5.77271					5.5837	5.80898					6.19784	6.79284
			6.63385	7.07188					5.59955	6.91645					5.793	6.45587					6.09055	6.41836
			9.48423	6.85265					5.50603	6.72705					5.5096	6.15923					6.73652	6.28005
			7.25633	6.52295					6.20575	7.13639					6.08926	6.75192					6.46551	6.885
			6.79427	7.52357					5.7371	6.08191					5.78241	5.78088					5.9909	6.43798
			7.40126	7.69337					6.12939	6.46195					6.00152	5.96329					6.23017	7.38389
			7.00671	7.71108					6.16236	6.07926					5.6346	5.7926					6.13115	6.19161
			7.06123	7.37496					5.70009	5.83136					5.23771	6.28981					6.13886	7.52264
			7.62699	8.05509					5.78555	6.2709					5.30106	5.82853					6.63042	6.44917
			8.27525	7.01039					5.39474	7.0862					5.42614	6.65805					6.94266	6.55686
			7.3614	6.3413					6.49306	6.19054					5.73501	6.00248					6.50373	6.29298
			7.35577	8.04167					6.07354	6.02328					5.62517	5.86014					6.30548	6.49831
			6.55402	7.23327					5.66283	5.96916					5.86299	5.75816					6.19729	6.09434
			6.72234	7.32108					6.15716	6.8538					5.37571	5.8571					5.79674	6.83248
			6.84306	5.7872					6.10735	6.64507					5.75491	6.59005					6.38559	6.69997
			8.2574	6.57368					5.8702	5.83609					6.0166	5.56484					6.23174	6.33526
			6.12199	7.72635					6.63561	6.59318					6.47451	6.47486					5.98276	6.1073
			7.80997	7.57331					6.2669	6.3737					5.79967	5.89334					7.30352	6.47553
			7.06883	6.19294					5.78334	6.4011					5.553	5.93713					6.40481	6.05895
			6.77226	8.2092					5.55174	6.03377					5.65069	5.63712					5.85083	6.4504
			7.44263	7.1691					5.96986	6.29416					5.89314	6.25968					6.25997	6.48451
			8.54607	6.76516					5.42415	6.18683					5.51802	5.86705					5.93507	6.76369
			7.16481	7.57142					5.81955	7.19358					5.54633	6.10357					6.51829	6.65735
			7.53269	6.78869					5.94785	6.54269					5.43586	5.88427					6.37272	6.17337
			6.54594	6.8788					5.81963	6.35837					5.69676	5.70377					6.79296	6.21507
			7.5005	6.82182					5.7144	6.2904					5.59223	5.49966					6.17369	6.18735
			6.65356						5.55654						5.74583						5.98817
			7.36871						5.69479						5.57765						6.43004
			7.20841						5.68147						5.53822						6.68838
			7.17533						6.22006						5.75691						6.38818
			7.41048						5.6748						5.67503						6.02655
			7.62445						5.93537						5.76717						6.62048
			7.5787						5.54769						5.59136						6.21666
			6.66931						6.14135						6.01824						6.57566
			8.71597						6.43823						5.81666						6.60137
			7.26379						5.57559						5.85472						6.72434
			8.26156						5.34046						5.50327						6.71455
			7.44859						5.7892						5.65041						6.51384
			7.66159						5.593						5.477						7.06256
			7.3286						5.915						5.86979						6.4649
			8.63754						6.61285						5.66331						7.23821
			7.92239						5.84408						5.61011						6.49537
			8.0715						5.77593						5.8025						6.57096
			6.62183						6.65146						6.27487						6.00491
			6.88342						6.07584						5.37406						5.62817
			6.51657						6.13893						6.25787						5.88996
			6.85594						5.71211						5.66244						6.7656
			7.24791						6.22605						6.35511						5.66334
			6.51215						5.9364						5.42133						5.86714
			7.53689						6.13042						5.32416						6.43191
			7.04727						5.56741						5.78524						6.4565
			7.24762						5.96098						5.64443						6.60534
			8.22681						6.01758						5.8						6.4015
			6.91602						5.59882						5.61491						6.35919
			7.14593						6.17175						5.49918						6.44331
			7.9206						5.7563						5.72556						6.47438
			7.84594						5.57617						5.62437						6.90267
			7.77593						5.9624						5.64726						6.67657
			7.46204						6.29315						5.62404						6.59567
			7.76326						6.446						6.40078						6.76765
			8.6835						5.98643						5.83347						6.81877
			7.13485						5.81522						5.60517						6.51169
			7.31569						6.01195						5.74197						6.74687
			8.31121						6.06751						5.50609						6.59722
			8.26156						6.0259						5.80498						6.8446
			7.48233						5.90214						5.52455						6.69108
			8.74968						5.7201						5.45115						6.60528
			7.22975						5.65964						5.57723						6.39795
			7.36421						6.00059						5.8281						6.24361
			8.28274						5.97157						5.60987						8.06055
			8.76703						5.96909						5.70246						6.87638
			8.87889						5.79421						5.48095						6.18307
			7.10608						5.79715						5.39398						6.51564
			6.83867						5.92233						5.60136						6.48606
			7.79426						5.71358						5.38208						6.49222
			7.67391						6.10605						5.93276						5.85547
			7.92694						6.05612						5.63742						6.64462
			8.17247						6.26192						5.78242						6.25124
			7.64923						5.65451						5.42266						6.23003
			8.43488						5.61749						5.3395						7.56242
			6.54897						6.17089						5.91962						6.5055
			6.79962						6.13474						5.59281						6.08599
			8.33277						5.3821						5.31266						7.10898
			7.91129						5.83371						5.84372						6.11714
			6.99362						6.02705						5.92609						6.32546
			7.94562						6.45367						6.12683						6.28195
			8.12166						5.92406						5.70384						6.86718
			7.01324						5.68547						6.08696						7.00397
			7.6298						6.38195						5.87861						6.71944
			6.79357						5.96145						5.71266						6.57508
			7.14654						5.82363						5.82081						6.54172
			8.4002						5.74316						5.80731						6.9497
			7.09694						6.27203						5.93053						6.87775
			7.60594						5.83851						5.58526						6.55062
			8.42868						5.85875						5.70873						7.05286
			8.14956						5.49294						5.56627						6.71221
			7.93168						5.94416						5.61754						6.45275
			7.54486						5.37604						5.34662						6.52946
			7.5548						6.00199						5.60091						6.99542
			8.13795						5.81993						6.12807						7.81616
			7.83566						6.14194						5.7911						6.60241
			7.20857						6.17685						5.97245						6.37722
			6.74772						6.06902						6.55957						6.73277
			7.93206						5.49953						5.52836						6.60805
			7.55072						5.83486						5.68092						6.35294
			7.1583						6.30019						6.00336						6.92792
			9.53447						6.21875						5.69944						6.61473
			8.48396						5.60311						5.35042						6.69059
			7.81114						5.84251						5.3543						6.64288
			7.77558						5.98572						5.89453						6.79654
			8.45693						5.94399						5.47271						6.42288
			8.10826						5.82644						5.53467						6.92903
			8.00141						5.89374						5.56436						6.72669
			8.36724						5.74221						5.6595						6.61911
			9.39309						5.78011						5.71144						6.72705
			8.28978						5.80173						5.55016						6.6584
			7.52335						5.94874						5.63984						6.52436
			9.12896						5.65421						5.38878						7.20574
			7.25847						5.78542						5.39051						6.39007
			8.42039						6.36203						5.5469						6.48603
			8.20055						5.66256						5.48651						6.67059
			8.34795						5.9345						5.51503						6.44279
			8.44474						5.96368						5.57765						6.56691
			8.33749						5.66892						5.719						7.47543
			7.89285						5.77847						5.70078						6.97005
			8.36932						5.98184						5.65218						6.52897
			8.33897						6.35639						5.42102						6.64464
			9.06889						6.05684						5.52044						7.25842
			8.98155						6.58608						6.01262						6.65924
			8.4244						6.0657						5.64108						6.47914
			6.98252						6.00882						5.44385						6.59846
			7.25302						5.8725						5.58181						6.68424
			7.95269						5.78956						5.59279						6.62235
			7.65508						5.76789						5.457						6.05966
			7.0936						6.13441						5.59744						6.2907
			8.98207						5.76413						5.49147						7.27781
			8.99189						5.54126						5.49796						7.27916
			7.23622						5.58122						5.34838						6.32218
			7.50031						6.06602						5.50699						6.59664
			7.29481						5.61193						5.3921						6.52728
			7.95644						5.81824						5.45627						6.64183
			7.42291						5.69352						5.94176						6.47002
			8.09013						6.31337						5.59762						6.78755
			7.74694						6.08359						5.82158						6.33228
			7.65459						5.72833						5.62497						6.29298
			8.12932						6.09987						5.65877						6.22785
			7.38791						5.7757						5.57723						6.1731
			8.44341						6.45265						5.61107						6.39001
			8.04393						5.71047						5.58749						6.63206
			9.24124						6.69738						6.29501						6.60562
			8.49624						5.90848						5.61815						6.05316
			7.34814						5.85083						5.55823						6.21425
			6.95376						6.00442						5.91548						6.86763
			8.29931						6.45556						5.84783						6.82298
			8.73775						7.27519						5.62484						6.47584
			6.06859						5.91806						5.87912						6.52964
			7.03592						5.58159						5.80732						6.34902
			7.57471						5.7223						5.57906						6.50826
			7.32419						6.15792						5.76912						6.39094
			6.29588						6.44339						5.54342						6.43354
			9.24648						6.3798						5.67538						6.51463
			7.10441						5.60147						5.53553						6.38633
			7.41527						5.80481						5.71568						6.52427
			8.13514						5.60564						5.42366						6.89234
			7.81469						5.7938						5.34957						6.38972
			7.7957						5.86226						5.48875						6.55718
			7.52495						6.01333						5.25545						6.37704
			6.67271						5.69865						5.52776						6.05733
			8.02774						5.99215						5.8083						5.91991
			7.19057						5.53053						5.77657						6.48613
			6.55686						6.08093						5.6894						5.97239
			7.04892						5.63657						5.4877						6.23167
			7.38699						5.70377						5.30474						6.26666
			7.24572						5.79742						5.43723						6.52427
			8.42387						5.76066						5.36511						6.42783
			7.28527						5.71539						5.46561						6.31279
			7.6796						5.62621						5.52476						6.47486
			7.71254						5.66315						5.58351						7.13596
			7.09733						6.08503						5.40354						6.83817
			6.92112						5.83122						6.20662						6.38104
			7.48275						5.66918						5.48495						6.5925
			6.90901						6.1773						5.86146						6.56253
			6.49044						5.80178						5.53496						6.11217
			7.01077						5.75263						5.64704						5.98625
			7.08991						5.89141						5.68016						5.85435
			6.55853						6.45747						5.9435						6.10902
			7.2587						5.63132						5.51633						5.99173
			6.48419						5.40425						5.44923						5.68227
			7.37362						5.39536						5.40997						6.1681
			8.30497						5.41365						5.20535						6.93291
			7.22473						5.86507						5.67754						6.22075
			8.09878						5.80996						5.64929						6.25068
			8.49624						5.60888						5.67421						6.44275
			8.83038						5.81924						5.5389						6.97561
			6.94031						5.86689						5.55352						6.16236
			7.20002						5.81335						5.68984						6.18655
			8.17597						5.84132						5.74656						6.56994
			7.71206						6.00248						5.56381						6.19188
			7.82089						5.74409						5.51693						6.23167
			10.0534						6.99041						5.5731						6.53065
			7.05467						5.76102						5.60961						6.29472
			7.3273						5.81983						5.67729						6.46805
			7.98637						5.78396						5.80633						7.12022
			6.81918						5.68719						5.63913						6.22566
			6.85342						5.81123						5.48022						6.26555
			7.20821						5.7072						5.7855						5.98148
			7.52591						5.44559						5.61595						6.58697
			8.68303						6.35684						5.80468						6.50759
			7.05303						5.57558						5.59465						6.07831
			8.67928						5.57873						5.43169						6.2855
			8.27878						5.26882						5.31597						6.53665
			7.31536						6.534						5.7213						7.01644
			6.43639						5.91843						5.31483						6.22865
			6.79393						5.81895						5.23352						6.35263
			7.5752						5.79865						5.69243						6.58627
			7.88809						5.8558						6.18894						6.27634
			7.20949						5.70426						5.36397						6.72596
			7.31708						5.60317						5.87018						6.75192
			6.65594						6.13293						5.54677						6.38259
			6.85691						6.3888						5.59767						6.32899
			7.41617						5.69765						5.78681						6.316
			7.17791						5.96469						5.55627						6.47942
			7.51795						5.88755						5.52443						6.35473
			7.44125						5.94233						5.79582						6.28608
			8.41323						6.03627						5.56947						6.19347
			6.19532						6.36691						6.1385						7.09566
			6.996						6.61852						6.05733						5.99257
			6.61955						6.25318						5.91548						6.26024
			7.05177						5.99739						5.48392						6.60043
			7.89705						5.49916						5.24044						6.64925
			8.68303						5.45766						5.75898						6.40049
			7.74196						5.9429						5.71096						6.35323
			8.21159						5.72906						5.55198						6.69922
			7.53991						6.03921						5.7442						5.95214
			8.37003						6.10681						5.88015						6.89196
			8.07595						6.21179						6.11734						6.95295
			7.86859						5.5559						5.57786						7.06086
			7.63613						5.77296						5.59601						6.73985
			8.15186						6.03604						5.66245						6.82259
			8.63						5.79555						5.65611						6.77072
			6.22623						5.62259						5.53376						6.12589
			8.9287						5.64531						5.56415						7.10066
			8.10686						5.96509						5.65194						6.46641
			7.64681						6.20853						5.77233						6.09603
			8.0625						5.79542						5.7094						6.6609
			7.28048						6.19054						5.44453						6.31425
			8.329						5.65282						5.54902						6.87114
			7.61787						5.83033						5.79542						6.42437
			6.00037						5.78242						5.78088						5.76221
			8.04946						5.85499						5.51306						6.20472
			7.15071						6.23332						5.74277						6.40958
