# Supplementary material for: DUSP6 inhibition overcomes neuregulin/HER3-driven therapy tolerance in HER2+ breast cancer
Source: EMBO Mol Med. 2024 Jun 17;16(7):8. doi: 10.1038/s44321-024-00088-0 (PMC11251193; doi:10.1038/s44321-024-00088-0)
Supplement: Supplementary file 11 — Source data Fig. 2 [file 44321_2024_88_MOESM11_ESM.zip › Figure 2/2B/2B.xlsx]

## Sheet: Sheet1
Genes	log (fold change)	-log (P value)
MUC6	-5.461	3.09291
CXCL14	-5.132	2.7624
HOXB13	-4.956	2.83328
TNFSF15	-4.876	3.11879
STAC2	-4.795	2.6585
MDK	-4.792	2.76746
H2AFY2	-4.716	2.6665
SMO	-4.699	2.75574
BRINP2	-4.692	2.73637
PLEKHG4B	-4.582	2.46137
PSAT1	-4.542	2.783
FAM3B	-4.503	2.71933
FGD3	-4.497	2.46389
CAMK2B	-4.482	2.67464
TCF7L1	-4.414	2.77086
RBM20	-4.414	2.66784
CYP2S1	-4.41	2.70441
TUBB3	-4.393	2.68434
PODXL2	-4.379	2.58241
DFNB31	-4.364	2.97704
SCNN1A	-4.338	2.499
PLA2G2A	-4.335	2.72391
CACNA1H	-4.324	2.82352
BZRAP1	-4.313	2.44897
ACSS1	-4.308	2.41679
FBP1	-4.298	2.53225
IGDCC3	-4.289	2.62547
ARSD	-4.27	2.32444
FAR2P1	-4.258	2.63914
YBX3	-4.241	2.39394
THRA1/BTR	-4.228	2.43062
KRT4	-4.224	2.95559
RAI2	-4.217	2.28028
SUSD3	-4.201	2.53028
VSIG2	-4.198	2.69282
CD276	-4.179	2.33497
KIF1A	-4.176	2.2407
NLRP2	-4.172	2.27261
BMP7	-4.171	3.05843
GSTM3	-4.159	2.52636
ABCA4	-4.149	2.4776
AFF3	-4.14	2.6075
APBA2	-4.117	2.65456
MX2	-4.106	2.63039
ALOX15B	-4.105	2.82159
CXCL12	-4.101	2.73795
BCAS1	-4.097	2.34639
CEACAM6	-4.053	2.73165
ANXA3	-4.049	2.19935
RBPMS	-4.048	2.38966
FSTL1	-4.048	2.24782
C2CD2	-4.044	2.66115
TUBB6	-4.043	2.61103
ZNF433	-4.043	2.50638
ALDH2	-4.035	2.43534
ADIRF	-4.025	2.41227
PGAP3	-4.022	2.56932
IKZF3	-4.005	2.27152
HOXB7	-3.998	2.32689
BASP1	-3.986	2.2138
MERTK	-3.977	2.2989
VIM	-3.97	2.28472
DCLK2	-3.969	2.6404
GREB1	-3.951	2.24577
MAP1LC3A	-3.947	2.31536
ATP13A4	-3.943	2.7133
ANXA1	-3.93	2.59936
PGBD5	-3.916	2.75906
CACNG4	-3.912	2.18094
A2MP1	-3.903	2.70294
PDLIM3	-3.896	2.51294
GABARAPL1	-3.887	2.28584
SOX6	-3.872	2.64678
ZNF618	-3.87	2.87685
TUBA1A	-3.832	2.1805
MTUS1	-3.829	2.36145
GSDMB	-3.823	2.48109
DPYSL3	-3.82	2.96618
TMPRSS3	-3.819	2.33874
RYR3	-3.815	2.45471
LRRC37A4P	-3.804	2.59591
TCN1	-3.802	2.03898
TWIST1	-3.799	2.35027
GFRA1	-3.798	2.19207
HENMT1	-3.792	2.35813
MISP	-3.79	2.23023
TEX14	-3.789	2.85348
ZSCAN18	-3.786	2.31
BDKRB2	-3.785	2.37843
COL5A1	-3.784	2.70588
DPYSL5	-3.776	2.65982
TMEM101	-3.759	2.47069
S100A10	-3.757	2.17744
SULF2	-3.744	2.23419
PALM	-3.743	2.51389
C19orf33	-3.743	2.30122
PKIG	-3.743	2.18982
PHLDA3	-3.738	2.42906
IFITM3	-3.726	2.55975
CACNB1	-3.719	2.44572
GRIK3	-3.706	2.79188
MET	-3.7	2.3018
PXDN	-3.695	2.29261
ATOH8	-3.681	2.56504
COL27A1	-3.679	2.89694
BPIFA4P	-3.676	2.54021
MSI1	-3.673	2.52152
IGFBP4	-3.67	2.26241
DLX3	-3.669	2.38471
TFF1	-3.657	2.12224
AGR3	-3.656	2.75245
C1RL	-3.653	2.55765
RGS11	-3.653	2.43455
ATP9A	-3.652	2.09616
COL12A1	-3.65	2.14308
LOC101928233	-3.648	2.67327
TENM2	-3.638	2.43376
TMEM229B	-3.632	2.19072
ATP2A3	-3.625	2.26721
C2orf74	-3.62	2.45637
PGR	-3.62	2.13352
KRT15	-3.615	2.08969
CEACAM19	-3.614	2.78125
HERC6	-3.614	2.50545
OLFM1	-3.605	2.25039
LOXL4	-3.598	2.2412
ZNF853	-3.59	2.5802
CAV1	-3.586	2.21097
SIM2	-3.583	2.34833
S100A6	-3.582	2.24526
GRB10	-3.564	2.44411
ZNF135	-3.563	2.32322
KIFC3	-3.562	2.37982
GSTA4	-3.56	2.2035
TBX2	-3.551	2.51578
SH3BGRL2	-3.546	2.28528
PADI2	-3.545	2.58131
CCNJL	-3.545	2.45142
ATP8B2	-3.54	2.51673
ESR1	-3.539	2.14591
LDHB	-3.531	2.30238
MXRA5	-3.528	2.07705
FBLIM1	-3.527	2.42984
C1QTNF6	-3.523	2.39755
ID3	-3.522	2.06646
PREX1	-3.518	2.52734
PCP4	-3.516	2.41377
ARMC9	-3.513	2.49627
STC2	-3.509	2.25767
JADE2	-3.49	2.46898
TRPM2	-3.486	2.42059
MPPED2	-3.486	2.13827
CPPED1	-3.484	2.33937
HOXB9	-3.475	2.48022
GNAQ	-3.469	2.14835
WLS	-3.467	2.12765
MSL3P1	-3.465	2.27479
CMTM3	-3.463	2.62792
KLF7	-3.458	2.35615
ASCL2	-3.455	2.28977
DIRAS1	-3.454	2.61699
MAP4K4	-3.454	2.34255
MATN2	-3.451	2.05876
C9orf3	-3.443	2.38824
VWA5B2	-3.441	2.57473
SLC35D2	-3.441	2.30064
ARL4C	-3.439	2.17009
VIPR2	-3.438	2.42135
HNMT	-3.433	2.43613
PDLIM1	-3.427	2.01854
FAM107B	-3.426	2.109
LONRF2	-3.424	2.32079
EMP1	-3.421	2.46813
RPS6KA2	-3.417	2.40485
FCGBP	-3.413	2.67191
ATP6V1B1	-3.413	2.43692
CBFA2T3	-3.412	2.35681
SLC13A3	-3.411	2.66919
KCNK5	-3.41	2.34383
NRP1	-3.409	2.01135
RPL23	-3.406	2.32567
CDC42EP3	-3.4	2.12726
L1CAM	-3.397	2.46305
RIMKLB	-3.393	2.20396
SCAMP5	-3.391	2.56186
LAMB1	-3.391	2.37224
MAT1A	-3.39	2.35288
CYP1A1	-3.388	1.92626
GSN	-3.384	2.13116
SYNDIG1	-3.378	2.39179
NLRX1	-3.372	2.46221
CYP2J2	-3.372	2.40118
LINC00672	-3.37	2.32998
NDRG2	-3.366	2.39466
UCA1	-3.366	2.10198
MAPK10	-3.365	2.34704
CRYM	-3.359	2.65587
COLEC12	-3.358	2.23568
COL9A2	-3.355	2.47673
CHST10	-3.354	2.47413
UBE2QL1	-3.35	2.157
TFF3	-3.349	2.24424
TEAD1	-3.347	2.11049
CHST3	-3.344	2.41754
ALS2CL	-3.341	2.60985
SYDE1	-3.34	2.48639
CMTM7	-3.339	2.50268
MYO1B	-3.336	2.15451
SORBS3	-3.331	2.34511
SATB1	-3.33	2.27533
TMEM150C	-3.33	2.1957
PILRA	-3.324	2.58352
COL6A1	-3.323	2.36345
PKP1	-3.322	2.2737
SYK	-3.317	2.22291
SLC6A14	-3.316	2.25819
NRCAM	-3.316	1.97677
TCAP	-3.301	2.22974
ITGB7	-3.292	2.55452
NTN1	-3.291	2.34768
DHRS2	-3.286	2.01164
BCAS4	-3.285	2.18714
KCNQ1OT1	-3.284	2.45803
TMBIM1	-3.282	2.23072
PLIN2	-3.276	2.31476
RPL19	-3.272	2.28083
GPC5	-3.268	2.51483
FADS2	-3.268	2.322
CERS4	-3.267	2.47586
CYP2B7P	-3.266	2.35222
CTSL	-3.26	2.24322
BMF	-3.256	2.60051
C15orf59	-3.254	2.17138
ADAP1	-3.25	2.4425
TRIM38	-3.244	2.26083
SEMA3B	-3.242	2.55348
PLCE1	-3.241	2.20675
SMOX	-3.238	2.60167
GPR68	-3.238	2.38261
IFI35	-3.238	2.27207
TMEM178B	-3.226	2.14268
TMCC3	-3.223	2.43141
CITED4	-3.219	2.12262
ZNF763	-3.211	2.49536
GPR83	-3.208	2.61579
CCDC170	-3.202	2.25349
FBXL20	-3.199	2.33371
PARP4	-3.198	2.13431
KCNG1	-3.198	2.10308
NEDD9	-3.187	2.01433
SORBS2	-3.185	2.40929
COLCA1	-3.182	2.31837
CNNM1	-3.18	2.34191
MBOAT1	-3.177	2.36884
KIF7	-3.16	2.27044
COL6A4P2	-3.155	2.63788
ZNF441	-3.155	2.16034
ADD3	-3.154	2.09255
PARVB	-3.149	2.50453
HSPB8	-3.147	1.96218
COBL	-3.144	2.24171
CACNG1	-3.141	2.28808
C15orf52	-3.139	2.52539
LOC284454	-3.138	2.28416
ME1	-3.137	2.26401
REREP3	-3.136	2.37429
CRIP1	-3.127	2.12185
GDF5	-3.123	2.20303
SNTA1	-3.118	2.35418
CRIM1	-3.118	2.03708
INPP4B	-3.114	2.21666
GRB7	-3.113	2.29204
CBLN2	-3.113	1.97403
ARHGEF4	-3.11	2.41906
RPL39L	-3.11	2.26775
RBP1	-3.102	2.34575
SMG8	-3.102	2.32383
AHRR	-3.099	2.34447
PKIA	-3.096	2.0641
C5orf17	-3.094	2.36681
SCIN	-3.09	2.10271
LXN	-3.087	2.09291
ATP7B	-3.086	2.52249
TUB	-3.085	2.28138
LOC339803	-3.083	2.23618
NEO1	-3.08	2.51012
MYOF	-3.08	2.36212
RBM38	-3.08	2.11538
PSG4	-3.078	1.99471
PLXNA4	-3.074	2.05087
S100A4	-3.073	2.3702
HCLS1	-3.07	2.41452
SOX15	-3.069	2.15658
CHN1	-3.064	2.37912
SCGB1D2	-3.063	2.17396
LRP2	-3.062	2.49265
ADGRV1	-3.058	2.26936
MGAT5B	-3.057	2.35157
MIEN1	-3.054	2.05315
ALPP	-3.054	1.96699
ZNF287	-3.05	2.42212
RPH3AL	-3.049	2.41078
HTATSF1P2	-3.049	2.1616
BPIFB1	-3.046	2.05022
PPP3CC	-3.042	2.19797
FAM69B	-3.039	2.3306
ZNF844	-3.039	2.0355
MAPT	-3.036	2.33622
C14orf132	-3.035	2.20535
KIAA1211L	-3.034	2.47327
LYN	-3.034	2.19706
ARHGEF40	-3.031	2.57255
MID1	-3.027	2.41603
FAM83E	-3.022	2.1541
PROSER2	-3.018	2.36279
BATF	-3.016	2.02864
PSMB3	-3.014	2.08193
KRT80	-3.012	1.99158
LOC728743	-3.009	2.32018
LOC644656	-3.007	2.41152
APBA1	-3.007	2.31119
ACAA2	-3.005	2.08721
ZNF818P	-3.004	2.18669
ZNF552	-3.001	2.42288
SLC16A9	-2.998	2.39323
ARHGAP24	-2.996	2.03237
IGSF21	-2.995	2.42751
TBC1D3F	-2.994	2.35092
DLC1	-2.992	2.22194
MGLL	-2.992	1.95194
B3GALT4	-2.991	2.27424
TBX2-AS1	-2.99	2.41982
ANTXR2	-2.99	2.02372
EDARADD	-2.989	2.43771
LOC100129550	-2.989	2.34898
CDH11	-2.987	2.12032
TNFAIP2	-2.982	2.11087
LIPH	-2.971	2.14147
SLITRK6	-2.971	2.01915
RRAS2	-2.97	2.20909
FADS3	-2.968	2.26668
APBB1	-2.967	2.40338
BTBD11	-2.965	2.31716
UNC13D	-2.963	2.35353
DNMBP	-2.962	2.54223
MED24	-2.962	2.39972
DYNLRB1	-2.962	2.19298
TUSC8	-2.961	2.25977
BLVRA	-2.96	2.18937
PRKD3	-2.96	2.08863
KLK12	-2.956	2.29488
CX3CL1	-2.949	2.40411
XYLT1	-2.948	2.44653
SYNPO	-2.945	2.07224
ID4	-2.944	1.93815
IGFBP3	-2.94	1.86671
RHOBTB1	-2.939	2.02895
ZBED1	-2.936	2.23718
MCAM	-2.933	2.21809
STARD3	-2.932	2.21857
MRPL45	-2.929	2.20582
KCNK15	-2.928	2.21428
LAPTM4B	-2.927	2.06815
GPER1	-2.925	2.15368
RAE1	-2.921	2.13077
THRA	-2.92	2.41528
ACKR3	-2.915	1.92309
ZNF415	-2.914	2.0865
FAM114A1	-2.913	2.30823
NCALD	-2.909	2.45389
IL17RE	-2.907	2.38191
LASP1	-2.905	2.33434
NFATC1	-2.905	2.22049
PFDN4	-2.905	2.13987
ACSF2	-2.903	2.38895
NGFRAP1	-2.903	2.03613
CWC25	-2.902	2.26614
MLXIPL	-2.901	2.4417
COLCA2	-2.898	2.2909
SLC29A4	-2.897	2.31297
MUC1	-2.894	2.2603
TGFBI	-2.893	2.13748
ZSCAN2	-2.888	2.36479
PSMD3	-2.883	2.08544
SHC2	-2.879	2.2561
PPP1R3C	-2.871	2.00779
SRC	-2.867	2.37361
MVP	-2.867	2.24679
SDC2	-2.866	2.0028
ORMDL3	-2.865	2.18803
DNAJC27-AS1	-2.863	2.32628
AFAP1	-2.863	2.24373
NRXN3	-2.862	1.97239
TBXAS1	-2.857	2.38612
SLC6A3	-2.856	2.49446
GPX8	-2.854	2.19752
RNF43	-2.853	2.46053
MYO10	-2.851	2.1351
LINC00865	-2.849	2.06109
BBC3	-2.848	2.14876
MAP3K7CL	-2.845	2.25194
BEX5	-2.838	2.16413
SIAE	-2.838	2.14713
ARHGEF37	-2.838	2.13628
MAN1A1	-2.838	2.03645
EPDR1	-2.833	2.15039
DMTN	-2.832	2.29431
PTPRN2	-2.827	2.23468
OGDHL	-2.825	2.46983
IRF5	-2.824	2.23122
EML1	-2.823	2.25453
FAT3	-2.823	2.08368
CFAP61	-2.817	2.27315
LINC00997	-2.815	2.14389
PLA2G16	-2.815	1.98649
DCDC2	-2.815	1.89855
CD47	-2.814	2.08298
LOC100129434	-2.808	1.94346
ZNF528-AS1	-2.803	2.22436
TENM3	-2.802	1.9185
BRINP1	-2.799	2.36412
PAK6	-2.797	2.26136
MIR503HG	-2.795	2.36012
ALDH1A1	-2.794	2.06747
RASA3	-2.791	2.57691
MLLT6	-2.788	2.49355
TMEM2	-2.785	2.0581
C1orf226	-2.782	2.12339
TARP	-2.781	2.14957
OLFM2	-2.779	2.17267
ZNF547	-2.776	2.33685
ABTB1	-2.773	2.25401
ZNF491	-2.772	2.16118
IRS2	-2.771	2.11689
MAML2	-2.768	2.19433
SOD3	-2.767	2.36749
HIP1	-2.765	2.22146
SLC22A20	-2.761	2.19843
TRIM5	-2.761	2.03456
ID1	-2.758	1.88278
CFL2	-2.756	1.96138
CDH1	-2.754	2.23668
DHRSX	-2.751	2.2157
DTD1	-2.751	2.08228
BDKRB1	-2.75	2.17788
PLEKHG6	-2.75	1.99874
PIP4K2B	-2.749	2.37292
C7orf13	-2.748	2.25505
CLYBL	-2.743	2.16923
FAHD2B	-2.742	2.37636
LINC00885	-2.741	2.21905
PITPNM2	-2.741	2.18625
RARA	-2.739	2.26829
SLC7A2	-2.738	1.89104
TMCC1-AS1	-2.736	2.16582
FAM189A1	-2.733	2.33247
APOBEC3F	-2.733	2.27862
SIMC1	-2.731	2.21191
PGM5	-2.715	1.86162
HEY2	-2.714	2.45224
P2RX2	-2.714	2.13194
ELF5	-2.714	1.91277
B3GNT7	-2.713	2.2105
PDX1	-2.712	2.30764
GP6	-2.711	2.29034
ST3GAL5	-2.708	2.0274
UST	-2.702	2.07983
L3MBTL3	-2.7	2.18759
PACSIN1	-2.698	2.29603
EPOR	-2.697	2.31178
FKBP9	-2.697	2.22242
C1orf116	-2.697	1.99557
SERPINE2	-2.695	2.21003
HMGCL	-2.69	2.07326
ADM	-2.685	2.08934
USHBP1	-2.684	2.27098
DNM1	-2.684	2.26348
BTN3A2	-2.681	2.48373
LINC01138	-2.681	2.23171
FAM47E	-2.68	2.21713
LRRN2	-2.678	2.17052
PHYH	-2.674	2.07533
ANXA11	-2.673	2.2327
CDK14	-2.673	2.13312
LYRM9	-2.672	2.12532
TPPP	-2.667	2.21618
VSTM2L	-2.667	2.04312
EFNB2	-2.667	2.02219
TCEAL8	-2.663	1.98846
C6orf7	-2.662	2.2699
ZNF626	-2.659	2.16966
RUNDC3A-AS1	-2.658	2.22777
CDC14B	-2.655	2.01224
SAMD4A	-2.653	1.95091
GCGR	-2.652	2.21475
SKAP2	-2.648	2.11349
PQLC3	-2.648	2.07361
FAM86HP	-2.646	2.27643
C1orf21	-2.646	2.05381
TIMP2	-2.645	1.9879
PRUNE2	-2.636	2.27807
PDIA2	-2.636	2.11994
FOXP2	-2.635	1.96806
SEMA5A	-2.635	1.84814
SARM1	-2.634	2.43297
LOC283140	-2.634	2.24019
NUMBL	-2.631	2.0743
DPY19L1P1	-2.63	2.19162
PCTP	-2.63	2.09148
TNFRSF25	-2.626	2.20722
LINC01016	-2.626	2.15783
LINC00888	-2.623	2.18226
SHISA2	-2.623	1.8368
CLUL1	-2.622	2.23369
EDEM2	-2.622	2.10015
DUSP14	-2.621	2.08018
C1S	-2.62	2.32874
MYH7B	-2.614	2.2322
PDE2A	-2.614	2.09327
DMGDH	-2.611	2.1688
ZNF137P	-2.606	2.21238
TP53	-2.6	2.15617
ADCY1	-2.598	2.2966
ZNF185	-2.598	2.0444
LOC100270804	-2.597	2.27697
LGALS3	-2.597	1.94704
RASSF2	-2.595	2.0271
IL1RN	-2.591	2.17831
PTGER3	-2.591	2.14469
SYTL5	-2.59	1.92773
DET1	-2.589	2.21286
GPM6B	-2.587	2.01313
LY6G6C	-2.587	1.95716
GAS6	-2.586	2.1207
HMGCS2	-2.586	2.10492
P2RY2	-2.582	2.09076
KLF8	-2.58	2.26188
IL2RB	-2.576	2.06142
RAB32	-2.573	1.96324
ZNF518B	-2.572	2.02648
TMC5	-2.571	2.10455
GOLM1	-2.571	1.88969
FYN	-2.569	2.1654
HOMER2	-2.568	2.11879
MPP7	-2.568	1.93515
FSTL4	-2.568	1.89901
TRPC4AP	-2.566	2.2268
CYTH3	-2.566	2.07775
ACRBP	-2.561	2.16625
KLK10	-2.561	1.99443
NOSTRIN	-2.56	2.24833
TNNT2	-2.557	2.06612
AMY2B	-2.556	2.27972
SMAD9	-2.555	2.19479
PIK3IP1	-2.555	2.07844
ZNF625	-2.555	2.07087
ANKRD6	-2.554	1.99932
ERP27	-2.552	1.95013
PP14571	-2.551	2.34319
DDIT3	-2.548	2.15286
STON1	-2.547	2.10161
TGFBR2	-2.547	1.98341
CCDC85A	-2.544	1.93465
STMN3	-2.542	2.12609
CFAP70	-2.542	2.11727
MAPK12	-2.536	2.01824
NPY1R	-2.536	1.80219
PKP2	-2.532	2.03206
C1R	-2.523	2.20442
SVOPL	-2.518	2.11387
TGM1	-2.511	2.17962
C1orf64	-2.51	2.30588
TSPAN6	-2.509	2.09979
C6orf141	-2.509	2.05743
VASH1	-2.504	2.11917
4-Sep	-2.503	2.11956
PCDHGC3	-2.501	2.09005
CD44	-2.501	1.83984
GBP2	-2.499	1.88411
SLC8B1	-2.498	2.16838
KCNJ13	-2.493	2.0668
FAM189A2	-2.493	1.97457
GABRE	-2.493	1.91325
WWOX	-2.492	2.22729
TRNP1	-2.492	2.08685
GGTA1P	-2.492	1.90619
BZRAP1-AS1	-2.488	2.11312
PDE9A	-2.488	2.10937
SPATA20	-2.487	2.24936
ING4	-2.486	2.12998
EFEMP1	-2.485	2.09797
C9orf89	-2.485	1.95272
FSCN1	-2.483	2.08615
FAM65A	-2.482	2.07914
SLC9B2	-2.478	2.08123
PHF21B	-2.477	2.25872
ARMCX1	-2.477	2.10826
ZNF134	-2.477	2.04601
ANOS1	-2.476	2.12881
SUPT4H1	-2.476	2.05644
BEX2	-2.474	2.14672
MAP6D1	-2.474	1.91946
AMPD3	-2.473	2.03019
TDRP	-2.471	1.99961
GPNMB	-2.47	1.79454
DKK1	-2.467	2.10529
DENND3	-2.467	2.03961
ABCC2	-2.465	2.12109
CLCF1	-2.465	2.04057
DSP	-2.464	1.99529
PALLD	-2.464	1.96511
CENPBD1	-2.463	2.17875
BARX2	-2.463	2.12842
SNORA21	-2.462	2.15245
FBXO6	-2.462	2.13867
TUBB2A	-2.462	2.033
SDR16C5	-2.46	2.13549
PLCD3	-2.46	2.04924
DHRS3	-2.46	2.04248
NUDT7	-2.457	2.05414
RIN2	-2.45	2.10863
SLC2A1-AS1	-2.449	2.05119
COLQ	-2.448	2.17224
LOC100128398	-2.446	2.06917
ANO2	-2.442	2.25558
THEM4	-2.442	2.03866
RIMS4	-2.441	1.87445
PLEKHG5	-2.439	2.19343
AIFM2	-2.431	2.11012
LINC01535	-2.427	2.09652
ZBTB20	-2.426	2.11124
LOC101927178	-2.423	2.18006
MICAL1	-2.422	1.99044
GPR143	-2.421	1.98959
AMOTL1	-2.42	1.91017
MED1	-2.416	2.1451
DSCAM	-2.415	1.94627
PCGF5	-2.413	1.94194
VIM-AS1	-2.408	2.14107
ARHGEF28	-2.407	2.05283
ZNF563	-2.403	2.00809
ZDHHC11	-2.402	2.15327
YPEL2	-2.402	2.04633
LOC100129148	-2.401	2.01343
OPTN	-2.401	2.0031
SYBU	-2.401	1.97594
FARP1	-2.396	2.1595
MUCL1	-2.396	1.82871
FAM209B	-2.395	2.09543
ERBB2	-2.392	2.09688
LRFN4	-2.392	2.00868
CRYL1	-2.381	2.0571
BACE2	-2.38	2.06009
AP3B2	-2.379	2.13668
NINL	-2.377	2.22485
CNTN3	-2.377	1.93615
PPM1K	-2.368	2.10345
CEBPB-AS1	-2.363	2.08827
ATP6V0A4	-2.362	2.07636
CHRD	-2.362	2.04989
PRDM16	-2.358	2.20257
STARD13	-2.358	2.03834
CPQ	-2.356	2.08756
GPR161	-2.356	2.07567
CCDC71L	-2.352	2.03175
ZNF347	-2.351	1.98874
LOC440910	-2.349	1.97925
ZDHHC1	-2.348	2.07498
TINCR	-2.348	1.91994
LOC101927151	-2.339	2.1455
ASB9	-2.335	2.04472
ALX4	-2.334	2.11237
CTSZ	-2.334	1.91587
LOXL1-AS1	-2.33	2.02802
SCGN	-2.328	2.19615
CPAMD8	-2.327	1.99759
CCER2	-2.324	2.01885
ARPIN	-2.323	2.00456
PCAT7	-2.318	1.97104
FAM19A5	-2.317	2.21761
RAPGEFL1	-2.314	2.0393
PARVA	-2.313	2.02464
SAT1	-2.311	1.93565
PNPLA4	-2.31	2.01284
MDGA1	-2.308	2.00986
MSRB3	-2.307	1.99101
SOX11	-2.304	2.12803
CDK6	-2.304	1.93068
AKAP3	-2.302	2.00838
TADA2A	-2.299	2.11765
UQCC1	-2.298	2.02402
SPTB	-2.297	1.81468
RGS7	-2.296	2.02067
AP4S1	-2.295	2.10677
DOCK11	-2.294	2.00368
EPHA8	-2.293	2.05185
GABRB3	-2.287	1.93992
CCDC3	-2.284	2.123
STX16	-2.282	2.08158
OR10J1	-2.281	2.16497
FREM2	-2.275	1.88101
GNG7	-2.274	2.12687
MAP3K8	-2.274	2.07809
RASGRP1	-2.274	1.8697
MB	-2.272	1.9097
MACF1	-2.27	1.96672
TSPAN5	-2.269	1.79526
ZNF419	-2.267	2.12493
PXDC1	-2.267	1.96006
SMPDL3A	-2.266	2.05843
MALAT1	-2.265	2.05447
DOCK6	-2.262	2.12648
CALHM2	-2.262	1.82618
ST5	-2.259	2.04957
KCNK3	-2.257	2.05677
MATK	-2.256	1.99385
KRTAP5-10	-2.255	2.01194
NXNL2	-2.255	1.96726
GATSL2	-2.251	2.09906
SLC43A1	-2.251	2.00927
DAGLA	-2.25	1.95507
GPC6	-2.249	1.9973
EIF6	-2.246	1.86992
TNFRSF19	-2.245	2.06578
ADPRHL1	-2.242	1.98931
RNF112	-2.241	2.05348
KIAA0895	-2.241	1.83964
NKPD1	-2.239	2.05776
PEX11A	-2.239	1.97732
SIAH2	-2.239	1.91826
ARHGEF26-AS1	-2.236	2.07671
ACSS2	-2.234	1.91206
TMEM147-AS1	-2.233	2.01764
IFITM10	-2.232	1.97376
POF1B	-2.232	1.87576
TMOD2	-2.231	1.85743
ENTPD1	-2.23	1.82347
LINC01094	-2.229	1.94372
SNX10	-2.229	1.91515
MOCS1	-2.228	1.93241
CD163L1	-2.228	1.91348
MYL12B	-2.227	1.91396
KIFAP3	-2.224	2.05512
NKAIN1	-2.222	1.97131
KIF3C	-2.221	2.03519
VWDE	-2.221	1.93941
GUCA1B	-2.22	1.99214
KIAA1211	-2.22	1.84205
PSCA	-2.215	1.80182
PPP2R2B	-2.212	1.97649
RAB3IL1	-2.211	1.97485
MYH14	-2.208	2.01673
AMOT	-2.207	2.08792
ECH1	-2.205	2.02771
TMSB4X	-2.205	1.85389
PCGF2	-2.204	2.06849
GLIS1	-2.204	1.93043
KLF5	-2.204	1.72398
CLIP3	-2.201	1.993
CASP10	-2.198	1.95065
CYP4B1	-2.198	1.7758
ENTPD3	-2.195	1.99072
SEMA3E	-2.195	1.98425
SLAIN1	-2.192	1.82676
RHOBTB3	-2.192	1.70521
INSM1	-2.19	2.01105
SCML1	-2.19	1.73565
DSCAM-AS1	-2.186	1.83047
CA5B	-2.183	2.02988
VGLL1	-2.183	1.86458
CELF6	-2.18	1.97267
LINC00886	-2.177	1.87402
PPIEL	-2.174	2.13273
TRPM2-AS	-2.174	1.96059
HSPBAP1	-2.166	1.94219
PANX2	-2.166	1.94017
JHDM1D-AS1	-2.165	1.92748
TRIM29	-2.165	1.92577
AGAP11	-2.164	1.99186
OSR2	-2.163	1.90108
MAP10	-2.162	1.8997
BRI3	-2.158	1.92601
BCL2	-2.157	1.98593
LOC440434	-2.156	2.11841
FZD3	-2.155	1.89809
HTR7	-2.155	1.8924
ZNF788	-2.154	1.9243
PRKXP1	-2.153	1.98397
GGT7	-2.151	2.00193
GCNT1	-2.151	2.00048
NAT8L	-2.15	2.02617
CDON	-2.15	1.91682
MUC19	-2.147	1.9359
RSAD1	-2.142	1.98677
ADRA2C	-2.142	1.87532
SEMA7A	-2.141	1.98285
KCNJ14	-2.141	1.97622
AFAP1L2	-2.141	1.83028
FOXD3-AS1	-2.14	2.07189
SGSM1	-2.14	1.92846
SYNRG	-2.139	2.06242
SGCB	-2.139	1.8879
LOC100506124	-2.138	2.02679
LANCL2	-2.138	1.99845
LPAR6	-2.137	1.96033
KLHL5	-2.137	1.85286
ZNF486	-2.136	1.90293
CREB5	-2.134	1.98481
LIN7A	-2.133	1.87641
CHRNE	-2.132	1.92699
GPR179	-2.131	1.90549
SERP2	-2.13	1.99129
GATS	-2.13	1.98509
FAM209A	-2.127	2.0412
MAP6	-2.124	1.95428
FAM84A	-2.123	1.90455
CADM4	-2.123	1.90154
MCTP2	-2.121	2.03144
TMEM44-AS1	-2.121	1.95953
ZBTB18	-2.12	1.86777
RORC	-2.119	1.85764
SYT7	-2.118	2.12571
ACTG1P4	-2.118	1.9369
ABCC3	-2.118	1.76737
AGXT	-2.116	1.99643
FAM200A	-2.115	1.96995
RTFDC1	-2.115	1.9354
KRTAP5-AS1	-2.113	1.99816
ZNF702P	-2.113	1.79762
SCGB2A2	-2.112	1.77043
KIAA1683	-2.111	1.90735
SOWAHB	-2.11	1.88366
ABCC5	-2.107	1.86607
EPHB1	-2.106	2.04762
CERCAM	-2.105	1.95611
KIF12	-2.103	1.9473
STRC	-2.101	2.00485
KLHDC9	-2.097	1.99787
GTF2IRD1	-2.095	2.05545
FAHD2CP	-2.095	1.91444
MYL12A	-2.095	1.83264
LOC102723344	-2.093	1.93341
NYNRIN	-2.092	2.0072
ACOT6	-2.084	1.96941
PRELP	-2.083	2.03676
SPATA7	-2.083	1.89037
IRX4	-2.083	1.82969
CNIH3	-2.082	1.9743
SH3TC2	-2.08	2.00135
CPE	-2.078	1.88633
GRIK5	-2.077	1.90039
SOCS2-AS1	-2.076	1.94987
DGCR5	-2.071	2.0428
RAI14	-2.071	1.91802
COL18A1	-2.07	1.86863
BPIFA2	-2.069	1.99271
ARL2	-2.069	1.80867
CLRN1-AS1	-2.067	2.08263
COL6A2	-2.066	2.00251
CYP2G1P	-2.065	1.9491
C5AR2	-2.064	1.97022
IRF1	-2.062	1.87969
HMX1	-2.061	1.96968
SNHG18	-2.06	1.87554
TENM4	-2.059	1.94833
LOC100507424	-2.058	1.89262
SNF8	-2.058	1.82502
ZFHX4	-2.054	1.80201
MIR4728	-2.053	1.96458
LOC100288911	-2.053	1.96298
LINC00910	-2.052	1.89444
FANK1	-2.051	1.88544
ZNF880	-2.05	1.91135
WTIP	-2.049	1.97759
ZNF436-AS1	-2.048	1.90712
KRT8	-2.048	1.86713
FRAS1	-2.048	1.80774
EHHADH	-2.047	1.91754
UPP1	-2.046	1.85659
SERGEF	-2.046	1.85555
CD200	-2.044	1.99586
LAMC2	-2.044	1.87838
NPAS3	-2.044	1.84407
LINC00304	-2.042	1.93415
LINC-PINT	-2.041	1.9535
PPP1R26-AS1	-2.041	1.90525
GATA4	-2.041	1.70433
LGALS4	-2.04	1.88234
MYO5A	-2.04	1.80551
LARP6	-2.039	1.89149
C1RL-AS1	-2.038	1.97076
RAB11FIP4	-2.038	1.94321
TFAP2C	-2.035	1.92285
ADAMTS13	-2.035	1.84977
AIFM3	-2.034	1.95874
LOC90768	-2.033	1.79817
ZNF19	-2.031	1.94884
PLAC8L1	-2.031	1.8631
ZNF394	-2.028	1.96165
ST6GAL2	-2.026	1.84549
DOK5	-2.025	1.86246
PAAF1	-2.023	1.87337
SYNE1	-2.02	2.04344
ARHGAP6	-2.02	1.70949
LOC389332	-2.019	1.80904
PPP1R32	-2.017	1.90247
PRTG	-2.017	1.83244
TTC3P1	-2.015	1.88656
WNK2	2.014	1.8364
STXBP1	-2.014	1.82657
LINC00673	-2.013	2.03488
LHX6	-2.013	2.01016
UBE2D4	-2.011	2.00573
C19orf18	-2.009	1.9027
CDNF	-2.008	1.9598
ADRA2A	-2.007	1.84165
ZMYND12	-2.006	2.01403
SLC43A2	-2.006	1.92067
ZNF425	-2.006	1.91183
SP100	-2.005	1.95559
ZMIZ2	-2.004	1.98902
ASIC3	-2.004	1.92333
DAB2	-2.004	1.88211
FUCA1	-2.004	1.85059
LINC00662	-2.003	1.99243
NKX2-3	-2.002	1.93117
GPR158	-2.002	1.78032
MSX2	-2.001	1.86628
LGALS3BP	-2.001	1.85889
CLIC4	-2.001	1.64145
TFAP2B	9.492	5.17587
CLCA2	9.448	4.47625
XIST	8.831	3.07189
AZGP1	8.261	4.57349
KCNMA1	8.031	3.85348
SLFN13	8.015	4.09637
NES	7.865	3.69858
NR2F1	7.857	4.87615
PXMP4	7.822	4.69897
BST2	7.778	4.33068
LGALS1	7.633	3.99961
TMCO1	7.516	4.39794
MKI67	7.247	4.17587
BHLHE40	7.123	4.22113
PLEKHG4	7.122	4.06198
LRRC31	6.935	3.08934
SIX2	6.827	3.76073
RRM2	6.708	3.30647
NUSAP1	6.688	4.27246
CKB	6.608	3.63163
MYBL2	6.523	3.115
DACH1	6.485	3.56291
GALNT14	6.446	4.1343
SPRY4	6.433	3.34962
DDX26B	6.416	3.54223
PEG10	6.322	3.81397
DOCK2	6.305	2.38051
RAPGEF3	6.291	3.79549
TNNT1	6.242	3.92042
SIRPA	6.231	3.94525
GTSE1	6.223	4.02965
FKBP5	6.187	3.97158
FKBP10	6.126	3.89695
TOMM40L	6.125	3.65718
SLC43A3	6.094	3.18006
XDH	6.067	2.18447
TRIM4	6.034	3.74433
ABCA12	6.019	3.46813
CASC5	5.98	3.14228
SP6	5.965	2.91802
BRINP3	5.959	3.83328
ITPR1	5.928	2.88566
ARHGAP11A	5.899	3.72854
STXBP2	5.887	3.77776
KIAA0101	5.869	3.87467
ASS1	5.868	3.64422
FAM83D	5.857	3.1671
DTL	5.827	3.59591
SLC1A7	5.827	2.04795
FGFR4	5.788	3.55245
STC1	5.785	2.96085
MZB1	5.777	3.36279
ZNF655	5.686	3.1757
TUSC3	5.674	3.58463
TM4SF1	5.663	3.5036
SPRED1	5.624	3.6194
MELK	5.622	3.43534
KIF4A	5.614	3.68434
NKD1	5.605	3.4597
DLGAP5	5.579	3.49446
PRIMA1	5.575	3.51294
CCNA2	5.568	3.26721
KIF14	5.562	3.27261
ASPM	5.562	2.93765
CENPF	5.538	3.53225
CPS1	5.515	3.05185
FOXM1	5.502	3.6075
GATM	5.47	3.42751
NEK2	5.469	3.67055
KIF18B	5.459	3.40485
CENPE	5.428	3.29488
SLC16A6	5.428	3.10751
CALML5	5.41	3.33685
EXO1	5.395	3.41227
KIF5C	5.39	3.27807
ECHDC1	5.382	3.22631
DUSP6	5.368	2.53422
CHST1	5.337	3.41982
SHCBP1	5.299	3.19343
KIF15	5.294	3.2836
RTKN	5.291	3.4433
TDO2	5.29	1.89172
SDR42E1	5.28	3.52249
TCAM1P	5.276	3.7133
FBXO38	5.257	3.36952
OBSCN	5.246	2.73009
E2F1	5.24	2.92043
KMO	5.224	3.28921
IQGAP3	5.199	2.99385
ESPL1	5.196	3.37636
PNPLA3	5.192	3.20257
HSPA4L	5.188	3.04216
CYBRD1	5.174	2.85973
SIPA1L2	5.159	3.01135
ARMCX2	5.142	3.15451
TMTC1	5.138	3.32444
PBK	5.138	2.93515
ANP32E	5.133	3.13431
KIF20A	5.103	3.23122
BUB1	5.102	3.34319
KIF2C	5.09	3.31837
MST1R	5.071	3.38331
CDC45	5.048	2.82739
NR2F1-AS1	5.042	3.57364
PARP10	5.039	2.83131
MARVELD1	5.025	3.4855
UHRF1	5.023	3.05512
RAD54L	5.022	3.3306
SMC1B	5.017	3.30064
ATAD2	5.014	3.18447
MCM10	5.008	2.79368
CDK1	4.986	3.06176
E2F8	4.974	3.26188
PLK1	4.968	3.01734
BIRC5	4.966	2.99101
ADCY2	4.954	2.54527
TK1	4.938	3.10015
AKR7A3	4.936	3.39037
NCAPH	4.928	3.22146
FXYD5	4.905	2.58687
ANKRD30A	4.897	2.66248
CDKN3	4.878	2.69713
ALKBH3	4.876	3.45142
ITGA6	4.864	3.09652
COL4A5	4.847	2.92528
UBE2C	4.844	2.95298
GUCY1B3	4.836	2.76408
PPAPDC1A	4.818	3.14631
IL1R1	4.818	2.4078
NTN4	4.801	3.25662
MLLT11	4.8	3.17138
PTTG1	4.799	2.78831
EPHX2	4.779	2.94781
KIF11	4.772	3.15866
KIF18A	4.762	3.23618
CCNB2	4.736	3.04859
TROAP	4.731	3.39755
TP73	4.714	3.47673
NUF2	4.712	3.13827
FAM111B	4.689	3.10382
SCD	4.675	2.60516
KIF23	4.67	3.35615
DEPDC1	4.642	3.31238
SKA3	4.635	2.91088
YBX2	4.633	3.2412
ABCC6	4.618	2.74433
OSBPL3	4.615	3.07533
SPC25	4.595	2.76916
ABLIM1	4.59	3.00838
CDSN	4.586	2.08579
ECT2	4.576	2.90386
OIP5	4.566	2.72854
CDC20	4.565	2.70735
CKAP2L	4.561	3.08579
ELL2	4.556	3.24628
CIT	4.555	2.85142
TPRG1	4.548	2.8725
MPV17L	4.545	3.20722
SCUBE3	4.545	2.98818
TICRR	4.54	3.25142
TOP2A	4.537	2.96351
CASP14	4.531	2.05217
PRICKLE1	4.529	2.7743
TEX9	4.528	3.12648
CCL28	4.523	2.97158
RAP2C	4.519	2.87903
LOC100288637	4.517	2.92285
DEPDC1B	4.515	3.19798
OAT	4.504	3.01433
CEP55	4.5	2.81586
CRABP2	4.492	2.83525
STAT6	4.486	3.04536
ASPH	4.485	2.59024
CBLC	4.471	3.13038
ZGRF1	4.462	2.42596
LAGE3	4.459	2.76073
SFN	4.455	2.71782
NEIL3	4.454	2.89924
CDCA7	4.45	2.96887
KIFC1	4.447	3.15039
ARFGEF3	4.444	2.49809
PRSS16	4.442	2.9798
ADM2	4.441	2.89014
PIF1	4.435	2.98257
BUB1B	4.433	3.06511
RAD51AP1	4.414	2.95039
E2F7	4.41	3.07879
ZNF239	4.409	3.00544
RAD51	4.38	2.84528
ESCO2	4.376	2.94525
P3H3	4.366	3.18893
CCNB1	4.352	2.74595
SLCO2A1	4.339	2.73322
GAS2L3	4.336	2.79009
MCC	4.332	2.90619
SLC4A8	4.32	2.85555
OAS3	4.296	2.93019
TTK	4.291	3.03582
PRC1	4.279	3.12262
CDC25C	4.278	3.02648
RIBC2	4.276	2.99961
ME3	4.276	2.82545
ERCC6L	4.269	2.81967
ZYG11A	4.263	2.86183
ANLN	4.255	2.79912
SLC44A4	4.251	1.80496
GPSM2	4.247	3.21191
MND1	4.246	3.21666
MYT1	4.241	2.47934
ACTN2	4.234	2.42365
CENPM	4.228	2.74113
GUCY1A2	4.216	3.16286
C18orf54	4.209	2.77776
LMNB1	4.208	2.87467
C19orf57	4.207	2.91563
CCDC106	4.204	2.93266
HFE	4.203	2.84936
DYNC2H1	4.192	2.26882
GALNT7	4.188	2.65065
VPS9D1-AS1	4.184	2.63287
MAP9	4.183	2.69858
ZNF204P	4.183	2.53821
FJX1	4.179	2.4401
NUCB1	4.177	3.06849
IFI27L2	4.17	3.02341
NKAIN2	4.168	2.9427
CXCR4	4.166	2.53921
TPX2	4.165	3.02036
CLSTN2	4.165	2.82935
TUSC1	4.159	3.03268
UNC5B	4.159	2.81776
GPR160	4.155	2.84732
PKMYT1	4.133	2.87035
ORC1	4.127	3.02957
ROR2	4.119	2.94017
HMMR	4.117	2.95821
LOC101928295	4.108	3.03898
CDCA2	4.097	2.86607
ZNF311	4.096	3.11124
RPS28	4.077	2.89467
GATA3-AS1	4.066	3.08228
SGOL1	4.062	2.9743
MPP6	4.061	2.98537
MAD2L1	4.061	2.54324
BRIP1	4.049	2.67739
E2F2	4.041	2.8682
DUSP23	4.038	2.85764
PPFIA3	4.037	2.91325
SPRED2	4.036	2.90154
EGLN3	4.031	2.23969
WDR76	4.022	2.76577
FANCI	4.02	3.00251
SKA1	4.02	2.8924
MFSD2A	4.01	2.53323
DUSP5P1	3.99	2.57147
IL1RL2	3.984	2.83724
NCAPG	3.983	2.99672
DGKH	3.967	2.13708
CAMK2N2	3.966	2.80648
SERTAD4	3.95	2.62303
MAST1	3.945	2.81021
TPST2	3.938	2.81209
FAM63B	3.936	2.06309
CLGN	3.93	2.63412
SMIM20	3.928	2.74919
IRS4	3.928	1.99903
GUCY1A3	3.923	2.58911
ANKS1B	3.915	2.34001
ARHGEF39	3.903	2.92773
CDC25A	3.9	2.29317
CLIC3	3.896	2.60867
TRIB2	3.894	2.60632
FAM222A	3.891	2.61341
SYCP2	3.889	2.36952
BRCA2	3.876	2.66515
CDC7	3.871	2.88344
KIF20B	3.87	2.7795
ZNF367	3.867	2.62916
LNPEP	3.865	2.17181
CDT1	3.862	2.64422
ZNF662	3.857	2.6455
CHIC1	3.857	2.6194
TACC3	3.855	2.51864
PARM1	3.853	2.16667
CCNO	3.85	2.73479
ANKRD20A5P	3.85	1.88723
KCNK2	3.841	1.72861
F12	3.839	2.84124
PLK4	3.835	2.72238
IFITM2	3.832	2.75409
CYP27B1	3.826	2.80095
B4GALNT2	3.821	2.74273
HOXB2	3.807	2.86394
ARHGEF19	3.804	2.7148
WDR62	3.801	2.61222
CDCA8	3.794	2.84326
HLA-A	3.793	2.7973
DUT	3.793	2.59137
SREBF1	3.79	2.71631
SLC45A3	3.785	2.11803
TRPV6	3.763	2.88123
ACE	3.763	2.63163
RBL1	3.76	2.7574
C16orf62	3.757	2.68154
ATF7IP2	3.753	2.78653
DNAJC22	3.753	2.72545
RAPGEF5	3.732	2.63537
FAM65C	3.717	2.56398
FAM83F	3.709	2.90853
CECR7	3.709	2.58575
RAB36	3.705	2.5587
RNF152	3.689	2.17353
MSRA	3.685	2.8879
SPHK1	3.684	2.15162
SGOL2	3.671	2.74756
ZHX3	3.671	2.65325
NR3C1	3.67	2.58463
APOBEC3B	3.653	2.80279
ADORA1	3.646	1.81355
DUSP5	3.643	2.59706
NHLRC2	3.632	2.26561
FZD6	3.631	2.37774
CYP1B1	3.629	2.58799
NANOS1	3.625	2.73954
LINC00152	3.624	2.83924
CNKSR1	3.607	2.59477
GGT6	3.6	2.77258
DSCC1	3.588	2.35946
HELLS	3.584	2.67601
ANKRD18A	3.579	1.98565
OSBPL5	3.574	2.80463
TYMP	3.57	2.77602
SLC18B1	3.567	2.79549
CNN3	3.562	2.44492
PCP2	3.561	2.578
CYP4F35P	3.555	2.37156
ZNF714	3.547	2.06545
CHEK1	3.544	2.70003
SPRY1	3.544	2.67877
TIAM1	3.544	2.62182
SH3BP1	3.543	2.52345
THBD	3.54	2.81397
LOC100130899	3.537	2.39108
CENPK	3.526	2.5608
OPLAH	3.524	2.3961
SGCE	3.523	2.54833
TMLHE	3.522	2.56717
RDX	3.52	2.62425
SAPCD2	3.517	2.51769
GPR180	3.513	2.44816
JAKMIP3	3.512	2.39538
ZBED9	3.511	2.31897
FIRRE	3.496	2.36614
NMU	3.491	2.36547
ENTPD2	3.484	2.64807
KHDC1	3.483	2.78476
DIAPH3	3.48	2.52832
SEC14L5	3.471	2.41302
RFX7	3.458	2.23868
AURKB	3.456	2.60399
FAM64A	3.447	2.49175
CLSPN	3.432	2.30705
FBXO5	3.428	2.70148
KIAA1524	3.426	2.6267
CCNF	3.422	2.75082
VBP1	3.422	2.59821
HYI	3.421	2.72085
CCDC28B	3.421	2.40264
SPAG5	3.42	2.69426
CAAP1	3.417	2.60283
RGP1	3.411	2.24221
CCDC160	3.405	2.71181
CENPI	3.393	2.49992
RTBDN	3.389	2.80834
ITGA2	3.386	2.16328
PPARA	3.375	2.115
PLCH1	3.373	2.33811
ADGRB2	3.371	2.67055
SUSD4	3.369	2.68574
EDEM3	3.369	2.20768
CAPN13	3.367	2.54425
CDKN2C	3.364	2.68856
BPIFB2	3.362	1.95585
FAM221A	3.357	2.68294
TTC14	3.355	2.23918
ERBB4	3.344	1.96245
SFMBT2	3.343	2.4183
HSD17B2	3.341	2.06713
TCF19	3.337	2.54629
POLQ	3.326	2.55142
C2orf54	3.324	2.63662
CYP39A1	3.324	2.51106
ACOX2	3.32	1.7931
RASAL2	3.317	2.21953
NPNT	3.316	2.06883
ZNF300	3.313	2.59364
SORD	3.312	2.70883
EFS	3.312	2.66382
TYMS	3.311	2.43219
NETO2	3.307	2.68998
ADCY3	3.297	2.19981
L3MBTL1	3.293	2.09471
NBEAL1	3.29	1.73141
STIL	3.289	2.50176
TRPS1	3.278	2.25714
RACGAP1	3.275	2.69569
G6PD	3.275	2.06781
C21orf91	3.274	2.55661
ASF1B	3.274	2.29775
CENPW	3.267	2.15492
C10orf12	3.262	2.17919
CDC6	3.249	2.20489
LOC101929705	3.247	2.65195
CCNE2	3.247	2.4393
RASAL1	3.244	2.72699
ANKRD34A	3.235	2.5036
CENPU	3.234	2.44734
ZAK	3.234	1.97158
BGN	3.231	2.01734
ORC6	3.23	2.43851
KREMEN2	3.226	2.07155
MLKL	3.225	2.46474
AMPD2	3.22	2.48906
HID1	3.216	2.57364
ERN2	3.216	2.48817
NDC80	3.214	2.68015
CENPA	3.209	2.45306
NRG3	3.209	2.34064
GINS2	3.209	2.12959
SLC35D1	3.208	2.5196
TMX4	3.204	2.37705
SLC25A43	3.203	2.61819
ARHGAP11B	3.193	2.02158
IKBKE	3.192	2.6914
GNG12	3.192	2.4506
DMBT1	3.192	2.18848
KCNS3	3.19	2.39251
GALNT6	3.188	2.71032
TP63	3.185	1.9798
POLE2	3.184	2.45554
AGO2	3.183	2.5791
UBL4A	3.182	2.50825
FAH	3.18	2.64294
MAMDC4	3.18	2.512
DGKE	3.167	2.53621
AMH	3.166	2.399
ELOVL6	3.165	2.28249
RND1	3.164	2.64936
FBXW7	3.162	2.56824
FAM126B	3.161	2.02957
ALOX12P2	3.154	2.6146
CNN2	3.148	2.32505
REEP6	3.146	2.5661
ABCC11	3.145	2.49085
RAB23	3.144	2.20862
SLC39A8	3.141	2.56291
NREP	3.14	2.22097
DDAH1	3.135	2.50918
KPNA2	3.133	2.04569
PRKAR2A	3.132	2.15825
PER3	3.131	2.04408
GSTCD	3.129	2.17526
BRCC3	3.127	2.55556
ERMP1	3.127	2.52056
SLC9A6	3.124	2.21144
ZNF883	3.122	2.65718
CCDC134	3.12	2.6206
SLITRK4	3.117	2.42442
IPMK	3.114	2.14348
MCM6	3.112	2.1064
ESD	3.099	2.53126
LBR	3.099	2.48285
ATAD5	3.097	2.22925
LINC00669	3.088	2.5925
P2RY6	3.088	2.40854
GSDMD	3.079	2.46728
FRG1BP	3.077	2.48728
FUOM	3.076	2.40191
NPR2	3.071	2.41003
RECQL4	3.069	2.24272
PHF6	3.059	2.07602
KNSTRN	3.057	2.35484
DPF3	3.052	2.18893
CHST11	3.05	2.19524
PHLDA2	3.05	1.79617
SLC46A3	3.049	2.19889
MCIDAS	3.046	2.68715
LINC00504	3.043	2.30941
ZNF223	3.042	2.12455
CCP110	3.041	2.23518
ISYNA1	3.04	2.30354
ZHX1	3.04	2.22339
EHD3	3.029	2.57039
PGPEP1	3.029	2.45886
TMEM9	3.027	2.50731
CKMT1B	3.027	2.38401
ZNF100	3.021	2.24628
ZWINT	3.017	2.29718
CHD9	3.017	1.82251
BBIP1	3.013	2.54731
CDR2L	3.012	2.53721
OAZ3	3.012	2.44979
RFX2	3.011	2.53522
ODF2L	3.009	2.13787
TTC9	2.998	2.52442
SOGA1	2.995	2.00222
FHOD1	2.993	2.39827
ZNF717	2.993	2.177
GHR	2.987	2.34128
TCEA3	2.986	2.55245
IRF7	2.985	2.64167
A1BG-AS1	2.985	2.32261
PLK2	2.985	2.18314
SPG11	2.982	2.07121
NAV1	2.98	2.19117
GNPNAT1	2.978	2.4597
SCLT1	2.978	2.40045
EGFLAM	2.977	2.46643
BARD1	2.977	2.40632
LRRCC1	2.975	2.48462
TMEM63C	2.975	2.36079
C17orf58	2.975	2.1347
SLC39A4	2.974	2.02525
SUSD2	2.971	2.30413
C1orf115	2.966	2.16244
SPC24	2.965	2.52929
FRG1CP	2.964	2.38541
AKAP11	2.963	2.01463
SPPL2A	2.962	2.48197
PALMD	2.96	2.38331
SIGMAR1	2.96	2.1671
GNAO1	2.959	2.39037
EGLN1	2.958	2.4409
SASH1	2.955	1.97212
BISPR	2.954	2.35879
CA8	2.943	2.50084
FOXRED2	2.942	2.55039
NEURL1B	2.94	2.33184
BTNL9	2.934	2.47499
NXPE3	2.933	2.57582
SIPA1	2.926	2.49718
CDK18	2.918	2.27917
MCM5	2.918	2.25662
DISP2	2.918	2.17483
ERVMER34-1	2.917	2.31776
ZFPM2	2.917	2.05054
SLC30A4	2.915	1.74959
SYT12	2.914	2.29147
CKMT1A	2.912	2.29374
TGFB3	2.909	2.54936
SDHAF3	2.905	2.29546
IQGAP2	2.905	1.79798
KAT2B	2.903	1.98621
KRT23	2.899	1.836
CEP128	2.894	2.21523
KIAA2022	2.891	2.11162
MIA3	2.889	1.99357
AGAP2	2.886	1.90016
ZNF583	2.881	2.47155
POC1A	2.881	2.33748
CCSAP	2.881	2.32936
NCOA2	2.88	1.65082
LEO1	2.878	2.46558
SLFN12	2.878	2.09435
CERS6	2.876	2.14187
UBE2L6	2.873	2.31059
TNFAIP8L1	2.872	2.31656
CEP152	2.872	2.05909
GPR137C	2.871	2.37088
CCNYL1	2.87	2.20211
C2orf48	2.87	1.98369
PLAC1	2.869	2.22388
UHRF1BP1L	2.866	2.07464
3-Sep	2.865	2.31957
DYNC1LI1	2.859	2.37567
ARMCX3	2.857	2.30296
SEC24D	2.857	2.24884
MBNL3	2.857	2.11425
HOMER1	2.857	2.08474
FAM84B	2.855	2.22582
TLE6	2.854	2.4433
PCDHGA10	2.851	1.91898
RGS16	2.851	1.83501
HOXB3	2.848	2.38682
DLEU1	2.847	2.26507
FNDC3A	2.844	1.96431
RTKN2	2.842	2.10751
PGM1	2.841	2.16455
TFR2	2.84	2.1731
LIN54	2.839	2.03362
TUBA4A	2.839	1.83205
BLM	2.835	2.54122
PLXNB3	2.833	2.13155
ABCD1	2.831	2.42674
TC2N	2.829	2.20027
NFIB	2.825	2.47847
ABCA17P	2.825	2.14027
TMEM135	2.824	2.10788
PHLDB2	2.824	1.90806
ZFP37	2.823	2.10714
CPNE7	2.822	2.3555
SYNJ1	2.822	2.06444
ALOX15	2.821	2.24475
LYST	2.816	2.11576
AQP3	2.814	1.94042
CDCA3	2.812	2.1827
RTN1	2.812	2.08333
PRIM1	2.808	2.40558
PCDH20	2.804	2.4855
STK32B	2.801	1.94961
ABCG1	2.796	1.85018
DOCK4	2.794	2.06511
SMC4	2.791	2.20815
GSG2	2.788	2.30006
DUSP4	2.788	2.19027
SLC10A3	2.787	2.26454
TNK2	2.787	2.23818
EML6	2.781	2.2473
ARID5A	2.78	2.28864
PARPBP	2.779	2.26295
DCP2	2.777	2.17657
MTG1	2.775	2.38753
PLXND1	2.772	2.48996
TLN2	2.77	2.16286
FBXL16	2.765	2.38121
LHX1	2.764	2.4572
TMED7	2.762	2.0548
FAM109B	2.761	2.33559
ZDHHC20	2.758	2.10566
OSBPL6	2.758	2.06376
MIR4435-2HG	2.757	2.17095
ARMC7	2.755	2.42829
TTC6	2.754	1.78631
ZNF90	2.751	2.17613
ZMAT4	2.75	2.16752
CENPN	2.746	2.31357
SNPH	2.745	1.53394
CDIP1	2.743	2.40706
CNTLN	2.742	2.25924
MICA	2.74	2.47241
FEM1C	2.74	2.10235
LYSMD3	2.739	2.07879
RNF128	2.738	1.98705
LIN9	2.734	2.31416
SEZ6L2	2.734	2.06343
DLG4	2.73	2.31596
AZGP1P1	2.729	2.22533
CHAF1B	2.728	2.10052
LRP8	2.728	1.65108
MAST4	2.722	2.14917
MN1	2.721	1.94936
NRAV	2.719	2.29833
GNB3	2.714	2.42519
ELK4	2.712	2.11651
INTS6	2.709	2.15992
TTLL7	2.703	2.10125
INSIG2	2.698	2.04827
GINS4	2.697	2.18536
FAM95C	2.697	2.18359
RAD54B	2.695	2.33309
RORA	2.695	1.80699
LOC729737	2.694	2.0231
SLC25A19	2.693	1.995
GSTO2	2.69	2.32813
ICAM1	2.69	2.29948
NTPCR	2.689	2.03582
DOC2A	2.688	2.24987
CDC73	2.687	2.32751
NEK4	2.684	2.18403
FANCM	2.683	2.15741
TONSL	2.682	2.06075
CAMSAP2	2.682	2.02833
CSPG5	2.682	1.78102
GRB2	2.681	2.32139
MEIS1	2.68	2.28305
MCM8	2.68	2.22826
VILL	2.677	2.21333
OXR1	2.674	1.98257
TMEM92	2.668	2.13038
SHROOM1	2.666	2.37498
SLC9A5	2.659	2.23768
SLIT3	2.658	1.88902
OIP5-AS1	2.656	2.34962
ARSG	2.648	1.96351
COL4A6	2.643	2.08438
PRR11	2.642	2.2509
AGMAT	2.641	1.8465
FBLN1	2.639	2.14794
SQRDL	2.638	2.28752
PLOD2	2.637	2.12416
VWA8	2.637	1.92871
ALDH6A1	2.629	2.07395
EEA1	2.628	1.84936
BRI3BP	2.627	2.1744
HRAS	2.626	2.01613
GFPT1	2.625	2.0922
NRIP1	2.625	2.00397
POMK	2.624	1.62586
DCAF10	2.623	2.00019
FLT4	2.615	2.15121
KLF2	2.614	1.79023
BRCA1	2.613	2.25297
TTBK2	2.611	1.64095
HJURP	2.61	2.30529
FDXR	2.609	2.16371
CCDC18	2.608	2.25142
ARHGAP19	2.606	2.35747
PELI2	2.606	1.90316
SLF1	2.599	2.30647
MRE11A	2.599	1.96779
CHEK2	2.598	2.1757
UTRN	2.595	1.88767
RALGPS2	2.594	1.87185
CA11	2.593	1.70111
FMNL3	2.592	2.04665
DGAT2	2.588	1.71382
AMMECR1	2.583	2.28194
RTN2	2.583	1.96753
ROBO1	2.582	2.11614
FMR1	2.582	2.04536
NFIX	2.577	1.82097
CRNDE	2.575	2.2864
CCNG1	2.575	1.95795
CCDC186	2.575	1.74248
HMGB2	2.573	2.27588
ADAMTS4	2.573	2.14631
UBE2T	2.568	1.89717
RTN4RL2	2.566	2.13907
CBS	2.565	2.31238
OSGIN2	2.565	2.01583
NRK	2.564	2.13947
ZNF354C	2.562	1.6516
PDK1	2.56	2.09184
EHBP1L1	2.559	2.14753
WDHD1	2.559	2.11462
RSF1	2.555	1.9197
HIPK3	2.553	1.84145
DDIAS	2.551	1.94093
CAPG	2.549	2.39682
PRODH	2.546	2.04184
AP3S1	2.545	2.08088
P4HA1	2.542	2.02586
ABCA3	2.54	2.1508
LRP1B	2.537	1.79726
CENPO	2.536	2.36816
SASS6	2.535	2.02127
TMEM154	2.534	2.0473
ERN1	2.534	1.78578
DCK	2.532	1.99016
CHML	2.532	1.93291
CMYA5	2.532	1.52551
TP53BP1	2.53	2.05976
CCDC150	2.523	2.0305
DERL3	2.517	2.05611
TMTC2	2.514	2.1858
EHF	2.514	1.99672
CCDC183-AS1	2.511	1.89421
ITGAV	2.509	1.89672
PPP2R5A	2.506	2.23319
CPEB4	2.504	1.87467
HMGN5	2.502	2.03394
BDP1	2.5	1.73173
KIAA0586	2.499	2.03425
INPP1	2.497	2.19388
PRKAA2	2.497	1.93715
NDUFB6	2.496	1.98063
ZWILCH	2.495	2.13391
TRUB1	2.495	2.00106
FUT11	2.494	2.30471
TMEM56	2.491	2.02249
HSD17B12	2.49	2.14429
ARHGEF38	2.487	1.80811
SLC10A7	2.485	1.8974
FOXN2	2.484	1.98453
CASC4	2.483	2.04698
GCHFR	2.477	2.03993
DHTKD1	2.474	2.16076
ATP6AP1	2.471	2.28696
PLS1	2.471	1.91254
SUMO2	2.469	2.25245
ZNF501	2.465	2.06276
LMTK3	2.464	2.33122
MNS1	2.464	2.09399
SPOCD1	2.462	2.06477
ZNF711	2.46	1.78384
EIF2D	2.457	2.20119
RNLS	2.456	2.30882
UHMK1	2.455	1.90409
NUDT12	2.454	2.01373
CDCA5	2.448	2.04504
EIF4E3	2.447	2.14067
COBLL1	2.444	2.02341
SLC5A3	2.444	1.75598
COTL1	2.442	1.75797
TOPORS	2.439	2.0525
SMARCD2	2.437	2.18492
N4BP2	2.436	1.65643
SLC22A17	2.435	2.15203
BUB3	2.433	2.28921
PPP4R2	2.433	1.9823
MPP2	2.433	1.77701
RAB27A	2.432	2.13234
NT5DC2	2.428	1.94807
FCHO2	2.426	1.76669
MB21D1	2.425	1.87315
ASRGL1	2.424	2.09041
RGS3	2.424	2.08053
RNF168	2.424	2.02556
CNTNAP3	2.423	1.88745
KIF26A	2.419	2.2836
LRP1	2.419	1.79094
PLEKHA1	2.417	1.93866
CPEB2	2.416	1.71683
LYSMD2	2.415	1.99328
GDF11	2.415	1.92163
SPOPL	2.414	1.91301
KCTD6	2.412	2.20628
PKNOX2	2.411	2.27752
SEC23IP	2.41	2.10088
NAGA	2.409	2.22001
ZNF280D	2.407	1.9161
LDHA	2.407	1.79944
MAFG-AS1	2.405	2.15867
CDK17	2.404	1.95117
KIF2A	2.403	2.10603
ACOT7	2.403	1.8057
TMPO	2.401	2.02097
CEP97	2.401	1.9292
PLCB4	2.401	1.80237
SETBP1	2.401	1.78119
ZNF281	2.399	2.01703
STK26	2.399	1.98035
KBTBD8	2.398	1.95481
OAF	2.395	2.0075
KLF17	2.393	2.15534
NUPR1L	2.393	1.97814
DNASE1L1	2.392	2.18182
GMPPB	2.39	2.06042
GEN1	2.389	2.03331
APLP1	2.387	1.86842
BNIP3	2.385	1.90947
ENO2	2.384	2.02494
TNFRSF10A	2.382	2.16202
HLTF	2.382	1.97869
PLK3	2.376	1.84124
TMEM65	2.376	1.84004
UBXN7	2.375	1.72383
TROVE2	2.373	1.97787
MTM1	2.371	2.08898
KRTCAP3	2.37	1.93665
AIM1L	2.369	1.87489
EOGT	2.367	2.10418
ROBO2	2.367	1.902
LONP2	2.365	2.05578
SAMHD1	2.365	1.84712
SLC12A2	2.364	1.89878
NDUFS1	2.362	2.20956
HIST1H1C	2.361	2.00077
ARID3A	2.359	2.11274
EPB41L4A	2.357	2.06951
ZNF678	2.357	1.9379
WBSCR27	2.356	2.19252
RAB3GAP2	2.355	1.91159
SDF2L1	2.352	1.77524
ARHGEF2	2.35	2.22631
PHF19	2.348	2.20165
ZNF106	2.347	1.92212
PC	2.346	1.89535
EBLN3	2.344	1.84589
FBXO28	2.343	2.04152
HAGHL	2.343	2.01553
INTS7	2.339	2.22876
RFC3	2.338	1.97185
TMED5	2.337	1.96112
CNTD1	2.337	1.91658
ERRFI1	2.337	1.82001
ARG2	2.337	1.81658
FAM122B	2.333	2.02006
TANC1	2.331	1.93365
PNP	2.329	1.75847
LOC400940	2.327	1.92895
TAF1A	2.327	1.89308
THRB	2.327	1.77945
NRM	2.326	2.09942
RB1	2.326	1.90665
HSPA13	2.326	1.8463
EMB	2.325	2.0228
KIAA0825	2.323	1.94448
LOC101928358	2.322	1.85931
MT2A	2.318	2.01493
FANCD2	2.316	2.10382
DMXL2	2.314	1.67291
CEP295	2.311	1.93093
KIF24	2.31	2.0774
RPL10	2.309	2.11199
LIPE	2.308	2.07292
MAST3	2.307	2.15908
H2AFZ	2.306	1.8775
HRASLS	2.305	1.58461
HK2	2.302	2.14998
LBX2-AS1	2.302	2.06985
SLC30A1	2.302	1.92969
FBXL17	2.3	1.85162
SFMBT1	2.299	2.12147
CCDC163P	2.295	2.19661
C2orf69	2.295	2.02036
TIMELESS	2.293	2.07258
SMC2	2.293	2.0374
RRM1	2.29	2.03081
NEDD4	2.289	1.97294
ACBD7	2.286	1.96914
RMI2	2.285	1.9569
HABP2	2.284	1.98146
GRM4	2.282	2.1292
HR	2.281	2.07053
CNOT10	2.28	2.18138
MFAP2	2.279	2.14227
AHCY	2.279	1.92091
MBOAT2	2.279	1.76873
MMGT1	2.278	2.01945
PPP1R3D	2.276	2.01794
H1F0	2.275	2.09724
PJA2	2.275	1.81848
BRSK1	2.274	2.09833
PSRC1	2.272	2.16795
MAN2A1	2.272	1.86884
SLC7A11	2.272	1.59604
ARFGAP3	2.271	2.04376
TTC39B	2.27	1.86543
CCND3	2.27	1.80998
MEIS2	2.268	2.04859
HLX	2.268	1.74586
DENND4C	2.268	1.73945
SMTN	2.267	2.09869
GAB1	2.267	1.8143
LIG1	2.266	2.15575
C14orf80	2.263	1.92994
QSER1	2.262	1.84064
AMIGO2	2.261	1.90085
HS6ST2	2.258	1.72877
ZNF431	2.257	1.77283
C6orf99	2.256	1.76298
TENM1	2.256	1.59331
DNAJC10	2.255	1.95927
RET	2.254	1.84387
HLA-DMA	2.253	1.96645
GLS2	2.252	2.01523
ENTPD7	2.251	2.01976
TMC4	2.249	1.76147
PARP3	2.246	2.12377
CASD1	2.246	1.69893
ENHO	2.244	1.69418
TTC36	2.243	1.75155
PPIP5K1	2.241	2.01075
CACUL1	2.235	2.05942
MKRN3	2.235	1.9226
UBR1	2.234	1.86141
DPF1	2.233	1.79671
RALGAPB	2.227	1.86735
EFHC1	2.227	1.74393
DALRD3	2.223	2.10975
ATE1	2.223	1.95848
SQLE	2.221	1.86799
TOP1	2.219	2.04088
HN1	2.219	1.70536
POP1	2.218	1.90223
AMBP	2.218	1.66627
HACD2	2.215	1.72368
GBE1	2.214	1.96833
PLAA	2.213	2.04025
PECR	2.213	1.97348
CEP57	2.213	1.83067
XYLB	2.212	1.96085
SPATA5	2.21	1.95743
RAB26	2.209	1.95533
RAPGEF6	2.209	1.74715
DZANK1	2.208	2.04216
STAMBPL1	2.203	1.92945
TMEM106A	2.203	1.92188
TNC	2.201	1.71158
CACNA1D	2.2	1.64031
CDYL2	2.199	1.5688
MZT1	2.197	2.00691
APC	2.197	1.77369
S100A14	2.195	1.91874
FBXO30	2.194	1.88057
SRGAP2	2.193	2.20073
CCDC183	2.193	1.88812
FAM76B	2.193	1.8356
RAB4A	2.192	2.00544
NIPAL2	2.192	1.67895
KCNC4	2.188	2.09112
GJC3	2.186	2.00339
MYEF2	2.185	1.8508
CCDC15	2.18	2.00632
YOD1	2.18	1.90759
TCN2	2.18	1.81129
EPS8	2.179	2.00426
MIER3	2.177	1.76652
XBP1	2.176	2.13589
LOC100128885	2.176	2.03268
TMEM125	2.175	2.06176
NCAPH2	2.171	1.94296
MPHOSPH9	2.17	1.82579
ZNF22	2.168	2.05152
OLMALINC	2.168	1.8254
PLCD4	2.168	1.54955
MCM2	2.167	1.851
NCAPD3	2.165	2.04892
NUP50	2.164	1.99414
LYNX1	2.164	1.90853
PIKFYVE	2.164	1.68805
PDE4B	2.164	1.58472
RIC1	2.161	1.91041
FNIP2	2.161	1.75073
TMEM170B	2.159	1.76047
NUP85	2.158	1.9999
IPO11	2.158	1.85826
CCDC47	2.157	1.97952
VPS13B	2.155	1.58506
MANSC1	2.154	2.0976
ABCB9	2.154	2.07948
CXADR	2.154	1.92357
C4orf33	2.152	2.08403
ATAD2B	2.152	1.83904
TMX1	2.15	1.94143
PFKFB1	2.148	1.6616
CSF3R	2.148	1.54975
MCMBP	2.147	1.92043
EMD	2.146	1.98761
PLXNA3	2.146	1.86036
CLOCK	2.145	1.78738
DNAAF3	2.144	2.00897
ZNF404	2.144	2.00661
PRKAR1A	2.143	1.90386
FAM201A	2.143	1.89376
SLC1A5	2.138	2.08509
C9orf173-AS1	2.138	1.86289
TMTC3	2.138	1.76805
SEMA6B	2.137	1.96485
PSD	2.137	1.67799
NUCKS1	2.134	1.98818
CCDC155	2.134	1.9754
DENND4A	2.131	1.70009
GRHL3	2.13	1.7872
TMOD3	2.126	1.84732
IFT52	2.123	2.09363
NCAPG2	2.122	1.96618
LMBRD2	2.122	1.69504
STXBP5	2.121	1.90642
MIER1	2.121	1.87229
DLSTP1	2.12	2.09579
KIAA1257	2.12	2.07019
GLRX2	2.117	1.83481
TMSB15A	2.116	1.87816
HS6ST3	2.116	1.84488
EP300-AS1	2.116	1.73596
SUZ12	2.113	1.85534
KIAA2026	2.113	1.80662
TACR2	2.11	2.00602
RYBP	2.11	1.95455
MIF	2.108	1.75615
GGH	2.107	1.64772
CD2AP	2.104	1.83087
PRDM5	2.104	1.81336
PHLDB1	2.102	1.93916
WDR41	2.101	2.03771
FBN1	2.101	1.80848
TET2	2.101	1.59456
[truncated: 100 more rows]
