# Supplementary material for: DUSP6 inhibition overcomes neuregulin/HER3-driven therapy tolerance in HER2+ breast cancer
Source: EMBO Mol Med. 2024 Jun 17;16(7):8. doi: 10.1038/s44321-024-00088-0 (PMC11251193; doi:10.1038/s44321-024-00088-0)
Supplement: Supplementary file 12 — Source data Fig. 3 [file 44321_2024_88_MOESM12_ESM.zip]

Archive with 74 entries (63 files):
- Figure 3/
- __MACOSX/._Figure 3
- Figure 3/3E/
- __MACOSX/Figure 3/._3E
- Figure 3/3B/
- __MACOSX/Figure 3/._3B
- Figure 3/3C/
- __MACOSX/Figure 3/._3C
- Figure 3/3D/
- __MACOSX/Figure 3/._3D
- Figure 3/.DS_Store
- __MACOSX/Figure 3/._.DS_Store
- Figure 3/3A/
- __MACOSX/Figure 3/._3A
- Figure 3/3F/
- __MACOSX/Figure 3/._3F
- Figure 3/3G/
- __MACOSX/Figure 3/._3G
- Figure 3/3E/.DS_Store
- __MACOSX/Figure 3/3E/._.DS_Store
- Figure 3/3E/3E.xlsx
- __MACOSX/Figure 3/3E/._3E.xlsx
- Figure 3/3B/.DS_Store
- __MACOSX/Figure 3/3B/._.DS_Store
- Figure 3/3B/Fig. 3B.xlsx
- __MACOSX/Figure 3/3B/._Fig. 3B.xlsx
- Figure 3/3C/.DS_Store
- __MACOSX/Figure 3/3C/._.DS_Store
- Figure 3/3C/3C.csv
- __MACOSX/Figure 3/3C/._3C.csv
- Figure 3/3D/.DS_Store
- __MACOSX/Figure 3/3D/._.DS_Store
- Figure 3/3D/3D.xlsx
- __MACOSX/Figure 3/3D/._3D.xlsx
- Figure 3/3A/.DS_Store
- __MACOSX/Figure 3/3A/._.DS_Store
- Figure 3/3A/3rd/
- __MACOSX/Figure 3/3A/._3rd
- Figure 3/3A/1st/
- __MACOSX/Figure 3/3A/._1st
- Figure 3/3A/2nd/
- __MACOSX/Figure 3/3A/._2nd
- Figure 3/3F/.DS_Store
- __MACOSX/Figure 3/3F/._.DS_Store
- Figure 3/3F/3F.xlsx
- __MACOSX/Figure 3/3F/._3F.xlsx
- Figure 3/3G/.DS_Store
- __MACOSX/Figure 3/3G/._.DS_Store
- Figure 3/3G/3G.tiff
- __MACOSX/Figure 3/3G/._3G.tiff
- Figure 3/3A/3rd/DUSP6.tiff
- __MACOSX/Figure 3/3A/3rd/._DUSP6.tiff
- Figure 3/3A/3rd/.DS_Store
- __MACOSX/Figure 3/3A/3rd/._.DS_Store
- Figure 3/3A/3rd/B-actin.tiff
- __MACOSX/Figure 3/3A/3rd/._B-actin.tiff
- Figure 3/3A/3rd/DUSP1.tiff
- __MACOSX/Figure 3/3A/3rd/._DUSP1.tiff
- Figure 3/3A/1st/.DS_Store
- __MACOSX/Figure 3/3A/1st/._.DS_Store
- Figure 3/3A/1st/DUSP6-1.tiff
- __MACOSX/Figure 3/3A/1st/._DUSP6-1.tiff
- Figure 3/3A/1st/B-actin 1.tiff
- __MACOSX/Figure 3/3A/1st/._B-actin 1.tiff
- Figure 3/3A/1st/DUSP1-1.tiff
- __MACOSX/Figure 3/3A/1st/._DUSP1-1.tiff
- Figure 3/3A/2nd/.DS_Store
- __MACOSX/Figure 3/3A/2nd/._.DS_Store
- Figure 3/3A/2nd/DUSP1-2.tiff
- __MACOSX/Figure 3/3A/2nd/._DUSP1-2.tiff
- Figure 3/3A/2nd/B-actin 2.tiff
- __MACOSX/Figure 3/3A/2nd/._B-actin 2.tiff
- Figure 3/3A/2nd/DUSP6-2.tiff
- __MACOSX/Figure 3/3A/2nd/._DUSP6-2.tiff
