# Supplementary material for: DUSP6 inhibition overcomes neuregulin/HER3-driven therapy tolerance in HER2+ breast cancer
Source: EMBO Mol Med. 2024 Jun 17;16(7):8. doi: 10.1038/s44321-024-00088-0 (PMC11251193; doi:10.1038/s44321-024-00088-0)
Supplement: Supplementary file 12 — Source data Fig. 3 [file 44321_2024_88_MOESM12_ESM.zip › Figure 3/3E/3E.xlsx]

## Sheet: Sheet1
					Caspase 3/7 activity (%)
			BT474			BT474DUSP6-OE
		Lapatinib, 0	97.6744	82.5581	119.767	93.2115	112.794	93.9948
		Lapatinib, 0.1	230.233	234.884	205.814	165.274	157.441	180.157
		Lapatinib, 0.5	386.046	402.326	370.93	249.086	211.488	220.104
		Lapatinib, 1	532.558	482.558	458.139	239.687	269.452	255.352
			BT474			BT474DUSP6-OE
		Lapatinib, 0	95.333	89.122	115.558	84.552	94.112	121.456
		Lapatinib, 0.1	212.554	244.655	226.346	145.221	133.665	165.332
		Lapatinib, 0.5	344.882	412.446	336.767	191.445	202.441	188.991
		Lapatinib, 1	488.991	516.767	525.458	221.554	234.541	267.766
			BT474			BT474DUSP6-OE
		Lapatinib, 0	90.667	122.337	87.074	116.445	90.558	93.011
		Lapatinib, 0.1	244.556	288.237	212.556	131.445	189.221	155.661
		Lapatinib, 0.5	377.512	422.551	333.667	212.551	167.771	193.356
		Lapatinib, 1	523.411	493.665	509.441	218.337	259.347	234.176
