# Supplementary material for: DUSP6 inhibition overcomes neuregulin/HER3-driven therapy tolerance in HER2+ breast cancer
Source: EMBO Mol Med. 2024 Jun 17;16(7):8. doi: 10.1038/s44321-024-00088-0 (PMC11251193; doi:10.1038/s44321-024-00088-0)
Supplement: Supplementary file 12 — Source data Fig. 3 [file 44321_2024_88_MOESM12_ESM.zip › Figure 3/3B/Fig. 3B.xlsx]

## Sheet: Sheet1
			Control		DTP
		EFM192A	432	438	35	20		Fold Change (mRNA)
		HCC1419	667	530	32	49
		HCC827	0.917122	1.09037	0.0873685	0.192827
		A735	0.946572	1.05644	0.00166603	0.00188896
		HT29	0.82336	1.21454	0.0616875	0.0542034
