# Supplementary material for: DUSP6 inhibition overcomes neuregulin/HER3-driven therapy tolerance in HER2+ breast cancer
Source: EMBO Mol Med. 2024 Jun 17;16(7):8. doi: 10.1038/s44321-024-00088-0 (PMC11251193; doi:10.1038/s44321-024-00088-0)
Supplement: Supplementary file 12 — Source data Fig. 3 [file 44321_2024_88_MOESM12_ESM.zip › Figure 3/3C/3C.csv]

entrezid	symbol	fdr	pvalue	fc	log2fc	DUSP6_KD_meanExpression	DUSP6_KD_sdExpression	SCR_meanExpression	SCR_sdExpression
51191	HERC5	0	7.15155203895313e-06	51.5877192082422	5.68895575848017	113.04257459803	8.87603441011682	1.21668944246676	0.257193790348437
8638	OASL	0	1.43031040779063e-05	82.9676237553061	6.37447656194869	272.943825222486	31.6284293334914	2.37542654571619	0.99105662308027
3437	IFIT3	0	2.14546561168594e-05	69.3054251094713	6.11489638335648	184.550932874184	45.0284942329711	1.63614817733313	0.359232741269212
3434	IFIT1	0	2.86062081558125e-05	145.855239284935	7.18839340017697	1041.90067817313	55.1618171656028	6.98794777278209	4.84855343526376
3433	IFIT2	0	3.57577601947657e-05	73.9814387708164	6.20909145276124	495.802127091599	94.9691088077446	5.8270509925726	2.07214890482979
91543	RSAD2	0	4.29093122337188e-05	66.3111405110929	6.05117936356495	283.004365107918	73.1508247343882	3.25866456615439	1.01618478241129
55008	HERC6	0	5.00608642726719e-05	50.8609025758536	5.66848515915986	126.032879375649	10.2921465086687	1.58221121844929	0.857353347969465
2537	IFI6	0	5.72124163116251e-05	189.061509536168	7.56271186901427	1029.60773254961	85.6205131173534	5.99678752656261	6.21191570920584
3106	HLA-B	0	6.43639683505782e-05	27.1610788751179	4.76346888142394	143.658974505581	12.40875646392	4.34776598404211	0.76292971493146
3429	IFI27	0	7.15155203895313e-05	47.4416564285936	5.5680824774441	70.2558796782408	10.115977205028	0.557220662129737	0.582598837717101
10964	IFI44L	0	7.86670724284845e-05	74.0092329301361	6.2096333584885	98.858805795951	39.1124916635159	0.316868638222632	0.477005829304382
55601	DDX60	0	8.58186244674376e-05	50.1507489337214	5.64819934058819	202.843444464782	15.2043198513767	3.32214342632854	1.97827347605775
6352	CCL5	0	9.29701765063907e-05	25.7907725979274	4.68878308656832	39.8538147667051	7.64825240637742	0.577686614829825	0.259880815283568
10561	IFI44	0	0.000100121728545344	46.9613012566025	5.55340047970751	93.8277734562918	27.9763787052448	1.04779238351924	0.814574685398902
54809	SAMD9	0	0.000107273280584297	34.2058085952149	5.09616942935383	57.5948118213134	13.2446613080662	0.730868935499783	0.529289079019583
4939	OAS2	0	0.00011442483262325	81.2298977910858	6.34393892397314	153.215962085629	67.0690186292602	0.919154366799931	1.06592702793055
23586	DDX58	0	0.000121576384662203	20.3676672978052	4.34820885326682	635.47519042475	63.4231001945919	30.4199620646083	5.10794358607743
439996	IFIT1B	0	0.000128727936701156	14.7315297763685	3.88083534781272	15.3157147100407	1.12972282607213	0.106578525391889	0.0538200282755936
8542	APOL1	0	0.00013587948874011	14.6828958770231	3.87606463087483	17.1482067908771	1.89820141061615	0.232068300679932	0.0390773682424458
129607	CMPK2	0	0.000143031040779063	26.0434891291575	4.70285083878737	35.5126778740951	10.5203669780666	0.373539533083047	0.240234901947311
91351	DDX60L	0	0.000150182592818016	25.6470146761451	4.68071900015149	119.256771654353	37.465168559895	3.56025107931271	0.682087774227329
4938	OAS1	0	0.000157334144856969	45.0692478527757	5.49407146843464	111.189688347234	35.6119960619372	1.62005785333526	1.43923032868305
718	C3	0	0.000164485696895922	14.0916090442079	3.81676444944212	14.4418615856052	1.92105900703861	0.0912027168810708	0.0518353924815218
9881	TRANK1	0	0.000171637248934875	15.2501106712738	3.93074780735427	53.1456143255785	10.1505880043483	2.51892670862529	0.364055823623857
9636	ISG15	0	0.000178788800973828	25.9206101320237	4.69602777237244	180.563692850844	46.1666193462932	6.32444894920811	3.44596208089364
6772	STAT1	0	0.000185940353012781	9.47195316871098	3.24366194800282	1198.72821569792	62.92466305163	125.613483621538	4.99758287346165
64135	IFIH1	0	0.000193091905051735	10.6360575132583	3.41089157842426	389.127889067518	52.5527476440829	35.4940271385047	2.18523330791226
54625	PARP14	0	0.000200243457090688	11.522516721553	3.52638395621209	426.523384238992	83.7043946970431	35.6612383437504	2.81265015919197
282618	IFNL1	0	0.000207395009129641	12.6027435220158	3.65566592660899	12.8550954172788	4.36669459124114	0.0579020052491896	0.0554710418310832
3134	HLA-F	0	0.000214546561168594	10.490582774024	3.3910229197845	13.1586397171886	3.36018118172228	0.330813157626767	0.168530181280864
10379	IRF9	0	0.000221698113207547	12.990215603286	3.69935347080096	222.488652315159	2.71006820394211	17.2457315683577	8.02881435094783
4940	OAS3	0	0.0002288496652465	12.2161048724409	3.61071244739188	336.531307786913	71.8086637986512	27.0228544165539	8.71312018616687
5920	PLAAT4	0	0.000236001217285453	6.96004762900582	2.79909717876012	7.38024873988892	0.396900236952722	0.203494668376916	0.0351265675407741
24138	IFIT5	0	0.000243152769324407	8.27377500956846	3.04854572660941	126.096915842975	11.0938156899356	14.4046739290799	1.91059754643555
151636	DTX3L	0	0.00025030432136336	7.5048258783168	2.90781859984024	160.188782085902	15.3278859713752	20.4331056341591	1.10539701580664
55337	SHFL	0	0.000257455873402313	8.29880816613972	3.05290415859648	69.6150851015432	11.608565709635	7.43722004547214	0.516143196477299
79132	DHX58	0	0.000264607425441266	8.75824220419266	3.13064134725071	18.2901228368397	1.40915044015577	1.23304648530214	0.495315036194013
60312	AFAP1	0	0.000271758977480219	7.41986524442709	2.89139298563824	22.012517777683	0.913218814333912	2.11809217110447	0.404550007520204
10866	HCP5	0	0.000278910529519172	7.398646475873	2.88726136518044	8.53884488537386	0.906219936041172	0.2894208564544	0.125895239150741
6890	TAP1	0	0.000286062081558125	8.97680241812876	3.16620164128915	71.6202800131206	10.9713126367416	7.13794602443062	1.69074702742803
9246	UBE2L6	0	0.000293213633597079	12.6668018367886	3.66298040810854	95.4017385313657	33.3235012440203	6.40415736713552	1.75416150537617
3872	KRT17	0	0.000300365185636032	8.3656385896239	3.06447567235202	14.68750980437	2.5134918201458	0.87525541386953	0.294333909335005
11033	ADAP1	0	0.000307516737674985	6.2321218360513	2.63972343791641	7.0430303671041	0.223749913445339	0.291367235041086	0.0662269848619683
5029	P2RY2	0	0.000314668289713938	-6.88670190868282	-2.78381323123731	9.65985283368172	1.02697183558276	72.2849848223677	4.8803469998253
5696	PSMB8	0	0.000321819841752891	8.55869246888903	3.0973904096247	21.4047481462453	4.67922961308675	1.58956558456803	0.313076278041882
80833	APOL3	0	0.000328971393791844	7.41457358002916	2.89036372414758	9.51638650846398	1.69090452534533	0.406252866042951	0.0405793798851708
25833	POU2F3	0	0.000336122945830797	-8.36781250155907	-3.0648505253299	3.49889283032452	0.609711365668761	37.0077773271026	7.83156398771298
80830	APOL6	0	0.00034327449786975	8.54694563291268	3.09540894543467	41.1655275196953	10.2864832675473	3.83299039389042	0.334505392257157
282616	IFNL2	0	0.000350426049908704	8.9935163888181	3.16888530759905	8.70773909382393	3.06991018453454	0.0389775978712856	0.0364820009953459
3959	LGALS3BP	0	0.000357577601947657	7.18327090250358	2.84464092486714	27.0312474902204	6.23912859302453	2.84431439932485	0.23924161026618
222	ALDH3B2	0	0.00036472915398661	-7.22144320247214	-2.852287187941	49.5657119401648	10.2191110560166	360.375044096807	38.894398590996
567	B2M	0	0.000371880706025563	5.51068190915624	2.46223085347648	1821.70500729276	68.4210534969208	329.818457461086	14.4567123526009
266727	MDGA1	0	0.000379032258064516	5.94130191322378	2.5707791023973	6.64236112428903	0.215486200669371	0.292426661545283	0.16170343729403
9635	CLCA2	0	0.000386183810103469	-6.86348047295326	-2.77894035303262	204.877592686176	46.3354686436367	1392.72372038262	130.025089359342
64167	ERAP2	0	0.000393335362142422	5.61775024055246	2.48999248513962	35.6448369962259	2.48092403058574	5.53200020638596	0.619032072133273
85441	HELZ2	0	0.000400486914181376	7.24744597590676	2.85747267415326	117.872572116884	22.3496680181959	15.4661798037062	3.67354499791988
84875	PARP10	0	0.000407638466220329	6.94829165788773	2.79665831313827	209.951863578476	31.9473772919034	29.756370871268	7.87448638744079
7145	TNS1	0	0.000414790018259282	-8.20113501964514	-3.03582358947411	3.29695124104243	0.496932030793938	35.9026333951434	14.1844226977201
80031	SEMA6D	0	0.000421941570298235	5.83792586136316	2.54545588947621	10.2432102888589	0.531081746905963	0.944428523589212	0.331929147862588
124975	GGT6	0	0.000429093122337188	-6.09941992644169	-2.6086720444724	5.81620616042289	0.799567524407027	40.8442577659847	7.63789766586034
102724428	SIK1B	0	0.000436244674376141	5.30578546131178	2.40756634157508	24.865398242194	2.05464017776391	3.88384644199973	0.531046566631203
6891	TAP2	0	0.000443396226415094	6.5905106794929	2.7203902598049	106.495481107084	12.0941778946481	15.6010774765536	4.019763110516
5359	PLSCR1	0	0.000450547778454047	6.00327364614732	2.5857494315733	91.3031281325378	20.2478664119427	14.1176306372665	0.788188106412952
56241	SUSD2	0	0.000457699330493001	-6.38883988512824	-2.67555398376672	45.8147482447117	8.29638778810393	300.899234838571	75.3220669787746
282617	IFNL3	0	0.000464850882531954	6.25196520998562	2.64430975026322	5.49154642821185	1.72188332231479	0.0120507707444441	0.0208725471997417
26047	CNTNAP2	0	0.000472002434570907	-5.99029333544669	-2.58262665129996	14.9320352952829	3.70582986646722	93.1541656060539	10.333002983776
83715	ESPN	0	0.00047915398660986	-5.40224065411362	-2.4335579091477	23.1385948555564	4.73985267343899	127.799222483175	1.54100729772306
83666	PARP9	0	0.000486305538648813	5.12821293875785	2.35845616821871	174.896132106937	26.7814095702301	33.0190653997864	0.182025545103678
397	ARHGDIB	0	0.000493457090687766	-5.98718649984879	-2.58187821064765	1.52916363089807	0.118860643763517	14.5006001156508	4.0004306193966
3665	IRF7	0	0.000500608642726719	6.56077642491906	2.71386655845569	163.404801445027	32.1142837241955	24.4353337948	7.65032909296652
84166	NLRC5	0	0.000507760194765673	6.52285050839279	2.70550256501183	79.7457551607722	19.0461188395551	11.3768073129495	3.19450380481208
9368	SLC9A3R1	0	0.000514911746804626	-5.56686038076922	-2.47686390025103	261.142892820982	32.2399435890099	1473.15419570627	311.259662290458
347475	CCDC160	0	0.000522063298843579	-5.2691965717965	-2.39758300166358	3.24174250180755	0.219490206184441	21.6223113747493	4.53130717472631
1154	CISH	0	0.000529214850882532	-5.02293701329782	-2.32853118399389	15.5821332470375	2.31753097143285	81.9047953064635	6.75841549185402
200058	NA	0	0.000536366402921485	-5.34952839550636	-2.41941171180277	8.81071703660781	2.08237092233759	50.705870711142	2.99004680011681
64761	PARP12	0	0.000543517954960438	4.91060758966104	2.29590154029553	77.0275742075671	10.992523796066	14.8200456310427	1.35478439040104
90632	LINC00473	0	0.000550669506999391	5.1682889035475	2.36968671787736	6.7813198210132	0.065968638315861	0.528731723789585	0.312954378247941
27124	INPP5J	0	0.000557821059038345	-5.47719200722305	-2.45343645604896	33.1579906444271	6.71483849076878	185.96172443404	35.4570902896456
3659	IRF1	0	0.000564972611077298	4.72531315774889	2.24040994333591	38.7186921078218	5.98882837435531	7.34272153836888	0.239297718735256
5698	PSMB9	0	0.000572124163116251	4.65195898995288	2.21783837857115	4.47915199839122	0.64570507641306	0.17529507854622	0.107434157861475
105221694	BISPR	0	0.000579275715155204	4.47756483832805	2.16271432361426	19.7973541535629	0.496594907710703	3.66742859761033	0.585743730238251
57462	MYORG	0	0.000586427267194157	-4.41226936638386	-2.14152086928007	23.440786951248	1.01595282792029	107.248386004591	12.6289904728774
7164	TPD52L1	0	0.00059357881923311	-5.07460610632561	-2.34329584387323	19.102694085112	4.42343472415756	99.2293807334933	3.13021339113246
9985	REC8	0	0.000600730371272063	5.59204252380727	2.48337533150244	30.6613607311771	4.93892310742466	4.76196582341533	1.66932295068381
1384	CRAT	0	0.000607881923311016	-4.50143620438042	-2.17038537352247	112.563152832101	14.6299271331957	508.294849312749	38.536015579706
57689	LRRC4C	0	0.00061503347534997	4.5708509224511	2.19246276644845	4.83647360225849	0.902005616171385	0.269822833193665	0.0998088764772437
29760	BLNK	0	0.000622185027388923	-4.9736224500758	-2.31429699607983	3.55199074487079	0.665969883032233	21.7425557955091	4.27833038481541
51704	GPRC5B	0	0.000629336579427876	5.04040533195151	2.33353975493216	32.6858329430023	2.14001733943333	5.81936818898227	1.75480297518014
11343	MGLL	0	0.000636488131466829	-4.58652592054716	-2.19740179309194	2.56616867022402	0.588038468604371	15.237698743365	1.32681987664857
1382	CRABP2	0	0.000643639683505782	-5.31177878126845	-2.40919506426528	154.663844589687	27.333258266784	834.701413376123	221.058279908646
151473	SLC16A14	0	0.000650791235544735	-3.97149530268791	-1.98968229694173	11.7919132757933	0.71320523105243	49.790613077772	2.44977217785718
9507	ADAMTS4	0	0.000657942787583688	-5.35334928731506	-2.42044178652879	3.64260205779096	0.738705136634257	24.273448083954	6.61833076151393
9050	PSTPIP2	0	0.000665094339622642	-4.39637156195814	-2.13631332166964	3.53368417768616	0.623097450966939	18.8651920450776	1.81694613239378
9120	SLC16A6	0	0.000672245891661595	-5.9122420209013	-2.56370532821333	87.6194526296665	12.6817109045701	543.031447513339	184.298172524643
3107	HLA-C	0	0.000679397443700548	4.26910574612412	2.09393389871097	564.043658143491	42.2948457103246	131.79608028026	16.8719178220326
8829	NRP1	0	0.000686548995739501	5.17886941277358	2.37263718080527	12.9855456000561	2.07920155633668	1.74207725976212	0.673548050200625
445	ASS1	0	0.000693700547778454	-4.99212051216102	-2.31965276196428	57.987571303729	11.5226637580488	293.289732344559	53.8893175797795
5610	EIF2AK2	0	0.000700852099817407	4.08309036977157	2.02966149863788	244.777944335087	13.6737506009814	59.3146157184649	5.66099371214886
255189	PLA2G4F	0	0.00070800365185636	-4.44509473641055	-2.15221416692754	0.802314458877777	0.129369253475904	7.07401492960452	1.32988612999588
1041	CDSN	0	0.000715155203895313	-4.49728067452627	-2.16905292517018	27.5954602868994	1.97829196497661	128.889357653805	24.3096285168215
27324	TOX3	0	0.000722306755934267	-4.91740704750177	-2.2978977818631	12.2752973149439	2.31442543020199	64.6837017996705	14.938237868515
6280	S100A9	0	0.00072945830797322	-6.9625130348529	-2.79960812339343	11.7321908831601	3.20752902861969	94.0041188441765	51.4893430348915
56994	CHPT1	0	0.000736609860012173	-4.13170531219221	-2.04673735976929	5.79882270888994	0.617439916361746	27.1425159149946	3.24439294636193
8519	IFITM1	0	0.000743761412051126	5.77265797077817	2.52923574838742	6.8208078227935	2.78014709211991	0.296102359401173	0.192439077951247
55107	ANO1	0	0.000750912964090079	-4.18964433872045	-2.06682777792397	33.5903739119904	5.9353623982981	142.45715868426	2.68343262378463
57664	PLEKHA4	0	0.000758064516129032	4.33088463314358	2.11466174215648	3.63775584265577	0.919564389274089	0.0557686054263439	0.0249568539817319
90993	CREB3L1	0	0.000765216068167985	-7.4012781856297	-2.88777444274562	2.98478500799236	0.585259888281672	32.8801317140968	19.4498461485632
56265	CPXM1	0	0.000772367620206939	3.75366185819558	1.90829869346218	2.95738693754638	0.482536442291813	0.0491631147893704	0.0168673985485349
150094	SIK1	0	0.000779519172245892	3.57187683461141	1.83668233433404	5.61703418661145	0.336983336626026	0.853298886437246	0.114284001631082
105372343	NA	0	0.000786670724284845	4.00196975344622	2.00071026351601	4.16557074650769	0.377281433329401	0.301092472275997	0.226219137556926
11119	BTN3A1	0	0.000793822276323798	4.12773058724441	2.04534881060357	33.5759732038537	5.17171732134452	7.38134756952451	1.36274021357474
79026	AHNAK	0	0.000800973828362751	-4.11206672922953	-2.03986367628943	231.865305419967	44.1325337350733	946.661709485749	84.5272529536677
4151	MB	0	0.000808125380401704	-3.51732751953448	-1.81447967923628	1.54208505233853	0.130305888015754	7.9459724112083	0.57764450144146
3136	HLA-H	0	0.000815276932440657	3.91157141473452	1.96774830492461	19.9253359029662	2.20681800929022	4.36882379124286	0.811459128972529
340719	NANOS1	0	0.00082242848447961	-4.15891348454547	-2.0562066737519	9.64527018252376	1.03000571369142	43.8369472836448	9.90779486106115
8416	ANXA9	0	0.000829580036518564	-3.80419164993329	-1.9275899290175	6.39414066768088	0.515735142186484	27.2766847341477	4.14041391186392
5366	PMAIP1	0	0.000836731588557517	4.28131550846369	2.0980541578248	9.55775573522869	2.61251942310739	1.41527512272918	0.1530219671335
10103	TSPAN1	0	0.00084388314059647	-4.5802925136876	-2.19543973687478	26.4033672025012	4.61088737255615	126.51718200277	34.0972330372783
4929	NR4A2	0	0.000851034692635423	3.72003226378568	1.89531513386066	34.1724688039927	3.65675257383953	8.4539699202123	0.99710394501089
27151	CPAMD8	0	0.000858186244674376	-3.74085231433845	-1.9033670106422	1.30595277418823	0.13135900803394	7.6801210100742	1.31451313186087
3105	HLA-A	0	0.000865337796713329	3.62027150459613	1.85609789721075	73.8730754148216	6.9180133238125	19.676018138375	1.83140136877115
26154	ABCA12	0	0.000872489348752282	-4.26777219008937	-2.09348316843039	76.7502602650429	18.5301852286923	325.059683511074	34.2185649766245
633	BGN	0	0.000879640900791236	-4.71687303907188	-2.23783076932915	3.96727711393857	0.574486807881864	23.3982381016942	9.35754322471286
3133	HLA-E	0	0.000886792452830189	3.7405086797772	1.9032344786395	105.860026373862	12.0562331098649	27.5782842913089	3.28050710616944
646817	SETSIP	0	0.000893944004869142	-3.5142985060898	-1.81323673971424	10.225937345514	0.653235550661284	38.5193775524242	3.68122057912086
23581	CASP14	0	0.000901095556908095	-3.77628213324616	-1.91696655522668	0.414191054233359	0.254387610789384	4.28906837637181	0.214887397520407
91683	SYT12	0	0.000908247108947048	-3.41260938753636	-1.77087529081694	64.1204746935471	5.11202182069122	220.860281740348	7.03635553403477
84000	TMPRSS13	0	0.000915398660986001	-3.8291785324032	-1.93703492626491	14.2244711483384	2.59305699572188	56.8457702704626	5.08996398596769
5355	PLP2	0	0.000922550213024954	-3.61651674511349	-1.85460083161079	23.0517577762805	2.82502059439492	85.799557238404	7.76741250541828
8013	NR4A3	0	0.000929701765063908	3.62092432485182	1.85635802566749	5.25175111948269	0.838493130390036	0.719687637442683	0.129323141220758
4856	CCN3	0	0.000936853317102861	3.9887338266251	1.99593085372832	21.3656590795232	1.8641275482744	4.68960413101926	1.21997801591061
6737	TRIM21	0	0.000944004869141814	4.12983598591568	2.04608448697046	34.2477024905805	7.71456998053445	7.44306662746784	1.21831815443627
5887	RAD23B	0	0.000951156421180767	-3.75767840153252	-1.90984159992246	70.6430105849059	12.2812112545508	265.871319398114	18.5287218291437
54739	XAF1	0	0.00095830797321972	5.22302380215261	2.38488527831658	4.70920505937376	2.39435367424303	0.0139342945030797	0.0149652196711
23780	APOL2	0	0.000965459525258673	3.58776660713778	1.84308604252119	117.897477440903	16.6329655987102	31.9366581974469	1.50064581748252
1363	CPE	0	0.000972611077297626	4.40377736836256	2.1387415357329	6.46936026224061	1.05456246711361	0.748209392529563	0.601168994430682
57156	TMEM63C	0	0.00097976262933658	-3.57158822047082	-1.83656575724256	64.9665589203733	7.38839969771552	234.779380550286	29.0960365541886
63898	SH2D4A	0	0.000986914181375533	-4.33087318968386	-2.11465793013058	10.8445375143453	1.86717254095417	51.4389755812198	14.7519504129875
1999	ELF3	0	0.000994065733414486	-4.07010469234212	-2.02506590436382	19.0601319115076	4.81727471139359	79.6646427260094	13.3651297369166
10384	BTN3A3	0	0.00100121728545344	3.55968106435988	1.83174798628194	15.5429299555752	2.23616756732248	3.63357768379287	0.478671030899681
116151	FAM210B	0	0.00100836883749239	-3.35850498546034	-1.74781917049081	46.960331948245	4.16135557400808	160.059290591501	13.6384774930621
6820	SULT2B1	0	0.00101552038953135	-4.38181716768895	-2.13152928880752	0.937855567250151	0.168622777280914	7.88819771765017	3.54078083938099
163720	CYP4Z2P	0	0.0010226719415703	-3.77277527044031	-1.91562616697091	2.10483101214232	0.521894848100855	10.6864461359772	1.80058444778992
160518	DENND5B	0	0.00102982349360925	4.31725701858383	2.11011498309325	51.9929318290308	8.83185970353682	11.5728240828112	3.6818556461597
389	RHOC	0	0.0010369750456482	-3.21876995085589	-1.68650946944703	75.9423596352579	5.8866285696425	246.223298538969	6.77322249640009
5467	PPARD	0	0.00104412659768716	-3.55091408883733	-1.82819045607624	63.2410747575067	7.460848289976	227.536053802083	31.4329154361418
8991	SELENBP1	0	0.00105127814972611	-3.65502317054284	-1.86988055198381	23.6742219649771	4.19746074449634	88.7822380983632	11.2120759838375
154064	RAET1L	0	0.00105842970176506	3.66275994714916	1.87293115165908	4.76372682615216	1.10734080135395	0.5534557944823	0.0660733453427213
6097	RORC	0	0.00106558125380402	-3.54247938307273	-1.82475945680588	0.863453623220858	0.255853612251552	5.5844318519816	0.72829822335571
113277	TMEM106A	0	0.00107273280584297	-3.66081830271272	-1.87216617017881	0.844662699009846	0.296486393592585	5.73038028764937	0.886539274940436
57402	S100A14	0	0.00107988435788192	-3.89369379837784	-1.96113943440971	296.992795247573	70.5547527332941	1137.50070039317	89.5304437433725
2331	FMOD	0	0.00108703590992088	-4.28155670375359	-2.0981354322477	6.65196291323338	1.22188370062298	32.6940295068552	10.9693552633448
79679	VTCN1	0	0.00109418746195983	-4.7860188251249	-2.25882607152349	1.49180658918406	0.505659591794195	11.4603573609348	4.75599560213156
1040	CDS1	0	0.00110133901399878	-3.90127466253684	-1.96394557240264	21.3310377152163	1.10317753555897	88.2155226435211	23.4629874432163
51806	CALML5	0	0.00110849056603774	-3.85656047228448	-1.94731473305814	6.71873144970242	1.39133672516243	28.8741873708804	6.32216813580264
2634	GBP2	0	0.00111564211807669	-4.93092788075649	-2.30185915228421	2.61123869285274	0.919134083019322	17.6484766961863	8.97791031016682
5997	RGS2	0	0.00112279367011564	3.42234839605677	1.77498663407589	4.20633203713916	0.332369254187725	0.531361943160157	0.240862523910025
81617	CAB39L	0	0.0011299452221546	-3.57355020457319	-1.837358056744	10.6174705607291	1.26010483570767	40.7961079393955	7.23037780690555
64855	NIBAN2	0	0.00113709677419355	-3.35244523988985	-1.74521376679505	61.0097696775127	6.71621681753849	206.752784440174	20.9502362699006
283229	CRACR2B	0	0.0011442483262325	-3.69966716288904	-1.88739548586366	52.2221785496201	8.77775635149509	196.302375832089	34.3893351774101
1978	EIF4EBP1	0	0.00115139987827145	-3.57054211783298	-1.83614313625214	25.6541620131018	3.44975551057993	94.467963637118	15.016815949347
646282	AZGP1P1	0	0.00115855143031041	-3.25491043714627	-1.70261784641315	1.22725518752534	0.201291227289348	6.24370865254722	0.547441759401968
3936	LCP1	0	0.00116570298234936	-3.42952975066347	-1.7780107708891	2.82543257658881	0.335026210974205	12.1834941268994	2.02499385372557
3431	SP110	0	0.00117285453438831	3.41179157693577	1.77052951649634	116.947110260507	16.7443593060182	33.4149550837762	2.93302831716104
2887	GRB10	0	0.00118000608642727	4.14161187492298	2.05019235984517	90.4581065120094	4.36184345815628	22.1035547448757	8.98759233311373
199974	CYP4Z1	0	0.00118715763846622	-3.82486913743469	-1.93541038885009	1.09744864788457	0.158137509833472	7.2096073006636	2.18379866768579
51513	ETV7	0	0.00119430919050517	3.73713065696857	1.90193100387532	3.51093288884785	1.11401753984596	0.180771786067716	0.0274878922616121
10434	LYPLA1	0	0.00120146074254413	-3.19750753512314	-1.6769477589105	29.8612852166386	1.36394343172965	97.9584941217937	9.91736902122201
128209	KLF17	0	0.00120861229458308	-4.14542298887618	-2.05151931832393	1.6394013640297	0.463252024620952	10.2299625128286	3.71620843902416
85414	SLC45A3	0	0.00121576384662203	-3.4339799831675	-1.77988162982661	14.6381257566064	1.56475667655235	52.9904459373968	8.90114604252947
23428	SLC7A8	0	0.00122291539866099	-3.83160227322597	-1.93794781466905	42.2207537076326	3.57699084103961	168.742637007423	45.0970930564766
201501	ZBTB7C	0	0.00123006695069994	-3.44168318919826	-1.7831143017917	26.2929585574301	2.27378793811666	93.7607186915106	17.7574326145638
10891	PPARGC1A	0	0.00123721850273889	4.13584335397997	2.04818154428051	24.0862504766098	6.25389964107516	5.12223809783215	1.6704229813974
57169	ZNFX1	0	0.00124437005477785	3.0616548806284	1.61431166687839	282.723553554776	13.7503808102708	91.7431339358036	6.35470788386188
64067	NPAS3	0	0.0012515216068168	3.89290595549257	1.96084749259598	4.20314279575647	1.54917228328273	0.314681219140088	0.242588851414746
25946	ZNF385A	0	0.00125867315885575	-3.76218142257299	-1.91156942119907	27.5559891671962	3.79068238125891	108.409493300773	29.3389829916921
64175	P3H1	0	0.0012658247108947	3.30930618770258	1.72652878063325	37.3807376114006	3.4313991391106	10.6464988423626	1.6908954506927
7351	UCP2	0	0.00127297626293366	-3.09084082636428	-1.62799935949286	23.0416334362813	1.35216689204903	73.3874473924602	6.00127885719014
6727	SRP14	0	0.00128012781497261	-3.40917009131335	-1.76942058063733	99.0246293724826	6.54624021080805	343.342806787625	60.4424191745549
55806	HR	0	0.00128727936701156	-3.79679658776131	-1.92478270907316	10.5353000250299	1.9275021277911	43.3705435217096	10.6949705719105
23037	PDZD2	0	0.00129443091905052	-3.4246249229088	-1.7759459876378	12.4753483617648	0.740041154772556	45.67012800413	8.581004835478
7038	TG	0	0.00130158247108947	3.36431181033813	1.75031142330458	7.83153251096664	1.09838484776901	1.62941713095535	0.36021377596708
208	AKT2	0	0.00130873402312842	-3.07606484747706	-1.62108591752192	42.6229519808405	2.43629142514338	133.322923563489	10.6591201668965
23328	SASH1	0	0.00131588557516738	-3.42766792237479	-1.77722734575448	37.2730134676192	1.77264901067827	131.880127579623	25.7815222603066
6549	SLC9A2	0	0.00132303712720633	-3.77648869464618	-1.91704546801625	3.97769624800792	0.327744739833144	18.3850280292398	6.25659238190107
8495	PPFIBP2	0	0.00133018867924528	-3.30634975864966	-1.72523934664457	29.1920003903998	2.47532700832916	99.4152731036652	15.233753931732
57415	C3orf14	0	0.00133734023128424	-2.96927042960168	-1.57010849436134	16.2177553553334	0.999585734786753	50.09088324657	1.90397763236555
219793	TBATA	0	0.00134449178332319	-3.03119643855023	-1.59988734989165	0.163558201368079	0.00570905051143398	2.53804911485127	0.347778624581601
55040	EPN3	0	0.00135164333536214	-3.23855778724085	-1.69535148705579	40.5583259488838	5.44885401372843	133.290047611781	14.0262001396474
1848	DUSP6	0	0.0013587948874011	-4.15518719452776	-2.05491347303256	33.0412970183505	7.68409043530709	144.212321482909	55.7238790522012
7464	CORO2A	0	0.00136594643944005	-3.32289573316793	-1.73244102441677	8.57784625866502	1.57963135188207	30.6211134096398	3.01868709236796
3399	ID3	0	0.001373097991479	3.60890979495761	1.85156308338651	38.3204517467241	8.62470953656347	9.86814599007675	2.13446471578576
3880	KRT19	0	0.00138024954351795	-3.51398794101315	-1.81310924044407	232.913738028115	18.8359727920871	835.503178470019	193.423388043142
3732	CD82	0	0.00138740109555691	-2.91498685217136	-1.54348937627313	26.1230603542857	1.52731100884158	78.0129611102285	2.71868767088392
9641	IKBKE	0	0.00139455264759586	-3.14797618881365	-1.65442462838975	8.07703597807434	1.26716179699518	27.4226182185572	1.5138774653797
84951	TNS4	0	0.00140170419963481	-3.73359011489342	-1.90056355271973	0.611000967850196	0.179313997863701	5.18607971503613	1.9815546620738
11264	PXMP4	0	0.00140885575167377	-3.40888710589127	-1.76930082169325	33.7197990542558	1.37224168614569	119.333817771371	25.863886188586
81622	UNC93B1	0	0.00141600730371272	3.16189380261875	1.6607889132345	32.9593341387667	3.21017297156247	9.76432520696383	1.38570622728714
79805	VASH2	0	0.00142315885575167	-3.21338924764387	-1.68409574944675	2.287926298084	0.332704352678943	9.60895515938075	1.5623034464305
563	AZGP1	0	0.00143031040779063	-3.38560843094842	-1.75941512521354	135.16852885793	13.9908593642831	465.554402772019	103.451340862213
114904	C1QTNF6	0	0.00143746195982958	3.2295565987911	1.69133610404105	21.2098378746222	3.70958581068778	5.84114772833789	0.713254969925885
2747	GLUD2	0	0.00144461351186853	-3.17567773093478	-1.66706451463063	15.2964825241159	1.12433373075869	51.1524649990667	8.4899630113169
118932	ANKRD22	0	0.00145176506390749	-3.08705460222262	-1.62623100082124	2.44568094364114	0.475690459966512	9.57758425356655	0.572808399599932
85458	DIXDC1	0	0.00145891661594644	-3.3592275606367	-1.74812952986296	7.14815559417357	0.56202826545236	26.8361524308094	6.74253035368015
7090	TLE3	0	0.00146606816798539	-3.17147142090978	-1.66515234166708	26.4055138264176	3.36043630168489	86.0554766645	12.2206022862524
152926	PPM1K	0	0.00147321972002435	3.09555024895699	1.63019587822234	25.4046400121883	1.76007706684492	7.57537924367534	1.23425510400061
79152	FA2H	0	0.0014803712720633	-3.19444697325014	-1.6755661915767	6.8466252556041	0.510556608640776	24.3080115393857	4.41996212598497
8626	TP63	0	0.00148752282410225	-3.8525048481626	-1.94579677229249	1.75918826013548	0.337489678453558	10.1139685863397	4.47224652078567
3456	IFNB1	0	0.00149467437614121	3.91494125586181	1.96899065987578	3.30617939432936	1.581870309592	0.0451279212756127	0.0657031839830973
9545	RAB3D	0	0.00150182592818016	-2.85181160534865	-1.51187867848354	79.0331759460482	5.04721926365919	227.063453304466	9.13387782146287
7739	ZNF185	0	0.00150897748021911	-2.97568498948012	-1.57322180864717	3.58412902829952	0.353358491956196	12.652206959599	1.27392169295127
309	ANXA6	0	0.00151612903225806	-3.10927519342564	-1.63657831131402	45.0889053515169	3.60203267668526	143.078714010272	20.8268160639291
7128	TNFAIP3	0	0.00152328058429702	3.0640939098862	1.61546051438131	8.85793482521857	1.51094386717196	2.19552641220565	0.14590335459586
103	ADAR	0	0.00153043213633597	2.85793999623475	1.51497562670549	1284.89611007993	30.761436095988	449.811788089849	36.5412867621392
9914	ATP2C2	0	0.00153758368837492	-3.02098485679275	-1.59501895232645	26.50377081227	3.28624285939339	81.825526568597	6.21245754351058
123099	DEGS2	0	0.00154473524041388	-3.14789495543899	-1.65438739923302	7.90110664080687	0.459676959646702	27.313474754926	5.30913913076187
2534	FYN	0	0.00155188679245283	3.02555650921983	1.59720053056854	2.58718695221646	0.512168923268637	0.177241457132906	0.00429906455496968
3898	LAD1	0	0.00155903834449178	-4.92170715500654	-2.29915881899301	43.9657054517888	12.1341262090245	239.321472061684	119.812397589234
25939	SAMHD1	0	0.00156618989653074	3.28175167861209	1.71446607809948	40.7178280458969	4.58241975371025	11.8558202212203	2.84168807446613
1104	RCC1	0	0.00157334144856969	-3.25846436123997	-1.70419221587083	33.3812381923597	4.83690930630353	111.636134983589	21.1518304251993
51655	RASD1	0	0.00158049300060864	3.36527631506234	1.75072496605523	5.9801394264745	1.64536171772725	1.03898631631798	0.204456853351587
1000	CDH2	0	0.0015876445526476	3.39155425046007	1.76194656998699	32.1831051541212	4.21542644118442	8.95381103715595	2.65859828865209
1303	COL12A1	0	0.00159479610468655	3.77110921511951	1.91498893298546	26.4451762226821	4.17094865807234	6.59764090288159	3.09827666065477
5629	PROX1	0	0.0016019476567255	3.14635207079935	1.6536801146115	6.71083314335149	1.44599442759825	1.43108489595967	0.247306338367976
4637	MYL6	0	0.00160909920876446	-2.93313745107636	-1.55244467946168	166.353028816354	19.1542613668366	488.337190997931	30.7731759397115
140576	S100A16	0	0.00161625076080341	-3.01212657360023	-1.59078239526502	332.932488840913	51.4638794924248	996.543925827811	22.1708782462856
51776	MAP3K20	0	0.00162340231284236	-2.95109603200233	-1.56125086846199	63.1938524570838	5.58249856770176	188.717857535995	21.1823924226433
11100	HNRNPUL1	0	0.00163055386488131	-3.16987197891697	-1.66442457566083	139.908932906039	17.2255820985527	448.518781946033	79.8893035408397
51087	YBX2	0	0.00163770541692027	-3.54972887862734	-1.82770883859002	14.8339760765297	1.50267271755934	57.1851173468565	19.0314603509299
80108	ZFP2	0	0.00164485696895922	2.85395856545101	1.51296438952556	4.77416233977556	0.540808932025378	1.02022261521274	0.13219767244446
6760	SS18	0	0.00165200852099817	-2.79575828072895	-1.48323963171888	54.4306979866373	4.45970340558057	153.740547321881	7.22143606951693
79755	ZNF750	0	0.00165916007303713	-2.99621185190467	-1.5831396354411	1.70958194564229	0.440266162282541	7.06253345934133	0.547923266106497
23424	TDRD7	0	0.00166631162507608	3.37135845597997	1.7533300284409	43.1559724798343	1.82925673094406	12.4748179132387	3.70005604474141
55331	ACER3	0	0.00167346317711503	-2.82732762856855	-1.49943907125676	63.5729040282113	3.40566125188134	181.963169188649	17.3503821735533
56893	UBQLN4	0	0.00168061472915399	-2.92830927581899	-1.55006793310525	62.4134116119476	8.41407092653934	183.92754926313	13.5006773470936
140711	TLDC2	0	0.00168776628119294	3.07130670238038	1.61885258782972	9.89479965581293	1.75560006729141	2.53338845955299	0.421574454134252
7031	TFF1	0	0.00169491783323189	4.25823946009916	2.09025708135051	30.3185705111389	3.8695083665922	7.1007953845709	4.33146104220109
10435	CDC42EP2	0	0.00170206938527085	-3.08049801209813	-1.62316360465532	5.97211207158815	1.48447767294414	20.1673302075085	0.721898606472974
10551	AGR2	0	0.0017092209373098	-3.86387393199095	-1.95004802360988	93.0151242112505	29.8071530573578	358.248799933742	99.9031478246718
64101	LRRC4	0	0.00171637248934875	-3.13088142344978	-1.64656887000951	2.01574347336727	0.367075529861602	8.51305221917556	1.84113552291733
57593	EBF4	0	0.00172352404138771	2.8309202485062	1.50127110681863	5.66623346441488	0.441699111586657	1.35948685803786	0.241912712061988
140893	RBBP8NL	0	0.00173067559342666	-2.96601300748257	-1.56852492476134	3.23199801948801	0.640367817171959	11.4879261260019	1.08892426435938
150244	ZDHHC8P1	0	0.00173782714546561	3.22931729976362	1.69122920134383	25.2282928732833	4.93406020105272	7.14558358293244	1.72132101979404
80221	ACSF2	0	0.00174497869750456	-2.86422390696669	-1.51814427781304	5.89341471655102	0.0785201135362523	18.8688793403017	2.70096001900502
284729	ESPNP	0	0.00175213024954352	-3.13772319955244	-1.64971808772771	0.700911181777653	0.165762437202863	4.40733821467655	1.13526512320166
53373	TPCN1	0	0.00175928180158247	-2.84273662398705	-1.50728044130557	28.0299032744319	2.97001021583382	81.4200758783158	6.86676663159703
389903	CSAG3	0	0.00176643335362142	2.75353666802202	1.46128582055391	1.79645795071386	0.290849290181195	0.0120507707444441	0.0208725471997417
6773	STAT2	0	0.00177358490566038	2.84853596843674	1.51022062322022	162.494206728787	20.9565351168029	56.1360915689153	3.40438980296193
80004	ESRP2	0	0.00178073645769933	-2.84332743471095	-1.50758024788381	116.044582190349	11.039112090113	332.137953726799	35.4088996369533
84333	PCGF5	0	0.00178788800973828	2.80349670681357	1.48722737511312	9.7041557919132	1.03575975162705	2.81592406514017	0.327174078119295
154810	AMOTL1	0	0.00179503956177724	-2.99523527476005	-1.58266933069292	25.7487857426984	3.19050100963505	79.4359232918438	12.712922968544
22885	ABLIM3	0	0.00180219111381619	-3.24195795779967	-1.69686538188963	19.7161914732747	4.7741898695558	65.553298105851	11.6566552365855
55057	CRYBG2	0	0.00180934266585514	-2.8869624294573	-1.52955233265587	4.60150208576084	0.4580762357768	15.2709941129786	2.6520691271384
84879	MFSD2A	0	0.0018164942178941	-3.52997221789713	-1.81965682903193	15.9914995272015	3.52489641788017	60.4399126392092	20.178765713647
55304	SPTLC3	0	0.00182364576993305	-3.17598382323593	-1.66720356418215	2.69340143232582	0.381623538746542	10.9876033141598	3.38711302673356
10928	RALBP1	0	0.001830797321972	-3.06539509010348	-1.61607303078357	31.4190248831811	2.551573084369	100.013683418899	22.9798947553154
79170	PRR15L	0	0.00183794887401096	-2.73358907421958	-1.45079638663724	23.8579190330329	0.841230850082273	67.2197741548071	7.8734420966486
65986	ZBTB10	0	0.00184510042604991	2.78247051217837	1.47636639838144	26.459899511315	1.57103768568858	8.91066626389941	1.25343607429666
92291	CAPN13	0	0.00185225197808886	-2.90253262723557	-1.53731228445049	26.1541365476213	4.43112263892646	77.2905320542322	6.97122199735718
8444	DYRK3	0	0.00185940353012782	2.75246116867298	1.46072221059869	3.36818178915905	0.340652198333041	0.589331915687924	0.164308800215843
1622	DBI	0	0.00186655508216677	-3.05725432834587	-1.61223657282719	103.642675213146	8.76455766640259	324.023793159342	73.3050790451295
56256	SERTAD4	0	0.00187370663420572	-2.66282481791168	-1.41295751955741	49.8752323476503	1.78609625895127	134.749047100126	11.7439015487572
6919	TCEA2	0	0.00188085818624467	3.24804688844377	1.69957245925863	30.6723682744312	4.18599068047301	9.00302832512031	3.19318494395772
23670	CEMIP2	0	0.00188800973828363	2.785147238421	1.47775359848985	35.373932753498	1.91067701351184	12.1271107463354	1.72538517127755
55646	LYAR	0	0.00189516129032258	-3.13024323014879	-1.64627476364217	9.89551438120049	1.40189874971603	33.6534029843024	8.93578342503115
2746	GLUD1	0	0.00190231284236153	-2.99714753986917	-1.58359010480525	35.7126271412336	1.72746442478739	110.924755910802	26.0837436943847
3135	HLA-G	0	0.00190946439440049	2.57453256125948	1.36431051665722	3.70875657788733	0.23633721237885	0.827831843250419	0.0477863042446758
65059	RAPH1	0	0.00191661594643944	-2.85918139753273	-1.51560215302919	46.608534643236	5.47653294792272	135.403002157561	19.3917673491743
11118	BTN3A2	0	0.00192376749847839	2.92908109234253	1.55044813514317	5.47612325643147	0.615453842055832	1.22987783189504	0.397514770065999
81788	NUAK2	0	0.00193091905051735	-2.74804467575034	-1.45840545865366	4.4179521802261	0.51299096461747	13.8961402037355	1.49234395134399
80339	PNPLA3	0	0.0019380706025563	-2.75549702988966	-1.46231257211116	6.88727526939048	0.426166685991022	20.8411093676411	2.92635425659504
55240	STEAP3	0	0.00194522215459525	-3.03168001056425	-1.60011748717182	6.27436689782859	1.4078623866517	20.978842532677	3.7898481027325
6883	TAF12	0	0.00195237370663421	-2.74034116555731	-1.45435551625795	11.2918984544551	1.07015880304717	32.729400936873	3.63606338117353
128077	LIX1L	0	0.00195952525867316	2.56414844846531	1.35847978756709	9.96615006410261	0.681695676113209	3.2714131257016	0.0494569204987096
25987	TSKU	0	0.00196667681071211	-3.03567233540697	-1.60201607744812	137.104924505053	28.4954304487317	415.290850636275	66.3726659911954
6920	TCEA3	0	0.00197382836275107	-3.03245584943712	-1.60048664080768	18.6839922204825	2.00545564830095	59.6728694176212	13.9820731041015
1831	TSC22D3	0	0.00198097991479002	-2.85517756807094	-1.51358047189606	30.5522508219173	3.27805007422432	89.577475821747	14.5674264050583
84319	CMSS1	0	0.00198813146682897	-2.82921408191324	-1.50040134719334	9.5533050600683	0.521609319161881	29.1547465470291	5.40199410572974
27134	TJP3	0	0.00199528301886792	-2.83977184014899	-1.50577502187484	16.833333225717	1.57555056948119	50.0445066531526	9.17305137965293
100129034	LOC100129034	0	0.00200243457090688	-2.60500585008828	-1.38128661238243	40.5473280053037	2.0911229112178	107.373132162573	8.74917852916525
55691	FRMD4A	0	0.00200958612294583	-2.86277904621049	-1.51741632516171	13.0485107209237	1.86672739892765	39.3333897339922	6.27358863985056
5315	PKM	0	0.00201673767498478	-2.61712314647451	-1.38798181075512	259.734071045899	16.1385720157856	682.000241960096	54.6069915518611
5099	PCDH7	0	0.00202388922702374	2.69837835606445	1.43209265152837	9.81505086835584	1.33123546310132	2.99413732223372	0.263613761014229
171177	RHOV	0	0.00203104077906269	-2.79312165504045	-1.48187841189258	21.0153297961213	1.00580166295842	61.0929129161772	11.2574566652442
10140	TOB1	0	0.00203819233110164	-2.92478663692073	-1.54833138398365	118.453617060827	20.8780530255397	347.147060606894	50.3184308626933
4218	RAB8A	0	0.0020453438831406	-2.86479229811684	-1.51843054514654	35.0196854874591	3.52398183540158	103.154257382798	20.7554048733226
9609	RAB36	0	0.00205249543517955	-2.8704743720156	-1.52128917508974	2.56331472529255	0.203582159491087	9.36845601060232	2.1911035133715
10982	MAPRE2	0	0.0020596469872185	2.85457036349619	1.51327362436353	4.96104802573473	0.946982299915096	1.0847534934817	0.281946354799668
51435	SCARA3	0	0.00206679853925746	-3.05278515347924	-1.61012606025652	4.48538177893994	1.09339485321492	15.8020626362444	3.7819929830283
7057	THBS1	0	0.00207395009129641	-3.05301170494424	-1.61023312070507	249.131785677167	54.9369072858456	756.611187806573	127.995964580148
3866	KRT15	0	0.00208110164333536	-3.62975263319025	-1.85987123223483	1.37761682468242	0.586558819614061	7.95229543860217	3.42890435077408
3800	KIF5C	0	0.00208825319537432	-2.55973274261218	-1.35599318872694	49.8861698321443	2.25473847117372	129.396651564177	9.52912310261236
388115	CCDC9B	0	0.00209540474741327	-2.6369396963982	-1.39886457889984	0.254677259992882	0.10489442125665	2.30856799189413	0.276466735087939
84952	CGNL1	0	0.00210255629945222	-3.07436307302258	-1.62028755303068	0.238592257310745	0.0922494115101334	2.91414721473476	1.12267542212089
7869	SEMA3B	0	0.00210970785149117	2.76782512947056	1.46875279672641	3.87945655214947	0.334314472137624	0.776692465708328	0.287001209278541
7318	UBA7	0	0.00211685940353013	3.52219939186458	1.81647658251148	4.49745554390104	2.15445756930818	0.473777781253755	0.203921596460843
84656	GLYR1	0	0.00212401095556908	-2.58219198468668	-1.36859626828982	88.5595830983299	2.99256187667182	230.929530075489	23.3340712185543
684	BST2	0	0.00213116250760803	2.91332443143885	1.54266637074202	522.412628793122	29.0426660951853	182.177352940504	45.9151097250436
79623	GALNT14	0	0.00213831405964699	-2.43843630921177	-1.28595629036257	39.9679044121762	0.757249769672695	98.9137147108261	2.87014188511288
57619	SHROOM3	0	0.00214546561168594	-2.67230590443962	-1.4180851655804	20.096006139795	1.32483000019248	55.653584870449	7.62631400469148
57674	RNF213	0	0.00215261716372489	2.75779225403016	1.46351378195378	876.238869706658	149.910853159186	314.197776424261	19.5930783579956
26207	PITPNC1	0	0.00215976871576385	-2.46201624584975	-1.29984028161504	32.0079869976729	1.5373814411869	80.2220229076211	1.84478810828182
283349	RASSF3	0	0.0021669202678028	-2.69462393945101	-1.4300839451315	2.96322194677726	0.524837641753644	9.64007292775877	0.917520077257763
2902	GRIN1	0	0.00217407181984175	-2.94852050190994	-1.5599912256677	4.32315650151742	0.335986593831955	15.0541549172475	4.30594517268049
6241	RRM2	0	0.00218122337188071	-3.02982055536683	-1.59923235094292	171.039369594058	20.9940408367093	531.963943888854	153.618435391669
27077	B9D1	0	0.00218837492391966	2.79568913003569	1.48320394744791	18.4348037815887	1.25349863482714	6.04063411696012	1.4935180093048
220213	OTUD1	0	0.00219552647595861	2.66171825795228	1.41235787051106	10.778428787386	0.830737611993738	3.44622687596696	0.627045818168479
54033	RBM11	0	0.00220267802799757	2.52892455438347	1.33852399760202	5.95803212306794	0.317569877163492	1.75532910281402	0.222349855630239
4157	MC1R	0	0.00220982958003652	2.77517949897623	1.47258108818628	8.6761768459202	1.04063082362089	2.50981452840401	0.634110820695757
3554	IL1R1	0	0.00221698113207547	-3.08249681727728	-1.62409940502531	135.897188967943	17.7735855423627	431.569474581451	121.833719619122
64881	PCDH20	0	0.00222413268411443	-2.67408074934253	-1.41904303121926	5.01865557172172	0.502162303461551	15.1606110153159	2.28737175827526
376267	RAB15	0	0.00223128423615338	-2.75631799079846	-1.4627423384354	9.94113493944097	0.228494324621325	29.5651378000488	6.30027583866761
7402	UTRN	0	0.00223843578819233	-2.68287919976117	-1.42378209677921	62.9850231020177	5.70530446075025	171.335452985552	24.8006124835876
2743	GLRB	0	0.00224558734023128	2.76253240088837	1.46599138552736	24.3747715424618	4.79420442424087	8.11248247115094	0.893010099181678
27346	TMEM97	0	0.00225273889227024	-2.63463617261711	-1.39760374812375	28.8766561626113	2.20585038713362	78.0107661538771	10.2128718040425
23395	LARS2	0	0.00225989044430919	-2.5269308811347	-1.33738620294198	24.3256103008408	1.57456775680411	63.0418807426307	4.90944115045944
9331	B4GALT6	0	0.00226704199634814	2.90569167151199	1.53888162396857	9.61797383982031	2.08107351152773	2.65854306601839	0.743900552193498
55893	ZNF395	0	0.0022741935483871	-2.46873139519005	-1.30376987580518	37.427340207065	1.54249121119763	93.9183596867942	5.39959991937084
6282	S100A11	0	0.00228134510042605	-2.65137023940648	-1.40673814333225	155.095330362468	20.26474544407	411.372815145168	34.2651713914121
10205	MPZL2	0	0.002288496652465	-2.45588782782297	-1.29624466741035	5.20031972779148	0.403644438422635	14.2062785482912	0.159139867451369
25956	SEC31B	0	0.00229564820450396	2.52495728990708	1.3362589846326	31.7631080778783	2.81191441454736	11.9583225164445	0.725142470574821
6418	SET	0	0.00230279975654291	-2.53036619035536	-1.33934618443754	220.565846173766	12.8012740958171	560.475680256046	48.902689124587
5888	RAD51	0	0.00230995130858186	-2.66837308679726	-1.41596039547373	21.8392491058386	2.76914874443912	59.9277762695569	7.26820354655737
10989	IMMT	0	0.00231710286062082	-2.40161340155481	-1.26400393266365	80.8722277554122	3.23918486956691	195.53213177492	2.52336861636507
401546	C9orf152	0	0.00232425441265977	-2.76194400388793	-1.46568407045327	19.3585618073011	3.8371707285824	54.6558172405926	4.97517088826557
5129	CDK18	0	0.00233140596469872	-2.51670153179105	-1.33153413023058	7.79018896278787	0.646145726336061	21.1286257887889	1.71773553682283
1847	DUSP5	0	0.00233855751673768	-2.73835799872194	-1.45331106939281	49.8814074647735	5.46198703434227	139.38488780377	25.211269999288
83694	RPS6KL1	0	0.00234570906877663	2.74126665465134	1.45484267206436	37.8617286370781	4.10496019187495	13.3087524111119	2.88007591115972
6590	SLPI	0	0.00235286062081558	-2.72430183612595	-1.44588655406884	5.61798374950603	0.866010928778609	17.0949351247541	2.91984101592805
11342	RNF13	0	0.00236001217285453	-2.39463767757847	-1.25980738443575	17.1293507436982	0.892690329460778	42.3858424629139	0.964132093937155
374393	FAM111B	0	0.00236716372489349	-2.61676043202101	-1.38778184973715	45.8987210555201	3.54808136096691	122.429842747286	19.1581809444046
83692	CD99L2	0	0.00237431527693244	2.57506445405874	1.36460854351417	43.1315568162658	3.04247836529836	16.2083104471389	2.20633403494225
121506	ERP27	0	0.00238146682897139	-3.18940584976437	-1.67328769125197	0.358413378440588	0.123400260509198	3.57883756016325	1.96752424271518
54894	RNF43	0	0.00238861838101035	-2.51555335070202	-1.33087578710981	9.55765356029786	0.544893161472211	25.6372364068527	2.91949629901629
2752	GLUL	0	0.0023957699330493	-2.99798805749967	-1.58399463631435	47.6030915389618	5.52308859904517	149.24897025368	48.3130414030512
57529	RTL9	0	0.00240292148508825	2.48048307800142	1.31062111511541	1.79433153357308	0.28891572661232	0.122901208232552	0.0286405235558532
412	STS	0	0.00241007303712721	-2.41779191395549	-1.27369008510705	71.9997153221025	3.5269001569182	175.521037203944	9.2767475154579
6001	RGS10	0	0.00241722458916616	-2.6704480133642	-1.41708179900568	2.85616088425095	0.578110870897524	9.27537059832602	1.3388782506487
3572	IL6ST	0	0.00242437614120511	2.65587575393237	1.40918765670806	14.8434647619728	2.80836466450163	4.92070649689994	0.516466797079166
23118	TAB2	0	0.00243152769324407	-2.5505175117522	-1.35079000625586	43.1442118753813	1.85120846138757	112.218290941688	15.7323761935875
24145	PANX1	0	0.00243867924528302	-2.42833446009417	-1.27996714098739	31.7681038192218	1.04731030178676	78.6851323766608	5.86356390891765
57491	AHRR	0	0.00244583079732197	2.55198562821103	1.35162020442917	5.13825492626327	0.324797180113666	1.41718357211861	0.314718331631638
5274	SERPINI1	0	0.00245298234936092	2.76442460227822	1.46697922374162	2.78991169848932	0.929727050978189	0.348109029760773	0.107312373292079
442075	EMC3-AS1	0	0.00246013390139988	-2.72360669413291	-1.44551838419008	9.12030142737722	1.72909897090833	26.4512259823197	3.73183245778432
10321	CRISP3	0	0.00246728545343883	-2.5280049953667	-1.33799931429969	0.262710445048002	0.0877745016862973	2.20172488970829	0.376843280745977
27198	HCAR1	0	0.00247443700547778	-2.6056386179649	-1.38163700707457	10.8442787326839	0.865938577704265	30.0716636184291	4.88367170248365
51428	DDX41	0	0.00248158855751674	-2.49795406329493	-1.32074694641506	35.5878830769979	4.11028231850045	90.0881684241989	4.46944038875877
2191	FAP	0	0.00248874010955569	2.56884646499718	1.36112066571305	1.82026927374503	0.422642270530371	0.0893191931224352	0.0258030553592568
1755	DMBT1	0	0.00249589166159464	-2.63977386837753	-1.4004143489234	5.72811878912054	0.603559608881946	16.8971566038445	3.20962831384527
80022	MYO15B	0	0.0025030432136336	3.18409451159922	1.67088315918303	14.2193117911401	1.29482523287629	4.07141596848012	2.18496484127627
79718	TBL1XR1	0	0.00251019476567255	-2.45123143649675	-1.29350670473645	113.188731815959	9.00548718638078	278.695202204287	17.8938668360428
3958	LGALS3	0	0.0025173463177115	-2.68517987526487	-1.42501873493714	39.3128657951837	5.59208634497022	107.525687471505	18.38075135502
8564	KMO	0	0.00252449786975046	-3.00238552468814	-1.58610923973169	17.8490505068261	5.24245556357153	54.7180220730094	11.4348160660069
28232	SLCO3A1	0	0.00253164942178941	2.60487027576919	1.38121152714311	2.89538305835582	0.498855959225	0.495691113122969	0.193331276551613
8632	DNAH17	0	0.00253880097382836	3.01936922670832	1.59424718910393	20.5744416805918	6.10037047163022	6.04234099829894	1.48100537052735
51123	ZNF706	0	0.00254595252586732	-2.44779071360419	-1.29148021270671	29.7382685422609	1.92882497280986	74.3239896723692	6.36332886294863
342184	FMN1	0	0.00255310407790627	-2.69056544887013	-1.42790940124053	1.41103517446075	0.383646171777225	5.49785776418921	1.07328272751593
6405	SEMA3F	0	0.00256025562994522	-2.67703122097072	-1.42063396455844	70.8434083545081	6.33368060484216	193.579286791225	38.4768039326413
634	CEACAM1	0	0.00256740718198418	2.60476577936938	1.38115365114708	2.11436933877066	0.548939089126782	0.183610229187418	0.0619337454550292
3566	IL4R	0	0.00257455873402313	-2.38757882372122	-1.25554836318589	9.0000921522002	0.703518319018606	22.8488542308468	0.905636552406193
57549	IGSF9	0	0.00258171028606208	-2.57962539355159	-1.36716157646079	15.5539349612326	1.64539825506183	41.881898765623	6.34804458128327
3614	IMPDH1	0	0.00258886183810103	-2.45253921820869	-1.29427620656187	27.0988972789371	1.57551220697102	68.0713995559721	6.78292145536467
23244	PDS5A	0	0.00259601339013999	-2.41578765245569	-1.27249364745566	91.5803818878863	2.45309590986182	223.234039014807	20.4265665087732
221442	ADCY10P1	0	0.00260316494217894	2.79824846330132	1.48452406859919	7.27562927402184	0.913530755139885	2.01420454004137	0.759954796142847
5352	PLOD2	0	0.00261031649421789	-2.6638417775927	-1.41350839417294	24.0678305951247	1.11802083746644	66.8519589358917	15.5073926070775
100506810	LINC01132	0	0.00261746804625685	-2.38519074185442	-1.25410464204802	0.296054801569953	0.0764574932230922	2.09104985922258	0.171803736244118
26010	SPATS2L	0	0.0026246195982958	2.46693809413616	1.30272151279922	43.4303247640513	4.70978821938965	16.9636760908501	1.13753298318538
6483	ST3GAL2	0	0.00263177115033475	2.40947752174492	1.26872034209538	3.8083347593445	0.354678971567909	0.994464043646619	0.124174240193477
9628	RGS6	0	0.00263892270237371	2.38253688852717	1.25249855137896	1.71137002621213	0.144875449314867	0.138450880497781	0.0733442759862783
3263	HPX	0	0.00264607425441266	-2.50093441444526	-1.32246722417412	3.74130971267681	0.551318075571006	10.8315645714029	1.04623583042543
137886	UBXN2B	0	0.00265322580645161	-2.52801796420977	-1.33800671540753	24.0197525792573	0.756796996658365	62.7858803823907	10.4383923044381
441108	IRF1-AS1	0	0.00266037735849057	2.60408639908715	1.38077731542627	1.87980285601562	0.552118666303015	0.0914525929452809	0.0160195309532892
8672	EIF4G3	0	0.00266752891052952	-2.3395968633591	-1.22625996000617	81.0856802717819	4.79105864826328	190.849923563111	3.80783037532542
9619	ABCG1	0	0.00267468046256847	-2.42858558475603	-1.28011632866242	17.4499869359265	0.909686750283565	43.9246943810212	4.46936220459743
8348	H2BC17	0	0.00268183201460743	2.47153023358512	1.30540455469801	17.9538928478521	1.58611259649097	6.68133983281374	0.83020657918289
83394	PITPNM3	0	0.00268898356664638	-2.73454472424608	-1.45130065797327	2.35879435229445	0.274328577464319	8.37445247620671	2.50128666849101
27253	PCDH17	0	0.00269613511868533	2.48762702027368	1.31477019272779	1.64663075657499	0.382518195973139	0.0564919186554767	0.0175439453796117
11135	CDC42EP1	0	0.00270328667072428	-2.99020220811834	-1.58024304789683	33.3700532466282	8.48360512192128	102.473640897814	31.4927470523065
79919	MAB21L4	0	0.00271043822276324	-2.42105180124019	-1.27563394781798	11.4402608122843	1.09469588907443	29.1005073311976	2.30037049546311
3097	HIVEP2	0	0.00271758977480219	-2.49322688649362	-1.3180141756995	27.4798168958425	1.61833510195538	70.4178195288656	10.1124119829667
196051	PLPP4	0	0.00272474132684114	-2.73226227547954	-1.45009597754169	13.7477417718963	1.82091505150041	39.9319881377094	10.644833242405
55706	NDC1	0	0.0027318928788801	-2.46982046467731	-1.30440617373968	46.193194200727	3.69187498740123	115.884943755278	13.6877521634672
115572	TENT5B	0	0.00273904443091905	-2.51533892565408	-1.3307528069558	16.6460575429913	2.72450968033	43.0401701872586	2.04778152383885
2591	GALNT3	0	0.002746195982958	-2.46182037246044	-1.29972549894069	47.7546032592718	3.53563483891698	119.392694908666	14.8447632332574
25792	CIZ1	0	0.00275334753499696	-2.51492992875489	-1.33051820406813	65.1115134890239	8.7698667210363	164.957292124022	18.5266152734742
5349	FXYD3	0	0.00276049908703591	-2.34033571649085	-1.22671549637974	104.655493358839	4.53118419352085	246.468829606493	16.1301882519066
641	BLM	0	0.00276765063907486	-2.49468539239251	-1.31885788712414	9.06314351325118	1.45390031938781	23.972152285067	1.84274607760305
386627	SAP30L-AS1	0	0.00277480219111382	-2.84950352577544	-1.51071057777008	4.63969489199091	0.320944796350803	15.6312107466249	5.05188386171971
647024	C6orf132	0	0.00278195374315277	-2.77389004955325	-1.47191060377255	31.7172858170292	6.19268480400382	90.1712142881185	21.0327522266976
56122	PCDHB14	0	0.00278910529519172	2.82930322447752	1.50044680275298	5.38061140486421	1.01741883190478	1.3047032100539	0.70329681812669
83543	AIF1L	0	0.00279625684723068	-2.48014557560356	-1.310424804095	13.7921991022854	1.1997881722521	35.8304357119537	4.90518204888466
124817	CNTD1	0	0.00280340839926963	-2.45119135171343	-1.29348311227182	3.22296491703087	0.354871919546832	9.37216305760949	1.15655193485813
196446	MYRFL	0	0.00281055995130858	-2.84627477336119	-1.50907494332274	1.05260343196387	0.109638185038742	5.04618469578049	1.81364584792822
200765	TIGD1	0	0.00281771150334754	-2.42539492365276	-1.27821967843655	1.8229938278458	0.245024822157056	5.84863490469154	0.640336235439021
8309	ACOX2	0	0.00282486305538649	-3.91100292410501	-1.96753861471832	0.356754938772132	0.155334976335116	5.29544573391843	4.17185660308832
79080	CCDC86	0	0.00283201460742544	-2.47933335679422	-1.30995226088036	26.5845455171837	2.52757144342668	67.5858129004991	9.01247615062555
64759	TNS3	0	0.00283916615946439	-2.7818195315309	-1.47602882915025	20.3274795311935	4.22317764836706	58.6833026425667	14.9824361711894
25984	KRT23	0	0.00284631771150335	-2.77663849889068	-1.47333935943743	1.29768950773245	0.345306788089768	5.48573470425279	1.64776731954647
89849	ATG16L2	0	0.0028534692635423	2.31352466330709	1.21009247882159	36.5436474529482	1.68354516747943	15.2300491257492	0.790147666626752
1869	E2F1	0	0.00286062081558125	-2.49751978351683	-1.32049610603314	47.6089220790469	6.20204293807584	120.293474534	13.8057444527431
374907	B3GNT8	0	0.00286777236762021	-2.54736706178402	-1.34900685912543	0.732692245992862	0.0993021261005189	3.46043134242108	0.806868229649488
80328	ULBP2	0	0.00287492391965916	2.42096050910199	1.27557954617395	6.76594900668742	0.431536134045422	2.21965565799074	0.381758776456193
11093	ADAMTS13	0	0.00288207547169811	2.66640744678774	1.41489725174949	9.80878462821014	1.40102533303188	3.10378371700741	0.955267865569091
1159	CKMT1B	0	0.00288922702373707	-2.35544859031242	-1.23600184429167	98.1142151657269	4.50023797939339	232.903716788674	20.9190201735459
140609	NEK7	0	0.00289637857577602	2.41278393624623	1.27069872862346	192.785497748946	21.7142880024941	79.1161126335554	5.54421548485088
2194	FASN	0	0.00290353012781497	-2.60366010440645	-1.38054112373653	505.276982065104	84.778196901034	1318.0348410039	225.104044052672
10529	NEBL	0	0.00291068167985393	-2.39775447133224	-1.26168393517963	31.3537792784206	2.02190311108871	76.771056890601	8.13750996606862
116028	RMI2	0	0.00291783323189288	-2.49049653410181	-1.3164334032861	18.1030051218674	2.31013482724718	46.6172558977042	6.0791773924414
7421	VDR	0	0.00292498478393183	-2.39126867263492	-1.25777623414906	105.337657214241	10.6153281308061	252.81035483813	17.2652193773451
100533789	LRRC37A8P	0	0.00293213633597079	-2.55531110998619	-1.35349895046235	1.77063903354239	0.251781419709203	6.15239973135974	1.44845065490522
1465	CSRP1	0	0.00293928788800974	-2.38729677797073	-1.2553779269107	174.249133809488	5.62355670864909	419.272594226782	49.5422379154956
51056	LAP3	0	0.00294643944004869	2.43680816124329	1.28499267875232	127.417921106958	8.33711384943582	51.959147748337	7.11958499577755
8303	SNN	0	0.00295359099208764	2.38495343854001	1.25396110076197	21.3507741779827	2.16248366698641	8.36772168296764	0.841544960483461
51765	STK26	0	0.0029607425441266	-2.38702428091014	-1.25521324164821	30.7345420283887	1.63355627056521	75.0509702927931	9.31922511492448
3983	ABLIM1	0	0.00296789409616555	-2.33146323889246	-1.22123568231103	150.49324771432	14.3502650870817	351.126710424579	4.51374627681801
540	ATP7B	0	0.0029750456482045	2.50095748954427	1.32248053526983	11.3391940819888	1.88182896286421	3.92275468325973	0.601586182134265
134	ADORA1	0	0.00298219720024346	-3.21380779862883	-1.68428365139743	16.7068695125147	3.09437959756997	60.4518764791785	31.433150670505
10468	FST	0	0.00298934875228241	2.40016156785535	1.26313152470801	1.68319936660558	0.189605118334994	0.121391726946236	0.135621790381886
197135	PATL2	0	0.00299650030432136	2.48333167478173	1.31227696131607	1.93321570000966	0.537929554968582	0.167779253443954	0.0222424147004867
6558	SLC12A2	0	0.00300365185636032	2.40379578034011	1.26531433398356	217.0737067372	28.0707438825511	89.3970440975449	6.57099127531057
4256	MGP	0	0.00301080340839927	-3.06653052439618	-1.61660731170771	32.0481944625022	3.62403330789261	107.742053605879	52.9942897788339
81848	SPRY4	0	0.00301795496043822	-2.37940807155978	-1.25060271704652	46.6901272671958	4.49208091737978	112.46895885155	10.3479097297315
387914	SHISA2	0	0.00302510651247718	2.60103817992873	1.37908757636263	7.07543347554384	1.11598890292628	2.13526015371254	0.696398600494569
166336	PRICKLE2	0	0.00303225806451613	-2.47181009712605	-1.30556790891441	12.9402218941676	1.35786388100578	33.6305076066108	5.49472698940295
2983	GUCY1B1	0	0.00303940961655508	-2.38701444049481	-1.25520729418141	11.4718490417977	0.568910654210291	28.920963781725	3.93597378256354
100294362	RNF213-AS1	0	0.00304656116859404	2.63432070163745	1.39743098967106	4.34544907502544	1.09544528912566	1.01650819762246	0.332694922209026
6414	SELENOP	0	0.00305371272063299	-2.54342161448451	-1.34677063257795	15.2275934006748	1.64947510868345	40.745704086627	9.06064925034954
84883	AIFM2	0	0.00306086427267194	2.4773187831729	1.30877952757128	5.86232416505339	0.435195793080705	1.79707733044172	0.501314952617219
467	ATF3	0	0.00306801582471089	2.5893378160376	1.37258319765553	90.4286599303356	22.205854717609	33.6483711562305	2.11026067049162
3321	IGSF3	0	0.00307516737674985	-2.4466646236931	-1.2908163576924	40.6195013572614	1.97601109346305	101.7890356461	18.4150590848161
4502	MT2A	0	0.0030823189287888	-3.0235932331908	-1.59626406550781	28.5460179775821	6.35836968733462	92.3479280975046	41.7775252270665
22874	PLEKHA6	0	0.00308947048082775	-2.5731564838237	-1.36353919573151	118.750847856775	6.83198825132627	312.828769223497	74.7654418542217
113146	AHNAK2	0	0.00309662203286671	2.39441770661728	1.25967485265668	2.71929487978487	0.525618234677222	0.545671823383547	0.102032527804539
22996	TTC39A	0	0.00310377358490566	-2.62107041991634	-1.39015611486408	58.1446496471712	3.54409675031768	157.449108285619	39.3185364483143
9922	IQSEC1	0	0.00311092513694461	-2.33300519958705	-1.22218952267148	28.709992530735	2.37782330782967	68.3252298578255	5.90111181408286
102724334	LOC102724334	0	0.00311807668898357	3.25086326469703	1.70082287577847	47.349285284855	5.52235219302466	15.3346664220045	8.0974436079777
26996	GPR160	0	0.00312522824102252	-2.27308433107651	-1.18465120891115	98.7213768080783	3.07143257696393	226.047993419046	17.2392484034335
65125	WNK1	0	0.00313237979306147	-2.36102340732384	-1.23941234460028	184.673381151062	12.3463169175014	438.777349543528	53.1439560498292
100506248	PTMAP9	0	0.00313953134510043	-2.7655330036777	-1.46755755917842	113.486439800949	10.1348278002952	327.094101550097	107.050911838022
81539	SLC38A1	0	0.00314668289713938	-2.28401801834782	-1.19157403199608	395.009213925146	27.765195018259	903.027908159849	52.2917638343468
105369209	LOC105369209	0	0.00315383444917833	-2.41493313900878	-1.27198324647067	0.482480056212192	0.0469044863621591	2.61417852921273	0.637510911889598
89958	SAPCD2	0	0.00316098600121729	-2.48286986690216	-1.31200864842783	148.964799820645	17.3850290729835	373.638296876267	64.2639128812665
3371	TNC	0	0.00316813755325624	-2.79329058160675	-1.4819656627109	353.399073518282	84.8681577269696	993.559472515835	269.541290659638
11133	KPTN	0	0.00317528910529519	2.35878898836802	1.23804636429539	20.171728150032	1.15335915215095	8.01982614332182	1.17990055348798
22809	ATF5	0	0.00318244065733414	-2.42533078494495	-1.27818152637385	26.5443718325718	3.96133388904702	65.6858798151176	8.16311587377721
55247	NEIL3	0	0.0031895922093731	-2.52047250000503	-1.33369421369154	8.03157424269244	1.15427253332351	21.9619665784726	4.84904859135015
254559	MIR9-3HG	0	0.00319674376141205	-2.29065773600675	-1.19576191108531	21.2201119909006	1.90067239637386	49.8329643123882	3.05486872840072
340526	RTL5	0	0.003203895313451	2.27324883579356	1.18475561399141	4.42116332592617	0.117957394098154	1.39111072641224	0.218971409642794
2525	FUT3	0	0.00321104686548996	-2.99442435365417	-1.58227868683743	4.93480744519591	2.19359435236913	16.0893395560492	3.91099454908597
116986	AGAP2	0	0.00321819841752891	-2.28803860213556	-1.19411139243088	1.72377286560215	0.240886431479629	5.22234996189864	0.352213974940839
4311	MME	0	0.00322534996956786	-3.8142266761879	-1.93139058431522	4.41965489416254	1.54589854542003	23.5799239468299	19.452891596773
10499	NCOA2	0	0.00323250152160682	-2.28169906703612	-1.19010852733051	76.9222370325406	3.9970468515192	177.107679070984	15.5848994790027
80154	GOLGA2P10	0	0.00323965307364577	2.37898317571688	1.2503450689906	12.2309920483598	0.365847017771077	4.60755953076167	0.891982316937639
3155	HMGCL	0	0.00324680462568472	2.38332686414991	1.25297682519581	7.22337769182183	1.075994520469	2.44368360972448	0.356649515004882
2517	FUCA1	0	0.00325395617772368	2.4221417278295	1.27628328454279	14.3476239886636	2.75605099328664	5.27866215163832	0.408285641412704
2192	FBLN1	0	0.00326110772976263	-2.62025232933778	-1.38970574945568	5.32067253878033	1.249949741043	15.6390029739723	3.82794286477639
100507463	PSMB8-AS1	0	0.00326825928180158	2.18198641075462	1.12564211669453	1.28152242860733	0.0839346379926876	0.0453646398580741	0.0265794027435389
54865	GPATCH4	0	0.00327541083384054	-2.56108662938116	-1.35675605327307	61.5470462849153	9.76033647507253	160.335864022799	35.6696008848197
344148	NCKAP5	0	0.00328256238587949	-2.58849012140881	-1.37211081237627	5.71567035132945	0.731957831713934	16.7106517702341	4.48900285246473
4599	MX1	0	0.00328971393791844	2.33264876094533	1.22196908958059	2.66350638609121	0.354022890659622	0.570582915312422	0.157193786265855
23552	CDK20	0	0.00329686548995739	2.4876978960265	1.31481129641402	10.1066481274241	0.758835508280597	3.52728136850536	0.934753900107336
23218	NBEAL2	0	0.00330401704199635	-2.31897950732582	-1.21349007103607	183.341665884162	21.9934173978023	424.917449838539	23.577992580345
114879	OSBPL5	0	0.0033111685940353	-2.29938687009878	-1.20124921882573	75.9335825117447	8.83558349534245	175.258272260755	7.64743389270253
140885	SIRPA	0	0.00331832014607425	-2.24234365869023	-1.1650074006651	90.7259105124738	4.19955960570691	204.888514126747	14.507952587962
9156	EXO1	0	0.00332547169811321	-2.47135585350041	-1.30530276101752	44.7622458582815	5.67487971347979	112.865233721824	22.1735179216707
22976	PAXIP1	0	0.00333262325015216	-2.38604034742339	-1.25461843889881	11.252203278256	1.05071496424695	28.3901103101726	4.60747332500988
79838	TMC5	0	0.00333977480219111	-2.8485523697113	-1.51022892993273	8.42278945145015	0.937884444097841	27.3401756717863	11.9515051042021
11274	USP18	0	0.00334692635423007	2.45950844516824	1.29837000882478	118.358075342712	16.4831864883877	47.6157972320599	7.56508794925398
8843	HCAR3	0	0.00335407790626902	-2.29057073115712	-1.19570711291664	0.379132610397948	0.0733813483337385	2.16741305958581	0.323284215854694
729993	SHISA9	0	0.00336122945830797	-2.27770663693706	-1.18758194340659	1.80252608146512	0.279680087139317	5.36778037550572	0.313292137100605
100128531	KIAA1671-AS1	0	0.00336838101034693	-2.51801944393387	-1.33228942346942	2.16952294894682	0.250312386719484	7.1228679929436	2.01322322969138
23054	NCOA6	0	0.00337553256238588	-2.55153205294951	-1.35136376531283	55.2701381715383	1.82406421854813	146.175229294151	41.852237471988
7423	VEGFB	0	0.00338268411442483	-2.39674126688376	-1.26107417551571	13.7782802849764	0.89060003199508	34.724987199422	6.02428300547359
58476	TP53INP2	0	0.00338983566646379	-2.41094340563973	-1.26959778558946	33.4782307203778	1.54676139423866	83.0020061404286	14.9215387216796
9865	TRIL	0	0.00339698721850274	-2.56358664526495	-1.35816365942102	17.4037495897092	1.49965187059407	47.1363831091986	11.7779249161431
3683	ITGAL	0	0.00340413877054169	-2.42751867602832	-1.27948239500999	0.249365857434409	0.142660077696304	2.04894601297013	0.523400149319014
55809	TRERF1	0	0.00341129032258065	-2.38607622240232	-1.25464013017707	1.75048873814292	0.341341790667406	5.56373354043872	0.849416467516724
140691	TRIM69	0	0.0034184418746196	2.36484580863748	1.24174612083065	3.66473351853274	0.718333008764697	0.957070396123458	0.082484445608756
7516	XRCC2	0	0.00342559342665855	-2.38221402237607	-1.25230303333217	4.3543185431829	0.317651313321758	11.8643268689263	2.20464531193979
23266	ADGRL2	0	0.0034327449786975	2.32078043629558	1.21461003907568	12.2404752459295	0.927600579987003	4.72662821189878	0.737828736913157
2737	GLI3	0	0.00343989653073646	-2.76044634733652	-1.46490156085318	30.0006722148274	5.52513802124417	86.9228744657277	27.2473081139303
84187	TMEM164	0	0.00344704808277541	-2.26094966821976	-1.1769288761151	27.5612192066339	1.26308372530464	63.7382489756933	6.22237909212458
51097	SCCPDH	0	0.00345419963481436	-2.38665455382056	-1.2549897647625	73.1056119695132	3.2763723110386	177.601835534007	30.4350169539063
6672	SP100	0	0.00346135118685332	2.59266527038472	1.37443595708661	56.9145660850124	10.0560549247772	21.5577798793343	5.82453315201345
57216	VANGL2	0	0.00346850273889227	2.14489645165491	1.10090800096963	1.15429494119818	0.0722214992230768	0.00401692358148135	0.00695751573324725
54845	ESRP1	0	0.00347565429093122	-2.2487079778671	-1.16909632174838	196.08787681421	14.792675821744	442.018023888089	30.0539117898651
6398	SECTM1	0	0.00348280584297018	2.3004648230729	1.20192539603417	65.0520115364642	5.28053321334961	27.7636564202391	3.19069975584265
5652	PRSS8	0	0.00348995739500913	-2.33154221808282	-1.22128455331807	61.1739853824196	8.47524991271181	143.243752289683	9.61363986536346
1870	E2F2	0	0.00349710894704808	-2.53156662570595	-1.34003045355869	22.0261275326029	2.53738400803012	58.2969056995596	14.8243512783973
1606	DGKA	0	0.00350426049908704	-2.51886431126063	-1.33277340760453	10.8944426472478	2.42657342411893	28.7439481397302	4.39631339666276
10610	ST6GALNAC2	0	0.00351141205112599	-2.52081472875035	-1.33389008894802	66.7926719629682	3.20580542502489	173.946593127435	48.2912441798646
4647	MYO7A	0	0.00351856360316494	2.34958037223019	1.2324031189349	8.63537550009589	0.643881725801183	3.12738118445448	0.617356901952343
80311	KLHL15	0	0.0035257151552039	2.48461427486384	1.3130218972867	11.8667207537066	2.56856947846217	4.15845691339146	0.821122461587309
1958	EGR1	0	0.00353286670724285	-3.72195335967687	-1.89605997689506	54.5868360504067	34.6768875464981	178.009360901504	50.2725420431996
148229	ATP8B3	0	0.0035400182592818	2.21202258956231	1.14536611870242	4.83664780438838	0.214858640127761	1.64261341149955	0.205588662279553
408	ARRB1	0	0.00354716981132075	-2.40065891007001	-1.2634304374262	36.0018508249473	2.00541470802198	88.8818859042967	17.6874290392684
114134	SLC2A13	0	0.00355432136335971	2.31625589570913	1.21179464843797	21.6168729925355	2.45580690605109	8.76727770871224	1.10264446009645
753	LDLRAD4	0	0.00356147291539866	2.37441280826892	1.24757077940635	14.4686779170901	1.65309604025837	5.54304838637758	1.00599527171265
4774	NFIA	0	0.00356862446743761	-2.3927578304035	-1.25867438995813	70.2999919441188	4.12890926102771	171.613329563932	34.8837809846936
4583	MUC2	0	0.00357577601947657	-2.70698609813404	-1.43668747853752	3.13697953701847	1.2105870867363	9.98727993808978	2.2529592653671
29128	UHRF1	0	0.00358292757151552	-2.35836084370565	-1.23778447641611	58.342193010972	7.64408736752616	138.966455154033	17.4843965089466
3708	ITPR1	0	0.00359007912355447	-2.42741282951212	-1.27941948815172	108.35596512193	7.68841482228001	267.996636892831	56.3446876447802
4163	MCC	0	0.00359723067559343	-2.32815438078732	-1.21918672706563	22.1906805714163	1.02339140680404	53.3995387141549	8.38528852132126
23150	FRMD4B	0	0.00360438222763238	-2.62868898339093	-1.39434345779359	5.2145816193329	1.32119239804451	15.4262208149849	3.91779559997391
9111	NMI	0	0.00361153377967133	2.69590887964831	1.43077173498375	19.9780349689023	3.72060013448191	6.9573585565862	2.35176279625433
201229	LYRM9	0	0.00361868533171029	2.3195242588346	1.2138289347488	3.73308646452403	0.735453578462042	1.02641752351284	0.106131841994555
9066	SYT7	0	0.00362583688374924	-2.3180664063833	-1.21292189627864	5.5442511825339	0.88559557032339	14.1238921613387	1.3817605895594
2045	EPHA7	0	0.00363298843578819	2.37063002137813	1.24527052238438	7.73062415872311	1.58211450123751	2.6537639555581	0.310855509802928
3730	ANOS1	0	0.00364013998782715	2.32517466250851	1.21733909268103	8.86400928627998	1.67138362544403	3.20495413877822	0.138346300288272
399512	SLC25A35	0	0.0036472915398661	-2.32046501833721	-1.21441394863853	4.61287607586234	0.46959247508344	12.0819225949819	1.88936156715914
255762	PDZD9	0	0.00365444309190505	-2.26187301354026	-1.17751793557074	3.4880212927901	0.299062554563133	9.17736686279473	1.14801556932457
10331	B3GNT3	0	0.003661594643944	-2.31172447502902	-1.20896945917231	0.559542860400483	0.174722202003362	2.60556891761155	0.410875048685121
8463	TEAD2	0	0.00366874619598296	-2.35007110603759	-1.23270440903532	20.3367162493635	3.3504549692669	48.8451828505803	4.49489667865075
152006	RNF38	0	0.00367589774802191	-2.23381736442784	-1.1595112367589	40.6917093076517	1.39820616806926	92.4586343652732	10.0171534458044
9515	STXBP5L	0	0.00368304930006086	2.3695481583566	1.24461198239538	5.74347649563776	1.17306852313967	1.82910527936975	0.313412263140301
219	ALDH1B1	0	0.00369020085209982	-2.50124808999378	-1.32264816045883	8.79922699510995	1.09169111270637	23.9469895064318	6.18981689655117
3487	IGFBP4	0	0.00369735240413877	-2.42280067832174	-1.27667572042066	4.90950787873187	0.734844097400702	13.4308166320023	2.76737218184147
3953	LEPR	0	0.00370450395617772	2.52468327692922	1.33610241223523	9.6012013460954	2.6038931835982	3.16645817701837	0.734539164621755
2030	SLC29A1	0	0.00371165550821668	-2.21773908688095	-1.14908964493851	60.2276190666496	4.06574122795585	134.9198235317	11.5404790048749
5460	POU5F1	0	0.00371880706025563	-2.5918673726954	-1.37399189659829	0.41511416988504	0.104528883582561	2.78831993683895	1.13508081789646
126731	CCSAP	0	0.00372595861229458	-2.30493681970912	-1.20472720569081	38.8625444239118	0.229271243756578	91.7180859765104	14.9169085479587
1290	COL5A2	0	0.00373311016433354	2.32041631508282	1.2143836682075	13.0298204319478	1.13728169252771	5.08147569644672	0.933079941194758
51131	PHF11	0	0.00374026171637249	2.41294969194416	1.27079783683867	15.3854655450994	3.51889082648757	5.67850459331168	0.237101838577413
56981	PRDM11	0	0.00374741326841144	2.28653927497198	1.19316569995427	16.3687161481781	2.22663319211936	6.57937396253711	0.713029702964138
147381	CBLN2	0	0.0037545648204504	2.52039381280575	1.33364917316669	4.23907375066544	0.654367493662888	1.12165975582106	0.590456664313346
26225	ARL5A	0	0.00376171637248935	-2.23381924656411	-1.1595124523227	22.0229903248244	0.113060849920112	50.6916016900863	6.29720567291722
23200	ATP11B	0	0.0037688679245283	2.52658575788302	1.33718914903278	15.643906792375	3.92634723804441	5.56192336641349	1.28031493708332
652968	CASTOR1	0	0.00377601947656726	-2.31786517929139	-1.21279665313283	7.20798044869807	0.952316201433946	18.052749787576	2.60861092678183
63876	PKNOX2	0	0.00378317102860621	2.29554023610635	1.19883371975333	4.51703066227541	0.608362670238375	1.40693365712448	0.315289425606021
5097	PCDH1	0	0.00379032258064516	-2.36681734626547	-1.24294837366662	19.7255821164141	1.9514098799603	48.533963253156	9.91837998986081
80736	SLC44A4	0	0.00379747413268411	-2.14982057981179	-1.1042162600859	5.42901668933105	0.161013214378023	12.8398671208562	0.952827250338804
3251	HPRT1	0	0.00380462568472307	-2.45892214683523	-1.29802605776734	18.1081072917251	1.30577403693338	46.9416321073907	11.5703919669848
3418	IDH2	0	0.00381177723676202	-2.20740655090087	-1.14235236362433	17.346239981133	0.763918740083613	39.6197256722946	4.13402140978397
254359	ZDHHC24	0	0.00381892878880097	2.26990018443125	1.1826288584888	16.2264725625682	2.25776393417119	6.56555872199161	0.63958373368854
8344	H2BC6	0	0.00382608034083993	2.45267321524885	1.29435502755811	8.82428995274559	0.533753770674877	3.09007639889229	0.987683390818373
23505	TMEM131	0	0.00383323189287888	-2.23408944906725	-1.15968694998518	76.7152083127585	5.79558182886145	173.007197449208	19.6279616380815
153768	PRELID2	0	0.00384038344491783	-2.61121786972825	-1.38472283546131	3.46355393213609	0.470013602564263	11.1126731146685	4.4838346500333
1794	DOCK2	0	0.00384753499695679	-2.86464658561084	-1.51835716319269	6.42717619343943	1.1774359398135	21.7408766225616	10.9497352250919
10346	TRIM22	0	0.00385468654899574	2.4750743534693	1.30747186570545	1.58295180809124	0.686869412528412	0.0170094562052432	0.0181703320293597
305	ANXA2P3	0	0.00386183810103469	-2.34697892873554	-1.23080488934928	23.0699948009097	3.70056634146024	55.361918369828	7.30303362649514
25825	BACE2	0	0.00386898965307365	2.30394327593568	1.20410519745136	3.11281401644858	0.204921024504351	0.800974372734858	0.295443200247263
9369	NRXN3	0	0.0038761412051126	-2.23429293058926	-1.15981834508882	2.69217422357218	0.326451698772682	7.25615906481025	0.83310674884766
2180	ACSL1	0	0.00388329275715155	-2.34571294792447	-1.23002647715845	149.173048177791	16.1473454423046	353.487413758626	62.8971415452208
92659	MAFG-DT	0	0.00389044430919051	-2.24646236379614	-1.16765489181038	3.65782737024759	0.41611864436041	9.48653111143094	1.27090949947373
2297	FOXD1	0	0.00389759586122946	2.06851546338807	1.04859574262013	3.09957264093839	0.0496104432254654	0.982163396837965	0.0470364840835855
2305	FOXM1	0	0.00390474741326841	-2.18134557160059	-1.12521834170793	96.448175965197	6.56884927473933	211.726227468181	17.1824225080317
8293	SERF1A	0	0.00391189896530736	-2.35849331760372	-1.23786551323824	3.82523966557492	0.284480755509192	10.5363620515617	2.33901569716382
10914	PAPOLA	0	0.00391905051734632	-2.15706538746384	-1.1090699098039	258.615378461101	10.792541214677	559.866204904995	45.2438472021686
4299	AFF1	0	0.00392620206938527	-2.22177504806441	-1.15171275305876	58.6470469141523	5.63619851847552	131.494342676494	12.0529296606235
84793	FOXD2-AS1	0	0.00393335362142422	-2.34489842929352	-1.22952543287791	1.62223465446308	0.314143161349789	5.18025198080758	1.06830793118657
81031	SLC2A10	0	0.00394050517346318	-2.22723072803266	-1.15525102060716	40.3359958811701	3.84877611036068	91.104638607656	9.14335450819435
9314	KLF4	0	0.00394765672550213	2.27862880888298	1.18816592714844	75.7962819089989	12.589559588674	32.3915768969856	0.845044801525731
6319	SCD	0	0.00395480827754108	-2.67402324231473	-1.41901200523174	401.358699671425	44.8342429282383	1123.88966807992	399.548672004654
10098	TSPAN5	0	0.00396195982958004	-2.25934900824167	-1.17590714526307	8.5368392757358	0.893039992519932	20.6065823606943	2.85863666192898
255104	TMCO4	0	0.00396911138161899	-2.19751061326309	-1.13587013313434	8.55162806414005	0.489617201137313	20.0526707623575	2.25446952556092
55647	RAB20	0	0.00397626293365794	-2.22139049605009	-1.15146302512046	4.13201996577893	0.627357561038992	10.352320752409	0.595585406700401
100616387	MIR3064	0	0.0039834144856969	2.60637710978768	1.3820458387256	12.1964735907509	0.711048134621274	4.30495566733383	2.07049918671693
79695	GALNT12	0	0.00399056603773585	2.16992027319474	1.11764203641188	2.27091565821674	0.318480739485966	0.502664144449032	0.0283536365855568
8871	SYNJ2	0	0.0039977175897748	-2.18481926025342	-1.12751393733631	8.63743851025542	0.913357270732197	20.0202836634284	1.27496427895786
139411	PTCHD1	0	0.00400486914181376	2.34640343636686	1.23045108907223	14.9255560297229	2.50444601679443	5.78835770641278	1.01708394753445
1808	DPYSL2	0	0.00401202069385271	-2.22898318068927	-1.15638573044795	18.9237718814248	0.844305584892656	43.6561957638279	6.07016442842379
27010	TPK1	0	0.00401917224589166	2.26987102929392	1.18261032805189	6.02249648156031	0.824205766576672	2.09391600663848	0.366843953361491
29015	SLC43A3	0	0.00402632379793061	-2.33998112018965	-1.2264968896725	137.610929865909	20.2016621590803	323.448667660971	48.7414737494413
23070	CMTR1	0	0.00403347534996957	2.04923119166509	1.03508275655672	88.6145619140102	1.48990431068035	42.7274035904999	0.287507141681828
7760	ZNF213	0	0.00404062690200852	-2.35902994530251	-1.23819373212771	12.8413773207406	1.47004211605366	31.9821226533069	6.66762188966324
29964	PRICKLE4	0	0.00404777845404747	2.35190428462143	1.23382934805189	9.69156067329752	0.784211902681317	3.60338958035385	0.915546384768815
4303	FOXO4	0	0.00405493000608643	-2.16829033131342	-1.11655794465417	12.607913949046	1.07841428508006	28.4883515169972	2.00989823330279
6941	TCF19	0	0.00406208155812538	-2.18263632892633	-1.12607176836716	37.7936463302033	3.54923795259835	83.5604823820524	5.6848924344461
9968	MED12	0	0.00406923311016433	-2.19332099609884	-1.13311696823157	36.5736288869255	3.57391155236937	81.3394151724827	6.39517555773811
105370943	LOC105370943	0	0.00407638466220329	-2.23609337492635	-1.16098043358831	0.858303583499311	0.254553405499863	3.13356139202484	0.243953886386558
8226	PUDP	0	0.00408353621424224	-2.34850827429964	-1.2317446765295	23.1428040551125	2.02720856448155	56.4378918073364	12.651767454223
7262	PHLDA2	0	0.00409068776628119	-2.45856715902209	-1.29781776482489	8.02862767193269	1.54443001310033	21.4499271041673	5.73385075942581
27445	PCLO	0	0.00409783931832015	-2.15821615136302	-1.10983936199143	22.2081986884726	0.622225049703434	49.2372430351838	4.91266984952834
646396	REREP3	0	0.0041049908703591	-2.53445864184752	-1.34167762173433	0.864792108819585	0.0452843081545488	3.90575672519923	1.55850084931643
54800	KLHL24	0	0.00411214242239805	2.23873260503134	1.1626822225038	38.7833919306953	1.01804470696028	16.911692474082	2.80395278564417
7043	TGFB3	0	0.00411929397443701	-2.10798448797094	-1.07586425065172	165.561127909066	9.71768168400714	349.844975964395	12.0159819226387
723790	H2AC19	0	0.00412644552647596	2.48062251292979	1.31070221078091	39.7916330931837	3.23186433836712	15.9341134292675	5.30605196108711
8289	ARID1A	0	0.00413359707851491	-2.21616972494994	-1.148068374152	146.974163357842	6.51634540447104	328.897502168823	47.4498133415778
23231	SEL1L3	0	0.00414074863055386	-2.22799503110248	-1.15574601516816	4.20554888014838	0.757478956213856	10.5198210361598	0.470525519222675
8237	USP11	0	0.00414790018259282	2.19498549571628	1.1342114065819	75.1769851642869	10.3598319606866	33.5090958706477	0.908441458319956
56034	PDGFC	0	0.00415505173463177	2.33443594028244	1.22307399984381	28.7831035512423	5.8696165313395	11.670142649623	1.57602550441463
1573	CYP2J2	0	0.00416220328667072	2.19763175542344	1.13594966238704	3.10680680803496	0.535931226512181	0.858070550661885	0.0466949391860718
22920	KIFAP3	0	0.00416935483870968	2.31651692314471	1.21195722191264	16.6337276757483	3.5739582906321	6.51784734611103	0.504438851647284
3717	JAK2	0	0.00417650639074863	2.22008782727636	1.15061675111129	27.1006820139818	1.05994490192449	11.7449727331784	1.90177425264857
11092	SPACA9	0	0.00418365794278758	2.31690729055401	1.21220031691145	4.20326412184549	0.895915208950213	1.23899230807517	0.321367972835169
100419583	LOC100419583	0	0.00419080949482654	2.20964205578255	1.1438126835661	57.9685754868486	6.4915843502359	25.6513044560431	2.51399895315557
64744	SMAP2	0	0.00419796104686549	-2.11704775965849	-1.08205381627288	40.5656987850164	1.17477967112296	87.1490703346492	6.90823553670122
2875	GPT	0	0.00420511259890444	2.43262262137968	1.28251252886976	12.5378290333814	1.00296574639668	4.69806492058584	1.47721528437925
375790	AGRN	0	0.0042122641509434	2.26686950954005	1.18070134592748	357.296959851878	35.031848292008	157.91396022517	24.9976464121997
79780	CCDC82	0	0.00421941570298235	2.30234273232222	1.20310261253907	6.16457144513843	1.32291715307371	2.09226487954891	0.351420712349309
23089	PEG10	0	0.0042265672550213	-2.70156914815252	-1.43379760901329	2667.99866152853	136.805394957287	7735.93685746317	3663.41755756946
79956	ERMP1	0	0.00423371880706026	-2.11748850980094	-1.08235414103413	242.051134463839	1.47506924304468	515.005024222147	46.3542658218399
393	ARHGAP4	0	0.00424087035909921	2.43661904698943	1.28488071065074	4.11778475310617	1.11098354556679	1.10177765041669	0.447415740728992
728026	PTMAP12	0	0.00424802191113816	-2.48844490173536	-1.31524444372654	24.8421269976139	3.69281471057364	64.8167818578371	19.2768333699465
10220	GDF11	0	0.00425517346317711	-2.30053451404326	-1.20196910080783	7.12379901022329	0.979705466490914	17.7970963863936	3.22669544309155
6311	ATXN2	0	0.00426232501521607	-2.29207839808303	-1.19665639077513	35.0013168869846	2.80009614954508	82.3847647489007	15.9017101997158
373856	USP41	0	0.00426947656725502	2.30845106397881	1.20692514953981	7.9191035716813	1.10180215707622	2.88487068117845	0.68393141266714
29940	DSE	0	0.00427662811929397	2.29785798388744	1.20028963685585	2.70364110801755	0.527961086722772	0.616265398513284	0.274072141466605
4684	NCAM1	0	0.00428377967133293	-2.28483031016664	-1.19208702315133	0.977770257019757	0.258222571899119	3.53094006967266	0.730449316609514
5699	PSMB10	0	0.00429093122337188	2.39338615154092	1.25905318165252	23.3893534667667	3.7720487275306	9.27971073083954	2.34249960529106
2060	EPS15	0	0.00429808277541083	-2.36446709564412	-1.24151506512777	27.2561408701543	1.6815824024606	67.1218157726228	16.0067638210922
85236	H2BC12	0	0.00430523432744979	3.00014379756448	1.58503165107495	169.329707081315	16.2855631630289	62.7106250894512	34.7943004163547
65983	GRAMD2B	0	0.00431238587948874	-2.19038707415264	-1.1311858381443	10.4080168715308	0.583001920137959	24.1252956706901	3.38434204857086
8534	CHST1	0	0.00431953743152769	-2.54215732505562	-1.34605331635946	11.2884758783712	2.42465513758201	30.9171361639577	9.85760250267781
8322	FZD4	0	0.00432668898356665	2.11374658383755	1.07980242300446	75.2483271149682	2.199598387615	35.16118514289	3.31971158705018
6510	SLC1A5	0	0.0043338405356056	-2.21120817771026	-1.14483485636713	151.501228723837	21.1090001702672	334.719970581954	26.9923742879489
1719	DHFR	0	0.00434099208764455	-2.16565740909231	-1.11480503736213	70.7471633397173	1.97864069930599	155.20993040835	20.1416129877413
5087	PBX1	0	0.00434814363968351	-2.10095939191794	-1.07104827736328	181.407787503669	7.91549947875128	382.704134419655	28.803201436752
153222	CREBRF	0	0.00435529519172246	2.29220790190407	1.19673790161813	31.5732666454654	3.58760174287614	13.3247059486183	2.80829283576686
6118	RPA2	0	0.00436244674376141	-2.22135304343195	-1.15143870109367	43.7596877310619	4.21412079330385	98.8392701693727	14.9955627030027
4883	NPR3	0	0.00436959829580036	-3.02714238515834	-1.59795653559843	30.7690040512507	3.66934782904325	107.019603508195	57.2976055044736
129401	NUP35	0	0.00437674984783932	-2.24031718744682	-1.16370300565826	14.9984354523422	1.5548863236912	35.0236815856975	5.66912416044774
56126	PCDHB10	0	0.00438390139987827	2.14400373175986	1.10030741689026	2.03324651655767	0.335996186610906	0.410537935620919	0.0760854465626594
2678	GGT1	0	0.00439105295191722	-2.21906749257585	-1.14995354753659	5.42945600343247	0.969780194548284	13.1993822830184	1.24501663140363
79832	QSER1	0	0.00439820450395618	-2.2660808221198	-1.18019931728908	50.7699476843789	3.90639542179104	117.45976715657	21.257377595484
5101	PCDH9	0	0.00440535605599513	2.13070930069119	1.09133377516694	1.23490497463964	0.249657905234011	0.0446595965612176	0.0129015276796284
246	ALOX15	0	0.00441250760803408	-2.20145019787657	-1.13845420739577	2.43366175226262	0.202960399069846	6.60688538967052	1.12310745203084
94121	SYTL4	0	0.00441965916007304	-2.20823062681368	-1.14289085453682	2.31478212928567	0.488424956882594	6.28829021084409	0.653951220009846
9133	CCNB2	0	0.00442681071211199	-2.09698275233372	-1.06831499532819	42.9779010120177	3.62347810884242	91.0657191045244	3.63027101101839
4605	MYBL2	0	0.00443396226415094	-2.30551209874524	-1.20508723666893	136.817537736179	15.5114268857248	320.039012215503	65.3515978195889
9781	RNF144A	0	0.0044411138161899	2.27221106123712	1.18409685018486	5.59718016964293	0.596762868368638	1.93390990059666	0.595820599452462
9580	SOX13	0	0.00444826536822885	-2.16341315490667	-1.11330920834927	107.306376323684	9.12615770181572	233.752770947904	25.9439460080083
3710	ITPR3	0	0.0044554169202678	-2.14815694680564	-1.10309940212523	114.785237981395	10.2448309335187	247.796539506415	22.831231357354
101154753	PANDAR	0	0.00446256847230676	2.10259767654528	1.07217282268935	22.4065210213024	1.72542459493279	10.1246931151292	0.661058227620982
79789	CLMN	0	0.00446972002434571	-2.55873962574846	-1.35543334794274	14.3816740055487	0.801768119475212	40.5956606352663	17.8679657401345
23171	GPD1L	0	0.00447687157638466	-2.01738807635824	-1.01248863575236	92.1911446911492	1.88758268216099	187.022754944285	5.0715302694386
8648	NCOA1	0	0.00448402312842362	-2.16864638007654	-1.11679482603853	21.6073127984796	1.2844345529534	48.283000566314	6.83990152822755
26960	NBEA	0	0.00449117468046257	2.0836756348848	1.05913071122255	29.3453563575109	2.02789477374389	13.5569446808998	0.80972265619828
23101	MCF2L2	0	0.00449832623250152	-2.37093867438888	-1.24545834721501	1.13104423991252	0.312817980865043	4.11947570849136	1.32759812573956
10114	HIPK3	0	0.00450547778454048	-2.07724573009008	-1.05467189148961	56.5096821315595	1.46069143749948	118.686963879377	9.34092988817115
3030	HADHA	0	0.00451262933657943	-2.10827870875825	-1.07606559997536	117.139532603934	4.73032126968139	248.775227768723	25.2940663224362
5371	PML	0	0.00451978088861838	2.15513468481958	1.10777803314245	12.274845466955	1.87085325132762	5.12136937785567	0.178417416001227
5744	PTHLH	0	0.00452693244065733	2.0908454375376	1.06408641690608	3.26338735250511	0.389069899930778	1.03368347255089	0.0505954569309083
79949	PLEKHS1	0	0.00453408399269629	-2.33347908757756	-1.22248253806129	0.745248651993719	0.190153936385885	3.13802667322516	0.990166134208058
79710	MORC4	0	0.00454123554473524	-2.04962119394819	-1.03535729894494	37.5439957255611	0.57794094989923	78.109689613706	5.17477180712275
283991	UBALD2	0	0.00454838709677419	-2.3500991590208	-1.23272163049645	24.2583237193525	2.08209167579912	59.6367011902014	15.1160054912326
51310	SLC22A17	0	0.00455553864881315	2.19781168884161	1.13606777972993	33.4045395142867	4.46550743524227	14.653553512241	1.96800366485166
54873	PALMD	0	0.0045626902008521	-2.56370027674633	-1.35822760574476	5.01419856625119	0.513652391727536	15.2602381163386	6.43520024058579
548596	CKMT1A	0	0.00456984175289105	-2.07947481982702	-1.05621921562595	92.2655744618893	5.57997696251352	193.074581195769	14.2624124685699
7466	WFS1	0	0.00457699330493001	-2.16269173111893	-1.1128280390027	30.4473038558251	2.07945051412399	67.386695072671	9.98355206465658
302	ANXA2	0	0.00458414485696896	-2.25828615007146	-1.1752283032646	269.186739111028	46.5855190031272	606.564662525962	80.8271444704568
100131564	CCDC18-AS1	0	0.00459129640900791	2.09741973996957	1.06861560543826	10.7271609931046	0.444397201357815	4.6089222537942	0.582487969188502
618	BCYRN1	0	0.00459844796104687	-2.27066265112639	-1.18311338297182	14.3175501997553	1.65827548900277	34.1630835095559	7.5968840551561
9022	CLIC3	0	0.00460559951308582	-2.37143048751691	-1.2457575800833	3.13216330938727	0.3504951027414	9.04166226425744	2.66444451198165
285386	TPRG1	0	0.00461275106512477	-2.41477689503576	-1.27188990239679	7.77970636640252	0.345854347507989	20.9589617424377	6.94746639141363
55534	MAML3	0	0.00461990261716373	-2.17162531943716	-1.11877520976335	6.53600116075543	0.349996622651877	15.4938565473805	2.5813551258409
90204	ZSWIM1	0	0.00462705416920268	-2.12199687236216	-1.08542252984791	10.8724332628071	0.573918877554754	24.3011937562249	3.11368560593547
9319	TRIP13	0	0.00463420572124163	-2.37624134650213	-1.24868137305744	22.0616698148784	3.25774552307376	54.8039589334784	14.2058110079437
4602	MYB	0	0.00464135727328058	-2.03733905172342	-1.02668609200531	28.2193211983763	0.606160091354835	58.6076125738949	3.94355363005461
57047	PLSCR2	0	0.00464850882531954	2.09484500015977	1.06684350131198	1.32322798899582	0.256661090411914	0.104681844151504	0.0259301682499491
90634	N4BP2L1	0	0.00465566037735849	2.25346100681746	1.17214248632672	5.78284592448825	0.425988690584698	2.05620839280565	0.686297078499505
284106	CISD3	0	0.00466281192939744	-2.09441038638676	-1.0665441568799	24.8594820174017	2.83788569719239	52.9743271927332	2.07094644851959
1846	DUSP4	0	0.0046699634814364	-2.25120987993604	-1.17070056528954	121.511839449868	22.2010747827405	273.199359156191	36.8015024923912
23462	HEY1	0	0.00467711503347535	2.04837850894226	1.03448232789547	1.64683970231524	0.16428600925211	0.291822402273732	0.0703745416316374
2059	EPS8	0	0.0046842665855143	-2.05203630194664	-1.03705625344747	78.8041443276	2.3452958788347	163.076167265854	13.4467852738226
123096	SLC25A29	0	0.00469141813755326	-2.08432243142158	-1.05957847062585	71.1725365704597	5.85449202347071	149.413786996334	11.856110903773
192670	AGO4	0	0.00469856968959221	2.24865123997411	1.16905992017453	21.4967975957799	2.2367790426576	9.12655244603981	2.21028606290738
129642	MBOAT2	0	0.00470572124163116	-2.03475863533523	-1.02485767102376	43.6857298364137	3.10725621450764	89.8138382673014	2.98205916722122
81844	TRIM56	0	0.00471287279367012	2.04606657038206	1.03285308506255	24.160456011168	1.86806406466728	11.280582340895	0.489070735836785
56924	PAK6	0	0.00472002434570907	-2.17581282961577	-1.12155445668053	2.85528030843571	0.260859419754343	7.45671228834605	1.45279327854018
357	SHROOM2	0	0.00472717589774802	-2.09100923866589	-1.06419943617332	14.6631041531555	1.44115973481872	31.7294952774497	2.62315527056218
2184	FAH	0	0.00473432744978698	-2.16644636684742	-1.11533052128967	20.2907414566945	2.4831640543859	45.1517168513706	5.69236748109274
28999	KLF15	0	0.00474147900182593	2.15158931918445	1.10540273230097	2.76305838882109	0.614711384271831	0.735861228244442	0.0914662307788683
2760	GM2A	0	0.00474863055386488	-2.24489096739004	-1.16664537609087	32.7349557244608	1.72560699081585	75.9474076290346	16.6885858455089
29767	TMOD2	0	0.00475578210590383	2.28865321801453	1.19449887899139	3.86729109024483	1.12953024583886	1.09026967344845	0.180253147084964
392490	FLJ44635	0	0.00476293365794279	-2.50944759533254	-1.32736981868428	64.7363886071992	8.77455014169105	170.673015891226	58.6922041851181
151556	GPR155	0	0.00477008520998174	2.25422316896084	1.17263034994458	6.0633826569868	1.64310791849968	2.09033165844398	0.287619752632499
2239	GPC4	0	0.00477723676202069	2.04930394863907	1.03513397784528	8.39892049627174	0.532427486154577	3.58875087917576	0.318539652524044
25891	PAMR1	0	0.00478438831405965	2.1790730717269	1.12371457573351	1.66030613460413	0.515678765384905	0.206806548661541	0.0373139635769777
8224	SYN3	0	0.0047915398660986	-2.09526879245036	-1.06713533254538	1.46273169656841	0.304062113276566	4.13516056260289	0.166287511034027
55165	CEP55	0	0.00479869141813755	-2.03703114092059	-1.02646803553615	31.4189319519474	1.54482875265265	65.0944614520189	4.52519463763595
130026	ICA1L	0	0.00480584297017651	2.06942968561301	1.04923322999329	4.03890690251886	0.515519076528689	1.4279118828129	0.107490257818529
5818	NECTIN1	0	0.00481299452221546	-2.02771717430886	-1.01985643948287	145.386535512406	4.70767676076911	296.269332612579	22.0112598617115
2649	NR6A1	0	0.00482014607425441	2.12858258300771	1.08989306370875	3.32289754609744	0.538273752221098	1.02765220310415	0.205412457989794
598	BCL2L1	0	0.00482729762629337	-2.0487851161564	-1.03476867731523	77.6558382860939	2.17192078994684	160.580198498784	15.2442559548868
10411	RAPGEF3	0	0.00483444917833232	-2.1900715207669	-1.13097798442503	36.5365522995645	4.67887974604871	81.5607638834326	14.1362653212086
84898	PLXDC2	0	0.00484160073037127	2.00872370436096	1.00627913810754	1.92619325025745	0.164170049008575	0.455902575478993	0.0539136633361397
4919	ROR1	0	0.00484875228241022	2.12663723010571	1.08857395386095	3.89086503579063	0.414672376581006	1.3083510496983	0.302731818868828
80352	RNF39	0	0.00485590383444918	-2.574770396596	-1.36444378667983	4.38304175979328	0.654567088447384	13.7298917307041	6.37625855260704
3600	IL15	0	0.00486305538648813	2.138970489384	1.09691657828928	2.37683105140118	0.473080364089931	0.573621537150033	0.151408073446543
79144	PPDPF	0	0.00487020693852708	-2.09582097723609	-1.06751548868635	46.8782855471288	6.47398655337513	98.8217245930806	4.3247013728813
644936	LOC644936	0	0.00487735849056604	-2.24315186116539	-1.16552729404607	27.8247170830826	1.71842910703014	64.8603328536908	16.1578485223129
1441	CSF3R	0	0.00488451004260499	-2.25166636552874	-1.17099307588374	0.176995433254866	0.0766871165946577	1.69878887614495	0.63154681669164
25801	GCA	0	0.00489166159464394	2.03553973598857	1.02541138475677	42.0223711104525	3.19069600474815	20.12011592118	1.19599595729479
4585	MUC4	0	0.0048988131466829	-2.52280577864843	-1.33502914291099	3.51930467898951	1.61959151202561	9.91178767539914	1.66181478220888
7005	TEAD3	0	0.00490596469872185	-2.00368082272939	-1.00265271205639	68.4113918603257	1.87149240429742	138.228681794563	8.68335881601412
3669	ISG20	0	0.0049131162507608	2.25217180060835	1.17131688356022	30.7970123292927	6.06556684150999	13.0477213656991	2.17751102755177
55536	CDCA7L	0	0.00492026780279976	-2.20701576093366	-1.14209693235411	15.3826393162091	0.204447217202214	35.7669465460055	8.12429821227528
8412	BCAR3	0	0.00492741935483871	-2.08953826264184	-1.06318417685521	40.462607617775	2.33600559575042	86.0225235755735	11.4096071955429
64108	RTP4	0	0.00493457090687766	2.02322341608583	1.01665563946226	1.02827352688224	0.174106291071132	0	0
25861	WHRN	0	0.00494172245891662	2.10368670448435	1.0729198645438	21.7955384359534	2.11210482969816	9.85345832330252	1.2418118891799
10472	ZBTB18	0	0.00494887401095557	2.13943270970087	1.09722830344959	8.67693328715247	1.63501332343728	3.49007676817291	0.338637771670712
284252	KCTD1	0	0.00495602556299452	-2.00049892502155	-1.00035985344407	20.8076116168575	1.04734800154193	42.6397484902073	2.47954249324133
1836	SLC26A2	0	0.00496317711503347	2.03568820275917	1.02551660719925	1.77285834502705	0.0998294671041612	0.36576578688535	0.134147056964027
4674	NAP1L2	0	0.00497032866707243	2.2197197642528	1.15037755034004	8.61275741086497	1.69587086197347	3.32986537096264	0.745280743969209
9924	PAN2	0	0.00497748021911138	1.99306305070458	0.99498735066869	72.7619413154425	1.98650479177059	36.0544274694797	2.46674370712726
84913	ATOH8	0	0.00498463177115033	2.11390444049627	1.07991016085581	2.55522086797047	0.520297266452602	0.675014883399716	0.153485549310091
10150	MBNL2	0	0.00499178332318929	-2.25936193600651	-1.1759154001935	9.79232273657001	1.41723118414022	23.6944650851542	5.62116819854077
124222	PAQR4	0	0.00499893487522824	-2.09680730793704	-1.06819428696771	38.7816771853944	4.94433066440378	82.2256870674406	7.8974308999002
8365	H4C8	0	0.00500608642726719	2.11827889525163	1.08289254887115	20.9238703795335	1.89727555024574	9.40219087869544	1.56525222868297
5625	PRODH	0	0.00501323797930615	-2.1887155114427	-1.13008444565479	121.20463120894	20.3634820138602	265.770897726546	38.0020494697875
79961	DENND2D	0	0.0050203895313451	-2.06757042311075	-1.04793646958632	22.4933600481907	2.51381616735491	47.4687961181046	3.62372240238531
9448	MAP4K4	0	0.00502754108338405	2.08534405039541	1.06028542628436	8.08604259639875	0.383809372179041	3.38382770035756	0.634903146656061
255394	TCP11L2	0	0.00503469263542301	2.15319724994789	1.1064804878687	6.94456836762615	0.623740583425959	2.72337565974143	0.666033285710618
157567	ANKRD46	0	0.00504184418746196	2.26300857837936	1.17824205343463	85.6305248513834	13.8154583257809	37.7077646974944	9.52032558364329
2013	EMP2	0	0.00504899573950091	-2.04625254903289	-1.0329842138771	113.53535974802	9.32369851863616	233.384866879798	19.9131739153597
23199	GSE1	0	0.00505614729153987	-2.1048895725344	-1.07374454809647	107.194894680776	14.1930856973457	226.129092397537	21.9510664625778
10612	TRIM3	0	0.00506329884357882	-2.01265956381825	-1.00910316474469	61.5279231942157	4.8149663063101	124.720561187817	6.58987001974215
55466	DNAJA4	0	0.00507045039561777	-2.02097790868784	-1.01505355170246	31.3258840854349	3.1136067440776	64.138908989267	1.74002558414051
54820	NDE1	0	0.00507760194765673	-2.10183811931727	-1.07165155918991	28.6425403119999	0.84070589407248	61.8468550417136	10.2381925448062
2744	GLS	0	0.00508475349969568	2.04147600773889	1.02961261252044	18.295656274502	1.81958003661552	8.43901364569572	0.679819283167902
90627	STARD13	0	0.00509190505173463	-2.14568281986252	-1.10143682910883	5.55151202849914	0.404187111027951	13.2203490693491	2.86948433609824
4675	NAP1L3	0	0.00509905660377359	2.14257185830698	1.09934359074835	1.27173563807712	0.459476274166044	0.0460879530872069	0.0107401963334449
2043	EPHA4	0	0.00510620815581254	2.01921701379622	1.01379597154246	54.9482291352655	1.12430595036471	26.8010673774092	2.8919415123636
9275	BCL7B	0	0.00511335970785149	-2.0653404532709	-1.04637961687998	27.4185856242574	0.72757272770938	58.0698191004654	8.50821072462834
2581	GALC	0	0.00512051125989044	2.06740288827058	1.04781956354364	28.1334772405591	3.80363121218195	13.0269535058034	0.800884202423295
100130097	KIF28P	0	0.0051276628119294	-2.13219689825373	-1.09234067028181	2.43531464872283	0.442848148108366	6.3305370922325	1.03118063991074
11054	OGFR	0	0.00513481436396835	2.06859305287568	1.04864985672837	66.2608104727505	6.83093395463354	31.5254119571571	3.39797344568403
116931	MED12L	0	0.0051419659160073	2.18381605674285	1.12685134288742	3.62448299528072	0.389767204774379	1.14684767539949	0.481184195045979
55740	ENAH	0	0.00514911746804626	-2.03311818052337	-1.02369407819276	47.5985509173527	1.21062890592857	98.2288327163053	11.7188121793518
84812	PLCD4	0	0.00515626902008521	-2.06744000243391	-1.0478454626749	14.547453252833	1.92366748643638	31.0187802617768	2.12137924480976
100132074	FOXO6	0	0.00516342057212416	-2.22815136778732	-1.15584724440967	6.62071627359147	0.482551682168196	16.3320923940255	4.19584276352107
7033	TFF3	0	0.00517057212416312	2.30130915459681	1.2024548061799	9.73647037026188	2.58107876542374	3.64392774619046	0.959921788752252
29126	CD274	0	0.00517772367620207	2.11116806396229	1.07804143202175	1.79612993190244	0.358088848136138	0.324972632534006	0.167775674899348
3855	KRT7	0	0.00518487522824102	-2.10383317127659	-1.07302030704729	229.632621747242	35.0394708386665	481.091276541392	34.8409159088166
84680	ACCS	0	0.00519202678027998	2.07002354301181	1.04964717603051	8.08926484696023	1.22465655032109	3.37317401264037	0.315455656812096
3988	LIPA	0	0.00519917833231893	2.03371387560939	1.02411671986606	75.2391382089456	8.90449623238722	36.3325158316208	1.20371270942574
26150	RIBC2	0	0.00520632988435788	-2.05561004351914	-1.03956660614648	14.1427326122111	1.74511476713308	30.0628655011307	2.48792739927391
401505	TOMM5	0	0.00521348143639684	-2.07688566179896	-1.05442179408523	38.5781146347685	2.37647378107909	81.664796210094	11.8563752996807
63908	NAPB	0	0.00522063298843579	2.01292354640931	1.00929237776806	18.9289755289543	1.71903965227181	8.88819603631983	0.581593147162748
10602	CDC42EP3	0	0.00522778454047474	2.02589104945606	1.0185565894224	4.55463842090912	0.448573739008958	1.74189967288989	0.222626398662529
57728	WDR19	0	0.00523493609251369	2.13340184850431	1.0931557379431	17.9209185129468	1.55329473200104	7.94784169598306	1.59997449900359
1431	CS	0	0.00524208764455265	-2.00144117339644	-1.00103921247966	170.987242515086	8.30754985576883	343.75379755874	28.5116269923509
8407	TAGLN2	0	0.0052492391965916	-2.03832643487187	-1.02738511541843	152.294314020987	14.4103417468451	311.233028642594	25.6568099238178
5909	RAP1GAP	0	0.00525639074863055	-2.10326637597167	-1.07263157710574	57.8357728828222	7.46486778680273	122.690109445426	15.092930015097
6322	SCML1	0	0.00526354230066951	2.17832373796631	1.1232183803406	9.7967988747538	0.746039435866501	4.03849338905593	1.21137087229214
221	ALDH3B1	0	0.00527069385270846	-2.11806897486573	-1.08274957142489	1.84235091701058	0.26069895952588	5.06421264105944	1.07501157342104
4613	MYCN	0	0.00527784540474741	-2.06390693857566	-1.04537792120583	0.619018291937544	0.167633222579985	2.34170506467265	0.362363490266849
64114	TMBIM1	0	0.00528499695678637	-2.18976689847306	-1.13077730255903	5.7639860131979	0.836292223592701	13.9808578901354	3.4038682223115
5288	PIK3C2G	0	0.00529214850882532	-2.12582618750174	-1.08802364358572	0.810847593411449	0.068251738408448	2.89950708639769	0.80040172859126
6128	RPL6	0	0.00529930006086427	-2.01094808020721	-1.00787583380909	256.796597683241	19.3731665113202	517.413506849272	38.9086826377594
602	BCL3	0	0.00530645161290323	-2.14688663368982	-1.10224601172224	20.1633979732237	3.38487566653709	44.3732570144015	6.54566748386289
5287	PIK3C2B	0	0.00531360316494218	-2.06320669066167	-1.04488835668527	58.9343694691297	1.42585120122803	123.589497536594	19.1933597977748
728769	SCAMP1-AS1	0	0.00532075471698113	2.07356274254285	1.05211170144496	5.70313561802021	0.22985852284305	2.25889628940798	0.527326711841392
440300	LOC440300	0	0.00532790626902009	1.95541187459401	0.967472518964719	3.11381391540568	0.152584781158255	1.10477818914175	0.110427645148893
9537	TP53I11	0	0.00533505782105904	-2.25061294307475	-1.17031796566783	30.0023633951591	3.62724757964034	70.2444461257782	19.1767324951602
10550	ARL6IP5	0	0.00534220937309799	-2.02530737756759	-1.01814088006627	72.9628977062248	3.42251047505635	149.345711304073	17.0120038778424
5445	PON2	0	0.00534936092513694	-2.07459640476544	-1.05283069960312	27.6351705000746	0.519750260141838	58.9412734652503	9.92605976629168
440836	ODF3B	0	0.0053565124771759	2.32467153930516	1.21702688736422	4.87425307837849	1.80715669344679	1.45578851685028	0.338481064201296
2570	GABRR2	0	0.00536366402921485	2.09062369378395	1.0639334043624	5.89268718876033	0.175284879624813	2.33126237936999	0.584565397764753
220972	MARCHF8	0	0.0053708155812538	2.12365338907404	1.08654831667418	11.2454723139385	2.07199699889973	4.74423527167706	0.721545566564148
5998	RGS3	0	0.00537796713329276	-2.04175847251445	-1.02981221434764	129.044990479841	5.53778571753101	265.979669173005	36.2376544551736
9931	HELZ	0	0.00538511868533171	-1.9761331005142	-0.982680121510068	185.847140521392	6.21967236857882	368.899940326478	29.9480682338976
90271	OLMALINC	0	0.00539227023737066	-2.28128814748011	-1.18984868368889	2.7662985032975	0.237791029151992	7.88453905430914	2.88185581460442
114112	TXNRD3	0	0.00539942178940962	2.11596363453384	1.0813148331568	7.46339551735133	1.16388577326946	3.00610249238915	0.611995049819501
3486	IGFBP3	0	0.00540657334144857	2.10287097246431	1.07236033219211	8.10769274023387	0.706341754100515	3.36670941509579	0.765561461714234
338817	LINC01252	0	0.00541372489348752	2.27898864242332	1.1883937348005	4.26269449201267	0.670726285476427	1.37018900768394	0.751562613326649
80224	NUBPL	0	0.00542087644552648	-1.95799560322892	-0.969377525305775	4.65716873477921	0.072086493549213	10.0953562144452	0.793147190353608
140876	RIPOR3	0	0.00542802799756543	-2.22734024525981	-1.15532195895857	5.76544359031272	0.727504737591517	14.3534128559645	3.76837751146632
5336	PLCG2	0	0.00543517954960438	2.00588035902162	1.00423555879475	1.59733105671721	0.271980338312714	0.291403774905639	0.0665257219053721
51002	TPRKB	0	0.00544233110164334	-2.0573441021448	-1.04078311274464	8.41476433113672	0.685434730067007	18.4608484399219	2.70784444351695
64207	IRF2BPL	0	0.00544948265368229	-2.00735632780403	-1.00529673365437	30.9853702374892	3.28067167754898	63.0477931289008	3.65761531859138
8424	BBOX1	0	0.00545663420572124	-2.21420612620323	-1.14678953260228	1.45658175788976	0.263208688983455	4.54461617204336	1.47800573392261
60496	AASDHPPT	0	0.00546378575776019	2.0043472635277	1.00313248456444	96.976348206837	8.74422859279919	47.855424201043	3.79278218288613
2971	GTF3A	0	0.00547093730979915	-2.13694032704693	-1.09554662204758	105.305760740554	11.5304672033242	228.082169340852	42.8726434571614
126526	C19orf47	0	0.0054780888618381	-2.06061197085807	-1.04307285983906	22.8370710235881	1.6683439245726	48.4102881681584	7.53358590802369
3131	HLF	0	0.00548524041387705	-1.99112600281529	-0.993584520849877	8.6923778999987	0.75350519891879	18.2974404554405	1.4946777736469
400073	C12orf76	0	0.00549239196591601	2.05956514463998	1.04233975978842	8.11496469106052	1.16765812548941	3.41982889459745	0.49344630483449
771	CA12	0	0.00549954351795496	-2.24054319919053	-1.16384854289618	307.666347842975	26.675850632862	708.502519765005	197.318805037719
349136	WDR86	0	0.00550669506999391	1.95181353082568	0.964815229640981	1.52455583042083	0.0870700771146423	0.294928991389921	0.0891532542553224
29967	LRP12	0	0.00551384662203287	2.25337197884664	1.17208548833614	24.5036839167823	4.25921486526624	10.4995330369495	3.05359184682852
4258	MGST2	0	0.00552099817407182	-2.03439180024676	-1.02459755227279	5.22586877688505	0.429844115202631	11.7172790894288	1.65341847662057
5420	PODXL	0	0.00552814972611077	2.03448466897319	1.02466340890527	25.9815860123111	0.164772665024415	12.3613726600506	2.04997898498484
9853	RUSC2	0	0.00553530127814973	-2.421898536986	-1.27613842603418	0.8850959708299	0.136944886424965	3.8505790676474	2.04757899822051
122953	JDP2	0	0.00554245283018868	-2.34591312646073	-1.23014958866697	19.1964063225047	2.7871261693783	48.0562185515276	16.1746438712082
3014	H2AX	0	0.00554960438222763	-2.14886802925315	-1.10357688370179	28.1065370142751	4.85745779241019	61.6276754200017	10.6155786758691
80071	CCDC15	0	0.00555675593426659	-2.04382310771297	-1.03127033684855	5.24531323563038	0.781828803678079	11.7400846397463	1.22025144030803
23286	WWC1	0	0.00556390748630554	-1.97970663941817	-0.985286662015506	76.5731003745098	2.42049898205016	153.009820092456	14.8905557620926
5071	PRKN	0	0.00557105903834449	2.01329504664033	1.009558613458	1.0584253518311	0.266139004122062	0.0167910075550582	0.0195959468215882
10365	KLF2	0	0.00557821059038344	-2.65189781244063	-1.40702518407587	7.77274156724247	1.43370963696119	24.7228589808035	14.4225907864194
10410	IFITM3	0	0.0055853621424224	2.2017316708128	1.13863865565247	7.38679716881919	1.91810378604935	2.75930147829336	0.501546470882533
91768	CABLES1	0	0.00559251369446135	-1.96134820401434	-0.971845684234816	15.4965939746882	0.6827483786454	31.4019630554001	2.50100264060398
55450	CAMK2N1	0	0.0055996652465003	-1.98870022888631	-0.991825824742413	134.171654585207	7.16774070124766	268.447313047768	27.0904617607629
83667	SESN2	0	0.00560681679853926	2.19945358623605	1.13714515723185	92.9085834580611	9.05109634530528	42.6362286209617	12.3966721565099
10202	DHRS2	0	0.00561396835057821	2.19618805567254	1.13500159503987	7.75334163283581	1.46752575518598	3.01761573572321	0.936372783986808
202	CRYBG1	0	0.00562111990261716	-2.26379102947892	-1.17874078915528	72.3743161097819	3.88349769724814	171.47624675555	61.3740657658977
56131	PCDHB4	0	0.00562827145465612	2.09054383194301	1.06387829234827	2.20754659611387	0.515866832935558	0.529864230022887	0.188006775697886
133	ADM	0	0.00563542300669507	2.18038610071048	1.12458362869881	4.39567970520591	1.34832787106752	1.41815010571344	0.0679491100267974
6543	SLC8A2	0	0.00564257455873402	2.18416190258016	1.12707980103445	2.72251332156966	0.945033050841704	0.668117864383453	0.116463480599096
100131193	CCDC183-AS1	0	0.00564972611077298	-1.8971481009069	-0.923832307164706	12.9884217731553	0.21003557578216	25.5458867190156	0.877643584057727
221393	ADGRF4	0	0.00565687766281193	2.01538264270691	1.01105377638462	2.56548620380321	0.421868520509701	0.763155596060372	0.120610731724042
10253	SPRY2	0	0.00566402921485088	1.97615026760994	0.982692654459546	6.37547412812352	0.626841384201926	2.72899326035532	0.249521368587232
8337	H2AC18	0	0.00567118076688984	2.22301559841593	1.15251807147707	23.5702134200282	2.81926276417918	10.3166258041437	3.42210496102478
4325	MMP16	0	0.00567833231892879	2.12858590748496	1.08989531694672	115.008512540965	22.3272583577913	53.2499071655166	7.66175655865108
55258	THNSL2	0	0.00568548387096774	2.10360790662124	1.0728658244554	13.1716255274481	1.5795508453663	5.78901474952662	1.31519712648036
1107	CHD3	0	0.0056926354230067	-2.01054333867957	-1.0075854347825	59.0706300774409	2.89986384734331	120.364280773211	15.4218901969891
55603	TENT5A	0	0.00569978697504565	1.966611447541	0.975711945883575	77.0304226806883	6.00710192232639	38.6545598055024	2.56070028378939
84790	TUBA1C	0	0.0057069385270846	-2.08957969577198	-1.06321278354781	523.532120134255	25.7712624906089	1108.81325155604	219.746108070391
85004	RERG	0	0.00571409007912355	-2.18242397499555	-1.12593139827293	9.11630286872139	0.767408609255058	21.5948683976011	6.31822117982714
388011	LINC01550	0	0.00572124163116251	-2.25574166142506	-1.17360185270034	1.24390885824976	0.0961360632622796	4.23876986059472	1.56901115458882
3868	KRT16	0	0.00572839318320146	2.06084969055587	1.04323928479103	4.23465851637438	0.505539093876063	1.55336884135421	0.415201903039021
25945	NECTIN3	0	0.00573554473524041	1.98778783311189	0.991163778805568	9.1498246806738	1.01662990986468	4.09898054607336	0.380285362098914
205	AK4	0	0.00574269628727937	-2.04095980931029	-1.02924777302245	73.9711413499619	3.9866847680454	153.200010491162	25.4470519610088
6911	TBX6	0	0.00574984783931832	-1.96250130973374	-0.972693616830122	5.8935151570503	0.127906423876961	12.571372496785	1.34755517297591
9887	SMG7	0	0.00575699939135727	-1.98171920026586	-0.986752554308713	106.939652145442	6.82350356440424	213.322231575699	21.699161562285
10953	TOMM34	0	0.00576415094339623	-2.01974206775424	-1.01417106459511	30.7301807073111	1.6323259085808	63.4753961056802	9.49024271026862
2064	ERBB2	0	0.00577130249543518	-1.98199261510573	-0.986951587060128	494.981196835214	33.5789990008864	983.561696370495	94.2712718444855
641371	ACOT1	0	0.00577845404747413	2.06466487916017	1.04590763326274	24.6904046811985	3.00042791153311	11.4868197429905	1.97192487670463
8325	FZD8	0	0.00578560559951309	2.09885558986083	1.06960290652583	16.2158203069784	1.28799080886557	7.29766914669651	1.59688489457952
2289	FKBP5	0	0.00579275715155204	-1.98219114575441	-0.987096090544244	39.4474118321033	1.24864195811443	79.5179070152414	9.63294470891455
144535	CFAP54	0	0.00579990870359099	1.9390688856828	0.955364056290341	1.1839757669999	0.115825011492831	0.126668255749823	0.0691132828903266
6461	SHB	0	0.00580706025562995	-2.09722235419643	-1.06847982866882	53.9526199855096	8.09623038849402	114.2749926058	18.2835651041928
1471	CST3	0	0.0058142118076689	2.15252442230855	1.10602960637638	34.6565002086084	4.39016998877346	15.7796683790532	3.91331216847625
63967	CLSPN	0	0.00582136335970785	-2.00416409929043	-1.00300064004011	26.9841778459685	2.44542529874942	55.1681781315383	6.28495154708408
9685	CLINT1	0	0.0058285149117468	-1.94939652428966	-0.963027577225342	61.2198734450506	3.25523822155547	120.412106234354	9.30969328887816
101928767	LINC02328	0	0.00583566646378576	1.95972063347755	0.970648006675815	1.0678101118486	0.206939659683034	0.0517516818448625	0.018076469119495
163688	CALML6	0	0.00584281801582471	2.00090529415579	1.00065288394269	5.19655600664266	0.435690326109619	2.10621015166391	0.364957057294911
4288	MKI67	0	0.00584996956786366	-2.24296607680687	-1.16540780090007	309.935410107682	45.4885002761823	710.933822790436	192.793288296188
5935	RBM3	0	0.00585712111990262	-1.95714589642929	-0.968751306403912	134.975276106364	12.6957951424126	264.45418590273	8.9926992286405
23076	RRP1B	0	0.00586427267194157	-2.00773683971805	-1.00557018317601	40.4652475554544	0.710232955583648	82.8016952332425	11.7802523447814
55083	KIF26B	0	0.00587142422398052	2.01823692150955	1.0130955428406	1.85799662403621	0.265558918998081	0.418795343884594	0.16597183169006
6508	SLC4A3	0	0.00587857577601948	2.07701232196635	1.05450977505931	8.99570688696822	0.726274325045052	3.86347834074425	0.954373145811241
440299	DNM1P41	0	0.00588572732805843	1.88628731102961	0.915549437746006	2.42032496087511	0.00981969304543445	0.814102839915776	0.0684694521000367
1122	CHML	0	0.00589287888009738	-2.17015799978779	-1.11780008285973	43.1632096894323	6.63286407271641	95.7072262946304	20.8832090249054
55904	KMT2E	0	0.00590003043213634	-2.10565858299569	-1.07427153296887	38.0173211216014	0.265429826829792	82.5280739184122	17.71058749481
2650	GCNT1	0	0.00590718198417529	-1.91764026690695	-0.939332108351373	2.54194474884992	0.234070889147068	5.78218986578704	0.0544121392407053
79840	NHEJ1	0	0.00591433353621424	-1.9135388138692	-0.936243164663945	10.401827146175	0.476637428085753	20.8236047721858	1.10867660638909
100874048	DGUOK-AS1	0	0.0059214850882532	-2.00615600198172	-1.00443379664527	0.693478386700362	0.126217572413355	2.40859940564841	0.416502974721416
79017	GGCT	0	0.00592863664029215	-2.0555801104544	-1.03954559797976	97.6936921550009	14.740635129503	201.031035607715	21.3822739449623
221150	SKA3	0	0.0059357881923311	-2.1178560022379	-1.08260450060521	24.4517132730134	2.22256219807276	53.7066586518869	12.7317012468311
55520	ELAC1	0	0.00594293974437005	1.97299090846572	0.98038430814376	8.87632477453436	1.13602221565254	3.98697933241967	0.200128438266996
100499405	LINC00987	0	0.00595009129640901	-2.10723322122576	-1.07534999544883	13.7298480531253	0.958570403435124	30.5171438059771	6.96421123033262
256126	SYCE2	0	0.00595724284844796	-2.17792629088267	-1.1229551287208	4.56043140888985	0.206680485012678	11.4638631712928	3.84663519828693
55733	HHAT	0	0.00596439440048691	2.03675583068023	1.02627303824157	13.4493236573967	2.5902277361241	6.02380149491625	0.205881717341225
57606	SLAIN2	0	0.00597154595252587	-2.23040849868021	-1.15730796353043	49.8436538619753	2.79737956722477	116.43737752212	38.205515521267
541565	C8orf58	0	0.00597869750456482	2.02736356480351	1.01960482886701	12.6331563650593	1.13211465204542	5.75838726108682	0.975135138377332
2317	FLNB	0	0.00598584905660377	-2.04169673962956	-1.02976859357931	85.4101234569196	3.93834371254192	177.196513179462	32.8350552163378
23710	GABARAPL1	0	0.00599300060864273	2.06413921369953	1.04554027509303	4.67698797124754	1.17088749428306	1.71479898200864	0.1016628305747
57801	HES4	0	0.00600015216068168	2.1134307646991	1.07958685092496	10.6164200571939	2.02837190333484	4.49355371343722	0.959947111054736
1676	DFFA	0	0.00600730371272063	-1.96042288218227	-0.97116489118811	17.9196245885765	0.0671667912824757	36.2481688480585	4.21980870352218
2886	GRB7	0	0.00601445526475959	-1.96035330815029	-0.971113690045247	35.9366946664941	2.97310206996043	71.3990616709285	5.57312071709581
56101	PCDHGB5	0	0.00602160681679854	2.03821523963803	1.02730641105317	5.12864535953776	0.759275237992354	2.01015325646517	0.393545734859315
5899	RALB	0	0.00602875836883749	-1.88705882197049	-0.916139394238027	37.3178516375258	0.724032776583838	71.346545563548	3.2214591707955
25803	SPDEF	0	0.00603590992087645	-2.07294519122727	-1.05168197202382	152.59566798736	17.366397154836	319.47045442069	55.6930736677914
220042	DDIAS	0	0.0060430614729154	-2.08368879771606	-1.05913982487301	13.233909610921	0.541496935413348	29.1153303546941	6.54342195132463
5427	POLE2	0	0.00605021302495435	-1.96180891823661	-0.972184528745029	14.3376537177983	1.01283205835615	29.1395619446181	2.94660788900423
9125	CNOT9	0	0.0060573645769933	-2.05871032636922	-1.04174084788636	62.2154559183194	4.72032749366286	130.435589700856	23.7091448791935
79071	ELOVL6	0	0.00606451612903226	-2.03135334297881	-1.02244121049825	47.6718500003922	1.07223459804168	98.9604364605687	18.3659869916672
2869	GRK5	0	0.00607166768107121	2.08621141461931	1.06088536656707	3.5406567730723	0.660829328277628	1.18418666704111	0.373242206519192
124842	TMEM132E	0	0.00607881923311016	2.01204112624076	1.0086597942176	1.95478707603713	0.405680928435725	0.464873072070746	0.151139555471615
7003	TEAD1	0	0.00608597078514912	2.09697779929431	1.06831158770177	4.18216651656927	1.01834782404011	1.45085028119159	0.299745004296686
1889	ECE1	0	0.00609312233718807	-2.04689061663483	-1.03343400853869	36.8367184555044	2.51151635896042	77.2096562780547	13.8659222990302
196996	GRAMD2A	0	0.00610027388922702	-2.08749768117808	-1.06177459502154	1.43460609833174	0.240215247215397	4.14315557394245	1.09730168675204
1903	S1PR3	0	0.00610742544126598	-2.27759172740905	-1.18750915809463	29.3106999096801	5.02421198491632	70.2260656431501	25.9803027810359
473	RERE	0	0.00611457699330493	-1.96569424994888	-0.975038937962291	94.4665144253863	6.73084002238935	187.067342148695	19.6711333629933
9475	ROCK2	0	0.00612172854534388	1.98750911544609	0.990961477140998	9.27908844403906	0.808390529876601	4.18693780670039	0.624034421011003
27241	BBS9	0	0.00612888009738284	1.9833765863326	0.987958629988733	7.46903493872122	1.10258694948015	3.25437889778085	0.309255678083689
221395	ADGRF5	0	0.00613603164942179	-2.06723668103568	-1.04770357454403	0.224377411641432	0.0566798799927569	1.56945401507528	0.572737128618927
10763	NES	0	0.00614318320146074	-2.03914088942705	-1.02796145826557	128.61592796049	21.295101507689	261.689621102867	25.5856817515477
5631	PRPS1	0	0.0061503347534997	-1.99696387037842	-0.997808231381081	23.8344961141195	0.732817118952424	48.9899510539312	7.91172585862294
4900	NRGN	0	0.00615748630553865	-2.20652367117837	-1.14177522436283	1.88865091999706	0.241840410021256	5.59722980104453	2.29177301845757
387787	LIPT2	0	0.0061646378575776	2.10917147191982	1.07667638846127	5.63447430451706	1.75603638689611	2.08064589365431	0.170219398723995
27166	PRELID1	0	0.00617178940961655	-1.91070328599591	-0.934103758923444	36.6142407931314	3.02360069338721	70.7177566929706	1.25958683077941
11076	TPPP	0	0.00617894096165551	2.10305794594629	1.07248860146182	7.76513784178078	1.94598855565579	3.12883058957815	0.576011852320193
5150	PDE7A	0	0.00618609251369446	-1.92704126534348	-0.946387465597813	48.7431959865618	1.05140919782745	95.1567581941619	9.46175793915124
92960	PEX11G	0	0.00619324406573341	1.89756729249277	0.924151048130433	1.80997473751019	0.187514813803845	0.479299073671025	0.0531690243296649
399687	MYO18A	0	0.00620039561777237	-1.9460448556948	-0.960544964149155	65.1780503490619	2.21851684408797	128.315193686401	15.201849679092
139341	FUNDC1	0	0.00620754716981132	-1.91895919011283	-0.94032403052866	13.016520942594	0.487006051723125	25.9566106531575	2.3664107213239
203	AK1	0	0.00621469872185027	-1.87543373143727	-0.907224286184716	23.9822716899208	0.98312964718624	45.8505314237555	1.76531558464599
7483	WNT9A	0	0.00622185027388923	2.02100528161676	1.0150730920058	20.1861655309466	2.09423789887204	9.53580799285139	1.6021213879072
11247	NXPH4	0	0.00622900182592818	-1.8934657730334	-0.921029342784907	2.67756264052772	0.213127333044587	5.96050901935642	0.321165328909816
9820	CUL7	0	0.00623615337796713	2.00331466094753	1.00238904328488	89.9830324278413	7.38000136390724	44.6683321090729	6.70622188347479
340385	ZNF517	0	0.00624330493000609	2.07838390691142	1.05546216504154	8.53265288855522	1.57412532930814	3.59428314920494	0.788905415084486
23187	PHLDB1	0	0.00625045648204504	-1.90058824972383	-0.926446015193581	50.003433610624	3.58442464600033	95.8422565894261	4.23172951003252
10916	MAGED2	0	0.00625760803408399	2.06077630205808	1.04318790835755	136.756335902146	14.4608261541379	66.5350933081528	13.8912254050247
221895	JAZF1	0	0.00626475958612295	1.9860796233321	0.989923462686868	2.12057767825351	0.328804534560009	0.573676346946862	0.200481099466763
7007	TECTA	0	0.0062719111381619	2.00679173943511	1.00489090465568	2.54713732840791	0.555835799817219	0.758228338013598	0.162289976140333
162681	C18orf54	0	0.00627906269020085	-1.95851481828504	-0.969760043879908	17.7123635688841	1.47222622845922	35.7312816593925	4.24138821399957
54463	RETREG1	0	0.00628621424223981	-1.9677447411276	-0.976543084196465	1.65064346021197	0.238836630096178	4.22325514711978	0.595406132674594
9848	MFAP3L	0	0.00629336579427876	1.88827309771673	0.917067434312413	6.26663301287923	0.464416141343897	2.8448206532365	0.137763911057122
80896	NPL	0	0.00630051734631771	2.09808454079588	1.06907281143742	2.48658269307488	0.797604766866319	0.641265506318419	0.197308833263532
127707	KLHDC7A	0	0.00630766889835666	-2.08485448161078	-1.05994669015198	0.360241245687658	0.0611902353235118	1.89361649837373	0.750097425937067
50650	ARHGEF3	0	0.00631482045039562	-1.98699178263508	-0.990585906218117	10.0065355213936	0.336286902495884	21.0533386045644	3.5698168207732
2549	GAB1	0	0.00632197200243457	-1.91177272338142	-0.934911022094795	37.5121456558216	1.32343348366316	72.7933174725283	6.6982098757022
5019	OXCT1	0	0.00632912355447352	-1.94255473821608	-0.957955252141473	60.4535023147415	0.624471167122161	118.973926680082	14.4277242669661
11059	WWP1	0	0.00633627510651248	-1.9910974887026	-0.993563860447942	108.443035782583	3.00611679557839	218.849041752666	35.936645806751
30850	CDR2L	0	0.00634342665855143	-1.98563890826251	-0.989603290226056	166.700561892878	9.12074896324735	334.362759020117	52.2173385166659
2260	FGFR1	0	0.00635057821059038	1.9130753905891	0.935893728616526	80.4520339619111	4.26055115434952	41.6371055004809	3.62337327665099
11123	RCAN3	0	0.00635772976262934	-2.15962861539191	-1.11078323794467	4.31827101829128	0.680725318514067	10.7370899084283	3.33869829282271
57515	SERINC1	0	0.00636488131466829	1.98994264444603	0.992726848977084	264.060157392323	45.4771394878194	131.013018318297	4.67575641490958
8208	CHAF1B	0	0.00637203286670724	-1.92551458711079	-0.945244052593579	21.1185501225676	1.77502502007358	41.5796367660275	3.24861706144521
8659	ALDH4A1	0	0.0063791844187462	-2.10289021214589	-1.07237353170201	180.114732409661	12.2201298559616	387.903394528401	100.644088702029
374618	TEX9	0	0.00638633597078515	-1.95866615154662	-0.969871515751033	65.0563843023169	3.52799438083069	129.014385936438	17.5712575011849
64943	NT5DC2	0	0.0063934875228241	-1.90208208909472	-0.927579510643412	86.9851464894594	6.0221479544583	166.263573397942	9.36917647244663
83464	APH1B	0	0.00640063907486306	1.98685619883266	0.99048745953351	13.2393514045929	2.15539927659397	6.12941055413262	0.582716651353515
147841	SPC24	0	0.00640779062690201	-1.87213885443753	-0.904687441961553	10.4491089525779	0.691551039971394	20.4098091294552	0.31010181088003
1298	COL9A2	0	0.00641494217894096	-1.9374964509419	-0.954193667696184	0.125063805124582	0.015790648051338	1.19043995434058	0.262111855017331
57580	PREX1	0	0.00642209373097991	-1.97621497770848	-0.982739895507616	37.5209676148554	1.45018368674407	75.7128392761184	12.2928752388676
3423	IDS	0	0.00642924528301887	-2.15166360577015	-1.10545254247512	141.046549865842	11.4964647564931	313.051624670875	91.4069813519655
2051	EPHB6	0	0.00643639683505782	1.9146661459186	0.937092856057795	1.08900286448653	0.156395485674619	0.0907161222343994	0.0767784462449735
51523	CXXC5	0	0.00644354838709677	-1.92560921038773	-0.945314947500934	35.7450655672047	2.97340982458566	69.7471729230608	5.51358828488496
150696	PROM2	0	0.00645069993913573	-1.89759778715743	-0.924174232629956	108.984678173317	8.32997282831418	207.47295829372	9.81493940793274
65981	CAPRIN2	0	0.00645785149117468	1.94971398329373	0.963262500821875	17.2734627334445	1.97794174972336	8.3611058513406	0.828924683041714
57577	CCDC191	0	0.00646500304321363	1.99736885834796	0.99810078294199	6.21746796009987	0.676209300523849	2.63132471051226	0.575780556894093
23030	KDM4B	0	0.00647215459525259	1.89942826546648	0.925565227659691	63.1711959767067	3.63649201314589	32.8056487097832	2.39357151480885
138649	ANKRD19P	0	0.00647930614729154	-2.07091057456094	-1.05026525687908	22.2166411816802	2.08556661635986	47.7462091058024	10.3244837947443
54947	LPCAT2	0	0.00648645769933049	-2.12501419408236	-1.08747247779803	1.43411923821684	0.222819230621034	4.29173482777636	1.46701848904364
220323	OAF	0	0.00649360925136945	-1.95653014948498	-0.968297341865252	12.6963713788548	1.81269763804643	25.6756585152119	1.60359233543276
284004	HEXD	0	0.0065007608034084	2.0011810490539	1.0008516953578	24.6331826098792	2.09767021516232	11.8940979833735	2.04066460376683
10298	PAK4	0	0.00650791235544735	-1.93059041282718	-0.949042119720353	63.6336396281226	5.55304164953631	123.77254006127	10.8341766072171
55824	PAG1	0	0.00651506390748631	-2.15430200175642	-1.10722050888665	6.85582774875002	0.607536884852164	16.4598485542472	5.68120919593093
55072	RNF31	0	0.00652221545952526	1.92568049631085	0.9453683549855	102.662353150908	3.5260019408381	53.0454129981032	6.27404979212538
10446	LRRN2	0	0.00652936701156421	2.0861536637973	1.06084542911051	4.70834113162818	0.577085715171173	1.78331610915592	0.708801585713732
58526	MID1IP1	0	0.00653651856360316	-1.93853388548391	-0.95496595355302	19.6394535059953	1.32138478165596	39.1355797882788	4.72864147098447
79070	POGLUT2	0	0.00654367011564212	2.10809942811459	1.07594291302115	6.96395517577932	1.56497434184694	2.78793333568045	0.813625206401104
55215	FANCI	0	0.00655082166768107	-1.91180176624235	-0.934932938755004	68.9471788321591	4.49520272708152	132.882023823906	11.6988273799073
23242	COBL	0	0.00655797321972002	-2.03232529395552	-1.02313133833861	7.44846627014481	0.878968183030899	16.3293583992619	3.48976512243488
80319	CXXC4	0	0.00656512477175898	2.1176393289193	1.08245689400996	4.12882265965456	1.0628679764422	1.42514497617431	0.510938137617327
55790	CSGALNACT1	0	0.00657227632379793	-1.90904811294884	-0.932853462845567	1.24657249001288	0.0881507648746449	3.30044564835509	0.422799037330678
146057	TTBK2	0	0.00657942787583688	1.97892573336986	0.984717470844508	35.9133087602722	4.56698776933092	17.6508887732523	2.17896333718668
7804	LRP8	0	0.00658657942787584	-2.10644388125903	-1.07480948090953	55.6427056519832	6.02176829409024	120.69956156819	33.6802108439227
57020	VPS35L	0	0.00659373097991479	1.96799778757514	0.976728598799022	65.7485338710956	10.7293689242316	32.6532873998717	1.34246944094937
79659	DYNC2H1	0	0.00660088253195374	2.08040425823171	1.05686389599978	60.9697287371618	8.57735226709967	29.0887487213592	6.45814481584882
83992	CTTNBP2	0	0.0066080340839927	-1.94883620801536	-0.962612842871932	2.08476529627435	0.327623731581625	5.00922497515074	0.600724749109295
5236	PGM1	0	0.00661518563603165	-2.08814660543163	-1.0622230047738	30.6178688960483	1.55989828691731	66.4954328619366	17.0153234421738
23639	LRRC6	0	0.0066223371880706	1.94419042496781	0.959169531547715	6.01725909070313	0.596728857271087	2.61600510113097	0.407489910509193
994	CDC25B	0	0.00662948874010956	-1.88055643269969	-0.911159600158808	64.2205618181093	5.29584639402269	121.401342171815	2.64719469845032
6892	TAPBP	0	0.00663664029214851	1.87815927205993	0.909319411909561	96.9939383558557	7.03122227576971	51.1091740300105	1.98931937900323
389337	ARHGEF37	0	0.00664379184418746	-2.09445732567863	-1.06657648976232	4.80097310960736	0.183064746754667	11.4445997349247	3.15060074522716
200894	ARL13B	0	0.00665094339622641	-1.96872302199086	-0.977260153947319	4.23148991051075	0.069421083803818	9.39302327301618	1.66004819444387
55852	TEX2	0	0.00665809494826537	-1.91174614922985	-0.934890968108944	235.186826567266	4.85621464996493	452.40880995755	50.6801712384332
767	CA8	0	0.00666524650030432	-2.00288076515958	-1.00207653765927	25.1183468964837	0.834843269274256	51.9745518404638	10.3217384253552
79583	TMEM231	0	0.00667239805234327	1.92725636398081	0.946548491946863	9.50540499977265	0.845702296894149	4.45929514986358	0.579379421599521
53944	CSNK1G1	0	0.00667954960438223	-1.91049441939367	-0.933946043550002	40.2251506382669	1.70029474317311	78.0243757887182	8.54736972099551
155054	ZNF425	0	0.00668670115642118	1.98034567414927	0.985752278210708	9.50834404282191	1.36634286498148	4.30861903607137	0.718115222770668
23237	ARC	0	0.00669385270846013	-2.12087979506425	-1.08466285567326	2.57733650463431	0.934183002174997	6.50743886688781	1.39111922913089
113655	MFSD3	0	0.00670100426049909	2.05453638124702	1.03881287763623	55.1125640744844	8.17807839439298	26.5228594029514	5.88768628914381
7059	THBS3	0	0.00670815581253804	2.10295133024644	1.07241546137515	74.648607064203	4.44312274684762	35.8933091280356	9.91468971010747
285368	PRRT3	0	0.00671530736457699	-1.91017061747419	-0.933701506318873	12.3206057153407	1.10999721179441	24.4420094678015	2.11011773078668
80000	GREB1L	0	0.00672245891661595	-2.27174595159407	-1.18380150787596	6.22077681158493	0.797034876432898	16.2603236376322	6.61615806762523
26503	SLC17A5	0	0.0067296104686549	1.97555036741477	0.982254628848205	24.1496706273689	1.07121756809834	11.8493749163231	2.13627489621503
5971	RELB	0	0.00673676202069385	1.91188415011738	0.934995106417609	8.98860661673802	0.960909133113835	4.2162574979935	0.36722869168517
2014	EMP3	0	0.00674391357273281	1.88186700415592	0.912164673111836	1.34956548821773	0.0785927752831733	0.251148301879971	0.106423611805147
116113	FOXP4	0	0.00675106512477176	-1.95447455944917	-0.966780805811448	70.2384858720585	7.95438223944753	138.346608028825	16.7083375401295
149951	COMMD7	0	0.00675821667681071	-1.89663115617389	-0.923439140584999	28.0533088295716	1.06701941502636	54.2679392608954	5.63821641813699
5918	RARRES1	0	0.00676536822884966	-2.3962307629723	-1.26076684993166	4.31592458743868	0.43719816585641	13.0271368836694	8.02041646198464
665	BNIP3L	0	0.00677251978088862	-1.854632362539	-0.891133234659056	38.6355620867169	1.29455391997055	72.5730117538482	4.43515568106663
29893	PSMC3IP	0	0.00677967133292757	-1.96470151006329	-0.974310145734872	2.33151787645308	0.560599253839166	5.49532460572612	0.41239907247837
4329	ALDH6A1	0	0.00678682288496653	-1.83519553569843	-0.875933786966827	62.9781142350815	0.858952833435278	116.497931317481	5.75606067547151
100616408	MIR5047	0	0.00679397443700548	2.00338270944658	1.00243804785052	67.7996630039446	2.67195282666247	33.8215285156506	7.31748106860343
1081	CGA	0	0.00680112598904443	2.27985895797249	1.18894457573755	3.08345843785415	0.425314418804354	0.906921687269855	0.895207307392046
10567	RABAC1	0	0.00680827754108338	2.17720936093899	1.12248014407443	26.5466505266985	2.39801360954677	12.1107039095405	4.07587412835432
388849	CCDC188	0	0.00681542909312234	1.94559202598552	0.960209221016501	2.06380816824533	0.281108260746585	0.579266995975412	0.205306054999316
6300	MAPK12	0	0.00682258064516129	1.89075484991169	0.918962319530895	3.32416176992419	0.216464821160655	1.29168202868152	0.214406039440798
9898	UBAP2L	0	0.00682973219720024	-2.03233833179723	-1.02314059353477	226.386490243836	16.7464519943029	468.111689604849	103.557843546999
10538	BATF	0	0.0068368837492392	-1.98041839860275	-0.98580525748767	0.615550617593913	0.187580851328181	2.21123818007624	0.504510201719442
147798	TMC4	0	0.00684403530127815	1.98252426013033	0.987338520282631	54.8558698499214	5.28487396999073	27.3641409274812	4.81603085475343
56605	ERO1B	0	0.0068511868533171	1.92182667199033	0.942478226467548	8.68203497531373	0.754932877295315	4.04953767105374	0.58420799438608
6948	TCN2	0	0.00685833840535606	1.94330235555915	0.958510385189661	5.48917986198157	0.485723034321622	2.3541094280873	0.464911638989222
10112	KIF20A	0	0.00687267954960438	-1.93074772280904	-0.949159669814574	49.9719566948455	6.12441528970208	97.2278958173806	9.07141781454222
90102	PHLDB2	0	0.00687983110164334	-1.93282066815206	-0.950707786969881	7.31458835754725	1.03094528616793	15.0142301203502	1.18882882925582
4257	MGST1	0	0.00688698265368229	-1.95786719888388	-0.969282911004283	114.606462492028	16.1322344674519	224.467384393851	21.7243522247009
493	ATP2B4	0	0.00689413420572124	-1.90980088516413	-0.93342223147534	97.1921033143111	7.48840409197307	186.799989316167	18.814980123729
10120	ACTR1B	0	0.00690128575776019	2.03118197667528	1.02231949866218	75.8393294962603	6.1861584504055	37.4353147523868	9.24744334134887
9654	TTLL4	0	0.00690843730979915	-1.86580588057695	-0.899798895248082	27.6576247233801	1.65352356206893	52.4807375902732	3.34277451528239
64400	AKTIP	0	0.0069155888618381	-1.87212132826311	-0.904673935995788	30.8659780389216	0.595177280385542	58.8117687192929	5.30044611505172
8904	CPNE1	0	0.00692274041387705	1.91155172061647	0.934744235520417	169.264567120348	10.7792152204308	88.3425760343189	10.0807679575373
283232	TMEM80	0	0.00692989196591601	1.9534239152902	0.966005064494626	50.4242503748527	5.1625601667287	25.4133778625204	3.80863355554855
79176	FBXL15	0	0.00693704351795496	2.00051545998555	1.00037177787537	12.775569915279	1.9034385660366	5.90967120335311	1.18239742210345
27127	SMC1B	0	0.00694419506999391	-2.11280226792285	-1.07915775523526	52.1173882398167	5.8649636943865	113.895552750501	31.8024249521689
130399	ACVR1C	0	0.00695134662203287	1.94339714807726	0.958580756822809	2.92731717059559	0.364541841080264	1.02674047930615	0.275031549706683
57826	RAP2C	0	0.00695849817407182	-1.90047927112014	-0.926363289543334	115.790424309796	0.804481098296799	222.076191062626	28.0118678141943
112885	PHF21B	0	0.00696564972611077	1.88644968666418	0.915673622666946	3.17789714741999	0.192030686267628	1.22017379717309	0.212148521548831
85320	ABCC11	0	0.00697280127814973	-1.876696164958	-0.908195098336122	83.4438043365793	4.31046328782232	157.73172788743	13.8761015479225
9783	RIMS3	0	0.00697995283018868	-2.00514826340574	-1.00370891546924	4.48816194379588	0.822477841799231	10.0238333982961	1.81436898033605
162979	ZNF296	0	0.00698710438222763	-2.0735643602964	-1.05211282700729	4.06584706318136	0.632494599668149	9.68181360992738	2.83942187971255
5264	PHYH	0	0.00699425593426659	1.8765320747852	0.908068949824184	2.34542054583383	0.33118070208448	0.776803474634689	0.00771002352305073
3159	HMGA1	0	0.00700140748630554	-2.01023209285487	-1.00736207845915	159.748837533597	6.76858284844933	327.601621565368	77.5717872338903
6781	STC1	0	0.00700855903834449	-2.1402202860066	-1.09775929624016	63.3885513857842	1.18907848247336	142.364538032591	49.6346072521122
3070	HELLS	0	0.00701571059038344	-1.84849926566013	-0.886354470396293	24.9153762262873	1.73730855003303	46.8549903938815	1.71654518074198
201799	TMEM154	0	0.0070228621424224	-2.07260760298435	-1.05144700365691	2.66701132557863	0.0890204462800341	6.80627354075482	2.20005271354722
649395	YWHAEP1	0	0.00703001369446135	-1.8611916874733	-0.896226648801484	16.6269315355099	1.15239549177979	31.7976134574546	1.95986556545226
10699	CORIN	0	0.0070371652465003	1.9531120762187	0.965774738352008	1.97403791297878	0.307543078213675	0.528561583152998	0.230011280504368
8334	H2AC6	0	0.00704431679853926	2.05075900732238	1.03615796506562	17.9056250189576	2.11118261757006	8.36942582346733	2.36713406614371
10867	TSPAN9	0	0.00705146835057821	-1.84565322891289	-0.884131517272508	27.4884097737584	1.5307985885603	51.5759929223089	2.7772432543938
25840	METTL7A	0	0.00705861990261716	-1.94119841153318	-0.956947584669652	22.6539943517734	1.40367334789796	45.2566110075217	7.55986058763214
7068	THRB	0	0.00706577145465612	-1.86737293772396	-0.901010080577047	46.6986985933763	2.45927727037603	88.1987908983803	7.32676420229097
26057	ANKRD17	0	0.00707292300669507	-1.9178502256056	-0.939490057575461	191.485371432027	6.04917746570881	370.543117511124	51.87257091566
9706	ULK2	0	0.0070872641509434	1.8776454321658	0.908924655350006	21.644025120613	2.32538980419907	11.0262800863376	0.519183919425999
26509	MYOF	0	0.00709441570298235	-1.98888685750644	-0.99196120741492	34.7505878680299	5.30744158651125	70.072772459919	10.6420803582816
874	CBR3	0	0.0071015672550213	-1.99800277997247	-0.998558590462517	5.43985321473951	1.20911533128845	11.7453562100147	1.27285373530643
378938	MALAT1	0	0.00710871880706026	-2.1475909002426	-1.10271919704653	360.131002086761	112.59623001804	746.162842466076	43.0005131886137
10099	TSPAN3	0	0.00711587035909921	1.94733839497106	0.96150360738953	26.365968387226	4.17481921733065	12.9947713145597	1.40522604487176
23387	SIK3	0	0.00712302191113816	-1.84184261458621	-0.881149788434243	21.6379265022164	1.57231984824045	40.6349064681972	0.957685922775811
5165	PDK3	0	0.00713017346317711	-1.8898430071169	-0.918266391980081	15.2768983567803	0.622126530902846	29.8864546261699	3.66872166499889
9208	LRRFIP1	0	0.00713732501521607	-1.92250799485097	-0.942989597723056	95.4469188948097	7.41366212051143	185.124583954843	24.5064763712012
4953	ODC1	0	0.00714447656725502	-2.1128490591713	-1.07918970557705	49.1705575865067	5.00771127542079	107.913725018466	30.587681618294
55650	PIGV	0	0.00715162811929397	1.89373673579108	0.921235783621654	16.1968045576145	1.68885859438881	8.07402831562145	0.763986032468449
2185	PTK2B	0	0.00715877967133293	-1.83754533008001	-0.877779839976205	10.2946470105775	0.633506491854823	19.7468540062836	0.943803456370259
9605	VPS9D1	0	0.00716593122337188	1.99209384724225	0.994285614153875	23.7960216561361	2.17542697792288	11.5819791702407	2.40534014616013
22839	DLGAP4	0	0.00717308277541083	-1.89297123938215	-0.920652491804452	51.2430888474903	3.33604179639547	98.1651555831836	10.8534834402653
84179	SLC49A3	0	0.00718023432744979	2.17708462421932	1.12239748679518	10.3677268301172	0.943178738270053	4.47858055832107	2.21513026349408
10326	SIRPB1	0	0.00718738587948874	-1.86777213647928	-0.90131846060266	4.11310771547891	0.0754881104908422	8.58312968211013	0.978711952009852
25972	UNC50	0	0.00719453743152769	1.89642686305727	0.923283734226841	48.3923520692874	5.25753885654883	25.0069562829999	2.14307239661749
6668	SP2	0	0.00720168898356665	-1.92836272183894	-0.947376445644395	24.9677941775013	1.1995765826021	49.4476092359768	7.72965824823089
100169767	RNA5S16	0	0.0072088405356056	1.99161660699437	0.993939950406405	1.98161093523258	0.445432754512872	0.498734847411107	0.240506536768283
28992	MACROD1	0	0.00721599208764455	-1.91442644372259	-0.936912229884978	10.3586539963176	1.20031631256814	20.7502489579877	2.30593453223851
50807	ASAP1	0	0.00722314363968351	-2.11704149561712	-1.08204954753838	86.7625196616183	7.55651015731154	191.482739793623	67.551746780658
91227	GGTLC2	0	0.00723029519172246	-1.87566949529259	-0.907405638349551	0.941019148491825	0.120447992742256	2.64775979161198	0.352032553251243
55216	NKAPD1	0	0.00723744674376141	-1.86072258688897	-0.895862981591345	27.2654365261597	0.652393954656353	51.7584943901682	5.22346635997859
10342	TFG	0	0.00724459829580036	-1.89745315293884	-0.9240642667437	68.625865303025	7.15034941461062	130.997055482351	12.1893863760786
11169	WDHD1	0	0.00725174984783932	-1.87634964167248	-0.907928686758567	29.7208058227789	2.23762809082049	56.704356517138	5.27492783677444
1186	CLCN7	0	0.00725890139987827	1.92873503869248	0.947654965771831	84.1893070301913	5.39894490296727	43.4799226898835	7.04913399706873
57419	SLC24A3	0	0.00726605295191723	-1.90176174292412	-0.927336513373703	22.8215672597256	0.968730027870989	44.572774251118	6.31885651368869
440563	HNRNPCL2	0	0.00727320450395618	-2.45789989587843	-1.29742615954269	25.3470934254288	0.781854631916239	71.4487454808748	35.8771315569068
259230	SGMS1	0	0.00728035605599513	-1.90981295388623	-0.933431348357973	12.0018799669439	0.230794658109664	24.0284626237281	3.94430725574078
23371	TNS2	0	0.00728750760803408	-1.9385729246566	-0.954995006980543	15.5146966576443	1.73908511145251	31.1351562900247	4.68438818977394
80725	SRCIN1	0	0.00729465916007304	-2.04188092545632	-1.02989873631239	21.770199119702	1.61908194367152	46.5741295584555	12.8012230995038
201853	LINC00504	0	0.00730181071211199	-2.06201612025455	-1.04405561132891	0.776064310791493	0.220939980331871	2.73911283594937	1.05773257043734
26153	KIF26A	0	0.00730896226415094	-1.95854171517456	-0.969779856720902	9.40555198095038	1.70375271205008	19.3216751139622	2.73058947937457
27086	FOXP1	0	0.0073161138161899	-1.84617187287138	-0.884536869666617	22.0765114239888	0.776204764318554	41.7053955156754	3.93609797736051
84572	GNPTG	0	0.00732326536822885	1.94886995377385	0.962637824148821	42.4654135747266	4.38423356060268	21.4537727872596	3.8590347335116
11209	MST1P2	0	0.0073304169202678	1.98668222144425	0.990361125626998	7.97502499646675	1.35801796098187	3.53874400786697	0.88622690897721
9743	ARHGAP32	0	0.00733756847230676	-1.92173638355213	-0.942410446295776	174.985081651739	3.50798451893102	340.451760918809	56.1247448643911
2710	GK	0	0.00734472002434571	-1.86580707461136	-0.899799818509705	8.50388886653996	0.731584390443799	16.7457995440228	1.63749442456848
488	ATP2A2	0	0.00735187157638466	-1.88189812844773	-0.912188533719424	252.979900590633	18.9051520344934	478.061293322271	53.4659650226881
9516	LITAF	0	0.00735902312842362	-1.89520930671427	-0.922357188282152	178.61375550811	21.4996272732509	338.4501242166	27.2461454060481
9412	MED21	0	0.00736617468046257	-1.88191585938886	-0.912202126495753	16.6925780967208	0.810916587935059	32.4533470206473	4.19263411078339
7416	VDAC1	0	0.00737332623250152	-1.85886116836764	-0.894419024594741	171.967100005222	4.15941487830708	321.764880871466	35.1655564986196
132158	GLYCTK	0	0.00738047778454047	2.23114713984347	1.15778565967021	6.17526273719335	0.417992409145577	2.45624943212265	1.70398877926974
2125	EVPL	0	0.00738762933657943	-1.92832257844566	-0.947346412250475	63.4181115700875	8.10907765356611	123.36107597719	17.0946697932199
28514	DLL1	0	0.00739478088861838	2.02597931867019	1.01861944708859	18.6403510378181	1.36620502454298	8.89991995327715	2.44475709386152
2982	GUCY1A1	0	0.00740193244065733	-1.8684478605183	-0.901840305532299	68.2323890645563	0.984446448069686	129.020734774643	16.518033534787
54492	NEURL1B	0	0.00740908399269629	-1.92323626508632	-0.943536005283466	11.099693838227	1.43627148286581	22.3029746076338	3.05636228619192
92840	REEP6	0	0.00741623554473524	-1.9033147030406	-0.928514123345516	42.6996597139401	5.22900142389399	82.0837197588851	8.92594432647677
91663	MYADM	0	0.00742338709677419	-1.98687377477814	-0.990500221713903	33.9997751489456	4.17892258970022	69.1700264956076	13.7831115566263
3623	INHA	0	0.00743053864881315	1.8516601723925	0.888819350979493	5.09167976206134	0.558827690248673	2.28490846015614	0.200159726111465
56829	ZC3HAV1	0	0.0074376902008521	1.9181211500864	0.939693845021854	260.343236194914	39.1694302832556	134.480452611427	10.9515906742082
9075	CLDN2	0	0.00744484175289105	-1.89065562000424	-0.918886602548274	0.496060018364008	0.143856051849431	1.83122552171084	0.322483695939238
4905	NSF	0	0.00745199330493001	-1.79119315303173	-0.840920918505218	85.1524312786301	2.6314808336736	153.329752704677	5.39212452663289
64864	RFX7	0	0.00745914485696896	-1.91870078660106	-0.940129746789195	90.4523610389288	3.47485377326768	176.155081449798	31.0086660933629
56171	DNAH7	0	0.00746629640900791	1.92139455197388	0.942153802047977	1.67381737819221	0.356783974558255	0.390698081327195	0.169132968770574
5523	PPP2R3A	0	0.00747344796104687	-1.84462506892568	-0.883327609689688	9.80922286824915	0.364448094524822	18.994130117914	1.91166165675126
158399	ZNF483	0	0.00748059951308582	1.94495614390065	0.959737624779395	4.96340756439589	1.02170001453358	2.0519962490415	0.353934155013676
65109	UPF3B	0	0.00748775106512477	-2.02823958971968	-1.02022808354641	21.25286650683	1.05946972734896	45.3309213916885	13.3827310413571
81624	DIAPH3	0	0.00749490261716372	-1.90455917777823	-0.929457115499465	12.4432206461663	0.71237845909792	24.7991538958973	4.21696530168954
8073	PTP4A2	0	0.00750205416920268	-1.81824021013989	-0.862542808489663	220.092951250271	6.20622948980235	401.639182860846	30.4044883735984
7163	TPD52	0	0.00750920572124163	-1.83001861889195	-0.871858326786062	139.348008475014	7.39086682763922	256.078029441424	19.3172804164521
7385	UQCRC2	0	0.00751635727328058	-1.90621252815441	-0.930708977706019	127.73507895212	5.19706518681691	246.509634977124	40.9924586843089
10677	AVIL	0	0.00752350882531954	-1.88804127917269	-0.916890307393983	5.53408047547659	0.705274529495196	11.3308606364378	1.30527131452595
6135	RPL11	0	0.00753066037735849	-1.7977039414581	-0.846155447237777	275.20206580605	15.4320762994401	495.042956696759	7.69274701446594
23338	JADE2	0	0.00753781192939744	1.88176376499871	0.912085524741918	1.68195100374661	0.144269749815777	0.432593703830519	0.191255146249421
55036	CCDC40	0	0.0075449634814364	1.84212761839462	0.881373011509265	8.07236246226326	0.79575405772484	3.91866685981898	0.297818343954348
6484	ST3GAL4	0	0.00755211503347535	-1.82171601322858	-0.865298075364092	8.71905398586224	0.661269013352861	16.6921545752641	0.895157356302133
79733	E2F8	0	0.0075592665855143	-1.93058408736312	-0.949037392808564	17.6911285080355	0.776946007333943	35.5097349342138	6.96065705969438
7477	WNT7B	0	0.00756641813755326	-1.90797435622078	-0.932041781195765	23.3016656228886	3.61311846575651	45.135371802157	4.18190402733949
23429	RYBP	0	0.00757356968959221	-1.89671252483935	-0.923501033300253	90.8144615499487	0.977591991532315	174.772899375921	29.8461071269752
85444	LRRCC1	0	0.00758072124163116	-1.98279447391214	-0.98753514310654	53.2082472246228	2.63370568716346	108.555325303138	26.1625778087813
7004	TEAD4	0	0.00759548082775411	-1.88873931748076	-0.917423595675421	23.7589384699494	1.17074588633641	46.0958710155349	7.3691655102955
170961	ANKRD24	0	0.00760263237979306	1.88137991952144	0.91179121125571	4.20489085802332	0.533837966457811	1.76932918472584	0.325534493515397
91608	RASL10B	0	0.00760978393183201	-1.88913994543127	-0.917729578963601	0.375910878422749	0.0375416513253609	1.62100615482408	0.430019901287488
26472	PPP1R14B	0	0.00761693548387097	-1.90452771854332	-0.929433285073205	63.9992301673735	8.95122764655634	122.443918892105	12.904260912305
9495	AKAP5	0	0.00762408703590992	-2.1182676919641	-1.08288491863411	5.02015568867298	0.381144372155511	12.3083498344024	4.49213836368343
728047	GOLGA8O	0	0.00763123858794887	1.79914881953553	0.847314526403717	3.49292286860977	0.204913400567439	1.49782518636129	0.129817576490727
84163	GTF2IRD2	0	0.00763839013998783	1.94644609962292	0.960842394578138	16.1577442649328	1.89870491150579	7.88836085283628	1.68863510887872
79682	CENPU	0	0.00764554169202678	-1.84264267970076	-0.881776334558919	58.9887970912108	4.47625053006668	109.62277079755	9.7767068392062
9498	SLC4A8	0	0.00765269324406573	-1.84719602685166	-0.885336975123988	42.606251245799	1.99016416543855	79.8257717919267	8.88434366381786
8835	SOCS2	0	0.00765984479610469	-1.98140834499117	-0.986526233374541	4.72083382524234	0.457607481936905	10.5422061248963	2.95238691602372
23333	DPY19L1	0	0.00766699634814364	2.00857100407838	1.00616946233988	18.4043594685407	3.09203256775192	8.7704877612957	2.43545234728724
25870	SUMF2	0	0.00767414790018259	1.92580406477719	0.94546092791982	115.729142178798	15.5315577773529	59.7693221475658	9.75604177804658
1917	EEF1A2	0	0.00768129945222155	-1.88060704929916	-0.911198430864994	219.469542412885	28.7669348992825	412.069880852904	32.7631472942727
9054	NFS1	0	0.0076884510042605	-1.77034775080476	-0.824032777869719	29.5004949726532	1.0136823853559	52.9873833707222	1.31797918989842
26504	CNNM4	0	0.00769560255629945	-1.79700866308272	-0.845597363859738	28.1044703716299	0.416051404141513	51.379627631791	3.64021605603955
3606	IL18	0	0.00770275410833841	-2.01310459293409	-1.00942213092159	1.07257650355864	0.363808251823787	3.20028250586803	0.95033266037335
355	FAS	0	0.00770990566037736	1.9872690099378	0.990787178593714	4.00667043160869	0.691043693735946	1.54809727108587	0.605400361694266
6520	SLC3A2	0	0.00771705721241631	1.90594911537003	0.930509602992207	383.0869838633	34.0493921341928	201.715042262543	33.0043874620624
5576	PRKAR2A	0	0.00772420876445526	-1.83426344484456	-0.875200859912137	94.1190559953429	4.50394978732415	173.92384821292	17.7144732323487
22858	ICK	0	0.00773854990870359	-2.02466505818154	-1.01768326164275	38.1330716568763	0.761821801174041	80.5268759218956	23.0240440856264
266977	ADGRF1	0	0.00775368989653074	-1.82955968294091	-0.871496479289158	0.209146806047243	0.0653692728028676	1.21621972841966	0.203482689681037
81928	CABLES2	0	0.00776084144856969	-2.0155053776326	-1.01114163249365	23.4149775462892	1.35625205985431	49.4751932540677	13.6947616257779
4638	MYLK	0	0.00776799300060864	-1.83791615892365	-0.878070956037222	0.637944150187502	0.125477061997604	2.01163487954	0.251365952985409
57182	ANKRD50	0	0.0077751445526476	-1.78070046312102	-0.832444856858604	69.1918099275944	0.530163725135928	124.109600308148	6.67817252047573
79993	ELOVL7	0	0.00778229610468655	1.84757310734748	0.885631452068806	17.5167020593234	0.756768910284671	9.06501066713813	1.22093471538389
7993	UBXN8	0	0.0077894476567255	1.85193727661266	0.889035236690877	14.5154033392676	0.642398799207019	7.41746812555254	1.0687039813797
146760	RTN4RL1	0	0.00779659920876445	-1.82260778212219	-0.866004132596298	13.7346391392018	1.35123008306212	25.7895097614294	0.977570764948371
8464	SUPT3H	0	0.00780375076080341	1.79074487539823	0.840559813473792	6.43282814869685	0.417632683627729	3.14799389540835	0.147650745099287
924	CD7	0	0.00781090231284236	1.83973836185848	0.879500608190708	1.07354997371776	0.229439603566021	0.123369532946947	0.0536861168485641
4209	MEF2D	0	0.00781805386488131	-1.93124462562127	-0.949530918207778	46.3140050448373	6.03671640760487	90.6804786272026	14.6643829051545
5641	LGMN	0	0.00782520541692027	1.90407054856941	0.929086933575298	61.0956520377759	5.83370625340984	31.816587774881	5.53305874922498
55287	TMEM40	0	0.00783235696895922	-2.14085762800649	-1.09818885634994	11.3950298371171	4.32978230784901	24.4941909699388	3.72562844617086
7533	YWHAH	0	0.00783950852099817	-1.90274575733737	-0.928082803265747	110.879886386757	4.75390999536446	214.108089093254	38.8518702405842
57494	RIMKLB	0	0.00784666007303713	1.78561583274676	0.836421724463861	1.34101649271629	0.134551043020613	0.31004176635478	0.0406594950995239
54940	OCIAD1	0	0.00785381162507608	-1.80072652421972	-0.848579096230313	53.6673536608116	3.90914175814975	97.308626022095	3.43882789444122
57188	ADAMTSL3	0	0.00786096317711503	1.92390457631343	0.944037244693493	6.06357549168859	0.807417035468077	2.69260561887223	0.619213203758191
619208	FAM229B	0	0.00786811472915399	1.99490409322519	0.996319389277526	2.38534884355337	0.8037578687797	0.682368458981329	0.285098789823258
84876	ORAI1	0	0.00787526628119294	-1.84029156697967	-0.879934358082088	12.1977534439196	1.27602825390287	23.2598715066203	1.88248402292014
29100	TMEM208	0	0.00788241783323189	1.97413021211241	0.981217151989481	55.8472285256882	2.3124534811775	28.4205483664536	7.54049095299938
55388	MCM10	0	0.00788956938527085	-1.90023336165209	-0.926176602253423	33.5202160217971	3.14876327639973	65.0082144374212	10.9363102529464
347733	TUBB2B	0	0.0078967209373098	-2.12625780000437	-1.08831652830817	14.6042711328464	1.15373833096896	33.7611329536027	12.0605402761286
51619	UBE2D4	0	0.00790387248934875	-1.83420444095254	-0.875154451097847	5.4307015762424	0.417169321047854	10.8182458425746	1.19831813368636
26984	SEC22A	0	0.0079110240413877	-1.81685800055007	-0.861445667834178	9.14558667018744	0.355225331420156	17.4802238501772	1.75522391338897
10758	TRAF3IP2	0	0.00791817559342666	-1.85217064683788	-0.889217025166817	24.8428700809669	2.38838203354604	46.8901373954835	4.95840491522741
5480	PPIC	0	0.00792532714546561	1.81878439572397	0.86297453163394	88.7751551966255	7.71697277804316	48.3061819176642	3.09118156664552
1277	COL1A1	0	0.00793247869750456	1.87164086206837	0.904303631385059	172.9930450505	16.6869355046328	92.2186837911045	12.2444992019581
219537	SMTNL1	0	0.00793963024954352	1.95137493147163	0.964490999785411	1.03165385009025	0.46378104413796	0.0219681416660424	0.0192922283446922
10013	HDAC6	0	0.00794678180158247	1.78962712633082	0.839659029371963	70.1418966167483	1.13248457755419	38.8177984020581	2.85347138454337
440456	PLEKHM1P1	0	0.00795393335362142	1.88780284353195	0.916708101823125	29.1900823266333	0.951660536851121	15.1558666509437	2.95066949611577
3956	LGALS1	0	0.00796108490566038	-2.05418993448522	-1.03856958227511	54.0766898854685	7.09910698176154	115.487178756917	38.2745285514461
54453	RIN2	0	0.00796823645769933	-2.09010770701273	-1.06357728889436	0.982100393193024	0.143808032208645	3.32719104940285	1.59413293634873
31	ACACA	0	0.00798257760194766	-1.8001235070675	-0.848095893733313	95.1801065187747	1.80499507324483	172.532849863446	14.9456264997121
57097	PARP11	0	0.00798972915398661	1.92306900433043	0.943410530966528	5.72321994801515	0.905480354465329	2.5060590951205	0.586469841653269
26873	OPLAH	0	0.00799688070602556	-1.88546776288364	-0.914922483958494	9.65775867550769	1.16625293459256	19.1444967790515	2.78372843566843
4854	NOTCH3	0	0.00800403225806452	-1.83566653260844	-0.87630400240801	89.6601663829012	9.58922353756106	165.08242291451	11.6428061867772
79703	C11orf80	0	0.00801822124163116	-1.80367351210997	-0.850938216039068	21.3183992327725	0.989920373337055	39.3136006780227	3.20092221921975
29763	PACSIN3	0	0.00802537279367012	-1.79393677572305	-0.843129045798904	33.7332911835756	2.21170184963397	61.2831140667416	3.25742715189257
285203	EOGT	0	0.00803252434570907	1.83017063801757	0.871978166074898	19.3744922407079	0.931359424568126	10.1714769849799	1.26960966899124
22848	AAK1	0	0.00803967589774802	-1.86697100512676	-0.900699522055461	38.4214220079064	3.77329516836305	72.7537465525609	9.32839224902797
7342	UBP1	0	0.00804682744978697	-1.84121868285281	-0.880660986780646	84.741596695675	0.434275904123828	157.79786713279	20.7469065985558
57643	ZSWIM5	0	0.00805397900182593	1.90803377040606	0.9320867059169	7.43848914800134	1.07791202566463	3.44058652959211	0.759250010895718
51390	AIG1	0.000654878847413229	0.00806851034692635	-1.79166785445362	-0.841303210416538	19.684547148928	0.809691335438455	36.1092831744776	2.77349251617062
203068	TUBB	0.000654878847413229	0.00807566189896531	-1.81544383561423	-0.860322298172161	774.246849494319	33.0513493003895	1410.29197607097	138.736458081631
29798	C2orf27A	0.000654878847413229	0.00808281345100426	1.82200807882525	0.865529356096763	5.46988121051084	0.533481267637076	2.55125870679251	0.290373879023445
57326	PBXIP1	0.000654878847413229	0.00808996500304321	2.13398152749186	1.09354768773158	47.8817583068018	7.09005907725711	22.9356755280319	8.70950547272533
50937	CDON	0.000654878847413229	0.00809711655508217	1.93522254132365	0.952499478929466	3.77263111423207	0.954226572652377	1.45028256178459	0.326594474395498
8880	FUBP1	0.000654878847413229	0.00810426810712112	-1.81833410989348	-0.862617311962959	89.9100472763485	4.22334956518435	164.803628498642	17.8666105334561
51538	ZCCHC17	0.000654878847413229	0.00811141965916007	-1.87311355120526	-0.905438360763606	20.7133072858545	1.19342536956954	40.0069215712533	6.99919726523469
1203	CLN5	0.000654878847413229	0.00811857121119903	1.83654534425829	0.87699451661353	10.6965706596011	1.26194523087418	5.35928981786212	0.522176569152742
441518	RTL8B	0.000654878847413229	0.00812572276323798	-1.86708419661654	-0.900786987715288	30.3676458514769	0.894033874084435	58.0763625774082	9.56425717851132
3419	IDH3A	0.000654878847413229	0.00813287431527693	-1.78387387145529	-0.835013613319473	28.2423204140853	0.80225574035534	51.2432033648797	3.73523898783461
201294	UNC13D	0.000654878847413229	0.00814002586731589	-2.00008954156926	-1.00006458914312	2.94296539915466	0.962149546055889	6.76764112390498	1.12637707287734
1050	CEBPA	0.000654878847413229	0.00814717741935484	-1.89792823151399	-0.92442543914697	30.1410602516572	2.07647952381629	58.7115826587791	10.9293573867438
101929567	LINC01814	0.000654878847413229	0.00815432897139379	-1.83198546649764	-0.873408058295694	0.245358446934996	0.0417529258926232	1.29308268091131	0.297787169867002
3964	LGALS8	0.000654878847413229	0.00816148052343275	-1.82602827957893	-0.868709108417623	106.651450441294	4.84328471414054	196.319737555639	22.2886339287677
284440	LINC00663	0.000654878847413229	0.0081686320754717	1.79733758543267	0.845861408896926	1.30323099169158	0.0994774269923493	0.283632961288635	0.105448872583007
26227	PHGDH	0.000654878847413229	0.00817578362751065	-1.78907757435747	-0.83921594396581	69.6120948464998	4.82184188083821	125.255361013368	6.70872409943394
57085	AGTRAP	0.000654878847413229	0.0081829351795496	-1.80020798681872	-0.848163597786881	12.555723020668	0.67415742859947	23.4422782540626	2.11698955407378
7298	TYMS	0.000654878847413229	0.00819008673158856	-1.80667250612476	-0.853335013889514	8.33742665269349	0.805635849410606	15.8514003087121	1.06030864410012
51304	ZDHHC3	0.000654878847413229	0.00819723828362751	-1.82399890795262	-0.867104865746182	71.4868188636195	4.08233764676435	131.633715081771	14.7071748345859
9666	DZIP3	0.000654878847413229	0.00820438983566646	1.89890005093604	0.925163970883012	27.1871079953389	4.00698785958042	13.8654629018604	2.32775276663978
2936	GSR	0.000654878847413229	0.00821154138770542	-1.84809146882216	-0.886036162787762	145.129276517408	11.8819802351935	269.875409675489	33.2232406704628
9400	RECQL5	0.000654878847413229	0.00821869293974437	1.84379420425347	0.882677637832504	40.6549848964374	1.34175871642223	21.745813330353	3.40419986457231
26528	DAZAP1	0.000654878847413229	0.00822584449178332	-1.85013466049418	-0.887630279907504	83.2168032954145	9.46407605388116	154.709853598994	15.9541472074182
84937	ZNRF1	0.000654878847413229	0.00823299604382228	-1.82362950609611	-0.866812657128516	6.61874290447524	0.69107335223611	12.8944193166235	1.27306005834396
23258	DENND5A	0.000654878847413229	0.00824014759586123	1.80916899070646	0.855327173391594	40.164901401724	3.90707800540807	21.7175752503557	1.41681534657215
30061	SLC40A1	0.000654878847413229	0.00825467894096166	-2.15463139205406	-1.10744107843666	132.854850405467	5.5166684484956	305.952969204905	118.863456526033
2166	FAAH	0.000654878847413229	0.00826183049300061	-1.84732305590108	-0.885436183803445	22.8973258217842	1.93417385206331	43.3092653055621	5.74042971051658
79411	GLB1L	0.000654878847413229	0.00826898204503956	1.81200094107176	0.857583704655232	10.474674094265	1.22566140848607	5.31443019649828	0.325112501106425
57198	ATP8B2	0.000654878847413229	0.00827613359707851	1.80464660127369	0.851716345972538	7.44390628419665	0.80241961465133	3.67078213021004	0.278846770035453
51586	MED15	0.000654878847413229	0.00828328514911747	-1.79196337521524	-0.841541151382507	57.4249158745817	5.38258674427437	103.428948415011	3.0902404916427
686	BTD	0.000654878847413229	0.00829043670115642	1.94504392734748	0.959802737756835	24.8697734926902	5.11657646154853	12.2707295587583	2.2243504972056
23060	ZNF609	0.000654878847413229	0.00829758825319537	-1.77441675144236	-0.827344890488693	133.83717428463	2.89416455109925	238.682728620897	18.3527667715024
57181	SLC39A10	0.000654878847413229	0.00830473980523433	1.88491170404611	0.914496944120824	56.9457614364988	7.84313138656526	29.7804969875104	4.37978409421742
84722	PSRC1	0.000654878847413229	0.00831189135727328	-1.89583097388721	-0.922830343980396	17.582427388342	1.56766469324113	34.5950267267477	7.08872062519824
4485	MST1	0.000654878847413229	0.00831904290931223	1.95716730912114	0.96876709051863	13.6822870796126	2.13425696426367	6.59571292718177	1.88800767531495
4814	NINJ1	0.000654878847413229	0.00832619446135119	-1.75488768555142	-0.811378699656285	23.0120291252694	0.923775372239446	41.1465823376335	1.92690770731281
151963	MB21D2	0.000654878847413229	0.00833334601339014	-1.81184899977107	-0.857462725605482	26.0481103223984	0.853010525342837	48.2211542554665	5.78431022261151
84985	FAM83A	0.000654878847413229	0.00834049756542909	-1.93774032419498	-0.954375248721404	0.90589198609268	0.0657790161548044	2.76927290630092	0.905474420772554
9978	RBX1	0.000654878847413229	0.00834764911746805	1.78169812918466	0.833252923605103	68.2579630027522	4.30725300180755	37.880004966402	2.61382463057784
5155	PDGFB	0.000654878847413229	0.008354800669507	-1.77989760359409	-0.831794246227493	25.4007627980664	1.12856121120621	46.0556458843261	3.6637423094184
2282	FKBP1AP1	0.000654878847413229	0.00836195222154595	-2.00789889829001	-1.00568662854779	12.968035834702	0.253168814404066	27.9914492579708	8.47500051595674
54477	PLEKHA5	0.000654878847413229	0.00836910377358491	-1.82368062726707	-0.866853099129414	19.9596214337907	0.47403116010445	37.4457485969007	5.03100074376978
54961	SSH3	0.000654878847413229	0.00837625532562386	-1.75651426484573	-0.812715292893124	32.0436138594799	2.09405425776021	56.967693604966	0.599943980258865
55810	FOXJ2	0.000654878847413229	0.00838340687766281	-1.81546821764856	-0.860341673932029	36.1399588435173	1.35916613256932	66.7441840252383	8.51310880953458
497258	BDNF-AS	0.000654878847413229	0.00839055842970176	1.83823229946486	0.878319093128156	1.6369469280775	0.303485014819235	0.432500964836434	0.140778051808407
79814	AGMAT	0.000654878847413229	0.00839770998174072	-1.88612661424767	-0.915426526286592	2.96107412546046	0.503721812828713	6.49104528418787	1.2001425444502
57496	MRTFB	0.000654878847413229	0.00840486153377967	-1.81253939207567	-0.858012349684627	47.8922363441984	2.08122359140898	87.9779265842164	10.2556706239718
7135	TNNI1	0.000654878847413229	0.00841201308581862	-1.83105670748893	-0.872676471826785	0.301408493894179	0.0333492701453901	1.39869094959055	0.334765244569594
9088	PKMYT1	0.000654878847413229	0.00841916463785758	-1.9022198669271	-0.927684008865635	25.5022145558413	5.77351584572767	48.7909282048792	4.23839641220661
8165	AKAP1	0.000654878847413229	0.00842631618989653	-1.82278493024586	-0.866144348337037	30.3101067924279	1.0022873969246	56.4027927302649	7.82099490753733
1267	CNP	0.000654878847413229	0.00843346774193548	1.81582354721047	0.860624015441157	15.2418638570993	0.756088416261163	7.98216622184143	1.0692406808785
57153	SLC44A2	0.000654878847413229	0.00844061929397444	-1.82408829645079	-0.867175565998573	154.367436624	11.1413834897766	283.298393362247	35.1209360164562
344905	ATP13A5	0.000654878847413229	0.00844777084601339	-2.02541760233555	-1.01821939476522	0.189959144461081	0.0698543801023566	1.50832546012618	0.910753285430284
54491	OTULINL	0.000654878847413229	0.00845492239805234	1.77894143194493	0.831019013565431	1.70233164906234	0.179220226236856	0.518937129943393	0.0971592390019916
3026	HABP2	0.000654878847413229	0.0084620739500913	-1.94134858839364	-0.957059191515339	0.734197387566079	0.085106522507736	2.43858590321054	0.853557653699855
645	BLVRB	0.000654878847413229	0.00846922550213025	-1.81759303111737	-0.862029208489735	61.864479627811	8.07203754747508	112.610684691595	1.51017395471135
2322	FLT3	0.000654878847413229	0.0084763770541692	1.86445709400283	0.898755597335969	4.70075475149513	0.4708138255128	2.07817776988911	0.490735018121619
1176	AP3S1	0.000654878847413229	0.00848352860620816	-1.84136847781226	-0.880778354509273	38.6846898374626	0.74725205053738	72.7008123296698	12.1658231076866
440093	H3-5	0.000654878847413229	0.00849068015824711	1.85514238694684	0.891529921648559	187.423670893188	3.15421124200268	101.626967891184	18.6099100411071
645027	EVPLL	0.000654878847413229	0.00849783171028606	-1.77857512090861	-0.830721910173484	0.885704425549416	0.126126162122297	2.35368786813852	0.219965852463433
55095	SAMD4B	0.000654878847413229	0.00851297169811321	-1.76998512308633	-0.8237372343536	72.5770575410142	3.90311382306333	129.288116471998	8.44184841502174
3660	IRF2	0.000654878847413229	0.00852012325015216	-1.88674722550287	-0.915901152699402	12.7150983037186	1.40918727527021	25.0800757047966	4.76662444518964
122622	ADSS1	0.000654878847413229	0.00852727480219111	1.94048164766435	0.956414788728185	8.1133195908264	1.5585317300196	3.71974942602117	0.935125563333723
85403	EAF1	0.000654878847413229	0.00853442635423007	-1.77633732092113	-0.828905570995681	44.4991023187727	1.15278477892767	80.0211243712345	7.3798559250625
88	ACTN2	0.000654878847413229	0.00854157790626902	-1.86463347911557	-0.898892075612715	11.1905513251414	0.472557750937963	21.9775043455391	4.11546305346659
5058	PAK1	0.000654878847413229	0.00854872945830797	-1.82833838468751	-0.870533105807155	23.6196784332825	0.210568152897666	44.3585303619837	6.83349063814411
4688	NCF2	0.000654878847413229	0.00855588101034693	1.91719586515293	0.938997733589337	1.16923177144993	0.491124354793612	0.111050616206016	0.0500649270565659
10014	HDAC5	0.000654878847413229	0.00856303256238588	-1.81400256835518	-0.859176498507368	7.25433583081395	0.418770341635752	14.0414944132912	1.89601697851722
51752	ERAP1	0.000654878847413229	0.00857018411442483	1.78127242101278	0.83290817359232	40.0192217554182	1.97837196774682	22.0722107880367	2.06810290617
257106	ARHGAP30	0.000654878847413229	0.00857733566646379	-2.00498708341453	-1.00359294253864	5.32714994079427	1.1792063962131	11.8664206970805	3.38096810794264
79666	PLEKHF2	0.000654878847413229	0.00858448721850274	-1.74474967280605	-0.803020061244278	87.1861952191094	4.57475646322867	152.7841700496	5.21539841758154
64376	IKZF5	0.000654878847413229	0.00859163877054169	-1.79049109656731	-0.840355344701373	16.335386096865	1.55687626293566	30.0115767237191	2.22795069011799
22941	SHANK2	0.000654878847413229	0.00859879032258064	-1.93169419064275	-0.949866717070159	60.693418770887	3.24142627073489	120.705290291288	29.8309405797498
4294	MAP3K10	0.000654878847413229	0.0086059418746196	1.79267068440472	0.842110487865014	12.9556068350296	0.957189908507046	6.7964493327469	0.7576953023054
81602	CDADC1	0.000654878847413229	0.00861309342665855	1.95507385315491	0.967223106544341	20.2624351104553	2.86434801410228	10.045259304545	2.63727567072417
23094	SIPA1L3	0.000654878847413229	0.0086202449786975	-1.80660478721965	-0.853280936817286	92.3794882100704	9.5555324259405	167.530328361081	14.6404317612015
414241	SHLD2P1	0.000654878847413229	0.00862739653073646	-1.79110826257184	-0.840852542882226	17.0030622329085	0.722245806268721	31.3592865521661	3.55299713415683
50810	HDGFL3	0.000654878847413229	0.00863454808277541	-1.81519307219844	-0.860123007994625	15.8404108623951	1.6144484612843	29.5852080654935	3.17749600777478
6734	SRPRA	0.000654878847413229	0.00864169963481436	1.91690644884444	0.938779930599425	255.801191064596	14.9386928808915	135.599061269362	33.9491066341894
4833	NME4	0.000654878847413229	0.00864885118685332	-1.89184277145429	-0.919792193186398	50.013216950736	4.79156178177207	96.6368415541428	20.6871971023755
388272	C16orf87	0.000654878847413229	0.00865600273889227	-1.79328194507528	-0.84260233080761	10.92357365076	0.812190967463872	20.4233960252408	2.2085534044837
441454	PTMAP11	0.000654878847413229	0.00866315429093122	-1.86566310250567	-0.899688490891821	22.2616165939784	2.31290448050143	42.7169653446846	8.02153716589805
55568	GALNT10	0.000654878847413229	0.00867030584297018	-1.86026868861401	-0.895511012588933	214.903665161763	25.8631030672295	401.674365166615	59.4895173934387
10846	PDE10A	0.000654878847413229	0.0086848371880706	1.82895852484888	0.871022359573624	3.10103799583438	0.310135805609813	1.25394065364954	0.337100495642881
825	CAPN3	0.000654878847413229	0.00869198874010956	1.82976651701104	0.871659568596461	5.62490071569208	0.285532611102219	2.64991221407797	0.602610467440391
3012	H2AC8	0.000654878847413229	0.00869914029214851	1.89253829925338	0.92032249629229	5.70509060463522	1.07855303719293	2.55079410519594	0.647136623372392
84517	ACTRT3	0.000654878847413229	0.00870629184418746	1.77031983419284	0.824010027833683	2.43697612851101	0.304187122943554	0.937222496798512	0.0780786365152759
92126	DSEL	0.000654878847413229	0.00871344339622642	1.74481497351518	0.803074055950654	6.49181421703048	0.358856134323713	3.2941623229743	0.220638193418497
54938	SARS2	0.000654878847413229	0.00872059494826537	1.83888479769527	0.878831100739669	27.5782693462179	0.848550840405036	14.6999194905689	2.8560784675248
122509	IFI27L1	0.000654878847413229	0.00872774650030432	1.70957378529797	0.773636690911849	13.8364091477281	0.411378636182441	7.67655072598759	0.0946604416618967
145508	CEP128	0.000654878847413229	0.00873489805234328	-1.87258124409224	-0.905028313026504	14.9344426115833	0.917523684543107	29.2464593165922	6.52538219885974
55010	PARPBP	0.000654878847413229	0.00874204960438223	-1.7507424883356	-0.807966897522418	14.6063955285951	0.78020853702388	26.3342452263491	1.65122269428459
7272	TTK	0.000654878847413229	0.00874920115642118	-1.95314452695538	-0.965798708368128	26.8313595198414	1.41229954461711	54.9073805541365	16.2263592314665
23105	FSTL4	0.000654878847413229	0.00875635270846013	-1.87730405249834	-0.908662331312535	4.01741232824173	0.854936849918833	8.37292889298622	1.19033964638481
57186	RALGAPA2	0.000654878847413229	0.00876350426049909	-1.70688926832884	-0.771369468901933	69.740677125282	1.04465497006435	119.761260879197	2.92098259566565
23023	TMCC1	0.000654878847413229	0.00877065581253804	-1.78450568806066	-0.835524499943299	30.0829413643697	0.23620185686456	54.7283866376899	6.63753337978272
92170	MTG1	0.000654878847413229	0.00877780736457699	2.06143213552696	1.04364696699832	47.0793995760377	1.88436892068971	23.7282413643494	10.7651205251347
9374	PPT2	0.000654878847413229	0.00878495891661595	1.80655317129906	0.853239717455424	20.6629329596344	3.05737446562859	10.9254374249801	0.603066177530627
5214	PFKP	0.000654878847413229	0.0087921104686549	-1.79228106573829	-0.841796898751806	66.8722327271646	7.02441012959456	120.428024953855	9.28464530645954
29090	TIMM21	0.000654878847413229	0.00879926202069385	-1.79563143629538	-0.844491258990536	20.2196891695551	1.54920246573337	37.1956846707266	4.19862875672786
196528	ARID2	0.000654878847413229	0.00880641357273281	-1.77263604840188	-0.825896357406962	64.2109754244995	2.77705588586754	114.913258575148	11.8455864716171
2651	GCNT2	0.000654878847413229	0.00881356512477176	-1.96372542377275	-0.97359322015446	10.6471823029195	1.83749395177121	22.1989507315727	5.7810205465421
388152	GOLGA2P7	0.000654878847413229	0.00882071667681071	1.77452723646317	0.827434717880847	4.65328569048853	0.122919708280681	2.19809005363035	0.354267030652038
91056	AP5B1	0.000654878847413229	0.00882786822884967	1.92140868353454	0.942164412808531	30.1282130735438	1.06966780109447	15.6085503551365	4.68891500026394
84276	NICN1	0.000654878847413229	0.00883501978088862	1.75079226514874	0.808007915399739	18.0204753086728	0.748346953004736	9.87895152753756	0.824669108066588
10036	CHAF1A	0.000654878847413229	0.00884217133292757	-1.76954375451306	-0.823377434912952	42.5587232838468	4.1569711343936	75.9185653604785	3.95703217191018
114821	ZBED9	0.000654878847413229	0.00884932288496653	1.75823590791078	0.814128654292198	14.6853629833359	0.958525426527357	7.92529252351299	0.636040307441762
22974	TPX2	0.000654878847413229	0.00885647443700548	-1.8325017684982	-0.873814590665963	124.005696378914	7.72250557886987	229.955120008652	38.840204913509
23093	TTLL5	0.000654878847413229	0.00886362598904443	-1.85397388613368	-0.890620923245662	49.9889223574093	1.34468849319345	94.7431152647544	18.0551526259582
5092	PCBD1	0.000654878847413229	0.00887077754108338	-1.76604573307955	-0.820522703140841	57.1637039883444	0.991041925116208	102.077228128424	10.8325606469562
5031	P2RY6	0.000654878847413229	0.00887792909312234	-1.72595836840701	-0.787397665897446	27.9357616303989	1.55452454959572	48.9006920489653	1.02055145739212
23366	KIAA0895	0.000654878847413229	0.00888508064516129	1.8545728959107	0.891086975579938	1.23171773620411	0.423544453710388	0.192859096676713	0.105492335081593
54821	ERCC6L	0.000654878847413229	0.00889223219720024	-1.77761362234539	-0.829941777653568	12.6947262786207	1.51717206723046	23.2641079225279	1.10168568767518
5256	PHKA2	0.000654878847413229	0.0088993837492392	-1.71468062436353	-0.777939885695532	57.9605818913531	0.793829715882008	100.152884937175	4.26104106410035
25943	C20orf194	0.000654878847413229	0.00890653530127815	1.86004415323938	0.895336868055589	15.9021700495706	1.58770506480986	8.17295602580634	1.80186975695613
389524	GTF2IRD2B	0.000654878847413229	0.00892178940961656	1.88181627044948	0.91212577862399	51.3069330885439	5.57274518063538	27.1096553748055	6.03525666639585
284615	ANKRD34A	0.000654878847413229	0.00892894096165551	-1.74926970256985	-0.80675274126807	9.50316734267662	0.81307725214185	17.3449497437703	0.702211678708857
54892	NCAPG2	0.000654878847413229	0.00893609251369446	-1.73663958471912	-0.796298373915413	34.8929392800668	1.95216967221881	61.3166577456004	2.91396378170322
150967	LINC01963	0.000654878847413229	0.00894324406573341	-1.8802282209553	-0.910907785975969	4.05966263096304	0.953059674802273	8.44188336231416	1.14629936561868
200879	LIPH	0.000654878847413229	0.00895039561777237	-1.83555164028391	-0.876213702905735	1.77191936840759	0.064714899905302	4.14299347833708	0.897741607938271
2553	GABPB1	0.000654878847413229	0.00895754716981132	-1.93148778722705	-0.949712555456109	29.5533222689095	1.67258327677908	59.6307660480102	18.1541476928636
1397	CRIP2	0.000654878847413229	0.00896469872185027	-1.81721322552294	-0.861727710357021	48.046249607444	5.85490289820427	88.0786902025853	10.088271542959
2914	GRM4	0.000654878847413229	0.00897185027388923	-1.82754578521907	-0.86990755024396	36.7473275922844	3.29060082226939	68.3560147210935	10.9363816971572
733	C8G	0.000654878847413229	0.00897900182592818	1.75188255794509	0.808906063324201	2.30180003557825	0.298203755027582	0.879820243677743	0.0323027488261463
56144	PCDHA4	0.000654878847413229	0.00898615337796713	1.87023861076827	0.903222345306169	7.15960382760213	1.32395444459879	3.36517020355873	0.731365936611392
6102	RP2	0.000654878847413229	0.00900049452221546	1.75469426356235	0.811219678468708	19.1802457868705	1.15213788642868	10.5115856209463	0.892191518625044
8537	BCAS1	0.000654878847413229	0.00900764607425441	-2.47850303123669	-1.30946902324135	0.32888334764558	0.0485013942507602	3.13629150566015	3.52089307717437
780851	SNORD3A	0.000654878847413229	0.00901479762629337	1.77516128157341	0.827950106057202	1.18564227141005	0.0884292763142485	0.235798808332651	0.138897415295838
7277	TUBA4A	0.000654878847413229	0.00902194917833232	-1.81522876025014	-0.860151372177953	53.5952332378479	0.657138328003587	99.024431607814	16.9970356238273
56992	KIF15	0.000654878847413229	0.00902910073037127	-1.81328615110723	-0.858606611903798	28.0685303332516	1.65737134757284	52.0684282565382	8.20547672818623
1062	CENPE	0.000654878847413229	0.00903625228241023	-1.79131057565739	-0.84101549205077	68.3033208495983	2.30326084734781	123.859022834617	16.9750956632215
11034	DSTN	0.000654878847413229	0.00904340383444918	-1.70527500060459	-0.770004413745949	253.947956434522	8.42290324367591	433.659863533139	8.7894194859135
730094	MOSMO	0.000654878847413229	0.00905055538648813	1.87984668071465	0.910615001268553	22.5213627806427	2.48304947197095	11.6664008943541	2.85988872216223
80219	COQ10B	0.000654878847413229	0.00905770693852708	1.73938654892937	0.798578582588328	44.0681410053873	2.34832093955581	24.9171198583539	1.53705459820707
26298	EHF	0.000654878847413229	0.00906485849056604	-1.86519684501141	-0.899327894467559	260.096239831031	51.1439412758238	480.149511978177	36.7390950453936
57513	CASKIN2	0.000654878847413229	0.00907201004260499	-1.76577662656267	-0.820302851405056	65.3856508900572	7.39639628374055	115.778603405264	2.93244628339427
90427	BMF	0.000654878847413229	0.00907916159464394	-1.89081365348086	-0.919007187483202	3.11063499178252	1.06039225469136	6.62400431155414	0.504476724778954
105370708	LOC105370708	0.000654878847413229	0.0090863131466829	-1.75929276604859	-0.814995583424294	2.82358105214788	0.291467751560322	5.72571328448315	0.481492313858032
4636	MYL5	0.000654878847413229	0.00909346469872185	1.8548027255027	0.891265751765952	9.24985497863553	0.767108827796716	4.59363418791596	1.18080878694159
9414	TJP2	0.000654878847413229	0.0091006162507608	-1.76081530883782	-0.816243593440923	71.3889345995899	0.372383684961869	126.945985036052	13.365577891922
145270	PRIMA1	0.000654878847413229	0.00910776780279976	-1.78638175289226	-0.837040419849887	13.3467246987425	1.94639178901107	24.4729251685567	0.512992046098165
55286	C4orf19	0.000654878847413229	0.00911491935483871	-1.87391851833292	-0.906058223139731	15.6123162568907	2.74119367223261	30.1009331311542	4.86967328588701
80024	SLC8B1	0.000654878847413229	0.00912207090687766	1.73176280973843	0.792241345395337	7.48880158610919	0.611899206949381	3.89414003526348	0.115589994745257
22981	NINL	0.000654878847413229	0.00912922245891662	1.86112488622194	0.896174867158436	4.1666001143825	0.53408474539387	1.80516598740151	0.582406789091109
55589	BMP2K	0.000654878847413229	0.00913637401095557	-1.97917722048369	-0.984900800695542	14.7020239317001	0.354043538003831	31.3813983461142	11.3698223355554
554251	FBXO48	0.000654878847413229	0.00914352556299452	1.80247471199841	0.849979019171839	3.03000632576916	0.628463585734592	1.22102932184156	0.127820471993082
24147	FJX1	0.000654878847413229	0.00915877967133293	2.06848591975513	1.04857513713863	59.260799865184	2.4054818838968	29.9328338821637	12.0977583760537
4802	NFYC	0.000654878847413229	0.00916593122337188	-1.81926542223471	-0.863356040739284	37.0957244906476	1.02506084575009	69.0045560111626	11.9166888624804
1890	TYMP	0.000654878847413229	0.00917308277541083	2.01126228187612	1.00810123086677	23.2394225972729	6.18032614271982	11.0832599133199	3.54258721166455
7083	TK1	0.000654878847413229	0.00918023432744979	-1.87642070632125	-0.907983326188569	41.2016518312872	6.2766500184463	78.711515224346	16.6286029974723
83857	TMTC1	0.000654878847413229	0.00918738587948874	-1.86847689936489	-0.901862727284229	203.23223503375	6.85314320209067	387.367412596636	88.6165717631235
400954	EML6	0.000654878847413229	0.00919453743152769	1.76360338606037	0.818526151995884	32.138766952138	1.17191325138204	17.8597819779318	2.04300152736023
60	ACTB	0.000654878847413229	0.00920168898356665	-1.7922167389414	-0.841745118024948	1199.67487449783	116.855302830216	2154.06720994555	255.814147174516
6929	TCF3	0.000654878847413229	0.0092088405356056	-1.77896649445196	-0.831039338742676	71.0170061745611	7.83088445269351	126.933049183779	11.0054205353769
130749	CPO	0.000654878847413229	0.00921599208764455	1.91136637390398	0.934604343021263	4.14918694386116	0.423691732426864	1.75325359928398	0.721457279213262
953	ENTPD1	0.000654878847413229	0.00922314363968351	-1.7385571091546	-0.797890458345898	23.3268531783587	0.965290705255643	41.3598362575832	3.30507996842189
80209	PROSER1	0.000654878847413229	0.00923029519172246	-2.02211779127656	-1.01586703875474	86.4497442396999	2.73859104494084	186.145176239892	81.1895933908504
8347	H2BC4	0.000654878847413229	0.00923744674376141	2.0336779197145	1.02409121291032	9.72130014997414	1.90091904885161	4.47719408367799	2.09469484828366
100506990	LOC100506990	0.000654878847413229	0.00924459829580036	1.80799044862744	0.854387056207621	2.7492667093249	0.651805418924867	1.05452283110146	0.0687282178955337
22998	LIMCH1	0.000654878847413229	0.00925174984783932	-1.75332599279495	-0.810094258769526	63.9175952143764	1.78485601057012	113.224632661901	12.3552179942641
23650	TRIM29	0.000654878847413229	0.00925890139987827	-1.85676061382446	-0.89278782522998	11.3359212637391	1.22006967543446	22.1409263941284	4.45722915903255
56123	PCDHB13	0.000654878847413229	0.00926605295191722	1.82960260458155	0.87153032465224	1.43359033840687	0.145871731080783	0.34495135396558	0.265786859618973
83903	HASPIN	0.000654878847413229	0.00927320450395618	-1.71406736368287	-0.777423809182895	6.48240302821501	0.239690509111128	11.8338240464667	0.701112735514797
80776	B9D2	0.000654878847413229	0.00928035605599513	1.75832627379768	0.814202800808135	2.10414352109954	0.096304074154074	0.77215752006615	0.193156314382552
57178	ZMIZ1	0.000654878847413229	0.00928750760803408	-1.86533413528675	-0.899434082032033	154.500185803655	16.2610796609919	292.544110837165	64.4926024838364
7227	TRPS1	0.000654878847413229	0.00929465916007304	-1.74563966173715	-0.803755785842366	479.521543953964	20.5027721750304	839.719385271846	76.9081703040077
65998	C11orf95	0.000654878847413229	0.00930181071211199	1.88858930330668	0.917309004266066	17.9670869089745	1.99356997331918	9.21349170290989	2.59637601817088
23403	FBXO46	0.000654878847413229	0.00930896226415094	-1.78788789134344	-0.838256275853653	11.4175442855013	1.186916985647	21.2391260279333	2.69775105779273
23234	DNAJC9	0.000654878847413229	0.0093161138161899	-1.71339726143933	-0.776859687710203	40.3101452051732	2.38103150498177	69.7182163370646	1.93271827286751
4570	TRNN	0.000654878847413229	0.00932326536822885	1.85989211081031	0.895218935465901	143.512783739061	9.99193875810245	77.9540251702956	18.7360191009572
57634	EP400	0.000654878847413229	0.0093304169202678	-1.75392407351414	-0.810586295595913	69.2328262833352	7.05115575685607	121.875640884139	6.46660681715246
54566	EPB41L4B	0.000654878847413229	0.00933756847230676	-1.74355595324726	-0.802032663040377	8.2808451843909	0.423803632491166	15.2150734046699	1.4856438144369
348327	ZNF530	0.000654878847413229	0.00934472002434571	-1.71103110485758	-0.774865986838361	1.14955749981955	0.116626945143537	2.67549398930898	0.115436074677243
23582	CCNDBP1	0.000654878847413229	0.00935187157638466	1.81901135052411	0.863154545349905	29.1800553685686	3.45514237903451	15.6538989427584	2.58810830960305
4171	MCM2	0.000654878847413229	0.00935902312842361	-1.81771738996507	-0.862127913619235	100.443696395197	11.8230757900348	184.037945933159	28.3417817372173
8318	CDC45	0.000654878847413229	0.00936617468046257	-1.8610964273025	-0.896152806384241	45.6200890289088	7.00777092052796	86.0836496981542	15.3524673425695
55638	SYBU	0.000654878847413229	0.00937332623250152	-1.91594352896077	-0.938055039315803	6.888507521211	1.42678763254087	14.2116405447292	3.52774835999568
80727	TTYH3	0.000654878847413229	0.00938047778454047	-1.74476644079096	-0.803033926254717	49.7213671689185	5.32268847382069	87.2006918295244	2.25463832560238
54996	MARC2	0.000654878847413229	0.00938762933657943	-1.79915424999769	-0.847318880956783	21.5862863964107	0.544084690186864	40.0189479773362	7.02435093565162
116071	BATF2	0.000654878847413229	0.00939478088861838	1.87794085024878	0.909151622950874	0.948237454620626	0.461637142447271	0.0160676943259254	0.027830062932989
26119	LDLRAP1	0.000654878847413229	0.00940193244065733	-1.77628258344729	-0.828861113955979	43.7146743748058	2.03597321311683	78.8589043910344	10.6079024900501
79075	DSCC1	0.000654878847413229	0.00940908399269629	-1.7682387615046	-0.822313091913585	17.9543992878685	1.25026064183485	32.6194252998352	3.87466466870411
27031	NPHP3	0.000654878847413229	0.00941623554473524	1.77768874875209	0.830002748273278	4.5380033827566	0.342041531857159	2.12903754111624	0.4005873190372
10329	RXYLT1	0.000654878847413229	0.00942338709677419	-1.72840181746251	-0.78943865307498	11.0833442421597	0.929466292962553	19.8546691993951	0.846812295540496
139324	HDX	0.000654878847413229	0.00943053864881315	1.75624286630424	0.812492365251916	6.5320012779665	0.691764533443696	3.2865376688155	0.356793183238466
100532724	NPHP3-ACAD11	0.000654878847413229	0.0094376902008521	1.72454228538225	0.786213503784768	3.30105127737012	0.132512437392705	1.4983015561069	0.197446902883299
22862	FNDC3A	0.000654878847413229	0.00944484175289105	1.71995404256219	0.782370016407945	233.496088926527	13.9745176181402	135.282664348415	6.64007017343867
5630	PRPH	0.000654878847413229	0.00945199330493001	-1.90278225642288	-0.928110477243954	0.675896307186695	0.20161610023502	2.24454122549325	0.791931636728467
729857	RGPD2	0.000654878847413229	0.00945914485696896	1.7946634875577	0.843713353605525	7.25428268625747	0.539369365464021	3.62990567122853	0.739523219477904
58495	OVOL2	0.000654878847413229	0.00946629640900791	-1.74545063711493	-0.803599556778086	5.6419352812688	0.637464476880541	10.5675624501217	0.605571006705176
25841	ABTB2	0.000654878847413229	0.00947344796104686	1.70757466994031	0.771948667005677	39.1171459377718	2.01827385926552	22.4867436920153	0.935501795300517
3108	HLA-DMA	0.000654878847413229	0.00948059951308582	1.69283529899868	0.759441615952685	7.01721395302115	0.241706391453996	3.73659599608391	0.170936840590294
51196	PLCE1	0.000654878847413229	0.00948775106512477	-1.86678924625033	-0.900559061708671	0.815844066522153	0.299195897417567	2.39889382767848	0.662145647987273
11140	CDC37	0.000654878847413229	0.00949490261716372	-1.72868636914798	-0.789676148495562	118.309497593942	9.58225018450277	204.930520008076	8.78368249231321
10449	ACAA2	0.000654878847413229	0.00950205416920268	1.76527536785338	0.819893249133496	3.62832349973496	0.490369471975188	1.61770093023798	0.211844756624389
9830	TRIM14	0.000654878847413229	0.00950920572124163	-1.90334589992855	-0.928537770105882	25.7390455532337	6.79865179988818	48.9407470968396	5.70243382886538
23541	SEC14L2	0.000654878847413229	0.00951635727328058	-1.75603436539419	-0.812321078528536	3.46408032885754	0.33218746775461	6.85040948227198	0.797101721167485
79090	TRAPPC6A	0.000654878847413229	0.00952350882531954	1.7792440150921	0.83126438313002	17.001531681265	2.17654330100688	9.10155029541455	0.992220215092466
3265	HRAS	0.000654878847413229	0.00953066037735849	-1.72871610724986	-0.789700966556172	77.7687389561113	5.08702280546904	135.188734225007	9.1476323399611
375190	FAM228B	0.000654878847413229	0.00953781192939744	1.75728624673468	0.813349213035765	3.63205072439695	0.266142188032565	1.64404331127353	0.29233660359028
8821	INPP4B	0.000654878847413229	0.0095449634814364	-1.82432048578577	-0.867359195861656	0.653555632189068	0.0797037746376421	2.05615065042812	0.642132824916556
9612	NCOR2	0.000654878847413229	0.00955211503347535	-1.78262757561176	-0.834005328347318	61.2196720143524	5.99707139852304	110.186853467184	14.5273850221331
6720	SREBF1	0.000654878847413229	0.0095592665855143	-1.78151378566518	-0.833103647340896	139.054496720056	14.5261806016444	248.680013029854	28.6433530790139
64328	XPO4	0.000654878847413229	0.00956641813755326	-1.72134072743408	-0.783532697102244	41.1608392699319	0.976866604389748	71.7235773843747	6.06389856449218
53827	FXYD5	0.000654878847413229	0.00957356968959221	-1.83238582084208	-0.873723304314356	80.0467779333229	8.19338841677873	148.796737327704	28.6444087853563
4121	MAN1A1	0.000654878847413229	0.00958072124163116	1.85178292554082	0.888914989202477	8.5663169306313	1.19304554597193	4.21448201275426	1.12122395125834
344787	ZNF860	0.000654878847413229	0.00958787279367012	-1.83409084264272	-0.875065097485008	6.23177269688317	0.5401985282076	12.4224329398905	2.66926828761355
6310	ATXN1	0.000654878847413229	0.00959502434570907	-1.83204520408292	-0.873455101088611	63.136664323828	8.07217209386405	116.990014925859	19.6211751675172
92086	GGTLC1	0.000654878847413229	0.00960217589774802	-1.75803701236828	-0.813965444200355	0.371631096756923	0.0635737572183328	1.42185941085318	0.301414652413679
10106	CTDSP2	0.000654878847413229	0.00960932744978698	-1.69155098457578	-0.758346661664046	156.181478922296	2.54425056690714	265.049804798814	12.2911490713142
27303	RBMS3	0.000654878847413229	0.00961647900182593	-1.75139745133264	-0.808506517237843	0.767938481463179	0.110913329439981	2.10391668219024	0.328348936546467
10615	SPAG5	0.000654878847413229	0.00962363055386488	-1.74040653039602	-0.799424335316913	85.3153565522513	8.02399831731766	148.979223717211	9.00321027719625
4848	CNOT2	0.000654878847413229	0.00963078210590384	-1.71329493291524	-0.776773523651151	52.7136756628725	2.14998948964692	91.1109637797037	6.12807540533872
2896	GRN	0.000654878847413229	0.00963793365794279	1.86881030077371	0.902120131403659	76.4599922096179	9.55307821109008	40.9873418087019	9.92615624646337
6732	SRPK1	0.000654878847413229	0.00964508520998174	-1.70665418111203	-0.771170755062529	90.1923189633053	2.66543053511947	154.796822981524	9.72227653042366
2027	ENO3	0.000654878847413229	0.00965223676202069	1.84979970318426	0.887369063786487	7.83157177905759	0.147023752564026	3.86733455805307	1.19212410906919
4174	MCM5	0.000654878847413229	0.00965938831405965	-1.76147593123598	-0.81678476201782	108.514411701326	13.623695622586	191.197183405911	11.8776838422017
3224	HOXC8	0.000654878847413229	0.0096665398660986	-1.84834345713212	-0.886232861657335	5.322381564582	0.400511710182742	10.8726554859125	2.61932828295092
27113	BBC3	0.000654878847413229	0.00968898356664638	1.82852298888362	0.870678764901818	5.5878449954759	0.986921145077949	2.60107577819974	0.535657052633487
79572	ATP13A3	0.000654878847413229	0.00969613511868533	-1.90754219672337	-0.931714971256509	147.047895237842	7.64070784925715	289.48297223818	80.9195117946564
387496	RASL11A	0.000654878847413229	0.00970328667072429	-1.7086545793327	-0.772860772056725	4.33243552789807	0.0925524753655798	8.12711978299633	0.686250917837095
1737	DLAT	0.000654878847413229	0.00971043822276324	-1.76954718955977	-0.823380235476669	57.4094596727959	2.0712165594406	103.03383605074	14.5822780558114
23404	EXOSC2	0.000654878847413229	0.00971758977480219	-1.79369330609107	-0.842933232728335	32.1181978018652	2.90465867553006	58.7288119585473	9.0025876949016
51246	SHISA5	0.000654878847413229	0.00973212111990262	1.74920474999341	0.806699171198479	221.50769321915	17.8229839109157	126.340881033992	12.7789789357491
10489	LRRC41	0.000654878847413229	0.00973927267194157	1.73889777561521	0.79817312358883	123.039048010845	11.2606302019559	70.2762242682294	5.41543618696532
4600	MX2	0.000654878847413229	0.00974642422398052	1.90595737630254	0.93051585603456	1.3363845164589	0.680813275760898	0.188587184580494	0.00683521318280589
391059	FRRS1	0.000654878847413229	0.00975357577601948	-1.7396358405696	-0.798785337114993	5.9141631673554	0.635769604658583	11.0160490400713	0.867700254470675
7846	TUBA1A	0.000654878847413229	0.00976072732805843	-1.71870519115341	-0.781322101106654	230.401395831624	11.1803016588953	397.221679820547	31.1222748529561
54852	PAQR5	0.000654878847413229	0.00976787888009738	-1.67133309047864	-0.74099928581849	0.621785135804068	0.0506548447590053	1.70980375668328	0.0328851505504553
55041	PLEKHB2	0.000654878847413229	0.00977503043213634	1.77593007646548	0.828574779704682	204.259199176066	20.1956509193894	114.867103798807	14.972959298514
4155	MBP	0.000654878847413229	0.00978218198417529	1.77834842210729	0.830538011232202	8.38596987442917	0.225668269977268	4.32280523259321	0.833575379155593
9540	TP53I3	0.000654878847413229	0.00978933353621424	1.72351538902252	0.785354180380467	14.1961300769338	1.28488891960182	7.80531956481353	0.487685566357968
83636	C19orf12	0.000654878847413229	0.00980458764455265	1.82932594385978	0.871312153104592	28.1535404717834	2.72789989783193	15.1143394731454	3.19866309700775
5600	MAPK11	0.000654878847413229	0.0098117391965916	1.88257243329028	0.912705374665233	12.4044221383759	0.234888993481469	6.30697369381515	1.90831042075931
652	BMP4	0.000654878847413229	0.00981889074863055	-1.74258491712593	-0.801228961133259	34.4262799385569	2.85167981796076	60.7929597009614	6.04553791227244
9563	H6PD	0.000654878847413229	0.00982604230066951	1.76763319193015	0.821818926829547	54.7044476230953	6.4344400656505	30.5008207355582	3.40883476134618
348235	SKA2	0.000654878847413229	0.00983319385270846	-1.77796976604574	-0.830230791689202	43.3740686327989	1.73034793068514	78.5702241593933	13.3158851050852
162461	TMEM92	0.000654878847413229	0.00984034540474741	-1.70909827994506	-0.773235360099245	0.787641953495665	0.135512510364513	2.05082070116041	0.113127028206492
9047	SH2D2A	0.000654878847413229	0.00984749695678637	-1.99738505206761	-0.998112479581907	0.967266524973985	0.255832521056468	3.11216423113776	1.61129468725639
57209	ZNF248	0.000654878847413229	0.00985464850882532	1.84236530068256	0.881559144616926	37.6259510566079	4.87559727514769	20.181891561736	4.70046320865022
12	SERPINA3	0.000654878847413229	0.00986180006086427	-1.88006879170558	-0.910785451071413	0.627736446501999	0.441657085052855	1.99541159139194	0.289348707165813
79925	SPEF2	0.000654878847413229	0.00986895161290323	1.80589658540467	0.852715279310687	6.33207838768612	0.448754008793401	3.10482566411646	0.774133895477046
129880	BBS5	0.000654878847413229	0.00987610316494218	1.81484118800399	0.859843307282455	8.69266636375865	1.23876912135647	4.36747144702667	0.968080121184307
3615	IMPDH2	0.000654878847413229	0.00988325471698113	-1.78457614363851	-0.835581459081574	185.466842094974	16.5907276431657	333.403554196436	49.1074790138066
7074	TIAM1	0.000654878847413229	0.00989040626902008	-1.68710383484337	-0.754548768766933	53.1042792165632	1.85642803381944	90.312018107907	4.34893733029651
2034	EPAS1	0.000654878847413229	0.00989755782105904	-1.72616731959372	-0.787572313560063	109.529599664168	1.98920807471052	190.466466691713	19.5591911855135
152877	FAM53A	0.000654878847413229	0.00990470937309799	1.743110700509	0.801664194250722	3.44298576370105	0.244750984380236	1.55780066918596	0.302962592933124
26470	SEZ6L2	0.000654878847413229	0.00991186092513694	1.88886165527001	0.917517039172072	90.5054619912131	6.39349430328098	48.67259809048	13.1145378422225
286467	FIRRE	0.000654878847413229	0.0099190124771759	-1.78314045338566	-0.834420344815054	7.2541238633989	0.881930446001958	13.7567115824631	2.01561173366248
5003	SLC22A18AS	0.000654878847413229	0.00992616402921485	-1.72024127691621	-0.782610928065912	0.969552051933854	0.122086592826144	2.39064307511332	0.262806891992124
285643	KIF4B	0.000654878847413229	0.00994138009738284	-1.70701659199863	-0.771477081258337	8.77679669751394	0.208756891281739	15.7241180893225	1.36305149350411
9960	USP3	0.000654878847413229	0.00994853164942179	-1.76325204341725	-0.818238711639629	53.4867089651556	6.76940948601664	94.8084045127813	8.33632736649284
11099	PTPN21	0.000654878847413229	0.00995568320146074	1.79958011070435	0.847660327182538	8.11047067051689	1.57579772715563	4.02912050907381	0.484970473821489
701	BUB1B	0.000654878847413229	0.0099628347534997	-1.82333513833463	-0.866579760485959	97.3467552480112	5.10214657890278	180.983446482489	38.0554088402202
54954	FAM120C	0.000654878847413229	0.00996998630553865	1.78212016752845	0.833594620390856	36.9779628554795	2.99769239141493	20.4532040252094	3.52712036383859
2118	ETV4	0.000654878847413229	0.0099771378575776	-2.26074926822096	-1.17680099671016	1.60304699287692	0.276824753157466	5.88850958441804	4.95903410001058
2187	FANCB	0.000654878847413229	0.00998428940961655	-1.74068792204809	-0.799657573654691	2.13735823672011	0.2152709340273	4.47444803389553	0.593920993882329
23329	TBC1D30	0.000654878847413229	0.00999144096165551	-1.78539241462897	-0.836241201659839	45.7154447001072	4.63306378292621	82.7757858177824	13.1764378823838
5526	PPP2R5B	0.000654878847413229	0.00999859251369446	1.7553942707997	0.811795103831015	41.841587530198	2.46827673534567	23.5267887603893	3.30440085356393
5662	PSD	0.000654878847413229	0.0100129336579428	1.87145498767923	0.904160348888205	7.3668752019439	0.830076490742279	3.56712392540904	1.27521451372523
6935	ZEB1	0.000654878847413229	0.0100200852099817	1.73536650025484	0.795240384568263	1.69772914172267	0.134679307972395	0.559960501093967	0.180603504115219
1191	CLU	0.000654878847413229	0.0100272367620207	-1.86522769279908	-0.899351754459818	173.583080475126	3.86082786187243	332.561050515788	84.3775508691045
118430	MUCL1	0.000654878847413229	0.0100343883140596	-1.87050846706281	-0.903430496421687	12.5539792143662	1.18453964548671	24.9312296902038	7.32017442834911
56951	C5orf15	0.000654878847413229	0.0100415398660986	1.77209723919373	0.825457770175992	102.282075526774	9.83952847867459	57.4909421337062	8.08659906726819
56137	PCDHA12	0.000654878847413229	0.0100486914181376	1.82083361861002	0.864599099924428	3.70651636236802	0.828387536883587	1.5790755357042	0.376318522224728
5337	PLD1	0.000654878847413229	0.0100558429701765	-1.89325749931488	-0.920870643329176	5.23009820404344	0.648699548290721	11.0795193320712	3.24701716373504
100288413	ERVMER34-1	0.000654878847413229	0.0100629945222155	-1.82730894905313	-0.869720575719708	19.8190747688383	2.00422245794875	37.5026519329618	8.16882616187707
2909	ARHGAP35	0.000654878847413229	0.0100701460742544	-1.74429571012472	-0.802644640668775	194.191665943891	5.68734355657296	341.36145191051	44.0153173919637
5595	MAPK3	0.000654878847413229	0.0100772976262934	-1.68572121496071	-0.753365962703518	90.2718526728428	4.97662228655448	152.756760156593	4.97797420817485
153579	BTNL9	0.000654878847413229	0.0100844491783323	1.69187067899241	0.758619297827494	19.2139760444218	0.718944390018688	10.9582574449529	0.743382858017164
4886	NPY1R	0.000654878847413229	0.0100916007303713	1.91234444682739	0.935342401443125	3.79842864567244	0.214582342348577	1.6068204410088	0.929282907736531
23315	SLC9A8	0.000654878847413229	0.0100987522824102	1.70484270699994	0.769638638780711	55.8065500801566	3.53506884176607	32.3243987438705	2.12747898219475
3162	HMOX1	0.000654878847413229	0.0101059038344492	2.0854699846108	1.06037254820663	795.027539239679	268.242120096886	379.624936968351	141.537245153761
474384	F8A3	0.000654878847413229	0.0101130553864881	1.77237732121221	0.825685771778512	3.21451385894018	0.536171559933249	1.37449001340906	0.271950409778667
677	ZFP36L1	0.000654878847413229	0.0101202069385271	-1.92309183604076	-0.943427659316921	319.944714796344	54.1897202430621	627.784780795184	172.092030026362
4061	LY6E	0.000654878847413229	0.010127358490566	-1.71013934192991	-0.774113880503681	199.87567436757	18.4233331386328	341.776744547679	13.764917925452
2876	GPX1	0.000654878847413229	0.010134510042605	-1.92417989669916	-0.944243686812227	47.2510597548043	4.51641255199834	95.2990517093627	33.7937417649934
4133	MAP2	0.000654878847413229	0.0101416615946439	1.8044290066735	0.851542383060647	54.3738220423385	8.86491133838676	29.6128335266521	4.11922185516729
79962	DNAJC22	0.000654878847413229	0.0101488131466829	-1.75546926858272	-0.811856740478772	9.28502167764122	0.556012515915315	17.1650593355887	2.64901571528414
59269	HIVEP3	0.000654878847413229	0.0101631542909312	-1.79674397243956	-0.845384846239482	12.3025692847496	1.03443260156354	23.1374942612624	4.42866811275483
80210	ARMC9	0.000654878847413229	0.0101703058429702	1.80265895979265	0.850126482985095	9.06114498413531	1.87698363562626	4.54015908978955	0.596518996235893
81855	SFXN3	0.000654878847413229	0.0101774573950091	-1.83081355373922	-0.872484877540606	30.8338790235838	2.02038776348142	58.2781579207058	13.5303730086451
165545	DQX1	0.000654878847413229	0.0101846089470481	1.70424708931419	0.769134519064552	1.62414987284578	0.0883463927618252	0.543033558981754	0.134081729676248
10974	ADIRF	0.000654878847413229	0.010191760499087	-2.0524763957617	-1.03736563057148	0.536821308995478	0.0734363992635221	2.43446319924224	1.83661268673039
7161	TP73	0.000654878847413229	0.010198912051126	-1.73782602640045	-0.797283661316737	11.0631466323725	0.905056274416355	20.012244528939	2.36751737427395
3691	ITGB4	0.000654878847413229	0.0102060636031649	-1.81545504791064	-0.860331208320829	47.7034355874159	5.82853390371473	88.2049653486881	18.4070895310696
81790	RNF170	0.000654878847413229	0.0102132151552039	1.80467622804788	0.85174003041542	23.1406723263893	3.43339762534032	12.4058878321431	2.12921322303399
84265	POLR3GL	0.000654878847413229	0.0102203667072428	1.78190412817747	0.833419717598498	10.9133350122409	0.705810984294022	5.74900106970767	1.16947824493924
1522	CTSZ	0.000654878847413229	0.0102275182592818	-1.67999819385434	-0.748459681980948	7.53229247390831	0.253455585826817	13.3447756740544	0.806074894524273
102724541	NA	0.000654878847413229	0.0102346698113208	1.67402660034581	0.743322452549004	1.13862530846309	0.0949599454021769	0.277183064473796	0.0425288497788057
23157	SEPTIN6	0.000654878847413229	0.0102418213633597	-1.75424329946574	-0.810848851882201	20.952771143799	2.00139677872849	37.6067652840347	4.89511735520831
152206	CCDC13	0.000654878847413229	0.0102489729153987	1.676679893139	0.745607280039733	1.58283048200223	0.0409829499589597	0.541941315730829	0.086080929754047
657	BMPR1A	0.000654878847413229	0.0102561244674376	1.81432290254997	0.859431241120272	5.01527297705096	1.08537678177812	2.30509743129138	0.503514349085589
23097	CDK19	0.000654878847413229	0.0102632760194766	-1.94791476036529	-0.961930547292484	11.3567094643308	0.338472271100124	24.2860349819757	9.92774650609788
101929479	LOC101929479	0.000654878847413229	0.0102704275715155	1.75477030353929	0.811282196551203	1.89734568588326	0.351668507219655	0.64768908816976	0.160536581357058
2990	GUSB	0.000654878847413229	0.0102775791235545	1.97012928095774	0.978290303223241	76.3817048231025	5.38409801285549	40.3794329969877	16.5499240946234
26269	FBXO8	0.000654878847413229	0.0102847306755934	1.93356216600514	0.951261149290415	26.7351147920111	2.84221017203337	13.8562230852519	4.63917299467826
7036	TFR2	0.000654878847413229	0.0102918822276324	-1.76298688796576	-0.818021744801532	4.11368696979632	0.379833024711592	8.06661435604662	1.32320023222041
26986	PABPC1	0.000654878847413229	0.0102990337796713	-1.74876329101781	-0.806335022257857	926.658590068319	36.3990138491123	1631.95519548965	239.727411521362
56252	YLPM1	0.000654878847413229	0.0103142878880097	-1.83260034860924	-0.87389219889232	102.694029787174	2.87082694971379	192.939684507405	46.8394121549672
1822	ATN1	0.000654878847413229	0.0103214394400487	-1.78348678757664	-0.834700528073711	192.090891664346	17.5093216830517	345.932678866334	62.1060721954087
23604	DAPK2	0.000654878847413229	0.0103285909920876	-1.78566719847784	-0.836463225002944	4.89924955202332	0.638313857948371	9.58872349225456	1.76944766327479
646851	FAM227A	0.000654878847413229	0.0103357425441266	1.76534094510451	0.819946842028691	6.00653584508691	0.531768643808443	2.99407228753583	0.635448245904663
401509	ZNF658B	0.000654878847413229	0.0103428940961656	1.7262193425154	0.787615792589769	4.66298536150888	0.675621847045789	2.26546091826701	0.0956113380984099
11240	PADI2	0.000654878847413229	0.0103500456482045	-1.91768077990578	-0.939362587104933	0.949290479689292	0.166587984213098	2.88429848594277	1.41031128228002
84446	BRSK1	0.000654878847413229	0.0103571972002435	1.77666546208129	0.829172054111363	6.49051047504211	0.374528114587106	3.25865235312506	0.753001793077448
23245	ASTN2	0.000654878847413229	0.0103643487522824	1.75132180285042	0.8084442012586	16.0641732918893	2.01865505478314	8.73781002374793	1.06016836237106
83695	RHNO1	0.000654878847413229	0.0103715003043214	-1.72406650166801	-0.785815423949205	27.8999522516496	0.44137070524333	49.0794950982636	6.35831226726017
56995	TULP4	0.000654878847413229	0.0103786518563603	-1.69739694675843	-0.763323987481103	58.2263633287043	2.91689295217634	99.6483383606297	7.83991388152687
2114	ETS2	0.000654878847413229	0.0103858034083993	1.91455173736248	0.937006646987627	24.9088755589331	4.03690684782713	12.8505795568005	4.23010953500672
283209	PGM2L1	0.000654878847413229	0.0103929549604382	1.75734102222484	0.813394181860041	2.84112109196648	0.622271778593115	1.17008207798616	0.124921454156132
3700	ITIH4	0.000654878847413229	0.0104001065124772	1.96695864618437	0.975966626364847	6.4044513333991	0.189173477898999	2.99396187740505	1.76031713459672
84514	GHDC	0.000654878847413229	0.0104072580645161	1.87633593684481	0.907918149298657	13.3352290955915	1.48161655771407	6.84131478144585	2.43806546392919
5167	ENPP1	0.000654878847413229	0.0104144096165551	-1.69317157316326	-0.759728172412565	57.4113375730818	4.3681016554108	97.7708852139013	4.23607582513151
81610	FAM83D	0.000654878847413229	0.010421561168594	-1.70018035053709	-0.765687791671695	39.4889716405519	2.27231785822978	67.9076103973186	5.31197771567446
83982	IFI27L2	0.000654878847413229	0.010428712720633	1.83791175766738	0.878067501212497	15.6228147856418	3.01749956418484	8.06230279662918	1.68796492444401
100505687	LINC00888	0.000654878847413229	0.0104358642726719	1.7874066457776	0.837867893532549	2.69034937799992	0.628108504742546	1.05616159124641	0.246888768837144
5050	PAFAH1B3	0.000654878847413229	0.0104430158247109	-1.71690281398294	-0.779808377282331	36.6836612330229	3.16705597649948	63.7082768684201	5.62306941020057
221424	LRRC73	0.000654878847413229	0.0104501673767498	1.78882669369166	0.83901362201089	1.93792445957247	0.403623264814099	0.645994128895275	0.250301727566075
80709	AKNA	0.000654878847413229	0.0104573189287888	-1.87750724272547	-0.908818473131808	11.7366423269775	3.18617903843986	22.5403043334286	3.73425736774587
6229	RPS24	0.000654878847413229	0.0104644704808278	-1.70232563998706	-0.767507038350164	345.423947846803	31.8963337402607	587.345453123389	23.6932136841117
79957	PAQR6	0.000654878847413229	0.0104716220328667	2.02191200934433	1.01572021462731	47.8165138338201	2.37781662957015	25.1083366896905	13.2645464560625
9658	ZNF516	0.000654878847413229	0.0104787735849057	1.67290649241882	0.74235680778284	3.16573497570576	0.137911274576722	1.49170629037098	0.135171294088482
84293	PRXL2A	0.000654878847413229	0.0104933049300061	-1.84341490602082	-0.882380821641818	52.9833182747052	2.03734925026304	101.078610938644	29.4783860992778
57463	AMIGO1	0.000654878847413229	0.0105084449178332	1.7509110748474	0.808105814134438	4.49826087372481	0.772548264960475	2.12937861292654	0.294530223635172
304	ANXA2P2	0.000654878847413229	0.0105155964698722	-1.76978020334116	-0.823570196895911	225.882704181899	39.6771056064076	396.457761198085	17.5305157637936
222171	PRR15	0.000654878847413229	0.0105227480219111	-1.79442240795849	-0.843519541391007	17.5136958005162	3.00502443771425	32.1071847948777	4.34631188810435
51363	CHST15	0.000654878847413229	0.0105298995739501	-1.74997582110822	-0.807334988910036	43.5380635184472	3.58330777666415	77.2996138102789	11.4586303213438
8614	STC2	0.000654878847413229	0.010537051125989	-1.82832494460873	-0.870522500545881	16.8306096189459	3.9029394062437	31.1455345420352	3.43929273787992
85012	TCEAL3	0.000654878847413229	0.010544202678028	-1.81285203134959	-0.858261174199558	11.2513413350126	0.489473717815927	21.6037607735706	5.06341451867206
4175	MCM6	0.000654878847413229	0.010551354230067	-1.7989040997902	-0.847118278059714	99.2947542854414	8.59792555651644	181.611104673417	38.109472886355
26958	COPG2	0.000654878847413229	0.0105585057821059	1.75241422508251	0.809343830782804	41.3316177964392	4.43058470222342	23.2073507694959	3.06802511853639
10309	CCNO	0.000654878847413229	0.0105656573341449	-1.67367770155561	-0.743021736290438	10.3841871844434	0.752033775299325	18.0270231051698	0.248234082832239
10151	HNRNPA3P1	0.000654878847413229	0.0105728088861838	-1.67766022716716	-0.74645055951074	26.9907058525606	1.19422826817321	45.9831161386451	2.75523599450424
3340	NDST1	0.000654878847413229	0.0105799604382228	-1.69410467222109	-0.76052301600956	115.955195828402	9.11159395744997	196.911826825183	10.1827871993601
643224	TUBBP5	0.000654878847413229	0.0105871119902617	-1.78809553423769	-0.838423818785766	12.9199235753655	0.766725109231662	24.1991723612668	4.82185129820918
9131	AIFM1	0.000654878847413229	0.0105942635423007	-1.67014263775596	-0.739971320660722	71.8904540623599	1.55078993288099	120.861613687599	7.14807352448458
729013	ZBED5-AS1	0.000654878847413229	0.0106014150943396	-1.77223874490792	-0.825572967828324	3.74360832900033	0.643838581738177	7.40144023246313	1.13630524166442
115196	ZNF554	0.000654878847413229	0.0106085666463786	1.67717539192617	0.746033567751911	11.1411536694279	0.618440844920956	6.23942805879794	0.37610372425584
26471	NUPR1	0.000654878847413229	0.0106157181984175	-1.76094943330532	-0.816353481930583	98.4489453397739	12.6910801864167	173.954883551173	20.3610155234581
3397	ID1	0.000654878847413229	0.0106228697504565	1.82826545894751	0.870475560823912	14.1422814959893	2.78105030980999	7.29252579474537	1.59895603706482
56134	PCDHAC2	0.000654878847413229	0.0106300213024954	1.77810598791749	0.830341321741164	1.42330082679398	0.312189512476614	0.366196182402489	0.216630511986132
146857	SLFN13	0.000654878847413229	0.0106371728545344	-1.69796077143369	-0.763803128200823	76.1425267888099	6.88796736509438	129.713817782461	5.65766694787356
192286	HIGD2A	0.000654878847413229	0.0106443244065733	1.90490534036744	0.92971930828262	50.4365920233895	4.28518078657564	27.0332589809178	9.83017136823088
9990	SLC12A6	0.000654878847413229	0.0106514759586123	1.75505750093153	0.811518298307504	8.65912919097983	1.58098071635744	4.46636171072086	0.384993412613305
203286	ANKS6	0.000654878847413229	0.0106586275106512	1.69213230816311	0.758842377481567	7.39965868664965	0.576980983514172	3.96300350058688	0.316708185248583
8351	H3C4	0.000654878847413229	0.0106737674984784	1.74615684298164	0.804183150278474	3.78985322137301	0.324997516023337	1.75945207678662	0.422113823386836
2669	GEM	0.000654878847413229	0.0106809190505173	1.88660471004585	0.915792174609525	10.604780149574	3.52499201802725	4.9459617471351	0.221985645480012
9351	SLC9A3R2	0.000654878847413229	0.0106880706025563	-1.81771381747914	-0.862125078187928	82.460451117158	13.1084014404479	151.389650521375	29.153046971726
50619	DEF6	0.000654878847413229	0.0106952221545953	-1.77365491922104	-0.826725347431733	5.01274100758129	0.801022050055485	9.66563346265054	1.43250993592809
22927	HABP4	0.000654878847413229	0.0107095632988436	1.79166975866124	0.841304743730554	7.91214504749663	1.37270060818702	3.97872767322837	0.809316536166231
11144	DMC1	0.000654878847413229	0.0107167148508825	-1.67272925884551	-0.742203955520043	0.442734525505596	0.049272812819892	1.41529850511198	0.147002246775398
10272	FSTL3	0.000654878847413229	0.0107238664029215	1.76349615116453	0.818438427081488	8.77589219598924	0.886858525662491	4.57564071872075	0.859303681599907
153090	DAB2IP	0.000654878847413229	0.0107310179549604	-1.71061706008725	-0.77451683326618	29.7682079894962	2.27227441493507	51.68384291359	4.93852228972755
55143	CDCA8	0.000654878847413229	0.0107461579427876	-1.71508660692809	-0.778281430177018	35.4683798701008	1.54841336634658	61.8014875475375	7.48433685348116
55755	CDK5RAP2	0.000654878847413229	0.0107533094948265	-1.71071509474446	-0.774599511069693	87.4867681985582	3.68917650002333	150.930552878942	17.1573107041263
3756	KCNH1	0.000654878847413229	0.0107604610468655	1.65657492629812	0.728203457481185	1.01323877766465	0.0390509229269894	0.216018876286283	0.0561377265604705
8844	KSR1	0.000654878847413229	0.0107676125989044	1.66905870764973	0.739034701102872	3.73911708006082	0.165236754966466	1.84134957313358	0.163774053753404
100190986	LOC100190986	0.000654878847413229	0.0107747641509434	-1.81954254350251	-0.863575783843798	26.0513861831496	5.1257732366058	47.9794239221317	7.55268135721077
64847	SPATA20	0.000654878847413229	0.0107819157029823	1.75500126825865	0.811472073099528	75.9814540641338	5.36296312358978	43.1877807302381	7.38201842876366
6895	TARBP2	0.000654878847413229	0.0107890672550213	1.78775375185869	0.838148031018834	26.3300943142522	1.6337863778665	14.4930747048796	3.20491602929767
121457	IKBIP	0.000654878847413229	0.0107962188070603	1.69668543885969	0.762719117701596	7.97187926069509	0.471981730274402	4.29711105910313	0.481864977496166
5251	PHEX	0.000654878847413229	0.0108033703590992	-1.71487238301207	-0.778101218237116	3.24108369258059	0.224851371798375	6.29863334753886	0.834201371076263
375287	RBM43	0.000654878847413229	0.0108105219111382	1.73272130722696	0.793039628523217	9.25746170732711	0.735184081468451	4.94391830764093	0.771917212342594
23616	SH3BP1	0.000654878847413229	0.0108176734631771	-1.73113532515582	-0.791718506507095	14.3358472731721	1.59256206917606	25.5636022621935	2.92590233317606
1609	DGKQ	0.000654878847413229	0.0108248250152161	1.81884390242903	0.863021732733811	36.84454294489	2.26768438872629	20.2302424870799	5.44256661508642
9901	SRGAP3	0.000654878847413229	0.010831976567255	1.71254172595317	0.776139139659942	8.53443794745025	0.701093239573798	4.57841044185101	0.600535111188544
154743	BMT2	0.000654878847413229	0.010839128119294	1.7848198250075	0.835778443616903	15.4121967945298	2.45627396537222	8.20961673399488	1.43371593826704
57414	RHBDD2	0.000654878847413229	0.0108543822276324	1.71569118092825	0.778789895589149	79.9220701636931	10.1967998166485	45.9607943076956	2.22790317476865
9531	BAG3	0.000654878847413229	0.0108615337796713	-1.78704371148842	-0.837574923454003	62.7520310902105	7.53824191736727	113.70847339309	21.4507147099863
80005	DOCK5	0.000654878847413229	0.0108686853317103	-1.76102221756291	-0.81641311073961	97.4018897934773	4.61892261513415	174.075351719914	30.6992545363733
2145	EZH1	0.000654878847413229	0.0108758368837492	1.68252195002523	0.750625326223992	22.5808832919946	2.10737901217144	12.981399510924	0.326823093248696
54836	BSPRY	0.000654878847413229	0.0108829884357882	-1.69807577821822	-0.763900841941739	18.7555580281605	0.836791670714762	32.6451814788292	3.49841551083263
8751	ADAM15	0.000654878847413229	0.0108901399878271	-1.87789223035776	-0.909114271090893	152.678801795401	17.4544748497903	296.238457576481	98.5876490373915
5596	MAPK4	0.000654878847413229	0.0109052799756543	1.78413305442096	0.835223210434995	1.37803746932211	0.0956620874779519	0.353986094718086	0.309194051101443
57104	PNPLA2	0.000654878847413229	0.0109124315276932	-1.71270033774326	-0.776272752665327	75.3562802742461	5.49242258010771	130.07413366098	14.2416142256033
11275	KLHL2	0.000654878847413229	0.0109195830797322	1.81416153121147	0.859302917775249	13.4779859516694	2.06491321446446	7.04809865999898	1.63559122173108
2644	GCHFR	0.000654878847413229	0.0109267346317711	-1.72308140106421	-0.784990858346182	9.35315183831657	0.814291152669201	16.8890866785628	2.09347070427232
89801	PPP1R3F	0.000654878847413229	0.0109338861838101	1.69999867004135	0.765533617700914	6.43765850286427	0.607015600422719	3.37539285913694	0.364267103583405
2958	GTF2A2	0.000654878847413229	0.0109410377358491	-1.65422744247665	-0.726157606682423	47.0796497374813	0.944322050953554	78.5927683171514	4.03098082771983
10477	UBE2E3	0.000654878847413229	0.010948189287888	1.70955376105412	0.773619792520716	10.173752210415	0.884253737157685	5.54557267144605	0.669793356433689
83990	BRIP1	0.000654878847413229	0.010955340839927	-1.65887985094782	-0.730209398820084	30.1951572596138	1.82908896778933	50.6955341350174	1.0523326719458
91147	TMEM67	0.000654878847413229	0.0109624923919659	1.69428500386826	0.760676577788576	10.734514483343	0.853152010276053	5.92997739423296	0.586283166611825
80145	THOC7	0.000654878847413229	0.0109696439440049	-1.69386959910184	-0.760322814475085	32.3172302802672	0.545059850485	55.6568720404153	6.32862622691001
53838	C11orf24	0.000654878847413229	0.0109767954960438	-1.75773363790889	-0.813716465030371	53.0552103322549	3.47398203188299	94.9437901164011	17.8859781693734
84904	ARHGEF39	0.000654878847413229	0.0109839470480828	-1.68195232725032	-0.75013681485926	13.13336126794	1.10714112071278	22.7455942414381	1.2843177173133
6240	RRM1	0.000654878847413229	0.0109982881923311	-1.71541831035114	-0.778560425191757	98.1478044274447	4.65710266985223	169.938517717976	22.5484137821203
3234	HOXD8	0.000654878847413229	0.0110054397443701	1.72186768823912	0.78397428741821	1.8584729163209	0.121013171980729	0.670075857203897	0.230807969952538
348262	MCRIP1	0.000654878847413229	0.011012591296409	1.72138551524903	0.783570234306172	37.6559791446038	4.64035050532395	21.3944175755062	1.83352610599366
9334	B4GALT5	0.000654878847413229	0.011019742848448	1.73161857922961	0.792121184999139	69.443882401435	3.9545475853242	39.9573488784917	6.43452417572149
5376	PMP22	0.000654878847413229	0.0110268944004869	1.75577521578444	0.81210815476438	4.27497046210543	0.413715157197582	2.02961598179059	0.540826139821035
10217	CTDSPL	0.000654878847413229	0.0110340459525259	-1.66588095603468	-0.736285309302088	49.1031973516756	1.02110999394697	82.6013596479844	5.98679183137609
9185	REPS2	0.000654878847413229	0.0110411975045648	-1.7183844083893	-0.781052808328019	10.5858424892037	0.850548132048857	18.9804963244083	2.58724829991992
990	CDC6	0.000654878847413229	0.0110483490566038	-1.71000776240927	-0.774002874095935	33.607236723191	3.26500817482299	58.1707875497418	5.63740900611073
57464	STRIP2	0.000654878847413229	0.0110555006086427	-1.76883439042338	-0.822798980024212	18.9375093976368	3.30480940090994	34.0766353022005	4.02420436635497
84436	ZNF528	0.000654878847413229	0.0110626521606817	-1.75068555933674	-0.807919984558207	4.2226126461272	0.693376544393601	8.13581829438476	1.19007483230096
64097	EPB41L4A	0.000654878847413229	0.0110698037127206	-1.9341734540544	-0.951717179552662	91.2543933609619	9.4407968063803	186.620858135211	77.5694969292892
201456	FBXO15	0.000654878847413229	0.0110769552647596	1.70750823705977	0.771892538126858	3.32770093443568	0.403535429345174	1.53492437292446	0.237051790982506
50515	CHST11	0.000654878847413229	0.0110841068167985	-1.7224075825703	-0.784426575821041	58.3744819418481	1.23258889288686	102.048958871542	16.0182858326495
64218	SEMA4A	0.000654878847413229	0.0110912583688375	-1.64667989654927	-0.719560132147105	48.057619159513	1.05484849319873	79.8337784436811	3.97110079053429
10280	SIGMAR1	0.000654878847413229	0.0110984099208764	-1.7696428493983	-0.8234582239278	158.73241255467	5.8216286600864	285.887353879061	63.3533593365499
54020	SLC37A1	0.000654878847413229	0.0111055614729154	-1.65312986391569	-0.725200061997462	35.3147559271894	1.86399412453868	59.0032902312702	2.08618585334579
5217	PFN2	0.000654878847413229	0.0111127130249544	1.78162949085729	0.833197343998013	28.1095799089703	4.73021023063164	15.3597882422485	2.84595246278794
7139	TNNT2	0.000654878847413229	0.0111198645769933	-1.76525991266136	-0.819880618114624	0.49475852939347	0.285354737968422	1.61698054958954	0.262699432640288
100507458	ZNF213-AS1	0.000654878847413229	0.0111270161290323	1.7004004649579	0.765874558580647	3.12653974898515	0.265956844464998	1.43269670451929	0.256510271267103
643314	KIAA0754	0.000654878847413229	0.0111341676810712	1.6772178100639	0.74607005508852	2.33856977667807	0.272802017933006	0.98813181145666	0.107237809722236
4664	NAB1	0.000654878847413229	0.0111413192331102	1.73763575358168	0.797125693443852	8.7814734666256	0.921495111183805	4.65370553405698	0.815546908394934
4756	NEO1	0.000654878847413229	0.0111484707851491	1.85808874177827	0.89381940606185	6.77080877443779	2.35929092464762	3.08143258121168	0.541288881731171
401647	GOLGA7B	0.00129366106080207	0.0111708764455265	-1.68489618699253	-0.752659704092637	0.697049273147394	0.177795010264334	1.84947770253862	0.0688615590883434
4509	ATP8	0.00129366106080207	0.0111780279975654	-1.89843921737577	-0.924813808704522	524.068651889112	10.1693973949337	1039.26408110848	340.400267505324
10396	ATP8A1	0.00129366106080207	0.0111851795496044	1.72747150160679	0.788661910422686	31.2754797163761	1.12306423324596	17.8346095664858	2.96681117723551
51621	KLF13	0.00129366106080207	0.0111923311016433	1.72568946893952	0.787172880550099	21.7055431584163	3.68901643911193	12.0553451547009	0.537070723201585
100505989	SMIM31	0.00129366106080207	0.0111994826536823	1.70264456292498	0.767777295365582	1.14609762170201	0.254034723052522	0.255264620154055	0.0611120887955207
54813	KLHL28	0.00129366106080207	0.0112066342057212	1.74841898930658	0.806050952207661	55.023409190837	8.62529396253503	30.9497754753463	3.85965393891787
55812	SPATA7	0.00129366106080207	0.0112137857577602	1.78988128424326	0.839863902398332	5.14705261729235	1.15726758740081	2.41894051638863	0.506867919849376
1026	CDKN1A	0.00129366106080207	0.0112209373097991	1.77796796709099	0.830229331965612	92.7343009554593	10.9797329735274	52.1337389729873	9.83586217096274
1644	DDC	0.00129366106080207	0.0112280888618381	-1.69930876563569	-0.764948015076131	0.315726551666894	0.0968517527455496	1.24004289901101	0.235636717265367
57688	ZSWIM6	0.00129366106080207	0.0112352404138771	1.67823775091858	0.746947112544134	27.8724773610084	1.28725557343228	16.2387207601722	1.54803798105273
440270	GOLGA8B	0.00129366106080207	0.011242391965916	1.65093266420175	0.723281278940886	208.062222913406	7.31583209898352	125.701609903474	6.73234110262893
9462	RASAL2	0.00129366106080207	0.011249543517955	-1.63242288780116	-0.707014843523982	39.6370268098247	0.43416392590558	65.3653182655531	2.48623056203837
360023	ZBTB41	0.00129366106080207	0.0112566950699939	1.78489853073247	0.835842061161931	195.157007151427	27.1803996580902	109.571556610229	20.3605647591492
653075	GOLGA8T	0.00129366106080207	0.0112710362142422	1.66085983819439	0.731930327801175	2.49541993915543	0.164260084520275	1.10568852360705	0.12829025396384
388722	C1orf53	0.00129366106080207	0.0112781877662812	1.768703311197	0.822692065347448	1.62421356678755	0.575236774382845	0.463655119163721	0.095379225137067
1017	CDK2	0.00129366106080207	0.0112853393183201	-1.66093720891853	-0.731997533809524	43.0187301972211	2.13137646402932	72.1463805279176	4.43762724388533
10464	PIBF1	0.00129366106080207	0.0112924908703591	-1.68170644023243	-0.74992588978839	7.3685069627437	0.311370762520924	13.1146255859191	1.44832668294075
79665	DHX40	0.00129366106080207	0.0112996424223981	-1.7121573097164	-0.775815259870809	34.8557891627009	0.580935594745779	60.8189592527515	8.87443067345226
23096	IQSEC2	0.00129366106080207	0.011306793974437	-1.76706152018624	-0.821352268142271	10.1813113930931	1.46405768344481	18.8300645293494	3.22876762511599
89845	ABCC10	0.0017921146953405	0.011322010042605	1.67730328648391	0.746143577599629	45.9866915859425	4.04504785882622	26.9758965432889	1.56684713073738
387521	TMEM189	0.0017921146953405	0.0113291615946439	-1.81053611716972	-0.856416956456142	20.8497670222878	0.530257987840236	39.5438251415764	11.1112758328304
84795	PYROXD2	0.0017921146953405	0.0113363131466829	-1.75665175416593	-0.81282821392188	4.85288360207723	0.301081849928719	9.41274829604228	2.15378175842892
10123	ARL4C	0.0017921146953405	0.0113434646987219	1.65599330515108	0.727696840322225	1.54000594958547	0.113252181035969	0.534612511864722	0.0897176498448125
84449	ZNF333	0.0017921146953405	0.0113506162507608	1.65459596164154	0.726478966095685	8.56801213530218	0.0802941822751419	4.79260120297106	0.42318241894678
2086	ERV3-1	0.0017921146953405	0.0113577678027998	1.71291544099838	0.776453933755028	6.40955153719949	0.805409089162012	3.32535456041413	0.451985014812834
10670	RRAGA	0.0017921146953405	0.0113721089470481	-1.74795748068034	-0.805670091498874	15.8545073852053	0.667059296698205	28.8096060282989	5.74496997443216
23536	ADAT1	0.0017921146953405	0.011379260499087	-1.7003821405871	-0.765859011289362	9.44170266261064	0.399853188103904	16.8463857518804	2.35884284814299
51596	CUTA	0.0017921146953405	0.011386412051126	1.73417946187241	0.79425320384019	66.18653755643	4.68585825287228	38.028373699043	6.28088114367267
11270	NRM	0.0017921146953405	0.0113935636031649	-1.68362846378323	-0.751573805508992	11.9868741865026	1.1202142000687	20.8492183987504	1.56280096103219
64800	EFCAB6	0.0017921146953405	0.0114007151552039	1.65879933115934	0.730139370650879	1.36372218315352	0.123153029100381	0.425427149485065	0.0851240822722077
9586	CREB5	0.0017921146953405	0.0114078667072428	1.83611807737183	0.876658838795966	5.72421934683089	0.788068870997134	2.73890848923336	0.9678983392841
7008	TEF	0.0017921146953405	0.0114150182592818	1.7198376531038	0.782272385789957	58.9934826544496	7.89854707310252	33.8054986932199	3.43428709050783
92305	TMEM129	0.0017921146953405	0.0114221698113208	1.76428388974988	0.819082722676055	42.0099476908782	3.21926063341742	23.6896365330965	5.26189032680885
143	PARP4	0.0017921146953405	0.0114293213633597	1.75022088810908	0.807537010097283	6.35580963722146	1.43389244566721	3.14761985293603	0.0205914840508105
56103	PCDHGB2	0.0017921146953405	0.0114364729153987	1.70346315215287	0.768470740635741	1.27547847363621	0.216515604340023	0.336849539524039	0.143577319598132
257144	GCSAM	0.0017921146953405	0.0114436244674376	-1.75981824314269	-0.815426432693561	3.19711905247513	0.767220054962522	6.31830088132616	0.66252650444259
10509	SEMA4B	0.0017921146953405	0.0114507760194766	-1.69937583339305	-0.765004953764111	8.70581513188548	0.832029181416839	15.516104044833	1.78015818445125
83546	RTBDN	0.0017921146953405	0.0114579275715155	1.74838905956023	0.806026255686695	7.25653928133084	0.515115975427625	3.7753127024528	0.941337677738178
6257	RXRB	0.0017921146953405	0.0114650791235545	1.68710105519274	0.754546391799138	72.4403082090421	3.90224827284562	42.6552195044519	4.56721945952685
200312	RNF215	0.0017921146953405	0.0114722306755934	1.77579808610672	0.828467551996142	13.6288133132809	1.88011988990411	7.3077843625509	1.71383161376919
142678	MIB2	0.0017921146953405	0.0114793822276324	1.77140098327643	0.824890824796622	36.1590720831037	3.47204090454115	20.2189513541166	4.31322975227415
4172	MCM3	0.0017921146953405	0.0114937233718807	-1.63482204763577	-0.709133605163346	177.595324707377	8.90842877023327	290.746206565437	3.49333605566011
6814	STXBP3	0.0017921146953405	0.0115008749239197	1.69768825690073	0.76357156400627	67.6746850471499	5.31243537236174	39.5432541828835	4.65398315321715
80063	ATF7IP2	0.0017921146953405	0.0115080264759586	1.63503880769232	0.709324878537315	13.1233541582925	0.517592465588992	7.6380662245462	0.321089953102144
56927	GPR108	0.0017921146953405	0.0115151780279976	1.70066948279275	0.766102787169311	83.3614200044273	8.16471262685502	48.6414418191649	5.36206098196165
63979	FIGNL1	0.0017921146953405	0.0115223295800365	-1.68070755359016	-0.749068714645616	39.2861690553561	4.07546353252088	66.5209091364603	3.2728197582582
892	CCNC	0.0017921146953405	0.0115294811320755	1.69411355848525	0.760530583508679	106.224038839424	7.12932703004681	62.4673322941513	7.01986411732753
91862	MARVELD3	0.0017921146953405	0.0115442407181984	-1.74815171235346	-0.805830393741399	15.6374169982564	0.515281068147315	28.4861910454049	6.24141133348344
84206	MEX3B	0.0017921146953405	0.0115594948265368	1.72937137058608	0.790247711069157	5.45844906967582	0.53846642820897	2.75716221330912	0.586813886385918
64788	LMF1	0.0017921146953405	0.0115666463785758	1.70997546142557	0.773975622225996	17.8776151851568	1.06395653549827	10.1064763926638	1.64546260759921
56898	BDH2	0.0017921146953405	0.0115817863664029	1.67191513009783	0.741501615065557	8.16172514380884	0.93468891804876	4.46308930288148	0.167383833880652
7693	ZNF134	0.0017921146953405	0.0115889379184419	-1.64751494958146	-0.720291556334502	1.08673597009855	0.141449940262203	2.43295886823273	0.0635015252952073
5425	POLD2	0.0017921146953405	0.0115960894704808	-1.74635766844137	-0.804349065062342	112.717480553384	10.5156463597936	199.119386351892	34.247918222375
3622	ING2	0.0017921146953405	0.011611229458308	-1.71453315804312	-0.777815805400291	14.3704216100518	1.22318555554344	25.4795160162183	3.84021599173672
3148	HMGB2	0.0017921146953405	0.0116183810103469	-1.7116052230476	-0.775349986535701	135.168364007785	10.5297348717996	233.090256435709	32.105217232137
440104	TMEM198B	0.0017921146953405	0.0116255325623859	1.61857005896207	0.694719813202108	20.1570846134262	0.0713755684922688	12.0759764434176	0.422657319674404
102724301	LOC102724301	0.0017921146953405	0.0116326841144248	-1.65535085680677	-0.727137033182487	0.857258873243016	0.116805670624604	2.07368090735947	0.172420910630103
29799	YPEL1	0.0017921146953405	0.0116398356664638	1.76957419572108	0.823402253175842	5.06427085526955	0.365416892210949	2.48402904307882	0.828113345961335
100132247	NPIPB5	0.0017921146953405	0.0116469872185027	-1.89930779710975	-0.925473724013203	202.355711221606	47.2236592351622	388.612304530598	106.822519281026
100505761	RPARP-AS1	0.0017921146953405	0.0116541387705417	1.67726281464857	0.746108766232447	8.58694603984891	0.752874063821638	4.7171666070054	0.479832591199011
121268	RHEBL1	0.0017921146953405	0.0116612903225806	1.74690315140813	0.804799627226471	4.43161922499794	0.598059861776844	2.12854785997359	0.566051489186835
4891	SLC11A2	0.0017921146953405	0.0116684418746196	-1.63890382361061	-0.7127311947234	32.5468974033306	0.747859581748929	54.0332675175542	3.21397885580428
5720	PSME1	0.0017921146953405	0.0116755934266586	1.69161750120266	0.758403391447476	115.623367001491	7.45941666906869	68.1655040418623	8.21500893690292
23086	EXPH5	0.0017921146953405	0.0116827449786975	-1.84799324615844	-0.885959484161152	23.4601870089926	3.28648383148806	45.262770890414	13.1661618347189
401474	SAMD12	0.0017921146953405	0.0116970861229458	-1.75940135238939	-0.815084626103284	21.0363065754499	1.48801565965334	38.3110921342974	8.54621926757242
87178	PNPT1	0.0017921146953405	0.0117042376749848	1.78207314262799	0.833556551417154	118.105875188251	22.5120142290903	65.5527568032412	10.3647774224476
93663	ARHGAP18	0.0017921146953405	0.0117113892270237	-1.72457981150944	-0.786244896560136	16.1848132978397	0.808256572402111	28.9018717970634	4.97710854687046
84448	ABLIM2	0.0017921146953405	0.0117185407790627	1.73442520394681	0.794457626601977	2.9367711677631	0.479560540653083	1.27660440424851	0.352466759954717
56616	DIABLO	0.0017921146953405	0.0117256923311016	-1.63384014055028	-0.708266833105597	29.6362024684844	0.505174875071413	49.1007104286278	2.75784454374335
79412	KREMEN2	0.0017921146953405	0.0117328438831406	-1.82091347453408	-0.864662370515549	5.99854221508325	1.22643205465391	11.8951466854045	3.36943479314741
3728	JUP	0.0017921146953405	0.0117399954351795	-1.72180577560409	-0.783922411970387	143.601741395022	7.35091957944418	250.146418594053	42.598527436991
6652	SORD	0.0017921146953405	0.0117471469872185	-1.74014796682968	-0.799209985347158	197.130571540584	6.93305083527071	348.019324207173	65.7447048997955
5209	PFKFB3	0.0017921146953405	0.0117542985392575	-1.69060251597353	-0.757537502065255	26.5123049470864	0.327140890988884	45.7921521252689	6.21907431377856
6041	RNASEL	0.0017921146953405	0.0117614500912964	1.74258361392417	0.8012278822054	22.5840830827626	1.75210666468303	12.6730979044007	2.62016771429261
55841	WWC3	0.0017921146953405	0.0117686016433354	-1.65999472775799	-0.731178659494201	84.5068635938353	1.51353988802472	141.341000533925	13.482896323809
10045	SH2D3A	0.0017921146953405	0.0117757531953743	-1.7025203403374	-0.767672034494966	15.3592400913795	1.74700300219024	26.8456837952729	2.90401094551869
57622	LRFN1	0.0017921146953405	0.0117829047474133	1.65388582355732	0.725859641115408	1.08878864405364	0.146498489067415	0.26210682937349	0.0666440501761359
720	C4A	0.0017921146953405	0.0117900562994522	1.6721343514562	0.741690768706236	5.99524089130867	0.524008087169552	3.18574485871955	0.352426066721639
10524	KAT5	0.0017921146953405	0.0117972078514912	1.81292627270022	0.858320255378505	42.1066471961476	3.02899528886763	23.370764598178	6.49290310508301
3975	LHX1	0.0017921146953405	0.0118043594035301	-1.75705286284356	-0.813157597046338	4.0513389607559	0.257762378778276	8.01117877739936	1.97635799966102
548593	SLX1A	0.0017921146953405	0.0118115109555691	1.80487587208456	0.851899621109208	10.9075604067613	0.273785574428328	5.783382855237	2.01932911142692
79660	PPP1R3B	0.0017921146953405	0.0118266509433962	-1.69652583149985	-0.762583396858805	23.5763758741495	1.24567850089109	40.9277643704886	5.95911583869544
148327	CREB3L4	0.0017921146953405	0.0118338024954352	-1.75286150948057	-0.80971201579038	96.464176048434	10.8406699630375	171.218078231095	34.0744368350349
2040	STOM	0.0017921146953405	0.0118409540474741	-1.63711393448103	-0.711154729259162	228.007135566667	11.1266123001772	373.842028579092	16.0308710704304
79968	WDR76	0.0017921146953405	0.0118481055995131	-1.69939579068898	-0.765021896527581	35.8218121178121	2.24689071985866	61.8808326654567	8.32395444807219
57658	CALCOCO1	0.0017921146953405	0.011855257151552	1.80116131839585	0.848927399915578	50.253917095127	4.49620400232379	28.1042524960812	8.23068423147222
8507	ENC1	0.0017921146953405	0.011862408703591	1.62037976420829	0.696331973438242	72.0111139327908	0.907143693336111	44.0807689109318	1.83384841396064
161436	EML5	0.0017921146953405	0.0118695602556299	1.6994113695077	0.765035122040797	18.1840101029177	1.76475829861588	10.3140265504413	1.38672271459781
339327	ZNF546	0.0017921146953405	0.0118767118076689	1.64639917159325	0.719314161434286	5.07097361946763	0.140396635672185	2.69377620821808	0.274935777924103
2842	GPR19	0.0017921146953405	0.0118838633597079	-1.68753880019832	-0.754920673250985	1.23614554127253	0.135321930921145	2.78770838524703	0.472727510570355
8558	CDK10	0.0017921146953405	0.0118910149117468	1.80582171432098	0.852655465043791	70.3597596297476	1.33935788370215	39.6887862897522	12.5842506579673
7433	VIPR1	0.0017921146953405	0.0118981664637858	-1.72484867867501	-0.786469799513369	23.8367152124233	2.50568038145396	42.0353703228085	6.51690432783972
25849	PARM1	0.0017921146953405	0.0119053180158247	-1.7535055148911	-0.810241967969414	29.0904909844144	4.95144697994752	51.6352109472222	7.74652230054856
285033	STARD7-AS1	0.0017921146953405	0.0119124695678637	1.70692287768626	0.771397875885799	4.19130005952569	0.299352402854735	2.06125748347541	0.455023264815139
25886	POC1A	0.0017921146953405	0.0119196211199026	-1.65024908617331	-0.72268379917736	25.6827218270382	1.04236463470713	43.0966245837709	3.32497658228131
83758	RBP5	0.0017921146953405	0.0119267726719416	-1.81596064877937	-0.860732940279726	1.60598603592618	0.415849441156921	3.79135610776978	1.16301723297379
84529	C15orf41	0.0017921146953405	0.0119339242239805	-1.68867120930723	-0.755888457282394	10.5164161511403	0.488606997178773	18.5521299477782	2.65863266221233
746	TMEM258	0.0017921146953405	0.0119410757760195	1.70057951422226	0.766026463906516	36.5673580485195	1.60617587169631	21.2467606395991	3.44229946887898
220134	SKA1	0.0017921146953405	0.0119482273280584	-1.72097377822655	-0.783225115791411	13.2896261143054	1.62585099210756	23.6508273760884	3.60908212957726
29995	LMCD1	0.0017921146953405	0.0119553788800974	-1.775725115605	-0.828408268035433	20.6496545529879	3.8754696774356	37.3821011224724	6.69586973824961
645323	LINC00461	0.0017921146953405	0.0119625304321363	1.72855580426708	0.789567179961203	2.6489109140852	0.494862473274545	1.11273463466221	0.299413060080386
122773	KLHDC1	0.0017921146953405	0.0119696819841753	1.67575115604059	0.744807929108553	1.24510990672102	0.254569798463763	0.334429723772431	0.0503554283585543
659	BMPR2	0.0017921146953405	0.0119768335362142	-1.62439645933039	-0.699903787760216	93.4512120267512	2.13737835388627	152.511354477764	7.15236529444835
10548	TM9SF1	0.0017921146953405	0.0119839850882532	1.77427262106105	0.827227700075762	80.9052712697511	7.30174075270233	45.924174251193	11.1549900268245
643338	C15orf62	0.0017921146953405	0.0119911366402921	-1.6556541069331	-0.727401301861888	4.20931059835005	0.143819095403514	7.64749065295319	0.809776115342801
57489	ODF2L	0.0017921146953405	0.0119982881923311	-1.70690399448957	-0.771381915677361	60.3301586611066	6.20937087613338	103.922647467769	14.1504193636717
8459	TPST2	0.0017921146953405	0.0120054397443701	-1.65280129249165	-0.724913287504482	14.0734386497633	0.68201361117621	23.9516276245763	2.04500159346958
8864	PER2	0.0017921146953405	0.012012591296409	-1.79340676026462	-0.842702741113358	36.1481483483425	0.496453194561381	67.2949610744138	17.6336241031923
6284	S100A13	0.0017921146953405	0.012019742848448	-1.69017959232251	-0.757176550168541	45.176312167121	2.36594003527276	77.4476401263085	10.2309981200518
91074	ANKRD30A	0.0017921146953405	0.0120268944004869	-1.7347304933461	-0.79471154400549	68.9004276207262	3.27411589062529	121.856941187826	25.8186320327478
23017	FAIM2	0.0017921146953405	0.0120340459525259	-1.66999908339395	-0.739847310853002	0.277248016391169	0.0282573267263467	1.14253133232278	0.256990590267295
1352	COX10	0.0017921146953405	0.0120411975045648	-1.76471997697626	-0.819439277049961	7.48802399077158	0.336329062540472	14.2654309371008	3.68104626810026
342357	ZKSCAN2	0.0017921146953405	0.0120483490566038	1.71988547638727	0.782312502050083	33.6927712001624	4.32955259507713	19.1889178059517	2.67491996093387
57211	ADGRG6	0.0017921146953405	0.0120631086427267	-1.6575708443563	-0.729070532248767	26.7682303014226	0.978584051526668	45.1524917104144	4.48567259878332
55731	FAM222B	0.0017921146953405	0.0120702601947657	-1.74911284374203	-0.806623367507378	20.1878312851447	0.335683882194032	36.7148819614549	8.9634971811872
3705	ITPK1	0.0017921146953405	0.0120774117468046	-1.65191060880594	-0.724135619129219	103.288194011881	1.28411605318453	171.779614140623	16.3071069537145
163051	ZNF709	0.0017921146953405	0.0120845632988436	1.75048488638818	0.807754605652766	4.51190955444036	0.706675228164429	2.16760455665065	0.563133070626743
10749	KIF1C	0.0017921146953405	0.0120917148508825	-1.66468447137694	-0.735248751039469	161.802695313902	6.57872729212814	270.881443194205	28.662951793101
126119	JOSD2	0.0017921146953405	0.0120988664029215	1.68544882325351	0.753132822184607	4.5770589193319	0.540440631608949	2.30945494397661	0.3326122406545
5218	CDK14	0.0017921146953405	0.0121060179549604	1.64776113236213	0.720507117439944	2.74535446463212	0.199248217507485	1.27504011316537	0.166183310619691
1806	DPYD	0.0017921146953405	0.0121131695069994	1.71767431254714	0.780456513649829	8.55389243699458	0.400746550078576	4.62229405742983	1.06332953154339
11168	PSIP1	0.0017921146953405	0.0121203210590383	-1.79411481483507	-0.843272218848524	38.8199263525917	1.24280347619509	72.3207731762446	19.8740941389221
8106	PABPN1	0.0017921146953405	0.0121274726110773	1.71626075737082	0.779268763085789	5.69357336568241	0.378112603380939	2.93768566656062	0.72533080178466
1652	DDT	0.0017921146953405	0.0121346241631163	1.81577590212312	0.86058616031302	2.89828483626129	0.666921104274039	1.17754091342176	0.608661155433387
374986	MIGA1	0.0017921146953405	0.0121417757151552	1.80753819502288	0.854026133034152	47.9122270088108	7.97359609745852	26.4653739141477	7.54982699412312
6675	UAP1	0.0017921146953405	0.0121489272671942	-1.67228792463794	-0.74182326349881	64.5580390935118	1.77763963566973	109.166362195117	13.7337338783614
995	CDC25C	0.0017921146953405	0.0121560788192331	-1.687741646422	-0.75509407824411	8.2119129840822	0.908323727885251	14.5567406997687	1.68123014942201
24137	KIF4A	0.0017921146953405	0.0121632303712721	-1.6262644396483	-0.701561866730314	55.8707541934533	0.941833056661134	91.5923454615786	5.68740569162826
55761	TTC17	0.0017921146953405	0.012170381923311	1.67230057691277	0.741834178667677	159.356429151897	15.7297969178822	94.8107683994077	8.04405618525643
9980	DOP1B	0.0017921146953405	0.01217753347535	-1.64127339622461	-0.714815576770345	86.641083677829	4.82839914671278	142.886206194566	9.14646363822865
340156	MYLK4	0.0017921146953405	0.0121846850273889	1.73203744735339	0.792470122054825	2.90994176535941	0.709580915227009	1.24320429792403	0.245658292896718
84698	CAPS2	0.0017921146953405	0.0121918365794279	1.65916890508258	0.730460761592896	2.4554281975648	0.255230263017085	1.08365102532972	0.174126586645565
2653	GCSH	0.0017921146953405	0.0121989881314668	-1.65532545739527	-0.727114896554481	10.0725417680167	0.1692423978403	17.3914195926195	1.85405711996778
284131	ENDOV	0.0017921146953405	0.0122061396835058	1.71105249986142	0.774884026412792	10.2129582734814	1.062972101178	5.58630466813262	1.00022992659324
9091	PIGQ	0.0017921146953405	0.0122132912355447	1.80719678306007	0.853753607745243	69.9239964157797	9.15743211742913	39.0685958000253	11.6993957034326
6722	SRF	0.0017921146953405	0.0122204427875837	-1.69104549191369	-0.757915471146766	34.5648644994823	3.91580229487825	59.1044325105698	6.17646625635135
8187	ZNF239	0.0017921146953405	0.0122275943396226	-1.66681226636003	-0.737091622234734	20.7958929783198	2.39449350190985	35.2011876364899	1.60810677087956
79647	AKIRIN1	0.0017921146953405	0.0122347458916616	1.65624002836915	0.727911768636747	91.9306519625555	5.14502214397312	55.2080580592801	5.06029182140329
157285	PRAG1	0.0017921146953405	0.0122418974437005	-1.67891260271102	-0.747527131455919	28.2178294700171	3.4224197674539	47.9455595793433	3.99855596739099
80325	ABTB1	0.0017921146953405	0.0122490489957395	1.73036351628729	0.791075152343709	2.55310476858921	0.406783174503638	1.06555737090478	0.352490827213518
342132	ZNF774	0.0017921146953405	0.0122562005477785	-1.74039472307063	-0.799414547702769	0.857951907494038	0.126448945299323	2.27873166787302	0.726136457782896
2954	GSTZ1	0.0017921146953405	0.0122633520998174	1.7853472953647	0.83620474235779	47.9915239851688	4.83461637190167	27.0079522159889	7.57169311250502
2181	ACSL3	0.0017921146953405	0.0122705036518564	-1.6858464435513	-0.753473133423491	124.564682723593	4.59778934354196	212.1083521326	31.984498553824
3021	H3-3B	0.0017921146953405	0.0122776552038953	1.65818581626479	0.72960568426603	879.811462730871	20.9351037684769	532.21822884633	58.4918240607116
113540	CMTM1	0.0017921146953405	0.0122848067559343	-1.76988573506699	-0.823656222018168	0.696599678176283	0.063238663129575	2.07180482983648	0.831101545658279
4508	ATP6	0.0017921146953405	0.0122919583079732	-1.82974609160899	-0.871643463923846	7918.15828669996	167.235299370195	15015.5637880506	4575.38804582539
2770	GNAI1	0.0017921146953405	0.0122991098600122	-1.73119626847735	-0.79176929461065	6.14749408965459	0.193343802646927	11.5516893592847	2.57318801288987
6925	TCF4	0.00225352112676056	0.0123143259281802	1.66681094295102	0.737090476768979	1.55002836472458	0.103962797310041	0.536352056034981	0.186326688608545
100506844	GIHCG	0.00225352112676056	0.0123214774802191	1.64294035147287	0.716280102809949	1.1857877732792	0.127398024614578	0.33128659479169	0.0963819352469193
55281	TMEM140	0.00225352112676056	0.0123286290322581	1.70673307746022	0.771237447389931	15.7065996654141	0.864971909143742	8.87665178949134	1.65872001984522
1002	CDH4	0.00225352112676056	0.0123429701765064	1.77166553357904	0.825106268344487	3.65678265999129	0.230141479563296	1.69035854857928	0.748833805328944
29993	PACSIN1	0.00225352112676056	0.0123582242848448	-1.71194547570473	-0.77563675361812	2.17642659414346	0.276592547587896	4.477399973642	0.950964522364817
387723	C10orf143	0.00225352112676056	0.0123653758368837	1.627356778727	0.702530579512321	2.10285009687069	0.171607565198021	0.906123152268055	0.089120284585712
3169	FOXA1	0.00225352112676056	0.0123725273889227	-1.73169081126744	-0.79218136374209	302.234072435328	17.3349151301976	530.922145386689	104.678149298493
4521	NUDT1	0.00225352112676056	0.0123796789409617	-1.65559963542626	-0.7273538359901	8.29621827017943	0.734437994058888	14.3919862362325	1.24081246980449
4076	CAPRIN1	0.00225352112676056	0.0123868304930006	-1.61789627431228	-0.694119117451356	272.223906597896	3.85988766844685	441.518434292291	25.9086724917543
57763	ANKRA2	0.00225352112676056	0.0123939820450396	1.65082811554535	0.723189914461001	16.2020177726915	1.12764031849904	9.43055970253657	0.876226863431972
115330	GPR146	0.00225352112676056	0.0124011335970785	1.71097915534388	0.774822183751815	1.84681069408523	0.267436188533319	0.67362306673828	0.270767753282586
57648	KIAA1522	0.00225352112676056	0.0124082851491175	-1.61916940570363	-0.695253935599006	259.910239689819	15.843660101597	420.990707391944	7.64673368093109
79098	C1orf116	0.00225352112676056	0.0124154367011564	-1.82865045462995	-0.870779331201462	2.62860125879595	0.816859406300472	5.65073634345054	1.72436012601701
721	C4B	0.00225352112676056	0.0124225882531954	1.68862790580711	0.755851461006527	2.67705462630748	0.359594202452679	1.18151697522529	0.263241176949353
124583	CANT1	0.00225352112676056	0.0124297398052343	-1.62807918428593	-0.703170869136397	92.718345096932	3.2110921071387	151.757128894421	10.2945219643008
56139	PCDHA10	0.00225352112676056	0.0124368913572733	1.73683708968778	0.796462439758283	3.18075940716383	0.401602921089787	1.43383725578381	0.489117867695883
161742	SPRED1	0.00225352112676056	0.0124440429093122	-1.63057606154326	-0.705381740106219	54.7346497495985	0.658243274221645	90.0712245738211	7.42234387938468
158228	FAM201A	0.00225352112676056	0.0124511944613512	1.6196461937641	0.695678695672088	6.27908620677668	0.279995838412155	3.49622863482523	0.238768894994135
79735	TBC1D17	0.00225352112676056	0.0124583460133901	1.61802732109197	0.694235968504057	50.2143246862246	2.39252271828787	30.6479226504045	1.3306637473879
9149	DYRK1B	0.00225352112676056	0.0124654975654291	1.88028489425415	0.910951270620062	21.791331950285	2.27260682416744	11.6904145756365	4.42107824764742
5985	RFC5	0.00225352112676056	0.0124798387096774	-1.61723385671452	-0.693528311791035	33.486524977002	1.63644079512371	54.7614882506211	2.26202776762659
3280	HES1	0.00225352112676056	0.0124949786975046	-1.8515844617898	-0.888760360919769	21.3976328759289	7.80149645119422	38.8725336847264	4.16405448913573
9215	LARGE1	0.00225352112676056	0.0125021302495435	1.7515457984398	0.80862871141611	30.3051971334216	0.782405632929353	17.2563055962999	4.80069297775306
23468	CBX5	0.00225352112676056	0.0125092818015825	-1.58653642325762	-0.665880642623314	298.632489960988	3.89054075980184	474.384377735566	6.87146959209365
4010	LMX1B	0.00225352112676056	0.0125164333536214	-1.584777407691	-0.664280218678959	24.679397477858	0.408617238825757	39.6932358995893	0.262173343923655
55701	ARHGEF40	0.00225352112676056	0.0125235849056604	1.73026451999722	0.790992611570594	2.49011130820108	0.412414565823489	1.03233469753724	0.398454376874936
29841	GRHL1	0.00225352112676056	0.0125387248934875	-1.60396721008118	-0.681644649064149	71.1127622651786	3.20706786590159	114.591959322065	0.933807483603833
84056	KATNAL1	0.00225352112676056	0.0125458764455265	1.83006175110452	0.871892329661891	23.3973866678851	3.5258298507943	12.6983577843798	4.20894321616747
7138	TNNT1	0.00225352112676056	0.0125530279975654	-1.66616642799983	-0.736532514063588	19.1784171694114	1.46991025628381	32.7020981364476	3.79728658319993
9963	SLC23A1	0.00225352112676056	0.0125601795496044	-1.75074747639143	-0.807971007911699	2.40252562080883	0.779476022880737	4.84553354514753	0.226202068415953
22936	ELL2	0.00225352112676056	0.0125673311016433	-1.75205393580817	-0.809047188024279	72.7408207526131	10.0788540997635	129.164215850902	26.072104219396
57669	EPB41L5	0.00225352112676056	0.0125744826536823	-1.65896088791413	-0.73027987334773	47.2119935212844	1.28023927596718	79.3520528723788	9.488329119661
285600	KIAA0825	0.00225352112676056	0.0125816342057212	1.72137754695981	0.783563556059001	8.0761317081754	1.12452905773765	4.29915389980173	0.923972126746343
219790	RTKN2	0.00225352112676056	0.0125887857577602	-1.67265779824228	-0.742142320883363	21.0470129413707	1.32244538609214	36.0456063532817	4.90334747665182
11015	KDELR3	0.00225352112676056	0.0125959373097991	-1.72047872781707	-0.782810054549441	3.66639725133876	0.906524133798411	6.92295811764147	0.303963217895213
51635	DHRS7	0.00225352112676056	0.0126030888618381	-1.63813778943234	-0.712056712149928	38.5693639711666	3.10794851953312	63.7448233636124	3.48685627705611
55024	BANK1	0.00225352112676056	0.0126102404138771	-1.68912765421438	-0.756278362563676	0.301762941503576	0.0661018581936767	1.21525165157685	0.339277814799664
55796	MBNL3	0.00225352112676056	0.012617391965916	-1.70806383909363	-0.772361896868619	38.08490796897	2.08584552760956	66.5029956573163	13.1787410453518
25941	TPGS2	0.00225352112676056	0.012624543517955	-1.58952151329162	-0.668592542684824	83.5048459898734	0.796850053963668	133.345982854134	3.32441004141906
23385	NCSTN	0.00225352112676056	0.0126316950699939	1.63941213132894	0.71317857870984	209.439676370936	18.2428287928592	127.161104373058	6.43461845080211
2329	FMO4	0.00225352112676056	0.0126388466220329	1.65317446946429	0.725238988966833	1.80968900846452	0.293817840889577	0.694844512792385	0.0891135891755051
101927746	EMSLR	0.00225352112676056	0.0126459981740718	-1.74306255360662	-0.801624344655053	1.59762458198896	0.419408022458341	3.53919157494868	0.795372383885179
440482	ANKRD20A5P	0.00225352112676056	0.0126531497261108	1.63431269850586	0.70868404555396	19.7959756127714	0.478570555800552	11.7561537234049	1.13872364231999
58490	RPRD1B	0.00225352112676056	0.0126603012781497	-1.58259646238818	-0.662293437453148	46.9909961827803	0.544485949223567	74.9513987880094	0.990284652054532
8825	LIN7A	0.00225352112676056	0.0126674528301887	-1.62625948669845	-0.701557472852607	5.11133010798226	0.245545959561202	8.94956781163463	0.696727643990653
7114	TMSB4X	0.00225352112676056	0.0126746043822276	1.73410039105551	0.794187421907773	243.722858231175	12.4651336326808	142.315372309557	30.2298829147668
10535	RNASEH2A	0.00225352112676056	0.0126817559342666	-1.70650872247957	-0.771047788504083	44.845771527649	4.41588437438033	77.7494448768996	13.2280011838717
84909	AOPEP	0.00225352112676056	0.0126889074863055	1.63837569465849	0.71226621819484	3.87083077334261	0.346748662113661	1.97232116839365	0.200223509937119
8975	USP13	0.00225352112676056	0.0126960590383445	-1.60375685244805	-0.681455429599727	37.6057884428834	1.09189778993715	60.9317348677982	2.49806909340366
54823	SWT1	0.00225352112676056	0.0127032105903834	1.69481741462	0.761129857898012	9.14995154997106	0.951731859576999	5.01768207942576	0.891870465281306
57544	TXNDC16	0.00225352112676056	0.0127184646987218	-1.6920915496581	-0.758807626770314	23.1796130643033	1.01845754554842	40.2757068196877	6.68884746589108
1953	MEGF6	0.00225352112676056	0.0127256162507608	-1.7760175990472	-0.828645877821083	36.0211757842598	5.52966563308201	65.6139814271439	15.6424436643873
64105	CENPK	0.00225352112676056	0.0127327678027998	-1.65477350007738	-0.726633759221181	9.06264908853595	0.308542901043415	15.7257317320951	1.97417398879619
26149	ZNF658	0.00225352112676056	0.0127399193548387	1.63430476815668	0.708677044994518	13.8108444692925	1.26404745248811	8.04537201531012	0.373987899744549
6812	STXBP1	0.00225352112676056	0.0127470709068777	-1.71131109034373	-0.775102043696651	12.4637364571467	0.939711267895925	22.2786620064283	4.21575769550909
6567	SLC16A2	0.00225352112676056	0.0127616022519781	-1.7679191045738	-0.822052262229183	60.8804428781931	0.795675553799563	111.149342230016	28.7303125030508
127281	PRXL2B	0.00225352112676056	0.012768753804017	-1.62161002057105	-0.69742690892947	28.2323783409576	1.71322038416761	46.3903209158159	2.4278917227823
3978	LIG1	0.00225352112676056	0.0127830949482654	-1.65007889925883	-0.722535009227477	75.6389605191434	7.22975959215594	125.325271328159	9.55486769051727
84219	WDR24	0.00225352112676056	0.0127902465003043	1.7997744821968	0.847816143333064	28.8162961493647	2.0019346860092	16.1392355580915	5.84237112059539
54964	C1orf56	0.00225352112676056	0.0127973980523433	1.66508580769777	0.735596526335705	8.81430705576811	0.236771366970881	4.93101569751957	0.800845880675682
4998	ORC1	0.00225352112676056	0.0128045496043822	-1.65642419762076	-0.728072183365278	21.9462865111711	2.51527224577641	36.909559912325	2.5165281521875
348110	ARPIN	0.00225352112676056	0.0128117011564212	-1.63481801236419	-0.709130044119202	1.61992824191348	0.0856526123419191	3.29451298306381	0.413325800476685
23461	ABCA5	0.00225352112676056	0.0128188527084601	1.69195150803877	0.758688220872457	23.7890008854807	2.5152072599041	13.7129089545949	2.27997804004715
333	APLP1	0.00225352112676056	0.0128331938527085	1.65341042109912	0.725444884938241	23.2941636067245	2.85506457732096	13.643250776611	0.802519214772935
23603	CORO1C	0.00225352112676056	0.0128403454047474	-1.62869197740675	-0.703713783306933	39.3141457013055	2.16627537448147	64.7219774474462	4.99324495459523
55785	FGD6	0.00225352112676056	0.0128474969567864	-1.70521456411098	-0.769953282418331	29.4123906847655	0.710800441572315	51.562584272463	10.9766155640381
80025	PANK2	0.00225352112676056	0.0128546485088253	1.68223407994192	0.75037846806315	33.6324937474369	2.21312525435113	19.7227576764687	3.10373555896711
79000	AUNIP	0.00225352112676056	0.0128618000608643	-1.73927571169369	-0.798486648207618	8.86910292814447	0.669212703807871	16.4710109079239	4.21302881352923
85462	FHDC1	0.00225352112676056	0.0128689516129032	-1.63808486168959	-0.712010098350976	16.0289313308288	0.959439009137838	26.9422585586171	2.49488684623767
80329	ULBP1	0.00225352112676056	0.0128761031649422	1.65893771947912	0.730259725060971	5.00509422369688	0.625717307990337	2.61523347988824	0.317333178709724
51510	CHMP5	0.00225352112676056	0.0128832547169811	1.6569335694597	0.728515762527842	163.723586288853	8.97539553238943	98.8389185644711	12.7411468481222
79676	OGFOD2	0.00225352112676056	0.0128904062690201	1.81607041291385	0.86082014006951	18.3865412642768	1.04464642680417	10.1193321245407	4.05881446858573
56647	BCCIP	0.00225352112676056	0.012897557821059	-1.60691985081951	-0.684297972753603	54.793754390862	1.46047230921638	88.7349946959602	5.17191859822829
100861548	PINK1-AS	0.00225352112676056	0.012904709373098	-1.67758121898064	-0.746382615238632	2.37320201422063	0.384830263276716	4.6585588057485	0.647882787356297
1850	DUSP8	0.00225352112676056	0.0129118609251369	1.68535502288144	0.753052529567281	22.5990833937753	0.881164615436783	13.1380841652676	2.52302759264963
6949	TCOF1	0.00225352112676056	0.0129190124771759	-1.69887763739347	-0.764581945351512	69.9591569101949	8.78715248362836	119.828431419391	17.9560001478067
9859	CEP170	0.00225352112676056	0.0129261640292149	1.7737162129226	0.826775203009849	82.4038397925944	9.11780522234871	47.0958537355241	13.9121555698166
9575	CLOCK	0.00225352112676056	0.0129333155812538	-1.66946366937562	-0.739384698024008	60.8268875540047	0.656582782937014	103.021173516546	15.7079986125912
10388	SYCP2	0.00225352112676056	0.0129404671332928	-1.64768383579174	-0.720439438944402	198.390192102377	6.89220995734006	328.902335302483	37.8277264403992
1998	ELF2	0.00225352112676056	0.0129476186853317	-1.60695649718038	-0.684330873535944	37.266094480041	0.547987195531403	60.5674599844363	3.81925745037942
64427	TTC31	0.00225352112676056	0.0129547702373707	1.67005751505926	0.739897788484918	43.7555977784862	1.7482636364543	25.9924343009616	4.2093817406043
138050	HGSNAT	0.00225352112676056	0.0129619217894096	1.76660728520207	0.820981366057914	56.6791339192537	3.12575023163529	32.523594117941	9.83060732831131
10514	MYBBP1A	0.00225352112676056	0.0129690733414486	-1.67232123846006	-0.741852003290883	24.722213195321	2.2150749101588	42.1598228185577	5.65995685709044
644511	RPL13AP6	0.00225352112676056	0.0129762248934875	2.01828802801663	1.01313207481067	32.9138577927704	0.918124227211496	18.1455691397226	12.6147455131981
91860	CALML4	0.00225352112676056	0.0129833764455265	-1.67803770308404	-0.746775131416164	8.79328571521103	1.12726601795494	15.4359472498109	1.93189856378256
440498	HSBP1L1	0.00225352112676056	0.0129905279975654	-1.65908173928035	-0.730384966432063	13.0388346517624	0.670188200469043	22.4136193509945	3.21185935754075
373156	GSTK1	0.00225352112676056	0.0129976795496044	1.63807096910564	0.711997862814567	45.1554318753505	5.0117836998299	27.0802476944464	0.945174666279936
113878	DTX2	0.00225352112676056	0.0130048311016433	-1.71557363282992	-0.778691048040037	13.6661301050662	1.02039990637425	24.4895253703606	5.27940181989418
3291	HSD11B2	0.00225352112676056	0.0130119826536823	-1.7450236917859	-0.803246623707138	8.66396104795303	1.41892841675607	16.0222546287299	3.90060246622071
56937	PMEPA1	0.00225352112676056	0.0130191342057212	-1.72087735497509	-0.783144281762652	35.0044754804941	3.28495682132886	61.652500312546	12.2923124975289
252884	ZNF396	0.00225352112676056	0.0130262857577602	1.74252465746945	0.801179070990229	2.65604211914905	0.666382565242337	1.09769275955663	0.365824795426595
7494	XBP1	0.00225352112676056	0.0130334373097991	-1.63499885217824	-0.709289622905409	1013.55286685216	102.530752847969	1652.53887388799	52.5405705338771
961	CD47	0.00225352112676056	0.0130405888618381	1.64813126919108	0.720831153849371	22.1328159781994	0.982793175167995	13.0936620231341	1.63709060858938
5881	RAC3	0.00225352112676056	0.0130477404138771	-1.63496773626211	-0.7092621664916	29.848968336248	2.99532077102876	49.32541813141	2.59186612441645
57519	STARD9	0.00225352112676056	0.013054891965916	1.71506441344916	0.778262761365182	4.19588974601732	1.06900825188527	2.00010863263948	0.317019827787453
4250	SCGB2A2	0.00225352112676056	0.013062043517955	-1.68919284913478	-0.756334044899482	6.36008544988282	1.15302180217089	11.3599689796595	1.11575115047475
6449	SGTA	0.00225352112676056	0.0130691950699939	-1.65415413956613	-0.726093675879478	69.5854844575252	6.03868846977291	115.914573465135	12.2557166211759
9819	TSC22D2	0.00225352112676056	0.0130763466220329	-1.65418697974783	-0.726122317646197	25.6394098974754	2.26270702993714	43.1247653706826	4.65988295380445
64756	ATPAF1	0.00225352112676056	0.0130834981740718	-1.59435821656282	-0.67297580699339	40.7904177865293	0.938979953257536	65.6619560103211	2.95014532629321
83879	CDCA7	0.00225352112676056	0.0130906497261108	-1.77484201026099	-0.827690607063822	31.6962935535363	4.2991261330845	58.1098026927316	15.081751409732
7561	ZNF14	0.00225352112676056	0.0130978012781497	1.64306469358853	0.716389285693886	13.4403507270651	0.941817203155906	7.80646567340886	0.878817489880023
118472	ZNF511	0.00274725274725275	0.0131130173463177	-1.63007115639218	-0.704934942820455	13.5019211592128	0.924385067899716	22.6603573353863	1.92179573269709
5618	PRLR	0.00274725274725275	0.0131201688983567	-1.72277055992062	-0.784730574977854	146.043241972992	2.51806299965335	256.929457023916	59.7899400220964
100506994	PTPRG-AS1	0.00274725274725275	0.0131273204503956	-1.62455362023163	-0.70004336223656	0.821428108762642	0.102190467314554	1.96183096561452	0.229763713919871
146956	EME1	0.00274725274725275	0.0131344720024346	-1.7038929107086	-0.768834665349788	15.3675509222937	1.4535582416763	27.1410043673173	5.26337063989659
2036	EPB41L1	0.00274725274725275	0.0131416235544735	-1.68644395941511	-0.753984378351766	12.9811614273314	1.36626013438602	22.6971283570924	3.61582138331215
56912	IFT46	0.00274725274725275	0.0131487751065125	-1.59455967716087	-0.673158092154575	26.9284378985711	1.06141373960998	43.5310137399362	1.57485025430267
26226	FBXW4P1	0.00274725274725275	0.0131559266585514	1.63737713070203	0.711386650419478	4.318421813298	0.549430633390193	2.23935014336338	0.164976950904914
388536	ZNF790	0.00274725274725275	0.0131630782105904	1.61017101387079	0.687213922974004	9.97232392849072	0.802402911716633	5.80373938008499	0.156496610915623
1740	DLG2	0.00274725274725275	0.0131702297626293	-1.79975614465492	-0.847801443927241	1.11827638508289	0.137102165484528	2.94307523024511	1.2023325945334
202051	SPATA24	0.00274725274725275	0.0131773813146683	-1.70900796345292	-0.773159119546099	3.60392011998324	0.538073629528345	6.91983044210133	1.49578327045259
387921	NHLRC3	0.00274725274725275	0.0131845328667072	1.81412091708911	0.859270619411622	67.0479764841618	8.50451645625133	37.6842431015719	11.8574095580085
85456	TNKS1BP1	0.00274725274725275	0.0131916844187462	-1.62238500014801	-0.69811621899721	293.941023832406	19.2719434532138	477.592177588183	33.3606521970165
27076	LYPD3	0.00274725274725275	0.0131988359707851	-1.78288815681987	-0.834216203432758	27.6757487920674	2.31739741401298	51.6514674809764	16.1719381477201
401024	FSIP2	0.00274725274725275	0.0132059875228241	-1.92234818504436	-0.942869667715362	17.3409468896777	6.53831961246269	33.3120187793008	9.00602374414536
10307	APBB3	0.00274725274725275	0.0132131390748631	1.61174582000899	0.688624241926359	19.4990380008133	0.998415715315153	11.7257326245013	0.818182150807629
64834	ELOVL1	0.00274725274725275	0.0132276704199635	-1.6132212648335	-0.68994432800721	63.273895915273	2.03485768043963	102.85932582099	8.08403351466193
3977	LIFR	0.00274725274725275	0.0132348219720024	1.70611759006012	0.770717084376141	2.45037105218713	0.746329024013807	0.993009372157132	0.0861393768930574
3185	HNRNPF	0.00274725274725275	0.0132419735240414	-1.61550640156409	-0.69198646740084	306.720441808581	8.52496599753383	497.110022627115	40.1875013236592
55544	RBM38	0.00274725274725275	0.0132491250760803	1.65821831941054	0.729633963164057	17.7509463349909	1.87679256707961	10.3172797060697	1.26497846417086
80820	EEPD1	0.00274725274725275	0.0132562766281193	-1.67068383049354	-0.740438735591078	1.95703006316056	0.377160164135549	3.93356986778672	0.530970479761725
55334	SLC39A9	0.00274725274725275	0.0132634281801582	-1.75484121865001	-0.811340498661243	93.2425725192203	2.76565825959619	168.740222555337	46.8799854468898
101927789	LOC101927789	0.00274725274725275	0.0132705797321972	-2.06923640150529	-1.04909847641906	0.271447232184353	0.077623972083951	1.98900259418132	1.54645108457773
10420	TESK2	0.00274725274725275	0.0132777312842362	-1.72060451520783	-0.782915528803983	4.31122691429237	0.143100914054576	8.30623424802182	2.16135411161046
51147	ING4	0.00274725274725275	0.0132848828362751	1.73796327176162	0.797397594115915	11.4649030699455	1.99008080024687	6.21244518645685	1.46716004854455
4703	NEB	0.00274725274725275	0.0132920343883141	1.72016867529961	0.782550038815101	6.45377824915675	1.60878100129471	3.29010235774503	0.492580819593699
10352	WARS2	0.00274725274725275	0.0133063755325624	-1.61983979116828	-0.695851131679882	9.99860579851255	0.713561396023185	16.8214278169231	1.27999325973311
8353	H3C6	0.00274725274725275	0.0133135270846013	1.74135554350441	0.80021079717735	3.3799077053365	0.797936709889781	1.52129630753041	0.517135997907881
255324	EPGN	0.00274725274725275	0.0133278682288497	-1.85437441320658	-0.890932565182943	5.44055629823446	2.22832447627661	10.4734025271284	1.62729024295662
10397	NDRG1	0.00274725274725275	0.0133350197808886	-1.82335253829487	-0.86659352795857	16.0780280753429	4.56909198736857	29.9001828139116	7.27478301272722
11073	TOPBP1	0.00274725274725275	0.0133421713329276	-1.60076281677748	-0.67875956119077	98.0865901404481	2.648409773562	157.779705016735	9.94957873442938
29775	CARD10	0.00274725274725275	0.0133493228849665	-1.6834015156492	-0.751379321379058	4.55483706733476	0.680336477924939	8.37154120649662	1.35263325457619
389741	GLIDR	0.00274725274725275	0.0133564744370055	1.58872179570035	0.66786651354531	5.1294597198778	0.153534405710498	2.85959081314307	0.162060763932025
128338	DRAM2	0.00274725274725275	0.0133636259890444	-1.63544880268508	-0.70968659692088	27.7938676625123	1.36719608858008	46.2388553138076	4.9868757293413
6468	FBXW4	0.00274725274725275	0.0133707775410834	1.61817321490906	0.694366047146721	59.6924853584531	5.65758659245035	36.4071871592055	0.835438741442424
11130	ZWINT	0.00274725274725275	0.0133779290931223	-1.65114893453729	-0.723470258002543	133.037078568079	14.6424035467153	219.959148381839	19.1355720461384
5982	RFC2	0.00274725274725275	0.0133850806451613	-1.599017409363	-0.677185646301009	52.4986515762735	2.48870304160848	84.5437037363142	3.95727329847059
79858	NEK11	0.00274725274725275	0.0133922321972002	1.69126174183818	0.758099950363175	13.6864553343627	1.14611329134564	7.76852382869397	1.6866778389602
256329	LMNTD2	0.00274725274725275	0.0134073721850274	1.73476433965123	0.794739692135939	14.9929851282954	1.41171956510895	8.37201882852523	2.13499417690593
9687	GREB1	0.00274725274725275	0.0134145237370663	1.63781634445876	0.711773590316209	1.04359954835375	0.24663592920219	0.242003941533807	0.0330694024496229
55780	ERMARD	0.00274725274725275	0.0134216752891053	1.62161545071895	0.697431739951866	27.5840041465753	2.32001874634305	16.609038335473	1.03535519650411
88745	RRP36	0.00274725274725275	0.0134288268411442	-1.63305460419966	-0.707573030881857	30.0566617842555	1.88960486626502	49.8205286545141	4.94608531223906
57594	HOMEZ	0.00274725274725275	0.0134359783931832	-1.63338085911593	-0.707861226596501	12.4487882904078	0.581135111185342	21.0405055259303	2.36449390217029
54930	HAUS4	0.00274725274725275	0.0134431299452222	-1.6341881453739	-0.708574091667161	29.3200441857613	1.26184462063712	48.7242210600155	5.40964508390145
5792	PTPRF	0.00274725274725275	0.0134502814972611	-1.66273649381144	-0.733559552153022	312.177517816065	15.9336304621415	523.424926362293	80.8416553264378
11223	MST1L	0.00274725274725275	0.0134646226415094	1.64602943873665	0.718990138152962	2.07032841550115	0.325069649337287	0.863846831593893	0.168403149547211
29109	FHOD1	0.0031496062992126	0.0134868761412051	-1.66672697415606	-0.737017796411284	118.382232320239	13.3316890536972	198.221010790479	25.9141326257322
5914	RARA	0.0031496062992126	0.0134940276932441	-1.68725233424401	-0.754675749641675	12.9773518946007	0.864750463758734	22.8325492779298	4.41918159402152
10376	TUBA1B	0.0031496062992126	0.013501179245283	-1.64086974639198	-0.714460721062096	565.83300245353	29.2107851633488	932.775967597885	109.927041729954
79845	RNF122	0.0031496062992126	0.013508330797322	1.61319452546934	0.689920414940465	2.34627217131765	0.228758634861434	1.07356629243694	0.123321258723812
191	AHCY	0.0031496062992126	0.0135234707851491	-1.67615990020125	-0.745159784015562	214.905012282274	7.49866691027327	364.563962256557	62.5974632687468
2597	GAPDH	0.0031496062992126	0.0135306223371881	-1.65658160315774	-0.72820927228177	1448.5226323924	64.486531680773	2416.05242897455	344.614320421387
63894	VIPAS39	0.0031496062992126	0.013537773889227	-1.63596209942991	-0.710139325542563	29.9862936241889	1.22599132917909	49.9036028154604	5.90313723789472
3612	IMPA1	0.0031496062992126	0.013544925441266	1.60211927145284	0.679981554693144	36.0242438020648	1.43418815797769	22.1305288168646	1.48111404561402
5083	PAX9	0.0031496062992126	0.0135600654290931	-1.71188266087427	-0.775583817173423	21.3909385843893	2.42273613176672	37.702834868264	7.50247897971283
284656	EPHA10	0.0031496062992126	0.0135672169811321	1.57050773428534	0.651231047853056	9.54288615762471	0.25560160971145	5.71223708979341	0.101942417350171
57639	CCDC146	0.0031496062992126	0.013574368533171	-1.82515489762749	-0.868018908132936	1.46322080970115	0.165052333210854	3.72961090564381	1.96400448940151
23090	ZNF423	0.0031496062992126	0.01358152008521	1.681360811204	0.74962935258008	2.97160203328638	0.345906427761494	1.38000465012781	0.414494520859205
3267	AGFG1	0.0031496062992126	0.0135886716372489	-1.64570119140985	-0.718702410604548	141.742525512909	4.41121916366678	235.375592386468	33.689308037455
9824	ARHGAP11A	0.0031496062992126	0.0135958231892879	-1.58800945972238	-0.667219506595425	126.963265991249	3.82390595168685	202.303691068431	9.79047654537714
51659	GINS2	0.0031496062992126	0.0136029747413268	-1.619010543412	-0.695112380871282	19.824082615326	1.54994569109105	32.7105160423768	2.42503062714525
57132	CHMP1B	0.0031496062992126	0.0136101262933658	1.65923024851247	0.730514100481924	64.6033502470678	3.17882733095263	38.8175428551843	5.98454041044467
124997	WDR81	0.0031496062992126	0.0136172778454047	1.73365101506455	0.793813512453864	15.8934413456209	1.3759598910415	8.94441184221034	2.67334890034831
4669	NAGLU	0.0031496062992126	0.0136244293974437	1.77695321549945	0.829405697880125	16.1734219808545	1.80285894066781	8.95811374004435	3.30501400012046
51626	DYNC2LI1	0.0031496062992126	0.0136396835057821	1.66403143117505	0.7346826841834	23.6539788777451	3.73261444222679	13.742075676816	1.24145616690705
2797	GNRH2	0.0031496062992126	0.0136468350578211	1.67248021287325	0.74198914243116	1.23636228323886	0.269773745357667	0.338360410143058	0.180299403719468
7112	TMPO	0.0031496062992126	0.01365398660986	-1.64003587583944	-0.713727374190641	198.09454638311	11.5892087860186	326.823542872215	41.1326394678556
5829	PXN	0.0031496062992126	0.013661138161899	-1.58142247305274	-0.66122283155313	91.9788123995429	3.82998203351231	145.985742952774	3.66602699409988
80237	ELL3	0.0031496062992126	0.0136682897139379	-1.64143985671637	-0.714961889717996	48.8380757815505	4.25031816808153	80.9222176262568	8.72107717555601
4860	PNP	0.0031496062992126	0.0136754412659769	-1.65080258999344	-0.723167606946655	80.8611772435783	8.6396133198557	134.130474636483	14.6182421548301
284361	EMC10	0.0031496062992126	0.0136825928180158	1.63474847655925	0.709068678821198	180.247562616677	15.14455880618	109.978206093365	10.8388026683711
3226	HOXC10	0.0031496062992126	0.0136897443700548	-1.62920051095436	-0.704164171916037	85.4040118205573	3.28170697222825	140.331633847444	16.5780497265286
115	ADCY9	0.0031496062992126	0.0136968959220937	-1.70722809793663	-0.771655825663596	32.8771809829043	1.4980045869098	57.7962682196534	12.9934124416904
3797	KIF3C	0.0031496062992126	0.0137040474741327	1.7440790756588	0.802465452657591	3.31228808041483	0.840364030412874	1.48137183532928	0.532944335035827
8569	MKNK1	0.0031496062992126	0.0137111990261716	-1.58729220198723	-0.666567735957304	18.6996696125539	0.433352549239239	30.2941965405626	1.67091090294838
1153	CIRBP	0.0031496062992126	0.0137183505782106	1.73779529547154	0.797258149125025	238.260142132679	12.1874700769291	139.818506605356	35.0525726340946
4215	MAP3K3	0.0031496062992126	0.0137255021302495	1.64375348366936	0.716993951966726	71.975476306036	6.9178034243921	43.4417726775962	4.78034202214617
126823	KLHDC9	0.0031496062992126	0.0137326536822885	1.61398726544245	0.690629195619718	2.15089338757274	0.265915692490534	0.949728434775603	0.108454536490394
87	ACTN1	0.0031496062992126	0.0137398052343275	-1.61483688936866	-0.691388449264072	163.051716446589	8.06280742955898	264.408857377692	24.0219636896083
79758	DHRS12	0.0031496062992126	0.0137469567863664	1.70323638083472	0.76827867094869	13.2806310272041	1.70956854986186	7.45780397062768	1.71677046361058
1396	CRIP1	0.0031496062992126	0.0137541083384054	-1.72864743432872	-0.789643654629557	1.63241843243912	0.112644142287423	3.65400364351488	1.22858116268173
3985	LIMK2	0.0031496062992126	0.0137612598904443	-1.56560283772928	-0.646718276032807	260.709399855947	0.326462355008874	408.833806905897	11.1012016930105
81543	LRRC3	0.0031496062992126	0.0137684114424833	1.67729882860342	0.746139743247983	1.78501021742667	0.372738429221883	0.660265926006122	0.231964325254988
3787	KCNS1	0.0031496062992126	0.0137755629945222	-1.69133917954938	-0.758166005451876	0.209866269096246	0.0192333136933694	1.077376381602	0.441091323362481
288	ANK3	0.0031496062992126	0.0137899041387705	-1.69164536886724	-0.758427158173877	23.3593647735945	0.950965856536857	40.7957930807151	8.56880090062209
10541	ANP32B	0.0031496062992126	0.0137970556908095	-1.70550233545642	-0.770196730529791	101.833412173572	4.65792237383585	177.291613991314	38.8672145116938
55317	AP5S1	0.0031496062992126	0.0138042072428484	1.65421887253978	0.726150132596863	11.6707143825289	0.980701908015843	6.69572231005968	1.0595304507683
51351	ZNF117	0.0031496062992126	0.0138113587948874	1.69238145622207	0.759054782981906	17.6383112610231	0.958877271012072	10.1611656423167	2.2071576677318
337876	CHSY3	0.0031496062992126	0.0138185103469264	1.66735605604517	0.737562217965441	1.28189801187714	0.32803271559735	0.363302929485958	0.135610956754129
374879	ZNF699	0.0031496062992126	0.0138256618989653	1.61841827950613	0.694584519870372	5.79980672843435	0.510335348740916	3.20283761955495	0.343163066741856
51466	EVL	0.0031496062992126	0.0138328134510043	-1.65639627824442	-0.72804786623364	7.13644024582633	0.522538504580485	12.5622349082264	1.99872092994953
4641	MYO1C	0.0031496062992126	0.0138399650030432	-1.61765313274232	-0.693902289275524	122.209398503794	9.58536343517043	198.291785986399	15.004446262652
2686	GGT7	0.0031496062992126	0.0138471165550822	1.66825011955421	0.738335607240864	17.2395950387657	2.474785565492	9.92890513229751	1.43671632385356
2967	GTF2H3	0.0031496062992126	0.0138542681071211	1.61857957543978	0.694728295587384	46.2451929708356	2.45254585872155	28.2558908282601	2.8246618293333
2237	FEN1	0.0031496062992126	0.0138686092513694	-1.58855036521944	-0.667710831631786	61.0979987579707	2.3513809570618	97.6936486847783	5.26232210768403
55752	SEPTIN11	0.0031496062992126	0.0138757608034084	-1.61819323862666	-0.694383899338984	137.255109816937	9.21095985629466	222.979581919138	19.5590772613193
23145	SSPO	0.0031496062992126	0.0138829123554474	1.7388632871914	0.798144509617307	9.41189550454287	1.72174013062961	5.03471844939008	1.42010499851334
51088	KLHL5	0.0031496062992126	0.0138900639074863	1.64132564036467	0.714861499139137	1.48008619776994	0.278326131555898	0.508882435131936	0.141273014919257
5927	KDM5A	0.0031496062992126	0.0138972154595253	1.63020549234612	0.70505383200414	128.754748294344	13.931115004815	78.452324402685	6.08405918826664
2528	FUT6	0.0031496062992126	0.0139043670115642	-1.60410926351209	-0.681772413961367	0.518411261191844	0.11582480599861	1.43267038955579	0.114415508595827
9528	TMEM59	0.0031496062992126	0.0139115185636032	1.72627234284769	0.787660087159332	237.262193057303	32.2862824546179	138.747825863007	32.43618124306
57405	SPC25	0.0031496062992126	0.0139186701156421	-1.71203815341533	-0.775714853099897	14.1489643403722	0.883288992634849	25.3947272315122	5.93185961807014
9552	SPAG7	0.0031496062992126	0.0139338101034693	1.5746094931805	0.654994081243533	30.2549433646336	0.94215830795577	18.8518200497004	0.709400168449152
93145	OLFM2	0.0031496062992126	0.0139409616555082	1.64166788376329	0.715162293430768	3.89853597701027	0.567154302634118	1.98034185807486	0.287227644002355
4661	MYT1	0.0031496062992126	0.0139481132075472	-1.66385432203244	-0.73452912453567	5.30712428011914	0.558373392853389	9.5526820350323	1.59705083568876
102466194	MIR6773	0.0031496062992126	0.0139624543517955	-1.69976525036048	-0.765335513700495	0.441938279151173	0.119010744634504	1.48533612898377	0.55943982468849
122525	C14orf28	0.0031496062992126	0.0139696059038344	1.60407183023243	0.681738747029636	11.3026060707294	0.77950272866274	6.67119473279332	0.528748318503904
100132815	IPO5P1	0.0031496062992126	0.0139767574558734	-1.64493981694161	-0.718034801353702	7.53089860918018	0.174154025865761	13.1401289562682	2.11058476142925
9846	GAB2	0.0031496062992126	0.0139839090079124	1.65969059749952	0.730914316838849	20.5044670944426	1.71491385027806	12.0384668662591	2.10873657610862
9650	MTFR1	0.0031496062992126	0.0139910605599513	-1.66502755589418	-0.735546053826819	82.9719013579686	2.18487091133722	140.406841198017	27.0188943798647
65997	RASL11B	0.0031496062992126	0.0139982121119903	-1.69232429473017	-0.759006054018758	2.02607804635003	0.225007501855825	4.18793449446555	1.08022097599398
780854	SNORD3D	0.0031496062992126	0.0140053636640292	1.651811964707	0.724049465798104	1.23896776426846	0.181785331211499	0.361725480921065	0.191618244780607
48	ACO1	0.0031496062992126	0.0140125152160682	1.69829736115961	0.764089087813454	30.5778640097593	1.24884129030665	17.903151623359	4.08608734298448
4208	MEF2C	0.0031496062992126	0.0140196667681071	1.63585347849046	0.710043533535345	40.5214139223256	1.62799654224321	24.533977769983	3.64356090168966
55329	MNS1	0.0031496062992126	0.0140268183201461	-1.59518746908275	-0.673725981872827	7.76836660132509	0.167619775757135	13.0149458927958	1.10765223033354
283635	FAM177A1	0.0031496062992126	0.014033969872185	-1.61030833881258	-0.687336959324148	45.77850408901	4.50630650668685	74.1191362362556	2.6695029978976
57459	GATAD2B	0.0031496062992126	0.014041121424224	-1.63051598313711	-0.705328583177533	91.5418144802242	2.03809704328361	150.747103752281	19.5422369474571
5721	PSME2	0.0031496062992126	0.0140482729762629	1.70464714451896	0.769473137762033	103.690791401202	11.5595172250855	61.1114867638143	13.3987854838237
899	CCNF	0.0031496062992126	0.0140554245283019	-1.62931442306026	-0.704265040215662	75.1417699582565	4.01480885710152	123.580219906032	15.4955119427738
2626	GATA4	0.0031496062992126	0.0140625760803408	-1.62896452316087	-0.703955184086137	5.43672993876136	0.655585669055494	9.4783271236314	0.956186295745301
84641	MFSD14B	0.0031496062992126	0.0140697276323798	-1.55973742835144	-0.641303181203781	39.5940995654459	1.15914868782274	62.2991106658238	0.214124633104437
29102	DROSHA	0.0031496062992126	0.0140768791844187	-1.65191725728978	-0.724141425566511	67.6189167810585	1.93449880022061	113.354834231248	18.3925761554759
5311	PKD2	0.0031496062992126	0.0140840307364577	1.69564201625655	0.761831620440508	23.4231947487107	3.23602646495664	13.4949434297177	2.65762010348494
79671	NLRX1	0.0031496062992126	0.0140911822884967	1.63111603679146	0.705859418315204	1.98481705631069	0.419538191213931	0.818606358143928	0.0398034718852893
25788	RAD54B	0.0031496062992126	0.0140983338405356	-1.62094240139006	-0.696832827002714	19.6571098472809	0.750344226256023	32.6248413323985	3.95368841935249
100128881	VPS9D1-AS1	0.0031496062992126	0.0141054853925746	-1.65939348651938	-0.730656028390626	14.5512497515349	1.84037330356895	24.8580618693603	3.65929025769239
51253	MRPL37	0.0031496062992126	0.0141126369446135	-1.63902705431509	-0.71283966822876	86.6764933135915	1.73124846123572	143.766827738015	21.8303852411766
57572	DOCK6	0.0031496062992126	0.0141197884966525	1.59495707023491	0.673517593022929	31.2997200357491	1.29622709921362	19.2780610337126	1.53688443231972
4598	MVK	0.0031496062992126	0.0141269400486914	-1.58095553197715	-0.660796789139499	35.2659630257065	1.72033718237638	56.322593412643	2.33294465361837
5208	PFKFB2	0.0031496062992126	0.0141420800365186	1.71465719766345	0.77792017484418	55.4991832479954	5.73888810310008	32.4687312475122	7.70421212018794
3954	LETM1	0.0031496062992126	0.0141492315885575	-1.57375915414515	-0.654214769748196	60.6527093560137	2.04388754516688	96.0445071060215	3.91171812963384
51093	RRNAD1	0.00356415478615071	0.0141644476567255	1.69856094916162	0.764312987116488	44.9375342294103	1.80069751334554	26.5518017904002	6.76896535981907
54918	CMTM6	0.00356415478615071	0.0141787888009738	1.62725047734226	0.702436337431119	72.4392180086726	7.26909619891156	44.1210475158117	4.30207820387863
255027	MPV17L	0.00356415478615071	0.0141859403530128	-1.65496697251847	-0.726802426060125	12.3846738550442	0.755283203797477	21.3338115772334	3.70029024344762
54828	BCAS3	0.00356415478615071	0.0141930919050517	1.61914518500329	0.695232354567709	16.9952941044902	1.97746155310975	10.0834653972626	0.649200011558713
8553	BHLHE40	0.00356415478615071	0.0142002434570907	-1.6755172910201	-0.744606574957923	158.098118723869	22.6388270097647	265.506592943263	38.3426467215371
28988	DBNL	0.00356415478615071	0.0142231055995131	-1.5910714760146	-0.669998647595786	52.6332973034804	1.66509156913434	84.4641944196977	6.39029828278771
64840	PORCN	0.00356415478615071	0.0142383597078515	1.66443954087983	0.735036466959408	8.95689253665499	0.93485541932552	5.01959454289802	0.982612408542088
444	ASPH	0.00356415478615071	0.0142455112598904	-1.61012276283218	-0.68717068994065	1063.63180149212	91.753538633002	1711.52088851063	114.69827783918
10908	PNPLA6	0.00356415478615071	0.0142526628119294	1.62736888932803	0.702541315842098	49.8181137545683	4.84816337665648	30.2287170320136	2.95986154149127
23064	SETX	0.00356415478615071	0.0142598143639684	1.59288838366577	0.671645178367617	239.902220321715	13.8376291582912	150.268979131859	9.36334040309958
4536	ND2	0.00356415478615071	0.0142669659160073	-1.75305094677196	-0.809867923985198	4528.91315345819	309.644647782295	8180.73515583738	2439.41571164064
22883	CLSTN1	0.00356415478615071	0.0142741174680463	-1.59104961327094	-0.66997882354071	260.49171970558	10.4320967153284	415.515013382122	29.0091216855302
410	ARSA	0.00356415478615071	0.0142812690200852	1.63692465447837	0.710987917956205	44.7456581505799	3.28735162569536	27.0577782364433	3.59106434286564
149420	PDIK1L	0.00356415478615071	0.0142884205721242	-1.58016431856359	-0.660074589573628	26.9763009437936	0.36613775438588	43.2655421876488	2.85847967747489
126299	ZNF428	0.00356415478615071	0.0142955721241631	1.54816331110503	0.630557665083173	8.32765822621958	0.122169018033336	5.0247659657629	0.0481771577495944
55835	CENPJ	0.00356415478615071	0.0143027236762021	-1.62977680866623	-0.704674406740099	44.6216575615508	2.36465089247571	73.7036657736119	9.45202189794029
79228	THOC6	0.00356415478615071	0.014309875228241	1.6378722637381	0.711822846809512	38.7815243321058	1.25534327654407	23.4675879684378	3.77519121282396
57597	BAHCC1	0.00356415478615071	0.0143251293365794	-1.60686892292332	-0.684252248887815	19.4288599960689	2.23852266531891	31.7013945827395	0.385136719349214
692086	SNORD17	0.00356415478615071	0.0143322808886184	-1.63516687049749	-0.709437871781299	0.386303602139035	0.0968904278886152	1.27670364502583	0.312388629624707
3895	KTN1	0.00356415478615071	0.0143394324406573	-1.62942229265301	-0.704360551415339	472.554541224878	24.9312832042728	774.479009508399	104.504658387178
23657	SLC7A11	0.00356415478615071	0.0143465839926963	1.71058466615003	0.774489512706725	130.442184579284	28.626628965839	75.0757164321885	10.6599662710972
4853	NOTCH2	0.00356415478615071	0.0143537355447352	-1.60340241567621	-0.681136552903947	223.594039611548	2.08087845548716	360.344206512859	36.1256740166958
54468	MIOS	0.00356415478615071	0.0143608870967742	-1.65424070069523	-0.726169169475459	31.5435858749984	1.27978602540411	53.3514830260528	9.31424065392835
84060	RBM48	0.00356415478615071	0.0143680386488131	1.5772822052889	0.657440808350681	21.1208230418603	1.13819362337581	13.0189569512159	0.519379751687929
26999	CYFIP2	0.00356415478615071	0.0143751902008521	-1.72001884850454	-0.782424374517512	21.2027179346476	0.41431602386405	38.1195968605058	10.0764041995609
199857	ALG14	0.00356415478615071	0.0143823417528911	1.66086383519589	0.731933799766222	11.4918407275195	0.806603699248972	6.58896480846286	1.29799727818713
4007	PRICKLE3	0.00356415478615071	0.01438949330493	-1.63862273567855	-0.712483737282982	7.79542610357436	1.05793429565565	13.3951928198695	1.49742686407305
85450	ITPRIP	0.00356415478615071	0.014396644856969	-1.714028160633	-0.777390812409476	2.41423040132587	0.578021397340701	4.86600302922389	1.09558963165071
81563	C1orf21	0.00356415478615071	0.0144037964090079	-1.58550064031254	-0.664938460081639	6.74497878929475	0.565753376095287	11.2613905780577	0.329749875863968
143888	POGLUT3	0.00356415478615071	0.0144183277541083	-1.61588970205226	-0.692328725482681	5.0072234308867	0.377124215873922	8.72957648057362	1.00107620347591
10656	KHDRBS3	0.00356415478615071	0.0144254793061473	1.68607618888672	0.753669728952348	25.3172708351366	4.21296627320192	14.5931089729518	2.48646346029673
64787	EPS8L2	0.00356415478615071	0.0144398204503956	-1.65408831301029	-0.726036263131138	120.892845726577	12.2049474682632	201.564991431283	31.438322149339
27292	DIMT1	0.00356415478615071	0.0144541615946439	-1.65956713111243	-0.730806989020996	18.3222953637374	1.62442429447862	31.3080660329981	5.70499479432895
1063	CENPF	0.00356415478615071	0.0144613131466829	-1.69314300808776	-0.759703832858889	275.269285659254	18.6738935756891	474.174659859205	104.794916748589
4935	GPR143	0.00356415478615071	0.0144684646987218	1.65376444454975	0.725753757555677	3.10322308229497	0.538097778276004	1.48124101322265	0.320407900493386
645455	CEP170P1	0.00356415478615071	0.0144832242848448	1.70047118118273	0.765934556109225	11.6896905768413	1.64267005768656	6.54106581255055	1.66057691833619
1005	CDH7	0.00356415478615071	0.0144903758368837	1.68241635904107	0.750534783352018	9.96480984407233	2.26745960508246	5.45503135741848	0.708579422846961
100505547	LINC01208	0.00356415478615071	0.0144975273889227	-1.6556217591502	-0.727373114548085	0.594815524668782	0.143129803694601	1.65719500692197	0.441869193940895
1112	FOXN3	0.00356415478615071	0.0145046789409617	-1.63846655219861	-0.712346221876865	28.1705463370994	3.56527109608026	46.745397686966	4.98379861868537
55911	APOBR	0.00356415478615071	0.0145118304930006	-1.60206728999651	-0.6799347450659	1.10177878405784	0.0283993624565133	2.37917829370815	0.347254691235167
128387	TATDN3	0.00356415478615071	0.0145189820450396	1.67740027211345	0.746226995215744	24.0834581697198	2.53964878402939	14.0884194671993	2.83632571377098
23314	SATB2	0.00356415478615071	0.0145261335970785	1.6273862513379	0.702556707528697	19.046128012144	1.65134565213003	11.348107293932	1.42421214424468
90381	TICRR	0.00356415478615071	0.0145332851491175	-1.63730625860518	-0.711324203574686	30.2103408746706	3.76495026868807	50.0629642284674	5.65816397219805
9674	KIAA0040	0.00356415478615071	0.0145474741326841	-1.79152516938194	-0.841188312310821	76.5416304644607	13.6585805027539	141.271612344061	42.4282221329459
145741	C2CD4A	0.00356415478615071	0.0145546256847231	-1.7499456109305	-0.807310083166044	3.55837328648354	0.906461994759489	7.02821173310907	2.08271043348575
28960	DCPS	0.00356415478615071	0.014561777236762	-1.59471205188682	-0.673295948242306	13.3778647807558	0.634712024069897	21.9684628734355	1.97749046016664
11112	HIBADH	0.00356415478615071	0.014568928788801	-1.57068381155123	-0.651392786349342	18.6461830069292	0.479389285072788	29.8810552615039	1.65831508949564
646471	LOC646471	0.00356415478615071	0.0145912583688375	1.62359397031669	0.699190887295097	6.97411729950866	0.480164167260555	3.93183479944515	0.61073581324489
2879	GPX4	0.00356415478615071	0.0145984099208764	-1.66171394316004	-0.732672049795365	109.259294706242	5.05833858689299	184.357062030645	35.1927650735488
54529	ASNSD1	0.00356415478615071	0.0146055614729154	-1.60503957617589	-0.682608870960519	50.4979382907534	1.1938402299788	81.9842622288545	9.35904272029149
23325	WASHC4	0.00356415478615071	0.0146127130249544	1.60404137457472	0.681711355087049	138.246388166756	12.5986936040781	85.6955796496225	5.58779174718299
51184	GPN3	0.00356415478615071	0.0146198645769933	-1.62934120512366	-0.704288754504285	16.0727688331214	0.44006495065878	27.0121514737605	3.99484333616362
56940	DUSP22	0.00356415478615071	0.0146270161290323	1.60502817641053	0.682598624207976	25.0362563789456	2.635669338922	15.1863092980172	0.943403369189761
28976	ACAD9	0.00356415478615071	0.0146341676810712	-1.60471843123965	-0.682320179908168	28.6614152787112	0.577609470689501	46.7955619510939	5.46004562713256
6339	SCNN1D	0.00356415478615071	0.0146413192331102	1.71071158993504	0.774596555360495	4.76325132096935	0.650134578685598	2.42618537900273	0.876605945704056
100996255	LINC02256	0.00356415478615071	0.0146484707851491	1.61978109651948	0.695798854897071	2.26414390693932	0.381777544313425	1.00868986652899	0.135379720023242
4535	ND1	0.00356415478615071	0.0146556223371881	-1.7711535435335	-0.824689286563169	3088.699769963	352.124280765169	5650.58631681452	1787.19529767058
23331	TTC28	0.00356415478615071	0.014662773889227	1.58124147126411	0.661057698369381	24.57335469679	0.753081026729394	15.197269406585	1.20129342141268
215	ABCD1	0.00356415478615071	0.014669925441266	1.62441260799264	0.699918129997304	115.145346027476	11.5909042337261	70.5208706043368	7.65339883691217
55013	MCUB	0.0037122969837587	0.014685141509434	-1.61230054187384	-0.689120695389842	32.2921617794234	1.77871636829351	52.861220291477	6.0661413564154
23580	CDC42EP4	0.0037122969837587	0.0146922930614729	-1.58553734151886	-0.664971855234051	30.4835983418128	2.12450586918205	48.8869173245409	2.625239592581
53346	TM6SF1	0.0037122969837587	0.0146994446135119	-1.56026531639673	-0.641791374025813	1.21589176525406	0.0845033585960088	2.45659208500722	0.0943293940299828
101927595	NA	0.0037122969837587	0.0147065961655508	-1.67557814722252	-0.744658973908092	3.48563557540164	0.401967038599208	6.60061852096972	1.54626606886461
4512	COX1	0.0037122969837587	0.0147137477175898	-1.70042743596596	-0.765897441796566	21569.3012090323	665.714838661638	37451.4763336451	8941.14993097006
282809	POC1B	0.0037122969837587	0.0147208992696287	-1.58957312118825	-0.668639382722696	14.7026615868217	0.290305161815744	24.0283841405835	2.33248646661146
79007	DBNDD1	0.0037122969837587	0.0147432288496652	-1.59412316142216	-0.672763095770594	35.1770927843739	2.98671646621593	56.5959603310488	3.17658803670518
11068	CYB561D2	0.0037122969837587	0.0147503804017042	1.79761598880459	0.846084861665676	21.3416985356891	1.82150212343892	12.0892201279595	5.5190905488079
672	BRCA1	0.0037122969837587	0.0147575319537432	-1.62010410358189	-0.696086519835724	21.2736336086512	1.9412600060743	35.1458992609768	4.0116273737534
27327	TNRC6A	0.0037122969837587	0.0147646835057821	-1.6954960649195	-0.761707436013176	102.986575245732	6.1633464796246	178.578723191658	41.3286774045983
728806	NSFP1	0.0037122969837587	0.0147718350578211	-1.56822640436105	-0.649133855926259	6.31180374452282	0.438380727901525	10.4526913659343	0.0789065590453311
55032	SLC35A5	0.0037122969837587	0.01477898660986	1.60841452112409	0.685639266281466	35.9880225936296	4.45953961199667	21.9024412077321	0.959791705962357
3638	INSIG1	0.0037122969837587	0.014786138161899	-1.61853953730331	-0.694692607792825	61.0719257783544	0.247902121170431	100.142700616723	14.6884773106971
8932	MBD2	0.0037122969837587	0.0147932897139379	-1.66970740790554	-0.739595313389841	91.8619102909777	3.99309148114134	156.378835637905	34.4917747749353
79800	CARF	0.0037122969837587	0.0148004412659769	1.73570676516507	0.795523235699664	10.9020936847156	2.03246252082183	5.9522034948207	1.77954269615736
23539	SLC16A8	0.0037122969837587	0.0148075928180158	1.91513916814026	0.937449232824199	7.54688041820384	1.06814842638545	3.93101776494324	2.87360527309882
5142	PDE4B	0.0037122969837587	0.0148219339622642	-1.75911861376558	-0.814852764061724	11.80574093319	3.0105685102181	21.4748051119554	5.07026208673615
122616	CLBA1	0.0037122969837587	0.0148290855143031	1.65508099217139	0.726901817724325	28.366011703323	1.98276548996155	16.9197742457755	3.32696500201967
151050	KANSL1L	0.0037122969837587	0.0148362370663421	1.6359783193833	0.710153629254321	6.49965204585038	1.06180538454817	3.56606453673111	0.41420954698646
79934	COQ8B	0.0037122969837587	0.014843388618381	1.63704969619628	0.711098118615772	32.898879228229	2.08041358956795	19.8586242908637	3.39615752809273
23382	AHCYL2	0.0037122969837587	0.01485054017042	-1.63900440804214	-0.7128197345179	12.4786702657237	0.680753050259793	21.2764323189172	3.68813679105958
150468	CKAP2L	0.0037122969837587	0.0148648813146683	-1.63898432040949	-0.712802052743855	27.0603492011059	0.96674878767537	45.4084772486153	7.52662475968771
113130	CDCA5	0.0037122969837587	0.0148720328667072	-1.6435447681846	-0.716810754232804	57.0166990540913	1.99662514188712	95.2989549121139	16.2847778624987
83481	EPPK1	0.0037122969837587	0.0148791844187462	-1.67189739396373	-0.741486310479832	22.7014556534437	1.50984900811591	39.2005755509191	8.91962169748517
6252	RTN1	0.0037122969837587	0.0148863359707851	1.80334305427246	0.850673870214223	13.3428785957453	1.64040078484139	7.311813362112	2.8682609047038
404201	WDFY3-AS2	0.0037122969837587	0.0148934875228241	-1.60121059448178	-0.679163066526171	1.62267922481223	0.172767071979234	3.20669740606631	0.400120118013318
731656	LINC01348	0.0037122969837587	0.0149006390748631	-1.59310267097118	-0.671839247483315	0.289711778118833	0.116641542885751	1.0508799499923	0.108283853936976
118813	ZFYVE27	0.0037122969837587	0.014907790626902	1.67429272990486	0.743551787781404	39.3839964743404	2.88703027351	23.4768084571828	5.60852220854606
306	ANXA3	0.0037122969837587	0.014914942178941	-1.59478674761659	-0.673363521968286	0.269653858476951	0.0327375738334104	1.0315866125926	0.205478052022986
9095	TBX19	0.0037122969837587	0.0149220937309799	1.61062783489702	0.687623171402407	2.85388644370758	0.479234608976908	1.38155578372921	0.0989529043124997
54946	SLC41A3	0.0037122969837587	0.0149292452830189	1.65263809893384	0.724770832291202	45.1397750634634	4.50755600023785	27.1128641818113	4.9305834329056
138428	PTRH1	0.0037122969837587	0.0149363968350578	1.63518955884392	0.709457889394414	3.35650899909316	0.375358564539051	1.67713500861915	0.407642772062789
6782	HSPA13	0.0037122969837587	0.0149435483870968	1.57253230550159	0.653089655583549	87.8788852581928	3.37352644247945	55.5687645643258	3.63170342325767
414918	DENND6B	0.0037122969837587	0.0149506999391357	1.68549576422148	0.753173001724763	15.327013222525	1.40534351102625	8.84068018845249	2.34877456624602
84255	SLC37A3	0.0037122969837587	0.0149578514911747	1.68233957256944	0.75046893639961	28.7201347322675	1.65568048282468	16.9889806171221	4.43302947040735
[truncated: 11,145 more rows]
