# Supplementary material for: DUSP6 inhibition overcomes neuregulin/HER3-driven therapy tolerance in HER2+ breast cancer
Source: EMBO Mol Med. 2024 Jun 17;16(7):8. doi: 10.1038/s44321-024-00088-0 (PMC11251193; doi:10.1038/s44321-024-00088-0)
Supplement: Supplementary file 12 — Source data Fig. 3 [file 44321_2024_88_MOESM12_ESM.zip › Figure 3/3D/3D.xlsx]

## Sheet: Sheet1
					Cell Viability (%)
			BT474			BT474DUSP6-OE
		Lapatinib, 0	95.5136	101.181	103.306	102.613	96.6899	100.697
		Lapatinib, 0.1	62.2196	80.9917	73.9079	104.704	98.7805	102.962
		Lapatinib, 0.5	75.6789	63.2822	63.9906	97.9094	101.568	105.401
		Lapatinib, 1	67.1783	54.7816	66.1157	99.4774	100.697	101.916
			BT474			BT474DUSP6-OE
		Lapatinib, 0	93.21	107.14	99.65	111.33	90.44	98.23
		Lapatinib, 0.1	68.451	76.449	82.213	108.551	96.449	98.433
		Lapatinib, 0.5	65.144	58.445	75.432	95.771	102.432	110.334
		Lapatinib, 1	57.344	50.4441	69.5413	90.223	109.444	94.228
			BT474			BT474DUSP6-OE
		Lapatinib, 0	90.228	112.221	97.551	93.44	109.78	96.788
		Lapatinib, 0.1	75.228	70.116	85.334	89.177	110.339	99.228
		Lapatinib, 0.5	70.111	62.561	64.228	98.277	108.544	90.451
		Lapatinib, 1	55.645	48.188	64.661	96.488	111.377	91.765
