# Supplementary material for: DUSP6 inhibition overcomes neuregulin/HER3-driven therapy tolerance in HER2+ breast cancer
Source: EMBO Mol Med. 2024 Jun 17;16(7):8. doi: 10.1038/s44321-024-00088-0 (PMC11251193; doi:10.1038/s44321-024-00088-0)
Supplement: Supplementary file 12 — Source data Fig. 3 [file 44321_2024_88_MOESM12_ESM.zip › Figure 3/3F/3F.xlsx]

## Sheet: 231224
2h	1	2	3	4	5	6	7	8	9	10	11	12
A		control	control	control	WT	WT	WT	KIM	KIM	KIM			Lum
B	0	70348	73924	70143	169226	156669	173949	137058	169478	151549	22851		Lum
C	0.1	96398	92482	94967	205650	215486	218245	184125	149238	146131	26388		Lum
D	0.5	157693	183550	187884	246328	240443	251829	174529	253090	161245	30245		Lum
E	1	273564	242540	246358	247976	298496	315337	211446	209679	252704	28013		Lum
F													Lum
G													Lum
H													Lum
	background	26874.2
		control	control	control	WT	WT	WT	KIM	KIM	KIM
	0	43473.8	47049.8	43268.8	142352	129795	147075	110184	142604	124675
	0.1	69523.8	65607.8	68092.8	178776	188612	191371	157251	122364	119257
	0.5	130819	156676	161010	219454	213569	224955	147655	226216	134371
	1	246690	215666	219484	221102	271622	288463	184572	182805	225830
	DMSO average	44597.4			139740			125821
	0	0.974804	1.05499	0.970208	1.01869	0.928828	1.05249	1.08931	1.34698	1.20448
	0.1	1.55892	1.47111	1.52683	1.27934	1.34973	1.36947	1.46339	1.18612	1.16142
	0.5	2.93333	3.51311	3.61029	1.57044	1.52832	1.6098	1.38712	2.01151	1.28155
	1	5.53148	4.83584	4.92145	1.58223	1.94376	2.06428	1.68053	1.66649	2.00844
	0	97.4804	105.499	97.0208	101.869	92.8828	105.249	108.931	134.698	120.448
	0.1	155.892	147.111	152.683	127.934	134.973	136.947	146.339	118.612	116.142
	0.5	293.333	351.311	361.029	157.044	152.832	160.98	138.712	201.151	128.155
	1	553.148	483.584	492.145	158.223	194.376	206.428	168.053	166.649	200.844

## Sheet: 301224
wt	1	2	3	4	5	6	7	8	9	10	11	12			Lapatinib doses
A			control	control	WT	WT	WT	KIM	KIM	KIM			Lum			control	control	control	WT	WT	WT	KIM	KIM	KIM		Lapatinib doses	control	control	control	WT	WT	WT	KIM	KIM	KIM		Lapatinib doses	control	control	control	WT	WT	WT	KIM	KIM	KIM
B	control	39391	98043	114261	202528	176850	132671	212118	179145	228686	866		Lum		0	27792.7	86444.7	102663	190930	165252	121073	200520	167547	217088		0	0.293935	0.914239	1.08576	1.20018	1.03877	0.761058	1.02804	0.858988	1.11298		0	29.3935	91.4239	108.576	120.018	103.877	76.1058	102.804	85.8988	111.298
C	0.1	306826	344646	334656	296156	329353	287600	329327	350282	363081	657		Lum		0.1	295228	333048	323058	284558	317755	276002	317729	338684	351483		0.1	3.12233	3.52231	3.41666	1.78872	1.99739	1.73494	1.62895	1.73638	1.802		0.1	312.233	352.231	341.666	178.872	199.739	173.494	162.895	173.638	180.2		Casp3/7 activity
D	0.5	510405	682872	738046	413364	448374	392402	490013	599098	558261	757		Lum		0.5	498807	671274	726448	401766	436776	380804	478415	587500	546663		0.5	5.27538	7.09939	7.68291	2.52548	2.74555	2.39372	2.45276	3.01203	2.80266		0.5	527.538	709.939	768.291	252.548	274.555	239.372	245.276	301.203	280.266
E	1	961461	811909	787449	462462	473051	472560	646883	595547	604582	932		Lum		1	949863	800311	775851	450864	461453	460962	635285	583949	592984		1	10.0458	8.46409	8.2054	2.83411	2.90067	2.89759	3.25701	2.99382	3.04014		1	1004.58	846.409	820.54	283.411	290.067	289.759	325.701	299.382	304.014
F		3323	4896	4753	5290	4592	4166	2790	976	363	472		Lum		DMSO average	94553.7			159085			195051
G		1311	1846	2182	2537	1701	1929	1244	960	857	383		Lum
H													Lum
													Background	11598.3
2	1	2	3	4	5	6	7	8	9	10	11	12
A		control	control	control	WT	WT	WT	KIM	KIM	KIM			Lum			control	control	control	WT	WT	WT	KIM	KIM	KIM			control	control	control	WT	WT	WT	KIM	KIM	KIM			control	control	control	WT	WT	WT	KIM	KIM	KIM
B	0	105128	96802	90517	149898	126355	90364	119050	122892	151284	9609		Lum		0	93529.7	85203.7	78918.7	138300	114757	78765.7	107452	111294	139686		0	1.08902	0.992078	0.918898	1.25037	1.03751	0.71212	0.89935	0.931507	1.16914		0	108.902	99.2078	91.8898	125.037	103.751	71.212	89.935	93.1507	116.914
C	0.1	349776	340529	327702	221044	248105	220431	241589	215511	241150	10417		Lum		0.1	338178	328931	316104	209446	236507	208833	229991	203913	229552		0.1	3.93761	3.82994	3.68059	1.8936	2.13825	1.88805	1.92498	1.70671	1.9213		0.1	393.761	382.994	368.059	189.36	213.825	188.805	192.498	170.671	192.13		Casp3/7 activity
D	0.5	729117	744981	706075	370568	302438	332431	332143	386764	376306	12307		Lum		0.5	717519	733383	694477	358970	290840	320833	320545	375166	364708		0.5	8.35451	8.53922	8.08622	3.24544	2.62948	2.90065	2.6829	3.14007	3.05253		0.5	835.451	853.922	808.622	324.544	262.948	290.065	268.29	314.007	305.253
E	1	891930	1011861	886733	434961	357622	411825	407276	398835	438953	12071		Lum		1	880332	1.00026e+06	875135	423363	346024	400227	395678	387237	427355		1	10.2502	11.6467	10.1897	3.82762	3.1284	3.61845	3.31175	3.2411	3.57688		1	1025.02	1164.67	1018.97	382.762	312.84	361.845	331.175	324.11	357.688
F		1265	1181	1190	1849	2891	2917	3170	2755	2981	1231		Lum		DMSO average	85884			110607			119477
G		571	1462	1126	1044	1741	1269	1501	1337	1071	984		Lum
H													Lum
