# Supplementary material for: DUSP6 inhibition overcomes neuregulin/HER3-driven therapy tolerance in HER2+ breast cancer
Source: EMBO Mol Med. 2024 Jun 17;16(7):8. doi: 10.1038/s44321-024-00088-0 (PMC11251193; doi:10.1038/s44321-024-00088-0)
Supplement: Supplementary file 13 — Source data Fig. 4 [file 44321_2024_88_MOESM13_ESM.zip]

Archive with 74 entries (65 files):
- Figure 4/
- __MACOSX/._Figure 4
- Figure 4/.DS_Store
- __MACOSX/Figure 4/._.DS_Store
- Figure 4/4E/
- __MACOSX/Figure 4/._4E
- Figure 4/4B/
- __MACOSX/Figure 4/._4B
- Figure 4/4C/
- __MACOSX/Figure 4/._4C
- Figure 4/4D/
- __MACOSX/Figure 4/._4D
- Figure 4/4A/
- __MACOSX/Figure 4/._4A
- Figure 4/4E/4E.xlsx
- __MACOSX/Figure 4/4E/._4E.xlsx
- Figure 4/4E/.DS_Store
- __MACOSX/Figure 4/4E/._.DS_Store
- Figure 4/4B/.DS_Store
- __MACOSX/Figure 4/4B/._.DS_Store
- Figure 4/4B/4B.tiff
- __MACOSX/Figure 4/4B/._4B.tiff
- Figure 4/4C/.DS_Store
- __MACOSX/Figure 4/4C/._.DS_Store
- Figure 4/4C/4C.xlsx
- __MACOSX/Figure 4/4C/._4C.xlsx
- Figure 4/4D/.DS_Store
- __MACOSX/Figure 4/4D/._.DS_Store
- Figure 4/4D/4D.xlsx
- __MACOSX/Figure 4/4D/._4D.xlsx
- Figure 4/4A/.DS_Store
- __MACOSX/Figure 4/4A/._.DS_Store
- Figure 4/4A/3rd/
- __MACOSX/Figure 4/4A/._3rd
- Figure 4/4A/1st/
- __MACOSX/Figure 4/4A/._1st
- Figure 4/4A/2nd/
- __MACOSX/Figure 4/4A/._2nd
- Figure 4/4A/3rd/DUSP6.tiff
- __MACOSX/Figure 4/4A/3rd/._DUSP6.tiff
- Figure 4/4A/3rd/Cl-PARP, 25.tiff
- __MACOSX/Figure 4/4A/3rd/._Cl-PARP, 25.tiff
- Figure 4/4A/3rd/.DS_Store
- __MACOSX/Figure 4/4A/3rd/._.DS_Store
- Figure 4/4A/3rd/B-actin.tiff
- __MACOSX/Figure 4/4A/3rd/._B-actin.tiff
- Figure 4/4A/3rd/DUSP1.tiff
- __MACOSX/Figure 4/4A/3rd/._DUSP1.tiff
- Figure 4/4A/3rd/Cl-PARP, 89.tiff
- __MACOSX/Figure 4/4A/3rd/._Cl-PARP, 89.tiff
- Figure 4/4A/1st/DUSP6.tiff
- __MACOSX/Figure 4/4A/1st/._DUSP6.tiff
- Figure 4/4A/1st/Cl-PARP, 25.tiff
- __MACOSX/Figure 4/4A/1st/._Cl-PARP, 25.tiff
- Figure 4/4A/1st/.DS_Store
- __MACOSX/Figure 4/4A/1st/._.DS_Store
- Figure 4/4A/1st/B-actin.tiff
- __MACOSX/Figure 4/4A/1st/._B-actin.tiff
- Figure 4/4A/1st/DUSP1.tiff
- __MACOSX/Figure 4/4A/1st/._DUSP1.tiff
- Figure 4/4A/1st/Cl-PARP, 89.tiff
- __MACOSX/Figure 4/4A/1st/._Cl-PARP, 89.tiff
- Figure 4/4A/2nd/DUSP6.tiff
- __MACOSX/Figure 4/4A/2nd/._DUSP6.tiff
- Figure 4/4A/2nd/Cl-PARP, 25.tiff
- __MACOSX/Figure 4/4A/2nd/._Cl-PARP, 25.tiff
- Figure 4/4A/2nd/.DS_Store
- __MACOSX/Figure 4/4A/2nd/._.DS_Store
- Figure 4/4A/2nd/B-actin.tiff
- __MACOSX/Figure 4/4A/2nd/._B-actin.tiff
- Figure 4/4A/2nd/DUSP1.tiff
- __MACOSX/Figure 4/4A/2nd/._DUSP1.tiff
- Figure 4/4A/2nd/Cl-PARP, 89.tiff
- __MACOSX/Figure 4/4A/2nd/._Cl-PARP, 89.tiff
