# Supplementary material for: DUSP6 inhibition overcomes neuregulin/HER3-driven therapy tolerance in HER2+ breast cancer
Source: EMBO Mol Med. 2024 Jun 17;16(7):8. doi: 10.1038/s44321-024-00088-0 (PMC11251193; doi:10.1038/s44321-024-00088-0)
Supplement: Supplementary file 13 — Source data Fig. 4 [file 44321_2024_88_MOESM13_ESM.zip › Figure 4/4E/4E.xlsx]

## Sheet: Sheet1
		SCR			Capecitabine+neratinib			DUSP6 KD			DUSP6 KD+capecitabine+neratinib
	EXP 1	101.627	95.6787	102.694	60.4474	53.4316	53.1266	74.4789	66.3955	70.971	25.2161	26.4362	23.6909
	EXP 2	103.211	99.8024	96.9862	83.0534	78.7549	74.6047	68.291	61.658	58.451	43.0336	40.2174	40.6621
	EXP 3	109.221	90.451	100.328	78.221	82.668	70.331	71.551	66.881	69.551	33.212	39.711	45.611
