# Supplementary material for: DUSP6 inhibition overcomes neuregulin/HER3-driven therapy tolerance in HER2+ breast cancer
Source: EMBO Mol Med. 2024 Jun 17;16(7):8. doi: 10.1038/s44321-024-00088-0 (PMC11251193; doi:10.1038/s44321-024-00088-0)
Supplement: Supplementary file 13 — Source data Fig. 4 [file 44321_2024_88_MOESM13_ESM.zip › Figure 4/4C/4C.xlsx]

## Sheet: Sheet1
	SCR			Lapatinib (1 μM)			Neratinib (100 nM)			Trastuzumab (10 μg/mL)			DUSP6 KD			DUSP6 KD+Lapatinib			DUSP6 KD+Neratinib			DUSP6 KD+Trastuzumab
Cell viability (%), experiment 1	101.637	97.0488	98.1464	87.9464	93.3031	99.5366	88.244	94.6652	87.3031	90.662	77.7004	82.2996	60.3336	86.4725	73.3258	58.9435	65.2833	52.7809	42.8174	61.8117	45.9705	54.0767	53.8676	55.9582
Cell viability (%), experiment 2	102.232	97.7299	94.532	94.494	94.4381	99.8146	93.6012	95.2327	97.5904	93.453	89.3	81.2345	73.4013	85.5148	71.6232	53.1047	56.5443	54.597	47.8221	58.2203	49.6027	51.2632	59.6316	45.5789
Cell viability (%), experiment 3	96.131	105.221	107.322	85.5655	96.8218	103.429	92.1131	92.9625	104.541	92.3422	79.3421	87.65	83.6886	84.9162	75.1419	55.607	52.4741	52.0999	45.3197	57.8611	46.6515	56.234	59.234	52.4
