# Supplementary material for: DUSP6 inhibition overcomes neuregulin/HER3-driven therapy tolerance in HER2+ breast cancer
Source: EMBO Mol Med. 2024 Jun 17;16(7):8. doi: 10.1038/s44321-024-00088-0 (PMC11251193; doi:10.1038/s44321-024-00088-0)
Supplement: Supplementary file 13 — Source data Fig. 4 [file 44321_2024_88_MOESM13_ESM.zip › Figure 4/4D/4D.xlsx]

## Sheet: Sheet1
																											Drug1	Neratinib
		Neratinib (uM)				Cell viability (%)		Neratinib+BCI1				Cell viability (%)		Neratinib+BCi2.5				Cell viability (%)		Neratinib+BCI5				Cell viability (%)			Drug2	BCI
		0	103.881	96.3075	99.8116	100		0	99.9196	101.607	98.4733	100		0	98.5525	99.7587	101.689	100		0	95.6081	102.252	102.14	100			ConcUnit	uM
		0.01	87.1515	85.569	84.3255	85.682		0.01	85.6971	98.3528	96.0627	93.3708		0.01	26.7793	28.468	28.2268	27.8247		0.01	1.91441	1.01351	3.37838	2.1021				0	1	2.5	5
		0.025	86.0211	84.8907	80.4823	83.798		0.025	96.5448	91.2415	86.1792	91.3218		0.025	27.0205	26.8999	27.9855	27.302		0.025	2.7027	1.68919	1.01351	1.8018			1	84.963	81.6092	74.9779	14.7804
		0.05	83.1952	79.691	84.8907	82.5923		0.05	90.5183	83.5275	92.6878	88.9112		0.05	24.2461	24.8492	31.4837	26.8597		0.05	0.45045	1.35135	2.36486	1.38889			0.5	88.7428	88.771	85.6764	16.2162
	Experiment 1	0.1	76.0739	88.2818	80.8214	81.7257		0.1	80.0321	79.4295	78.1037	79.1884		0.1	21.9542	31.4837	26.0555	26.4978		0.1	1.23874	1.12613	1.35135	1.23874			0.25	89.2358	91.1583	89.6552	16.5541
		0.25	81.1605	81.3866	81.0475	81.1982		0.25	71.8361	70.6308	82.4427	74.9699		0.25	28.9505	24.608	24.2461	25.9349		0.25	0.45045	1.01351	1.12613	0.863363			0.1	90.9614	92.3961	90.1857	16.723		Synergism analysis
		0.5	80.0301	82.8561	78.7867	80.5576		0.5	75.693	72.5593	67.9791	72.0771		0.5	25.3317	23.8842	22.9192	24.045		0.5	0.563063	0.675676	0.563063	0.600601			0.05	94.166	96.0212	91.2467	17.2297
		1	84.8907	75.6217	77.5433	79.3519		1	69.0639	72.9209	73.8851	71.9566		1	20.0241	26.0555	23.5223	23.2006		1	0.112613	1.12613	0.45045	0.563063			0.025	97.7814	97.6127	92.3077	17.9054
																											0.01	98.4388	99.2042	93.8108	18.6655
																											0	100	99.3554	98.469	18.3723
		Neratinib (uM)				Cell viability (%)		Neratinib+BCI1				Cell viability (%)		Neratinib+BCi2.5				Cell viability (%)		Neratinib+BCI5				Cell viability (%)
		0	99.0666	98.5065	102.427	100		0	98.4953	102.633	98.8715	100		0	91.5966	99.1597	109.244	100		0	94.0123	100.679	105.309	100
		0.01	84.3186	90.6658	81.145	85.3765		0.01	65.3918	64.6395	65.2038	65.0784		0.01	18.3073	20.8283	17.587	18.9076		0.01	1.04938	1.23457	1.04938	1.11111			Drug1	Neratinib
		0.025	79.6515	79.0915	78.1581	78.967		0.025	61.6301	58.4326	61.0658	60.3762		0.025	17.407	15.066	16.6867	16.3866		0.025	0.493827	0.864198	1.23457	0.864198			Drug2	BCI
	Experiment 2	0.05	73.3043	74.2377	77.038	74.86		0.05	60.1254	58.9969	58.6207	59.2476		0.05	14.1657	14.7059	15.9664	14.946		0.05	0.308642	0.493827	1.04938	0.617284			ConcUnit	uM
		0.1	69.944	73.8643	74.6111	72.8065		0.1	53.9185	53.5423	53.5423	53.6677		0.1	13.0852	13.6255	14.886	13.8655		0.1	0.123457	0.493827	0.864198	0.493827				0	1	2.5	5
		0.25	65.837	69.7573	67.3304	67.6416		0.25	48.4639	48.2759	48.0878	48.2759		0.25	12.9052	13.0852	12.9052	12.9652		0.25	0.123457	0.308642	0.864198	0.432099			1	52.8314	32.7273	12.3649	0.185185
		0.5	58.5563	58.3696	61.3566	59.4275		0.5	39.4357	40.9404	36.4263	38.9342		0.5	12.545	11.6447	13.4454	12.545		0.5	0.123457	0.308642	0.493827	0.308642			0.5	59.4275	38.9342	12.545	0.308642
		1	50.3423	53.7026	54.4493	52.8314		1	33.605	31.348	33.2288	32.7273		1	12.545	12.3649	12.1849	12.3649		1	0.123457	0.123457	0.308642	0.185185			0.25	67.6416	48.2759	12.9652	0.432099
																											0.1	72.8065	53.6677	13.8655	0.493827		Synergism analysis
																											0.05	74.86	59.2476	14.946	0.617284
																											0.025	78.967	60.3762	16.3866	0.864198
		Neratinib (uM)				Cell viability (%)		Neratinib+BCI1				Cell viability (%)		Neratinib+BCi2.5				Cell viability (%)		Neratinib+BCI5				Cell viability (%)			0.01	85.3765	65.0784	18.9076	1.11111
		0	99.7517	101.8	98.4482	100		0	105.466	99.4855	95.0482	100		0	96.3976	95.3969	108.206	100		0	100.065	98.3117	101.623	100			0	100	99.8308	66.1252	7.17428
		0.01	93.7927	94.91	98.2619	95.6549		0.01	80.1929	83.6656	67.2669	77.0418		0.01	28.9526	29.7532	37.5584	32.0881		0.01	3.63636	2.85714	5	3.83117
		0.025	87.8336	89.1372	91.7443	89.5717		0.025	74.5981	73.8264	74.9839	74.4695		0.025	28.7525	26.1508	27.7518	27.5517		0.025	2.07792	2.46753	3.83117	2.79221
	Experiment 3	0.05	89.1372	86.9026	89.8821	88.6406		0.05	76.9132	71.8971	69.1961	72.6688		0.05	21.1474	23.7492	22.7485	22.5484		0.05	1.68831	2.27273	4.02597	2.66234			Drug1	Neratinib
		0.1	75.1707	84.6679	81.8746	80.5711		0.1	65.5306	66.6881	59.3569	63.8585		0.1	17.7452	20.547	20.9473	19.7465		0.1	1.88312	2.85714	3.05195	2.5974			Drug2	BCI
		0.25	76.8467	74.2396	78.7089	76.5984		0.25	59.164	55.6913	59.9357	58.2637		0.25	19.3462	20.7472	17.7452	19.2795		0.25	1.2987	2.66234	3.63636	2.53247			ConcUnit	uM
		0.5	63.9975	66.2322	63.8113	64.6803		0.5	48.3601	43.3441	40.2572	43.9871		0.5	15.5437	18.1454	17.1448	16.9446		0.5	3.44156	0.909091	2.66234	2.33766				0	1	2.5	5
		1	46.6791	44.4444	45.1893	45.4376		1	30.418	35.4341	35.2412	33.6978		1	12.1414	15.5437	13.5424	13.7425		1	2.85714	0.909091	2.46753	2.07792			1	45.4376	33.6978	13.7425	2.07792
																											0.5	64.6803	43.9871	16.9446	2.33766
																											0.25	76.5984	58.2637	19.2795	2.53247
																											0.1	80.5711	63.8585	19.7465	2.5974		Synergism analysis
																											0.05	88.6406	72.6688	22.5484	2.66234
																											0.025	89.5717	74.4695	27.5517	2.79221
																											0.01	95.6549	77.0418	32.0881	3.83117
																											0	100	90.9991	47.8398	4.18542
