# Supplementary material for: DUSP6 inhibition overcomes neuregulin/HER3-driven therapy tolerance in HER2+ breast cancer
Source: EMBO Mol Med. 2024 Jun 17;16(7):8. doi: 10.1038/s44321-024-00088-0 (PMC11251193; doi:10.1038/s44321-024-00088-0)
Supplement: Supplementary file 14 — Source data Fig. 5 [file 44321_2024_88_MOESM14_ESM.zip › Figure 5/5A/5A.xlsx]

## Sheet: Sheet1
		Days	DUSP6 KO, g1						DUSP6 KO, g2						CAS9
		0	93.3303	78.12	93.9786	74.1503	136.641		104.04	46.305	167.445	108.657	148.275		106.745	113.459	162.848	143.439	187.218	171.137
		3	96.721	106.932	129.033	105.353	167.553		137.616	50.622	184.45	130.204	152.475		128.421	175.694	221.144	184.768	240.996	205.647
		6	112.458	123	140.484	113.298	214.4		142.708	63.4043	191.327	184.815	189.338		157.257	240.677	306	236.146	311.782	256.286
		9	134.583	153.58	185.183	135.98	313.295		161.461	79.8037	247.695	200.92	219.622		210.84	331.394	421.217	302.887	404.729	367.856
		12	186.249	214.08	254.495	184.436	383.656		186.749	111.33	275.003	264.705	313.45		280.734	540.526	511.92	403.473	512.49	513.903
		15	265.69	303.891	321.254	247.032	430.968		219.142	132.3	318.644	307.774	347.433		351.175	677.144	607.075	499.047	591.498	652.877
		18	359.97	384.6	390.555	324.825	545.167		311.647	208.138	432.401	400.805	489.938		470.635	1131.4	741.994	612.144	758.603	808.691
