# Supplementary material for: DUSP6 inhibition overcomes neuregulin/HER3-driven therapy tolerance in HER2+ breast cancer
Source: EMBO Mol Med. 2024 Jun 17;16(7):8. doi: 10.1038/s44321-024-00088-0 (PMC11251193; doi:10.1038/s44321-024-00088-0)
Supplement: Supplementary file 14 — Source data Fig. 5 [file 44321_2024_88_MOESM14_ESM.zip › Figure 5/5C/5C.xlsx]

## Sheet: Sheet1
			Tumor volume (% of change)
			Control	BCI	Neratinib	BCI+neratinib
			1491.33	1385.15	1362.29	58.5138
			1316.57	1236	1184.63	57.2683
			1256.51	1205.08	1033.8	49.0299
			1073.66	1091.31	995.85	28.1534
			1049.34	1089.47	864.248	21.4127
			1014.81	767.737	749.197	21.2529
			989.287	765.15	734.9	-3.47469
			942.278	717.384	691.058	-14.1675
			800.24	628.806	629.778	-15.7885
			782.54	505.696	578.353	-16.9004
