# Supplementary material for: DUSP6 inhibition overcomes neuregulin/HER3-driven therapy tolerance in HER2+ breast cancer
Source: EMBO Mol Med. 2024 Jun 17;16(7):8. doi: 10.1038/s44321-024-00088-0 (PMC11251193; doi:10.1038/s44321-024-00088-0)
Supplement: Supplementary file 14 — Source data Fig. 5 [file 44321_2024_88_MOESM14_ESM.zip › Figure 5/5D/5D.xlsx]

## Sheet: Sheet1
	Time (days)	Control											BCI (50 mg/kg)											Lapatinib (50 mg/kg)											BCI+Lapatinib
	0	129.203	91.5831	92.281	183.274	189.979	121.962	109.306	129.004	126.562	108.883		189.875	175.474	107.928	123.212	79.8228	206.073	87.7837	70.3323	117.725	84.714		148.805	197.756	82.1713	134.089	176.686	117.966	213.81	98.9015	177.664	160.448		232.21	210.352	207.882	105.984	163.555	142.429	160.63	133.862	182.714
	3	147.188	126.783	126.705	198.355	251.53	143.164	139.33	140.701	193.901	151.736		218.853	193.55	132.401	162.261	140.064	222.421	152.681	110.857	132.727	141.453		155.115	214.916	129.606	168.383	161.957	164.859	234.206	155.257	188.602	224.889		249.484	245.758	262.97		183.527	171.893	278.024	160.345	224.196
	6	190.834	296.661	153.278	230.516	327.134	220.308	171.395	173.767	288.024	214.388		241.511	210.47	140.243	177.332	198.929	308.112	183.005	119.082	156.175	154.201		209.22	258.094	164.96	270.772	224.848	226.814	261.354	199.327	239.685	247.757		245.942	241.237	238.223		193.439	170.877	265.143	187.364	239.208
	9	238.516	390.059	190.002	273.236	410.882	262.383	221.972	205.059	380.623	265.454		258.506	215.914	160.812	235.255	237.981	455.37	205.242	160.359	188.863	175.656		264.621	302.043	205.819	304.287	200.241	280.722	275.217	258.934	312.529	284.445		229.164	232.96	227.406		179.582	147.386	239.763	174.44	233.472
	12	249.554	472.535	222.759	303.374	622.308	281.422	277.112	246.35	452.764	285.716		281.993	240.277	215.845	257.775	250.341	636.651	237.047	197.712	217.927	237.511		319.452	382.444	271.074	343.562	213.93	332.282	366.837	323.269	349.424	317.998		215.436	205.658	199.391		156.862	129.265	206.525	150.588	208.395
	15	265.454	491.668	230.398	316.066	670.57	298.825	310.881	278.024	531.935	324.469		342.2	269.8	266.921	307.678	296.703	626.309	271.996	392.715	298.009	261.43		369.533	399.251	310.716	377.574	296.375	338.115	435.728	359.374	402.529	335.495		204.428	174.069	185.795		128.922	102.23	173.717	127.907	179.207
	18	276.428	506.304	284.445	373.376	735.697	345.765	399.251	336.474	617.172	393.445		379.426	280.577	297.927	330.84	316.856	837.551	276.694	485.632	344.936	281.719		411.226	446.793	352.08	417.534	329.874	355.598	489.77	447.023	424.572	349.627		181.818	142.713	165.817		95.2924	79.2152	135.965	114.12	142.035
	21	295.317	511.743	354.854	383.839	813.217	362.461	468.121	362.757	771.18	424.172		457.875	303.958	351.144	355.429	377.865		341.061	539.413	375.496	278.918		468.688	497.629	370.478	439.168	359.97	389.109	509.405	481.659	472.222	394.136		154.904	111.556	140.462		77.2393	70.3009	119.341	102.397	129.265
	24	300.661	531.058	386.374	439.995	875.674	377.599	495.441	383.434	822.668	503.48		502.707	434.033	441.865	306.287	374.712		382.133	648.777	377.026	289.278		504.173	523.862	373.322	467.024	385.916	391.209	521.19	510.464	490.877	411.557		143.727	97.92	130.411		73.8554	67.1058	113.633	87.9506	119.217
