# Supplementary material for: DUSP6 inhibition overcomes neuregulin/HER3-driven therapy tolerance in HER2+ breast cancer
Source: EMBO Mol Med. 2024 Jun 17;16(7):8. doi: 10.1038/s44321-024-00088-0 (PMC11251193; doi:10.1038/s44321-024-00088-0)
Supplement: Supplementary file 14 — Source data Fig. 5 [file 44321_2024_88_MOESM14_ESM.zip › Figure 5/5E/5E.xlsx]

## Sheet: Sheet1
				Tumor volume (% of change)
			Control	BCI	Lapatinib	BCI+Lapatinib
			775.674	548.777	423.862	43.7274
			722.668	402.707	421.19	30.4113
			431.058	341.865	410.464	19.2166
			403.48	334.033	404.173	13.6333
			395.441	282.133	390.877	-2.08
			339.995	277.026	367.024	-12.0494
			286.374	274.712	311.557	-26.1446
			283.434	206.287	291.209	-32.8942
			277.599	189.278	285.916
			200.661		273.322
