# Supplementary material for: DUSP6 inhibition overcomes neuregulin/HER3-driven therapy tolerance in HER2+ breast cancer
Source: EMBO Mol Med. 2024 Jun 17;16(7):8. doi: 10.1038/s44321-024-00088-0 (PMC11251193; doi:10.1038/s44321-024-00088-0)
Supplement: Supplementary file 14 — Source data Fig. 5 [file 44321_2024_88_MOESM14_ESM.zip › Figure 5/5B/5B.xlsx]

## Sheet: Sheet1
	Time (days)	Control											BCI											Neratinib											BCI+neratinib
	0	293.72	333.761	260.441	116.689	210.688	116.86	248.855	168.989	235.969	270.049		112.228	144.199	142.229	191.166	207.45	212.876	191.262	171.963	384.613	252.123		244.47	241.422	260.06	196.529	302.878	151.272	320.284	348.555	135.473	263.37		263.901	186.343	261.517	226.629	238.84	177.927	313.052	169.25	165.457	205.386
	3	408.187	367.856	327.361	177.17	348.093	171.635	344.998	230.012	360.303	476.807		132.452	169.25	185.344	200.815	227.474	225.558	258.273	246.435	402.197	310.472		263.659	349.387	442.557	241.942	321.447	159.778	421.089	581.373	171.294	323.399		259.002	183.526	273.302	199.428	227.69	179.986	295.856	173.375	122.912	200.784
	6	672.358	499.138	511.221	305.029	465.52	306.43	770.815	302.221	605	619.405		224.6	238.645	223.439	255.086	384.6	285.526	518.835	329.996	629.334	468.18		325.494	524.262	519.707	293.887	385.123	234.431	549.551	790.429	227.019	478.918		246.02	175.377	243.749	179.83	239.643	230.206	295.889	159.985	88.7357	106.774
	9	998.459	802.816	685.975	444.252	772.083	442.695	1128.96	375.317	787.678	734.48		335.936	322.684	445.5	520.5	876.134	379.509	697.561	488	862.641	666.776		384	685.048	647.356	421.605	466.851	389.671	782.356	823.78	369.951	869.436		145.595	165.686	227.52	158.465	217.745	115.915	235.99	95.7258	87.8182	93.3678
	12	1064.13	950.313	781.757	521.097	894.01	577.312	1146.92	660	840.364	992.461		425.021	410.774	465.345	563.451	1054.1	557.5	847.479	565.078	1049.86	708.512		478.898	741.051	737.081	497.979	570.954	471.183	965.835	958.53	559.255	970.237		131.068	144.367	204.95	158.541	189.645	104.082	184.123	93.6548	87.9493	92.6904
	15	1161.03	954.275	960.201	557.032	1049.95	716.5	1351.68	704.643	960.018	1069.58		448.232	507.091	557.187	806.528	1145.61	742.289	1177.39	936.39	1248.46	797.482		650	826.013	904.18	580.67	655.82	616.244	1127.28	1038.28	670.086	1062.46		125.816	131.471	173.201	138.142	178.903	97.9814	188.06	86.2412	86.1699	88.7096
	18	1591.33	1042.28	1416.57	1173.66	1089.29	900.24	1356.51	882.539	1114.81	1149.34		605.696	728.806	817.384	1305.08	1336	867.737	1191.31	1189.47	1485.15	865.15		834.9	964.248	1133.81	678.353	849.197	729.778	1462.29	1095.85	791.058	1284.63		121.253	128.153	149.03	121.413	157.268	96.5253	158.514	83.0996	84.2115	85.8325
