# Supplementary material for: DUSP6 inhibition overcomes neuregulin/HER3-driven therapy tolerance in HER2+ breast cancer
Source: EMBO Mol Med. 2024 Jun 17;16(7):8. doi: 10.1038/s44321-024-00088-0 (PMC11251193; doi:10.1038/s44321-024-00088-0)
Supplement: Supplementary file 15 — Source data Fig. 6 [file 44321_2024_88_MOESM15_ESM.zip]

Archive with 152 entries (135 files):
- Figure 6/
- __MACOSX/._Figure 6
- Figure 6/6F/
- __MACOSX/Figure 6/._6F
- Figure 6/6A/
- __MACOSX/Figure 6/._6A
- Figure 6/6H/
- __MACOSX/Figure 6/._6H
- Figure 6/6I/
- __MACOSX/Figure 6/._6I
- Figure 6/6G/
- __MACOSX/Figure 6/._6G
- Figure 6/.DS_Store
- __MACOSX/Figure 6/._.DS_Store
- Figure 6/6B/
- __MACOSX/Figure 6/._6B
- Figure 6/6E/
- __MACOSX/Figure 6/._6E
- Figure 6/6J/
- __MACOSX/Figure 6/._6J
- Figure 6/6D/
- __MACOSX/Figure 6/._6D
- Figure 6/6C/
- __MACOSX/Figure 6/._6C
- Figure 6/6F/B-actin.tiff
- __MACOSX/Figure 6/6F/._B-actin.tiff
- Figure 6/6F/HER2.tiff
- __MACOSX/Figure 6/6F/._HER2.tiff
- Figure 6/6F/HER3.tiff
- __MACOSX/Figure 6/6F/._HER3.tiff
- Figure 6/6A/.DS_Store
- __MACOSX/Figure 6/6A/._.DS_Store
- Figure 6/6A/6A updated.xlsx
- __MACOSX/Figure 6/6A/._6A updated.xlsx
- Figure 6/6H/.DS_Store
- __MACOSX/Figure 6/6H/._.DS_Store
- Figure 6/6H/3rd/
- __MACOSX/Figure 6/6H/._3rd
- Figure 6/6H/1st/
- __MACOSX/Figure 6/6H/._1st
- Figure 6/6H/2nd/
- __MACOSX/Figure 6/6H/._2nd
- Figure 6/6I/HER3, BCI.tiff
- __MACOSX/Figure 6/6I/._HER3, BCI.tiff
- Figure 6/6I/HER2, control.tiff
- __MACOSX/Figure 6/6I/._HER2, control.tiff
- Figure 6/6I/HER2, BCI.tiff
- __MACOSX/Figure 6/6I/._HER2, BCI.tiff
- Figure 6/6I/HER3, control.tiff
- __MACOSX/Figure 6/6I/._HER3, control.tiff
- Figure 6/6G/DUSP6.tiff
- __MACOSX/Figure 6/6G/._DUSP6.tiff
- Figure 6/6G/B-actin.tiff
- __MACOSX/Figure 6/6G/._B-actin.tiff
- Figure 6/6G/p-ERK1:2.tiff
- __MACOSX/Figure 6/6G/._p-ERK1:2.tiff
- Figure 6/6G/HER2.tiff
- __MACOSX/Figure 6/6G/._HER2.tiff
- Figure 6/6G/Cl-PARP, 89.tiff
- __MACOSX/Figure 6/6G/._Cl-PARP, 89.tiff
- Figure 6/6G/HER3.png
- __MACOSX/Figure 6/6G/._HER3.png
- Figure 6/6B/.DS_Store
- __MACOSX/Figure 6/6B/._.DS_Store
- Figure 6/6B/6B updated.xlsx
- __MACOSX/Figure 6/6B/._6B updated.xlsx
- Figure 6/6E/B-actin.tiff
- __MACOSX/Figure 6/6E/._B-actin.tiff
- Figure 6/6E/p-AKT.tiff
- __MACOSX/Figure 6/6E/._p-AKT.tiff
- Figure 6/6E/AKT.tiff
- __MACOSX/Figure 6/6E/._AKT.tiff
- Figure 6/6E/HER2.tiff
- __MACOSX/Figure 6/6E/._HER2.tiff
- Figure 6/6E/HER3.tiff
- __MACOSX/Figure 6/6E/._HER3.tiff
- Figure 6/6J/.DS_Store
- __MACOSX/Figure 6/6J/._.DS_Store
- Figure 6/6J/6J.xlsx
- __MACOSX/Figure 6/6J/._6J.xlsx
- Figure 6/6D/.DS_Store
- __MACOSX/Figure 6/6D/._.DS_Store
- Figure 6/6D/6D.xlsx
- __MACOSX/Figure 6/6D/._6D.xlsx
- Figure 6/6C/.DS_Store
- __MACOSX/Figure 6/6C/._.DS_Store
- Figure 6/6C/3rd/
- __MACOSX/Figure 6/6C/._3rd
- Figure 6/6C/1st/
- __MACOSX/Figure 6/6C/._1st
- Figure 6/6C/2nd/
- __MACOSX/Figure 6/6C/._2nd
- Figure 6/6H/3rd/DUSP6.tiff
- __MACOSX/Figure 6/6H/3rd/._DUSP6.tiff
- Figure 6/6H/3rd/B-actin.tiff
- __MACOSX/Figure 6/6H/3rd/._B-actin.tiff
- Figure 6/6H/3rd/HER2.tiff
- __MACOSX/Figure 6/6H/3rd/._HER2.tiff
- Figure 6/6H/3rd/HER3.tiff
- __MACOSX/Figure 6/6H/3rd/._HER3.tiff
- Figure 6/6H/1st/DUSP6.tiff
- __MACOSX/Figure 6/6H/1st/._DUSP6.tiff
- Figure 6/6H/1st/B-actin.tiff
- __MACOSX/Figure 6/6H/1st/._B-actin.tiff
- Figure 6/6H/1st/HER2.tiff
- __MACOSX/Figure 6/6H/1st/._HER2.tiff
- Figure 6/6H/1st/HER3.tiff
- __MACOSX/Figure 6/6H/1st/._HER3.tiff
- Figure 6/6H/2nd/DUSP6.tiff
- __MACOSX/Figure 6/6H/2nd/._DUSP6.tiff
- Figure 6/6H/2nd/B-actin.tiff
- __MACOSX/Figure 6/6H/2nd/._B-actin.tiff
- Figure 6/6H/2nd/HER2.tiff
- __MACOSX/Figure 6/6H/2nd/._HER2.tiff
- Figure 6/6H/2nd/HER3.tiff
- __MACOSX/Figure 6/6H/2nd/._HER3.tiff
- Figure 6/6C/3rd/Cl-PARP, 25.tiff
- __MACOSX/Figure 6/6C/3rd/._Cl-PARP, 25.tiff
- Figure 6/6C/3rd/B-actin.tiff
- __MACOSX/Figure 6/6C/3rd/._B-actin.tiff
- Figure 6/6C/3rd/p-AKT.tiff
- __MACOSX/Figure 6/6C/3rd/._p-AKT.tiff
- Figure 6/6C/3rd/HER2.tiff
- __MACOSX/Figure 6/6C/3rd/._HER2.tiff
- Figure 6/6C/3rd/Cl-PARP, 89.tiff
- __MACOSX/Figure 6/6C/3rd/._Cl-PARP, 89.tiff
- Figure 6/6C/3rd/HER3.tiff
- __MACOSX/Figure 6/6C/3rd/._HER3.tiff
- Figure 6/6C/1st/Cl-PARP, 25.tiff
- __MACOSX/Figure 6/6C/1st/._Cl-PARP, 25.tiff
- Figure 6/6C/1st/B-actin.tiff
- __MACOSX/Figure 6/6C/1st/._B-actin.tiff
- Figure 6/6C/1st/p-AKT.tiff
- __MACOSX/Figure 6/6C/1st/._p-AKT.tiff
- Figure 6/6C/1st/HER2.tiff
- __MACOSX/Figure 6/6C/1st/._HER2.tiff
- Figure 6/6C/1st/Cl-PARP, 89.tiff
- __MACOSX/Figure 6/6C/1st/._Cl-PARP, 89.tiff
- Figure 6/6C/1st/HER3.tiff
- __MACOSX/Figure 6/6C/1st/._HER3.tiff
- Figure 6/6C/2nd/Cl-PARP, 25.tiff
- __MACOSX/Figure 6/6C/2nd/._Cl-PARP, 25.tiff
- Figure 6/6C/2nd/B-actin.tiff
- __MACOSX/Figure 6/6C/2nd/._B-actin.tiff
- Figure 6/6C/2nd/p-AKT.tiff
- __MACOSX/Figure 6/6C/2nd/._p-AKT.tiff
- Figure 6/6C/2nd/HER2.tiff
- __MACOSX/Figure 6/6C/2nd/._HER2.tiff
- Figure 6/6C/2nd/Cl-PARP, 89.tiff
- __MACOSX/Figure 6/6C/2nd/._Cl-PARP, 89.tiff
- Figure 6/6C/2nd/HER3.tiff
- __MACOSX/Figure 6/6C/2nd/._HER3.tiff
