# Supplementary material for: DUSP6 inhibition overcomes neuregulin/HER3-driven therapy tolerance in HER2+ breast cancer
Source: EMBO Mol Med. 2024 Jun 17;16(7):8. doi: 10.1038/s44321-024-00088-0 (PMC11251193; doi:10.1038/s44321-024-00088-0)
Supplement: Supplementary file 15 — Source data Fig. 6 [file 44321_2024_88_MOESM15_ESM.zip › Figure 6/6A/6A updated.xlsx]

## Sheet: Sheet1
																										Drug1	Lapatinib
																										Drug2	MK2206
																										ConcUnit	uM
		Lapatinib (uM)				Cell viability (%)		Lapatinib+MK2206 (1 uM)				Cell viability (%)		Lapatinib+MK2206 (2.5 uM)				Cell viability (%)		Lapatinib+MK2206 (5 uM)				Cell viability (%)			0	1	2.5	5
		0.01	105.097	102.692	92.2108	100		0	97.2956	100.386	102.318	100		0	98.6658	97.9034	103.431	100		0	96.8226	101.675	101.502	100		10	8.47652	2.31809	1.65184	0.924321
		0.1	80.0115	77.4341	76.0596	77.8351		0.1	15.5827	15.0032	14.4237	15.0032		0.1	10.4193	10.9911	10.8005	10.737		0.1	8.08781	7.39457	8.78105	8.08781		5	48.8545	2.44688	1.84244	0.982091
		0.25	77.9496	72.795	70.7331	73.8259		0.25	13.4578	12.8783	12.1056	12.8139		0.25	8.89454	8.51334	8.70394	8.70394		0.25	6.35471	6.35471	6.70133	6.47025		2.5	55.6128	3.67032	2.22363	1.67533
	Experiment 1	0.5	69.3585	67.4685	71.5922	69.4731		0.5	11.3329	11.1397	11.3329	11.2685		0.5	7.94155	7.36976	7.56036	7.62389		0.5	4.62161	5.14154	6.00809	5.25708		1	64.6621	8.3065	5.78145	4.27499		Synergism analysis
		1	65.063	64.0321	64.8912	64.6621		1	8.82164	8.04894	8.04894	8.3065		1	5.65438	5.65438	6.03558	5.78145		1	3.58174	4.4483	4.79492	4.27499		0.5	69.4731	11.2685	7.62389	5.25708
		2.5	56.4719	55.0974	55.2692	55.6128		2.5	3.60592	3.7991	3.60592	3.67032		2.5	1.84244	2.03304	2.79543	2.22363		2.5	1.1554	1.84864	2.02195	1.67533		0.25	73.8259	12.8139	8.70394	6.47025
		5	49.4273	47.3654	49.7709	48.8545		5	2.83323	2.2537	2.2537	2.44688		5	1.65184	1.65184	2.22363	1.84244		5	0.808781	0.808781	1.32871	0.982091		0.1	77.8351	15.0032	10.737	8.08781
		10	10.252	6.64376	8.53379	8.47652		10	1.86735	2.83323	2.2537	2.31809		10	1.84244	1.84244	1.27065	1.65184		10	0.28885	0.635471	1.84864	0.924321		0	100	21.8003	14.0785	9.25768
																										Drug1:	Lapatinib
																										Drug2:	MK2206
		Lapatinib (uM)				Cell viability (%)		Lapatinib+MK2206 (1 uM)				Cell viability (%)		Lapatinib+MK2206 (2.5 uM)				Cell viability (%)		Lapatinib+MK2206 (5 uM)				Cell viability (%)		ConcUnit:	µM
		0	101.562	99.9321	98.5059	100		0	99.6732	103.595	96.732	100		0	101.029	98.3676	100.603	100		0	97.9592	99.1837	102.857	100			0	1	2.5	5
		0.1	88.6248	92.9032	91.8846	91.1375		0.1	32.8976	32.0261	32.4619	32.4619		0.1	25.8694	25.3371	24.8048	25.3371		0.1	18.6735	17.3469	20	18.6735		10	47.708	2.39651	0.425834	0.510204
		0.25	84.5501	89.1341	90.5603	88.0815		0.25	28.4314	28.1046	28.7582	28.4314		0.25	22.4627	22.3563	23.6338	22.8176		0.25	16.1224	16.3265	17.449	16.6327		5	81.8676	7.98838	5.14549	0.952381
		0.5	85.365	85.9762	88.9304	86.7572		0.5	26.5795	28.6492	27.9956	27.7415		0.5	22.1434	21.2917	20.7594	21.3982		0.5	14.3878	15	15.102	14.8299		2.5	84.3803	16.6667	13.0589	8.63946
	Experiment 2	1	83.9389	87.6061	85.1613	85.5688		1	26.1438	24.183	25.0545	25.1271		1	18.8432	18.9496	19.6948	19.1625		1	13.7755	13.9796	13.3673	13.7075		1	85.5688	25.1271	19.1625	13.7075		Synergism analysis
		2.5	82.7165	86.5874	83.837	84.3803		2.5	17.2113	16.2309	16.5577	16.6667		2.5	12.4556	13.3073	13.4138	13.0589		2.5	8.77551	8.46939	8.67347	8.63946		0.5	86.7572	27.7415	21.3982	14.8299
		5	81.0866	81.4941	83.0221	81.8676		5	7.51634	8.49673	7.95207	7.98838		5	5.21647	5.42938	4.79063	5.14549		5	0.918367	0.918367	1.02041	0.952381		0.25	88.0815	28.4314	22.8176	16.6327
		10	44.4143	50.5263	48.1834	47.708		10	2.61438	2.39651	2.17865	2.39651		10	0.212917	0.532292	0.532292	0.425834		10	0.510204	0.306122	0.714286	0.510204		0.1	91.1375	32.4619	25.3371	18.6735
																										0	100	41.2382	28.9581	20.1962
		Lapatinib (uM)				Cell viability (%)		Lapatinib+MK2206 (1 uM)				Cell viability (%)		Lapatinib+MK2206 (2.5 uM)				Cell viability (%)		Lapatinib+MK2206 (5 uM)				Cell viability (%)		Drug1:	Lapatinib
		0	100.523	100	99.477	100		0	99.6927	103.749	96.5581	100		0	99.9354	97.8036	102.261	100		0	103.327	101.53	95.143	100		Drug2:	MK2206
		0.1	93.3759	93.0273	92.33	92.9111		0.1	21.6964	19.1149	19.8525	20.2213		0.1	19.7028	17.9587	18.9276	18.863		0.1	13.5063	12.9075	10.9115	12.4418		ConcUnit:	µM
		0.25	89.1923	92.33	91.8071	91.1098		0.25	19.4837	19.4837	19.6681	19.5452		0.25	16.0207	16.4083	15.2455	15.8915		0.25	11.7099	12.7079	9.71391	11.3772			0	1	2.5	5
	Experiment 3	0.5	87.4492	87.6235	91.8071	88.9599		0.5	17.8242	16.9023	16.7179	17.1481		0.5	15.4393	13.6951	14.2765	14.4703		0.5	9.91351	10.3127	9.3147	9.84697		10	2.49855	0.983405	0.775194	0.73187
		1	82.9169	85.183	88.1464	85.4155		1	13.7677	15.7959	15.2428	14.9355		1	13.1137	11.7571	12.9199	12.5969		1	8.3167	10.5123	9.91351	9.58084		5	65.8919	2.27412	1.80879	1.06454
		2.5	83.4399	84.1371	78.7333	82.1034		2.5	7.49846	6.76091	6.9453	7.06822		2.5	7.68734	6.71835	7.10594	7.17054		2.5	4.12508	3.72588	3.72588	3.85895		2.5	82.1034	7.06822	7.17054	3.85895		Synergism analysis
		5	70.7147	66.0081	60.9529	65.8919		5	2.1512	2.1512	2.51998	2.27412		5	1.67959	1.87339	1.87339	1.80879		5	0.93147	0.73187	1.53027	1.06454		1	85.4155	14.9355	12.5969	9.58084
		10	2.73097	2.38234	2.38234	2.49855		10	0.491703	1.96681	0.491703	0.983405		10	0.710594	1.29199	0.322997	0.775194		10	0.532269	1.33067	0.332668	0.73187		0.5	88.9599	17.1481	14.4703	9.84697
																										0.25	91.1098	19.5452	15.8915	11.3772
																										0.1	92.9111	20.2213	18.863	12.4418
																										0	100	95.7627	56.0452	7.9096

## Sheet: OD numbers
		Lapatinib (uM)						Lapatinib+MK2206 (1 uM)						Lapatinib+MK2206 (2.5 uM)						Lapatinib+MK2206 (5 uM)
		0.01	0.764	0.75	0.689			0	0.656	0.672	0.682			0	0.67	0.666	0.695			0	0.711	0.739	0.738
		0.1	0.618	0.603	0.595			0.1	0.233	0.23	0.227			0.1	0.207	0.21	0.209			0.1	0.199	0.195	0.203							AV
		0.25	0.606	0.576	0.564			0.25	0.222	0.219	0.215			0.25	0.199	0.197	0.198			0.25	0.189	0.189	0.191			Optical density of media	0.151	0.152	0.154	0.152333
	Experiment 1	0.5	0.556	0.545	0.569			0.5	0.211	0.21	0.211			0.5	0.194	0.191	0.192			0.5	0.179	0.182	0.187
		1	0.531	0.525	0.53			1	0.198	0.194	0.194			1	0.182	0.182	0.184			1	0.173	0.178	0.18
		2.5	0.481	0.473	0.474			2.5	0.171	0.172	0.171			2.5	0.162	0.163	0.167			2.5	0.159	0.163	0.164
		5	0.44	0.428	0.442			5	0.167	0.164	0.164			5	0.161	0.161	0.164			5	0.157	0.157	0.16
		10	0.212	0.191	0.202			10	0.162	0.167	0.164			10	0.162	0.162	0.159			10	0.154	0.156	0.163
		Lapatinib (uM)						Lapatinib+MK2206 (1 uM)						Lapatinib+MK2206 (2.5 uM)						Lapatinib+MK2206 (5 uM)
		0	1.136	1.12	1.106			0	1.054	1.09	1.027			0	1.088	1.063	1.084			0	1.099	1.111	1.147
		0.1	1.009	1.051	1.041			0.1	0.441	0.433	0.437			0.1	0.382	0.377	0.372			0.1	0.322	0.309	0.335
		0.25	0.969	1.014	1.028			0.25	0.4	0.397	0.403			0.25	0.35	0.349	0.361			0.25	0.297	0.299	0.31							AV
		0.5	0.977	0.983	1.012			0.5	0.383	0.402	0.396			0.5	0.347	0.339	0.334			0.5	0.28	0.286	0.287			Optical density of media	0.138	0.136	0.143	0.139
	Experiment 2	1	0.963	0.999	0.975			1	0.379	0.361	0.369			1	0.316	0.317	0.324			1	0.274	0.276	0.27
		2.5	0.951	0.989	0.962			2.5	0.297	0.288	0.291			2.5	0.256	0.264	0.265			2.5	0.225	0.222	0.224
		5	0.935	0.939	0.954			5	0.208	0.217	0.212			5	0.188	0.19	0.184			5	0.148	0.148	0.149
		10	0.575	0.635	0.612			10	0.163	0.161	0.159			10	0.141	0.144	0.144			10	0.144	0.142	0.146
		Lapatinib (uM)						Lapatinib+MK2206 (1 uM)						Lapatinib+MK2206 (2.5 uM)						Lapatinib+MK2206 (5 uM)
		0	0.7	0.697	0.694			0	0.664	0.686	0.647			0	0.639	0.628	0.651			0	0.641	0.632	0.6
		0.1	0.659	0.657	0.653			0.1	0.241	0.227	0.231			0.1	0.225	0.216	0.221			0.1	0.191	0.188	0.178
		0.25	0.635	0.653	0.65			0.25	0.229	0.229	0.23			0.25	0.206	0.208	0.202			0.25	0.182	0.187	0.172							AV
	Experiment 3	0.5	0.625	0.626	0.65			0.5	0.22	0.215	0.214			0.5	0.203	0.194	0.197			0.5	0.173	0.175	0.17			Optical density of media	0.123	0.123	0.124	0.123333
		1	0.599	0.612	0.629			1	0.198	0.209	0.206			1	0.191	0.184	0.19			1	0.165	0.176	0.173
		2.5	0.602	0.606	0.575			2.5	0.164	0.16	0.161			2.5	0.163	0.158	0.16			2.5	0.144	0.142	0.142
		5	0.529	0.502	0.473			5	0.135	0.135	0.137			5	0.132	0.133	0.133			5	0.128	0.127	0.131
		10	0.139	0.137	0.137			10	0.126	0.134	0.126			10	0.127	0.13	0.125			10	0.126	0.13	0.125
