# Supplementary material for: DUSP6 inhibition overcomes neuregulin/HER3-driven therapy tolerance in HER2+ breast cancer
Source: EMBO Mol Med. 2024 Jun 17;16(7):8. doi: 10.1038/s44321-024-00088-0 (PMC11251193; doi:10.1038/s44321-024-00088-0)
Supplement: Supplementary file 15 — Source data Fig. 6 [file 44321_2024_88_MOESM15_ESM.zip › Figure 6/6B/6B updated.xlsx]

## Sheet: Sheet1
																									Drug1	Lapatinib
																									Drug2	BCI
			Lapatinib																						ConcUnit	uM
	Lapatinib (uM)				Cell viability (%)		Lapatinib+BCI (1 uM)				Cell viability (%)		Lapatinib+BCI (2.5 uM)				Cell viability (%)		Lapatinib+BCI (5 uM)				Cell viability (%)			0	1	2.5	5
	0	92.8248	101.551	105.624	100		0	93.1789	105.534	101.287	100		0	99.7047	99.3503	100.945	100		0	99.7705	102.18	98.0493	100		10	4.52489	3.15315	0.472534	0.172117
	0.1	81.7712	82.9347	85.0679	83.2579		0.1	69.0476	62.2909	66.1519	65.8301		0.1	15.003	14.117	15.5346	14.8848		0.1	0.114745	0.631096	1.14745	0.631096		5	42.8571	26.4479	2.1264	0.286862
	0.25	75.7595	79.2502	83.9043	79.638		0.25	64.2214	62.87	59.7812	62.2909		0.25	12.8766	15.003	13.5854	13.8216		0.25	0.114745	0.286862	1.14745	0.516351		2.5	57.0136	48.0051	8.09214	0.344234
Experiment 1	0.5	74.7899	81.9651	79.8319	78.8623		0.5	60.1673	60.5534	62.4839	61.0682		0.5	15.889	10.7501	13.231	13.29		0.5	0.803213	0.458979	0.114745	0.458979		1	70.9761	57.7864	12.6403	0.401606		Synergism analysis
	1	70.1357	68.9722	73.8203	70.9761		1	59.2021	57.8507	56.3063	57.7864		1	11.2817	12.5222	14.117	12.6403		1	0.114745	0.286862	0.803213	0.401606		0.5	78.8623	61.0682	13.29	0.458979
	2.5	54.4279	58.5003	58.1125	57.0136		2.5	47.426	48.0051	48.5843	48.0051		2.5	7.56054	8.62374	8.09214	8.09214		2.5	0.286862	0.114745	0.631096	0.344234		0.25	79.638	62.2909	13.8216	0.516351
	5	39.108	45.5074	43.956	42.8571		5	26.7696	27.7349	24.8391	26.4479		5	1.89014	1.71294	2.77614	2.1264		5	0.114745	0.286862	0.458979	0.286862		0.1	83.2579	65.8301	14.8848	0.631096
	10	5.1713	4.3956	4.00776	4.52489		10	3.2175	3.02445	3.2175	3.15315		10	0.472534	0.649734	0.295334	0.472534		10	0.114745	0.114745	0.286862	0.172117		0	100	90.9991	47.8398	4.18542
																									Drug1:	Lapatinib
			Lapatinib																						Drug2:	BCI
	Lapatinib (uM)				Cell viability (%)		Lapatinib+BCI (1 uM)				Cell viability (%)		Lapatinib+BCI (2.5 uM)				Cell viability (%)		Lapatinib+BCI (5 uM)				Cell viability (%)		ConcUnit:	µM
	0	102.28	98.5885	99.1314	100		0	98.7819	99.2387	101.979	100		0	101.874	99.8501	98.2759	100		0	99.6771	98.6006	101.722	100			0	1	2.5	5
	0.1	84.582	86.1021	99.5657	90.0832		0.1	90.3312	96.0411	85.7632	90.7118		0.1	22.6012	22.4888	24.063	23.051		0.1	2.15285	1.93757	1.72228	1.93757		10	32.7543	13.9322	1.83658	0.0358809
	0.25	88.0565	86.9707	84.7991	86.6088		0.25	91.93	86.791	90.6738	89.7982		0.25	21.5892	23.2759	22.7136	22.5262		0.25	0.753498	1.07643	0.861141	0.897022		5	79.696	86.7149	8.43328	0.107643
Experiment 2	0.5	84.7991	86.7535	83.9305	85.1611		0.5	85.5348	91.7016	90.3312	89.1892		0.5	24.7376	23.051	18.5532	22.1139		0.5	1.07643	-0.107643	0.215285	0.39469		2.5	80.4198	87.5523	15.3298	0.215285
	1	81.8675	81.5418	84.4734	82.6276		1	84.2786	89.1892	93.3003	88.9227		1	20.9145	19.3403	18.6657	19.6402		1	0.645856	0.430571	-0.322928	0.251166		1	82.6276	88.9227	19.6402	0.251166		Synergism analysis
	2.5	81.2161	81.8675	78.1759	80.4198		2.5	85.5348	93.0719	84.0502	87.5523		2.5	15.5172	13.7181	16.7541	15.3298		2.5	0.107643	0.215285	0.322928	0.215285		0.5	85.1611	89.1892	22.1139	0.39469
	5	76.873	83.0619	79.1531	79.696		5	92.501	85.5348	82.1089	86.7149		5	7.08396	8.43328	9.78261	8.43328		5	0	0.107643	0.215285	0.107643		0.25	86.6088	89.7982	22.5262	0.897022
	10	29.2074	30.6189	38.4365	32.7543		10	17.0156	11.9909	12.7903	13.9322		10	1.46177	2.24888	1.7991	1.83658		10	0	0.107643	0	0.0358809		0.1	90.0832	90.7118	23.051	1.93757
																									0	100	99.8308	66.1252	7.17428
			Lapatinib																						Drug1:	Lapatinib
	Lapatinib (uM)				Cell viability (%)		Lapatinib+BCI (1 uM)				Cell viability (%)		Lapatinib+BCI (2.5 uM)				Cell viability (%)		Lapatinib+BCI (5 uM)				Cell viability (%)		Drug2:	BCI
	0	104.585	100.819	94.5961	100		0	98.8537	102.62	98.5262	100		0	98.6065	97.7703	103.623	100		0	99.6252	107.308	93.0668	100		ConcUnit:	µM
	0.1	91.4847	99.1812	91.321	93.9956		0.1	84.607	80.0218	80.0218	81.5502		0.1	28.874	30.2118	29.8774	29.6544		0.1	2.93567	3.31043	3.6852	3.31043			0	1	2.5	5
	0.25	90.9934	94.5961	96.2336	93.941		0.25	75.9279	80.3493	85.0983	80.4585		0.25	29.2085	28.3724	27.0346	28.2051		0.25	2.93567	1.62399	1.99875	2.18613		10	5.8952	3.82096	0.557414	0.687071
	0.5	88.8646	87.7183	90.8297	89.1376		0.5	73.3079	76.9105	79.0393	76.4192		0.5	23.8573	21.8506	23.8573	23.1884		0.5	1.06184	2.18613	1.99875	1.74891		5	55.4039	28.7664	5.23969	0.749532
Experiment 3	1	81.4956	85.7533	93.1223	86.7904		1	72.1616	68.3952	74.6179	71.7249		1	17.8372	23.8573	19.5095	20.4013		1	1.24922	1.06184	2.74828	1.68645		2.5	77.9476	55.786	12.3188	1.06184
	2.5	80.1856	76.4192	77.238	77.9476		2.5	57.5873	58.0786	51.6921	55.786		2.5	12.9877	11.9844	11.9844	12.3188		2.5	1.81137	0.124922	1.24922	1.06184		1	86.7904	71.7249	20.4013	1.68645		Synergism analysis
	5	57.0961	54.476	54.6397	55.4039		5	31.8777	27.9476	26.4738	28.7664		5	6.13155	4.29208	5.29543	5.23969		5	0.124922	1.4366	0.687071	0.749532		0.5	89.1376	76.4192	23.1884	1.74891
	10	7.15066	6.00437	4.53057	5.8952		10	4.36681	3.22052	3.87555	3.82096		10	0.111483	1.44928	0.111483	0.557414		10	1.24922	0.124922	0.687071	0.687071		0.25	93.941	80.4585	28.2051	2.18613
																									0.1	93.9956	81.5502	29.6544	3.31043
																									0	100	27.0652	21.7391	14.7283

## Sheet: OD numbers
	Lapatinib (uM)						Lapatinib+BCI (1 uM)						Lapatinib+BCI (2.5 uM)						Lapatinib+BCI (5 uM)
	0	0.631	0.676	0.697			0	0.635	0.699	0.677			0	0.715	0.713	0.722			0	0.732	0.746	0.722
	0.1	0.574	0.58	0.591			0.1	0.51	0.475	0.495			0.1	0.237	0.232	0.24			0.1	0.153	0.156	0.159							AV
	0.25	0.543	0.561	0.585			0.25	0.485	0.478	0.462			0.25	0.225	0.237	0.229			0.25	0.153	0.154	0.159			Optical density of media	0.151	0.152	0.154	0.152333
Experiment 1	0.5	0.538	0.575	0.564			0.5	0.464	0.466	0.476			0.5	0.242	0.213	0.227			0.5	0.157	0.155	0.153
	1	0.514	0.508	0.533			1	0.459	0.452	0.444			1	0.216	0.223	0.232			1	0.153	0.154	0.157
	2.5	0.433	0.454	0.452			2.5	0.398	0.401	0.404			2.5	0.195	0.201	0.198			2.5	0.154	0.153	0.156
	5	0.354	0.387	0.379			5	0.291	0.296	0.281			5	0.163	0.162	0.168			5	0.153	0.154	0.155
	10	0.179	0.175	0.173			10	0.169	0.168	0.169			10	0.155	0.156	0.154			10	0.153	0.153	0.154
	Lapatinib (uM)						Lapatinib+BCI (1 uM)						Lapatinib+BCI (2.5 uM)						Lapatinib+BCI (5 uM)
	0	1.081	1.047	1.052			0	1.004	1.008	1.032			0	1.045	1.027	1.013			0	1.065	1.055	1.084
	0.1	0.918	0.932	1.056			0.1	0.93	0.98	0.89			0.1	0.34	0.339	0.353			0.1	0.159	0.157	0.155
	0.25	0.95	0.94	0.92			0.25	0.944	0.899	0.933			0.25	0.331	0.346	0.341			0.25	0.146	0.149	0.147							AV
Experiment 2	0.5	0.92	0.938	0.912			0.5	0.888	0.942	0.93			0.5	0.359	0.344	0.304			0.5	0.149	0.138	0.141			Optical density of media	0.138	0.136	0.143	0.139
	1	0.893	0.89	0.917			1	0.877	0.92	0.956			1	0.325	0.311	0.305			1	0.145	0.143	0.136
	2.5	0.887	0.893	0.859			2.5	0.888	0.954	0.875			2.5	0.277	0.261	0.288			2.5	0.14	0.141	0.142
	5	0.847	0.904	0.868			5	0.949	0.888	0.858			5	0.202	0.214	0.226			5	0.139	0.14	0.141
	10	0.408	0.421	0.493			10	0.288	0.244	0.251			10	0.152	0.159	0.155			10	0.139	0.14	0.139
	Lapatinib (uM)						Lapatinib+BCI (1 uM)						Lapatinib+BCI (2.5 uM)						Lapatinib+BCI (5 uM)
	0	0.762	0.739	0.701			0	0.727	0.75	0.725			0	0.713	0.708	0.743			0	0.655	0.696	0.62
	0.1	0.682	0.729	0.681			0.1	0.64	0.612	0.612			0.1	0.296	0.304	0.302			0.1	0.139	0.141	0.143
	0.25	0.679	0.701	0.711			0.25	0.587	0.614	0.643			0.25	0.298	0.293	0.285			0.25	0.139	0.132	0.134							AV
	0.5	0.666	0.659	0.678			0.5	0.571	0.593	0.606			0.5	0.266	0.254	0.266			0.5	0.129	0.135	0.134			Optical density of media	0.123	0.123	0.124	0.123333
Experiment 3	1	0.621	0.647	0.692			1	0.564	0.541	0.579			1	0.23	0.266	0.24			1	0.13	0.129	0.138
	2.5	0.613	0.59	0.595			2.5	0.475	0.478	0.439			2.5	0.201	0.195	0.195			2.5	0.133	0.124	0.13
	5	0.472	0.456	0.457			5	0.318	0.294	0.285			5	0.16	0.149	0.155			5	0.124	0.131	0.127
	10	0.167	0.16	0.151			10	0.15	0.143	0.147			10	0.124	0.132	0.124			10	0.13	0.124	0.127
