# Supplementary material for: DUSP6 inhibition overcomes neuregulin/HER3-driven therapy tolerance in HER2+ breast cancer
Source: EMBO Mol Med. 2024 Jun 17;16(7):8. doi: 10.1038/s44321-024-00088-0 (PMC11251193; doi:10.1038/s44321-024-00088-0)
Supplement: Supplementary file 15 — Source data Fig. 6 [file 44321_2024_88_MOESM15_ESM.zip › Figure 6/6J/6J.xlsx]

## Sheet: Sheet1
DUSP6 high	DUSP6 low
0.596786	0.697625
0.332455	0.158773
0.361938	0.071304
-0.119042	0.409892
0.283718	0.052004
0.381128	0.006935
-0.069634	0.014657
0.006729	0.11907
0.200587	0.054466
0.159694	0.272477
0.494604	0.280541
-0.002093	0.359755
0.553465	0.167812
0.231194	0.131605
0.024362	-0.022865
0.084673	0.076433
0.410386	0.315011
0.497176	0.288904
0.895333	0.144912
0.186298	0.412337
0.065871	0.320966
0.235068	0.539026
0.53777	0.45698
0.337574	0.480878
0.321003	0.129288
0.428643	0.271012
0.081124	0.200064
0.363241	0.170011
0.313436	0.419332
0.12104	0.435939
0.170578	0.311931
0.081409	0.413789
0.306476	0.176103
0.195194	0.265362
0.461067	0.125114
0.445907	0.083487
0.47854	0.192769
0.108783	0.204369
0.200502	0.331382
0.002693	0.733553
0.406557	0.267782
0.367634	0.276226
0.220558	0.191323
0.002467	0.098375
0.512667	0.263065
0.300228	-0.036241
0.204034	0.080621
0.222594	0.160181
0.235275	0.314647
0.400599	0.008632
0.284853	0.524053
0.196731	0.625311
0.281033	0.106845
0.349812	0.097643
0.689562	0.274662
0.190338	0.732714
0.41332	0.728645
0.221702	0.275553
0.092186	0.377182
0.779977	0.026891
-0.143994	-0.030027
0.614801	0.232966
0.364998	0.21322
-0.123891	0.241095
0.320769	0.428173
0.435865	0.395232
0.362258	0.249854
0.110846	0.669396
0.32548	0.410437
0.361302	0.100446
0.631331	0.186172
0.783236	0.279954
0.05576	0.018199
0.175309	0.149385
0.329216	0.299923
0.34218	0.151732
0.524707	0.54827
0.364334	0.050798
0.249474	0.273427
0.31797	0.334596
0.38402	0.253237
0.666037	0.229789
0.789536	0.202043
0.345263	0.181362
0.357881	0.316442
0.996434	0.818485
0.029721	0.131941
0.211658	0.334622
0.082062	0.090337
1.11327	0.177657
0.767167	0.268114
0.069432	0.274641
0.152551	0.148289
0.222205	0.028688
0.441111	0.061756
0.463291	0.111354
0.254114	0.354061
0.449703	0.220868
0.68456	0.053082
0.23165	0.255552
0.71214	0.222025
0.035962	0.202264
0.055731	0.161958
0.430868	0.17416
0.206469	0.426186
0.194262	0.009539
0.699246	0.260294
0.353018	0.156878
0.414234	1.04711
0.508524	0.35941
0.225682	0.010039
0.035434	0.507621
0.58863	0.127883
0.558742	1.04072
0.587065	0.332562
0.354649	-0.191578
0.415919	0.304571
0.423045	0.083716
0.554901	0.605816
0.468269	0.321819
0.471572	0.04849
0.37852	0.519096
0.654358	0.449435
0.368785	0.607824
0.258139	0.244018
0.359554	0.273924
0.646924	0.269085
0.252368	0.190168
0.339938	0.369878
0.533734	0.530664
0.288004	0.218347
0.53115	0.389179
0.529633	0.366006
0.82111	0.164032
0.446014	0.09419
0.333234	0.028396
0.742157	0.535544
0.583966	0.804527
0.140933	0.62449
0.843224	0.0781
0.564766	0.159121
0.22862	0.657435
	0.25804
	0.408982
	0.43703
	0.675243
	0.815106
	0.490957
	0.611323
