# Supplementary material for: DUSP6 inhibition overcomes neuregulin/HER3-driven therapy tolerance in HER2+ breast cancer
Source: EMBO Mol Med. 2024 Jun 17;16(7):8. doi: 10.1038/s44321-024-00088-0 (PMC11251193; doi:10.1038/s44321-024-00088-0)
Supplement: Supplementary file 15 — Source data Fig. 6 [file 44321_2024_88_MOESM15_ESM.zip › Figure 6/6D/6D.xlsx]

## Sheet: Sheet1
										Relative PARP1 cleavage
			Control			Lapatinib			BCI			MK2206			Lapatinib+BCI			Lapatinib+MK2206
		MDA-MB-453	0.0107192	0.00969854	0.0114723	0.050411	0.0395213	0.0432584	0.245509	0.19462	0.323657	0.0984252	0.0897436	0.153386	0.704782	0.619503	0.865031	0.0981132	0.138978	0.187135
