# Supplementary material for: DUSP6 inhibition overcomes neuregulin/HER3-driven therapy tolerance in HER2+ breast cancer
Source: EMBO Mol Med. 2024 Jun 17;16(7):8. doi: 10.1038/s44321-024-00088-0 (PMC11251193; doi:10.1038/s44321-024-00088-0)
Supplement: Supplementary file 16 — Source data Fig. 7 [file 44321_2024_88_MOESM16_ESM.zip]

Archive with 48 entries (40 files):
- Figure 7/
- __MACOSX/._Figure 7
- Figure 7/.DS_Store
- __MACOSX/Figure 7/._.DS_Store
- Figure 7/7D/
- __MACOSX/Figure 7/._7D
- Figure 7/7C/
- __MACOSX/Figure 7/._7C
- Figure 7/7B/
- __MACOSX/Figure 7/._7B
- Figure 7/7E/
- __MACOSX/Figure 7/._7E
- Figure 7/7G/
- __MACOSX/Figure 7/._7G
- Figure 7/7F/
- __MACOSX/Figure 7/._7F
- Figure 7/7A/
- __MACOSX/Figure 7/._7A
- Figure 7/7D/.DS_Store
- __MACOSX/Figure 7/7D/._.DS_Store
- Figure 7/7D/7D.tiff
- __MACOSX/Figure 7/7D/._7D.tiff
- Figure 7/7C/7C.xlsx
- __MACOSX/Figure 7/7C/._7C.xlsx
- Figure 7/7C/.DS_Store
- __MACOSX/Figure 7/7C/._.DS_Store
- Figure 7/7B/Cl-PARP, 25.tiff
- __MACOSX/Figure 7/7B/._Cl-PARP, 25.tiff
- Figure 7/7B/B-actin.tiff
- __MACOSX/Figure 7/7B/._B-actin.tiff
- Figure 7/7B/Cl-PARP, 89.tiff
- __MACOSX/Figure 7/7B/._Cl-PARP, 89.tiff
- Figure 7/7E/.DS_Store
- __MACOSX/Figure 7/7E/._.DS_Store
- Figure 7/7E/7E.xlsx
- __MACOSX/Figure 7/7E/._7E.xlsx
- Figure 7/7G/.DS_Store
- __MACOSX/Figure 7/7G/._.DS_Store
- Figure 7/7G/7G.xlsx
- __MACOSX/Figure 7/7G/._7G.xlsx
- Figure 7/7F/.DS_Store
- __MACOSX/Figure 7/7F/._.DS_Store
- Figure 7/7F/7F.xlsx
- __MACOSX/Figure 7/7F/._7F.xlsx
- Figure 7/7A/.DS_Store
- __MACOSX/Figure 7/7A/._.DS_Store
- Figure 7/7A/7A.xlsx
- __MACOSX/Figure 7/7A/._7A.xlsx
