# Supplementary material for: DUSP6 inhibition overcomes neuregulin/HER3-driven therapy tolerance in HER2+ breast cancer
Source: EMBO Mol Med. 2024 Jun 17;16(7):8. doi: 10.1038/s44321-024-00088-0 (PMC11251193; doi:10.1038/s44321-024-00088-0)
Supplement: Supplementary file 16 — Source data Fig. 7 [file 44321_2024_88_MOESM16_ESM.zip › Figure 7/7C/7C.xlsx]

## Sheet: 280923
HER3
Image Name	Channel	Name	Signal	Total	Area	Bkgnd.	Type	her3
control	800	00001	1494.99	2519.02	352	2.90918	Signal
HER3 OE	800	00002	2279.93	3443.87	352	3.30664	Signal
GAPDH
Image Name	Channel	Name	Signal	Total	Area	Bkgnd.	Type	gapdh
control	700	00001	16320.8	24598.3	440	18.8125	Signal
HER3 OE	700	00002	14536.7	22759.2	440	18.6875	Signal
MDA-MB-453	HER3/GAPDH	relative expression	%
Control	0.0915999	1	100
HER3 OE	0.15684	1.71222	171.222

## Sheet: 091223
HER3
Image Name	Channel	Name	Signal	Total	Area	Bkgnd.	Type
	800	00011	0	875.256	731	1.19734	Background
control	800	00012	2962.78	3515.95	462	1.19734	Signal
HER3 OE	800	00013	3666.21	4219.38	462	1.19734	Signal
GAPDH
Image Name	Channel	Name	Signal	Total	Area	Bkgnd.	Type
	700	00001	0	4897.92	234	20.9313	Background
control	700	00009	17286.3	22937.7	270	20.9313	Signal
HER3 OE	700	00010	17122.3	22773.7	270	20.9313	Signal
MDA-MB-453	HER3/GAPDH	relative expression	%
Control	0.171395	1	100
HER3 OE	0.214119	1.24928	124.928

## Sheet: 221223
HER3
Image Name	Channel	Name	Signal	Total	Area	Bkgnd.	Type
	800	00001	0	961.2	608	1.58092	Background
control	800	00002	2465.51	3216.45	475	1.58092	Signal
HER3 OE	800	00003	3164.89	3915.83	475	1.58092	Signal
GAPDH
Image Name	Channel	Name	Signal	Total	Area	Bkgnd.	Type
	700	00004	0	7516.85	462	16.2702	Background
control	700	00005	877.783	4782.64	240	16.2702	Signal
HER3 OE	700	00006	525.47	4430.33	240	16.2702	Signal
MDA-MB-453	HER3/GAPDH	relative expression	%
Control	2.80879	1	100
HER3 OE	6.02297	2.14433	214.433
