# Supplementary material for: DUSP6 inhibition overcomes neuregulin/HER3-driven therapy tolerance in HER2+ breast cancer
Source: EMBO Mol Med. 2024 Jun 17;16(7):8. doi: 10.1038/s44321-024-00088-0 (PMC11251193; doi:10.1038/s44321-024-00088-0)
Supplement: Supplementary file 16 — Source data Fig. 7 [file 44321_2024_88_MOESM16_ESM.zip › Figure 7/7E/7E.xlsx]

## Sheet: Sheet1
DUSP6 high	DUSP6 low
5.58994	0.606916
7.14523	4.34596
4.54083	2.25172
5.8613	2.69167
4.9154	1.96414
2.26852	5.30521
3.78322	4.89884
4.77444	4.29973
4.60026	1.15088
6.06884	5.42017
6.13811	3.07344
5.60831	3.17836
3.47411	3.28225
4.96683	2.39742
5.85076	0
7.61767	2.13425
0.865681	2.00691
7.43836	3.70578
6.30606	0.687598
3.91917	6.14708
7.62467	3.49169
3.34464	2.94978
0.745711	6.39377
3.16993	2.83449
5.17437	7.59437
2.35736	0
6.40786	4.95483
0	6.18276
10.428	4.24693
4.48765	0
2.26334	2.96323
5.49233	0.351176
6.92302	2.53764
3.37376	3.13407
0.773406	1.99299
0.898247	1.71361
7.33356	6.3133
5.62551	6.3047
5.7446	1.01185
10.9992	3.45145
3.37249	6.94145
5.46155	1.90366
5.85958	3.5565
4.48353	3.76607
5.52396	1.60017
5.01072	2.40163
8.42199	2.41308
8.21636	3.64107
3.65592	6.92773
11.2201	3.63476
4.27476	1.04754
7.42838	2.82975
3.83238	1.97647
8.75923	4.41167
7.62667	1.27953
6.37168	5.00076
4.31545	3.52917
1.35344	2.24613
7.25999	0.664756
7.43266	0
7.41697	4.93421
8.75056	2.33768
4.57909	6.33519
6.17083	3.57495
3.36351	1.45375
6.15104	2.41692
6.06505	3.93525
5.15106	1.71831
3.40085	1.91062
6.30668	0
5.86879	0.631617
5.40293	7.47466
4.74633	1.03555
4.04002	1.57075
3.87761	2.59098
4.00661	0.696172
5.66742	2.2461
5.8702	10.0076
0.397803	6.73896
4.05083	0.951066
5.49958	4.86882
5.54845	4.42531
5.44033	3.20182
3.2408	2.96444
3.83431	1.9671
6.32052	4.38144
7.02317	2.34085
5.86108	4.08547
3.50623	1.86068
4.43148	5.7198
4.32955	4.80382
5.17512	1.34398
5.82269	1.48512
4.28045	7.21768
6.47828	1.15218
6.22219	5.44674
5.88825	5.21141
4.90985	6.17672
1.5852	2.06963
3.03409	0
6.07576	3.03444
4.91645	6.71071
4.01708	1.63297
3.49267	3.42566
6.0747	0.900799
1.7092	3.66361
2.37471	4.55687
7.37461	3.83897
7.51813	3.06274
6.78127	2.08929
1.33954	3.08641
4.79928	2.26144
5.09657	0
3.70053	2.90186
5.74548	3.0346
3.92733	0.52697
5.62148	1.34613
6.05411	0.385155
5.58785	1.01293
1.44021	5.42386
5.31485	3.20696
6.06674	0
4.60632	4.52989
5.58673	5.73773
5.57785	2.90514
5.89257	1.45796
3.94449	2.16073
8.13947	3.31115
8.79748	0.561399
6.53855	5.82886
4.51816	2.20389
3.88604	0.544584
6.8805	3.40369
5.2142	0.645517
5.23093	2.88133
7.88753	5.30677
3.04376	0.942158
4.293	2.30106
8.32345	1.24787
8.49317	1.429
3.80502	7.09534
7.44169	2.79934
3.89009	3.53373
5.82247	1.03956
3.96853	3.63766
4.04624	4.41531
5.71033	4.06278
5.67343	5.79586
3.39861	3.37687
4.82519	4.50568
6.50665	3.02501
4.05859	0
6.55982	0
4.62234	3.29558
3.88032	8.00241
4.11736	3.62872
4.16305	7.1289
5.18831	2.06178
6.67308	2.83082
2.61108	2.73099
5.92125	2.32403
3.7191	3.88948
3.56114	3.37097
3.74805	2.19106
6.94959	4.05953
0	3.09364
9.05294	5.61332
	0
	1.33142
	1.28303
	4.88893
	3.10494
	7.34061
	3.43313
	2.74599
	3.83392
	3.91897
	2.0529
	5.93769
	1.6638
	4.71421
