# Supplementary material for: DUSP6 inhibition overcomes neuregulin/HER3-driven therapy tolerance in HER2+ breast cancer
Source: EMBO Mol Med. 2024 Jun 17;16(7):8. doi: 10.1038/s44321-024-00088-0 (PMC11251193; doi:10.1038/s44321-024-00088-0)
Supplement: Supplementary file 16 — Source data Fig. 7 [file 44321_2024_88_MOESM16_ESM.zip › Figure 7/7G/7G.xlsx]

## Sheet: Sheet1
	Time (days)	DUSP6 KO	CAS9
a1	38	1
a2	41	1
a3	42	1
a4	35	1
a5	36	1
a6	48	1
a7	38	1
c1	31		1
c2	34		1
c3	31		1
c4	31		1
c5	35		1
c6	31		1
c7	31		1
