# Supplementary material for: DUSP6 inhibition overcomes neuregulin/HER3-driven therapy tolerance in HER2+ breast cancer
Source: EMBO Mol Med. 2024 Jun 17;16(7):8. doi: 10.1038/s44321-024-00088-0 (PMC11251193; doi:10.1038/s44321-024-00088-0)
Supplement: Supplementary file 16 — Source data Fig. 7 [file 44321_2024_88_MOESM16_ESM.zip › Figure 7/7F/7F.xlsx]

## Sheet: Sheet1
siSCR	siDUSP6
0.614447	0.338983
0.773857	0.433657
0.839655	0.560586
	0.857678
	0.660793
0.703635	3.96894
1.67634	0.507042
1.01065
	0.472879
1.12589
1.35596	0.611111
0.744936	0.708688
	0.52356
0.707296	0.57377
0.59073	0.348728
0.472892	0.621138
0.990077	0.944321
0.74276
0.708103	0.97319
0.86456	0.187436
0.565343	0.920174
1.06455	0.634766
1.06008	0.494624
0.63367
1.08003	0.510316
0.826404	1.3599
0.982533	0.781469
	0.60489
0.786936	0.585557
0.848131	0.636661
1.10353	0.588601
1.51645	0.556391
1.30217	0.61982
1.20157	0.46875
0.744224	0.603721
0.866723	0.651757
	0.716628
0.952381
	0.574394
0.625	0.199584
0.61465	1.2749
0.732838	0.820796
0.878709	0.488818
0.782713	0.656827
	1.69935
	0.636667
	1.05706
	0.652268
