# Supplementary material for: DUSP6 inhibition overcomes neuregulin/HER3-driven therapy tolerance in HER2+ breast cancer
Source: EMBO Mol Med. 2024 Jun 17;16(7):8. doi: 10.1038/s44321-024-00088-0 (PMC11251193; doi:10.1038/s44321-024-00088-0)
Supplement: Supplementary file 16 — Source data Fig. 7 [file 44321_2024_88_MOESM16_ESM.zip › Figure 7/7A/7A.xlsx]

## Sheet: Sheet1
				BT474Br			BT474			SKBr3			HCC2218
			Control	97.2565	100.96	101.783	100.384	98.3701	101.246	96.3698	97.8162	105.814	94.1704	102.242	103.587
			Neratinib (10 nM)	10.4252	10.4252	10.8368	33.3653	32.79	33.3653	53.063	58.6784	56.6364	17.4888	16.1435	20.1794
			NRG (10 ng/mL)+neratinib	114.54	118.244	121.536	100.384	98.3701	108.725	88.5423	96.8803	104.112	104.933	130.493	111.659
			NRG+neratinib+MK2206 (1 μM)	90.2606	92.3182	96.845	90.3164	95.7814	95.4938	82.5865	85.9047	96.6251	30.9417	39.0135	28.2511
	Experiment 1		NRG+neratinib+MK2206 (2.5 μM)	86.9684	91.0837	84.4993	80.2493	89.7411	87.1524	79.6086	87.4362	85.3091	37.6682	37.6682	37.6682
			NRG+neratinib+MK2206 (5 μM)	70.5075	71.3306	68.4499	63.8543	63.279	66.1553	83.3522	79.6086	88.9677	36.3229	34.9776	45.7399
			NRG+neratinib+BCI (1 μM)	117.833	112.071	103.429	96.6443	94.9185	102.685	74.844	77.907	83.097	107.623	111.659	117.04
			NRG+neratinib+BCI (2.5 μM)	77.0919	65.5693	57.3388	29.3384	28.4756	28.7632	57.232	55.0199	54.9348	64.574	55.157	71.3004
			NRG+neratinib+BCI (5 μM)	14.952	16.5981	10.8368	3.73921	4.31448	3.16395	39.1095	41.6619	40.1305	21.5247	10.7623	10.7623
				BT474Br			BT474			SKBr3			HCC2218
			Control	98.4375	101.562	100	92.0742	105.734	102.192	90.3244	108.441	101.103	106.445	89	104.661
			Neratinib (10 nM)	11.3281	12.1094	12.1094	40.9781	44.5194	41.9899	58.4411	65.7732	62.6543	23.1188	25.7721	17.4413
			NRG (10 ng/mL)+neratinib	110.156	117.188	115.234	106.745	100.169	94.6037	91.6653	105.237	91.5512	111.551	89.3341	97.3415
			NRG+neratinib+MK2206 (1 μM)	75.7812	77.7344	80.0781	96.6273	105.228	104.216	91.5512	80.5512	94.6524	45.2167	38.3513	33.6515
	Experiment 2		NRG+neratinib+MK2206 (2.5 μM)	76.9531	77.7344	76.5625	96.1214	114.84	98.6509	69.3453	78.2345	81.4534	34.7721	29.3516	41.4524
			NRG+neratinib+MK2206 (5 μM)	69.1406	69.5312	64.4531	89.0388	90.0506	86.0034	84.6431	77.6388	82.5513	28.3461	33.7614	40
			NRG+neratinib+BCI (1 μM)	102.344	108.594	106.641	106.239	112.816	99.1568	71.5675	74.5651	88.2345	88.3551	91.5413	80.3451
			NRG+neratinib+BCI (2.5 μM)	50.3906	51.9531	47.6562	31.8718	32.8836	36.9309	67.2345	65.2345	61.4545	56.2451	48.3461	50.3541
			NRG+neratinib+BCI (5 μM)	14.4531	16.4063	16.0156	12.6476	11.1298	12.6476	45.7325	42.4551	38.3456	18.2344	12.3454	23.4568
				BT474Br			BT474			SKBr3			HCC2218
			Control	109.441	89.7761	101.566	90.4413	102.651	106.441	120.203	89.3411	90.5514	90.2323	109.324	100.553
			Neratinib (10 nM)	11.5514	18.4556	9.5513	43.5513	50.4413	28.4513	65.3313	56.3413	71.4341	19.4515	27.2134	23.6551
			NRG (10 ng/mL)+neratinib	88.3571	111.552	90.5524	102.441	89.4415	95.4413	109.341	89.3445	92.5513	89.3724	93.6614	102.662
			NRG+neratinib+MK2206 (1 μM)	89.5521	106.772	83.5514	88.5544	94.6616	79.5521	89.4313	78.9734	93.5551	54.6611	43.6615	38.3465
	Experiment 3		NRG+neratinib+MK2206 (2.5 μM)	78.4134	82.5621	66.5525	67.4245	78.5234	80.4542	76.3411	81.3414	66.3413	23.6614	33.7624	40.5146
			NRG+neratinib+MK2206 (5 μM)	56.4413	62.5513	70.6524	57.3524	64.1245	51.4413	69.5612	76.2441	80.2164	32.3513	28.3451	41.4541
			NRG+neratinib+BCI (1 μM)	88.5414	90.6541	79.6551	96.3413	101.552	89.5526	97.4413	106.412	90.6623	76.2341	89.3454	70
			NRG+neratinib+BCI (2.5 μM)	55.3135	43.551	66.3314	34.551	27.2454	43.5513	76.3313	65.2441	59.6523	45.7715	54.6611	48.3551
			NRG+neratinib+BCI (5 μM)	21.4144	32.5135	18.5416	10.4514	7.6624	3.5514	34.1313	21.6613	18.4543	26.6613	20.6652	15.3552
