# Supplementary material for: DUSP6 inhibition overcomes neuregulin/HER3-driven therapy tolerance in HER2+ breast cancer
Source: EMBO Mol Med. 2024 Jun 17;16(7):8. doi: 10.1038/s44321-024-00088-0 (PMC11251193; doi:10.1038/s44321-024-00088-0)
Supplement: Supplementary file 17 — Source data Fig. 8 [file 44321_2024_88_MOESM17_ESM.zip]

Archive with 94 entries (83 files):
- Figure 8/
- __MACOSX/._Figure 8
- Figure 8/.DS_Store
- __MACOSX/Figure 8/._.DS_Store
- Figure 8/8G/
- __MACOSX/Figure 8/._8G
- Figure 8/8F/
- __MACOSX/Figure 8/._8F
- Figure 8/8A/
- __MACOSX/Figure 8/._8A
- Figure 8/8D/
- __MACOSX/Figure 8/._8D
- Figure 8/8C/
- __MACOSX/Figure 8/._8C
- Figure 8/8B/
- __MACOSX/Figure 8/._8B
- Figure 8/8E/
- __MACOSX/Figure 8/._8E
- Figure 8/8G/DUSP6.tiff
- __MACOSX/Figure 8/8G/._DUSP6.tiff
- Figure 8/8G/B-actin.tiff
- __MACOSX/Figure 8/8G/._B-actin.tiff
- Figure 8/8G/p-AKT.tiff
- __MACOSX/Figure 8/8G/._p-AKT.tiff
- Figure 8/8G/ERK1:2.tiff
- __MACOSX/Figure 8/8G/._ERK1:2.tiff
- Figure 8/8G/p-ERK1:2.tiff
- __MACOSX/Figure 8/8G/._p-ERK1:2.tiff
- Figure 8/8G/AKT.tiff
- __MACOSX/Figure 8/8G/._AKT.tiff
- Figure 8/8F/DUSP6.tiff
- __MACOSX/Figure 8/8F/._DUSP6.tiff
- Figure 8/8F/B-actin.tiff
- __MACOSX/Figure 8/8F/._B-actin.tiff
- Figure 8/8F/ERK1:2.tiff
- __MACOSX/Figure 8/8F/._ERK1:2.tiff
- Figure 8/8F/p-ERK1:2.tiff
- __MACOSX/Figure 8/8F/._p-ERK1:2.tiff
- Figure 8/8F/AKT.tiff
- __MACOSX/Figure 8/8F/._AKT.tiff
- Figure 8/8A/.DS_Store
- __MACOSX/Figure 8/8A/._.DS_Store
- Figure 8/8A/8A.xlsx
- __MACOSX/Figure 8/8A/._8A.xlsx
- Figure 8/8D/.DS_Store
- __MACOSX/Figure 8/8D/._.DS_Store
- Figure 8/8D/3rd/
- __MACOSX/Figure 8/8D/._3rd
- Figure 8/8D/1st/
- __MACOSX/Figure 8/8D/._1st
- Figure 8/8D/2nd/
- __MACOSX/Figure 8/8D/._2nd
- Figure 8/8C/B-actin.tiff
- __MACOSX/Figure 8/8C/._B-actin.tiff
- Figure 8/8C/p-AKT.tiff
- __MACOSX/Figure 8/8C/._p-AKT.tiff
- Figure 8/8C/p-ERK1:2.tiff
- __MACOSX/Figure 8/8C/._p-ERK1:2.tiff
- Figure 8/8C/AKT.tiff
- __MACOSX/Figure 8/8C/._AKT.tiff
- Figure 8/8C/ERK.tiff
- __MACOSX/Figure 8/8C/._ERK.tiff
- Figure 8/8B/B-actin.tiff
- __MACOSX/Figure 8/8B/._B-actin.tiff
- Figure 8/8B/p-AKT.tiff
- __MACOSX/Figure 8/8B/._p-AKT.tiff
- Figure 8/8B/ERK1:2.tiff
- __MACOSX/Figure 8/8B/._ERK1:2.tiff
- Figure 8/8B/p-ERK1:2.tiff
- __MACOSX/Figure 8/8B/._p-ERK1:2.tiff
- Figure 8/8B/AKT.tiff
- __MACOSX/Figure 8/8B/._AKT.tiff
- Figure 8/8E/.DS_Store
- __MACOSX/Figure 8/8E/._.DS_Store
- Figure 8/8E/8E.xlsx
- __MACOSX/Figure 8/8E/._8E.xlsx
- Figure 8/8D/3rd/DUSP6.tiff
- __MACOSX/Figure 8/8D/3rd/._DUSP6.tiff
- Figure 8/8D/3rd/B-actin.tiff
- __MACOSX/Figure 8/8D/3rd/._B-actin.tiff
- Figure 8/8D/3rd/HER3.tiff
- __MACOSX/Figure 8/8D/3rd/._HER3.tiff
- Figure 8/8D/1st/DUSP6.tiff
- __MACOSX/Figure 8/8D/1st/._DUSP6.tiff
- Figure 8/8D/1st/B-actin.tiff
- __MACOSX/Figure 8/8D/1st/._B-actin.tiff
- Figure 8/8D/1st/HER3.tiff
- __MACOSX/Figure 8/8D/1st/._HER3.tiff
- Figure 8/8D/2nd/DUSP6.tiff
- __MACOSX/Figure 8/8D/2nd/._DUSP6.tiff
- Figure 8/8D/2nd/B-actin.tiff
- __MACOSX/Figure 8/8D/2nd/._B-actin.tiff
- Figure 8/8D/2nd/HER3.tiff
- __MACOSX/Figure 8/8D/2nd/._HER3.tiff
