# Supplementary material for: DUSP6 inhibition overcomes neuregulin/HER3-driven therapy tolerance in HER2+ breast cancer
Source: EMBO Mol Med. 2024 Jun 17;16(7):8. doi: 10.1038/s44321-024-00088-0 (PMC11251193; doi:10.1038/s44321-024-00088-0)
Supplement: Supplementary file 17 — Source data Fig. 8 [file 44321_2024_88_MOESM17_ESM.zip › Figure 8/8A/8A.xlsx]

## Sheet: Sheet1
	0		10		25		50		100
BT474	1.001	0.998614	1.77	1.37459	2.169	1.57352	2.442	2.13909	1.911	1.85703
BT474mlBr	0.997923	1.00208	2.57755	3.54552	3.0887	3.04829	3.61	3.87179	2.73208	3.00008
HCC1954	0.944	1.05885	1.264	1.29999	1.45852	1.59052	2.249	2.31418	1.287	1.37316
MDA-MB-361	1.013	0.987	1.14472	1.08072	1.098	1.017	1.128	1.161	1.1479	0.930449		DUSP1 mRNA expression
MDA-MB-453	1.022	0.978	1.109	1.072	0.934	0.909	0.835	0.918	1.273	1.372
BT474Br-LR	0.947042	1.056	0.757071	0.818	1.09316	0.906	0.947699	1.09	1.20039	1.14					Experiment 1
BT474-LR	0.967947	1.03311	1.048	1.09	1.189	1.354	1.19168	1.48452	1.361	1.376
BT474	0.973	1.0274	0.134	0.107843	0.08	0.0818428	0.075	0.0748943	0.065	0.0600788
BT474mlBr	0.942131	1.06142	0.108743	0.130308	0.101813	0.106653	0.0963881	0.108292	0.0863896	0.0857333
HCC1954	0.977	1.02349	0.555	0.53237	0.293717	0.271213	0.311	0.22198	0.123	0.112617		DUSP6 mRNA expression
MDA-MB-361	0.962	1.04	1.11419	1.04608	0.826	0.857	0.669	0.708	0.649769	0.673616
MDA-MB-453	1	1	1.058	1.013	1.028	1	1.202	1.329	1.106	1.089
BT474Br-LR	0.913515	1.095	0.942458	0.985	1.0714	1.114	0.917322	0.987	1.30903	1.15
BT474-LR	0.928517	1.07699	1.042	1.047	1.066	1.223	0.894404	1.11806	1.049	1.104
	0		10		25		50		100
BT474	1.204	0.805245	1.944	2.1223	3.4413	2.1144	3.2214	2.6643	1.2267	1.74413
BT474mlBr	0.983453	1.10208	3.4222	2.7341	2.77812	3.1123	3.1211	2.6764	2.2666	1.7762
HCC1954	0.909043	1.15885	1.4333	2.1664	1.33413	2.1145	2.8863	3.22167	1.5446	1.2277
MDA-MB-361	1	0.99	2.5513	1.04551	1.6641	1.8554	1.5611	1.1778	1.6611	1.2288		DUSP1 mRNA expression
MDA-MB-453	1.018	0.998	1.0552	0.9553	1.2233	0.94441	0.94413	1.2266	1.1166	1.8911
BT474Br-LR	0.904413	1.13344	1.552	0.93414	1.31355	1.5562	1.118	2.1106	0.9551	1.4441
BT474-LR	0.953443	1.05552	1.4552	0.90331	1.85113	1.2241	1.2211	0.95513	1.4411	1.6221					Experiment 2
BT474	1.14513	0.99444	0.233	0.1844	0.09213	0.1211	0.0886	0.0741	0.0665	0.0554
BT474mlBr	0.95414	1.06234	0.2221	0.11899	0.0933	0.1077	0.09441	0.09112	0.06771	0.05633
HCC1954	0.93212	1.0711	0.71134	0.8441	0.54413	0.67413	0.55134	0.6055	0.5122	0.49441		DUSP6 mRNA expression
MDA-MB-361	0.98511	1.02456	0.90331	1.0331	0.8855	0.9331	0.8551	0.9431	0.8543	0.90134
MDA-MB-453	0.98441	1.03512	0.9413	1.211	0.9441	1.117	0.9331	1.331	0.9854	1.0222
BT474Br-LR	1.3433	0.7023	0.92212	1.1122	1.0552	0.95513	0.9441	1.112	1.066	0.9455
BT474-LR	0.90331	1.2122	1.0331	0.95513	0.90231	1.2241	0.88441	1.2441	0.95513	1.05662
	0		10		25		50		100
BT474	0.9441	1.06462	1.447	1.8821	2.551	1.854	3.221	2.6612	3.4413	2.8941
BT474mlBr	0.96624	1.04124	2.776	3.552	2.7147	3.2451	3.7114	4.1178	3.1676	3.8731
HCC1954	0.93441	1.07235	1.4115	1.1156	1.2236	1.8778	2.3314	2.167	1.0771	1.4523
MDA-MB-361	0.90435	1.1322	1.4221	1.1167	0.98234	1.221	1.3776	1.2556	1.0661	1.2213		DUSP1 mRNA expression
MDA-MB-453	0.96351	0.998	1.2667	1.1667	1.0664	1.1675	0.96645	1.0413	1.3226	1.0553
BT474Br-LR	1.2244	0.801434	1.0444	1.112	1.3556	0.9811	1.0776	1.1167	1.4412	1.0665
BT474-LR	0.95544	1.06414	1.1554	0.90441	1.2276	1.3445	1.0653	1.1655	1.118	1.223
BT474	0.94413	1.05441	0.3221	0.255	0.1221	0.151	0.0978	0.071	0.0432	0.03255					Experiment 3
BT474mlBr	1.1144	0.91344	0.122	0.13221	0.1055	0.0944	0.0887	0.0655	0.04533	0.07446
HCC1954	0.98413	1.0355	0.6764	0.80441	0.5112	0.674	0.4533	0.6444	0..505	0.412		DUSP6 mRNA expression
MDA-MB-361	0.94111	1.05661	1.221	0.90331	1.0556	0.90441	1.055	0.86613	1.1178	0.9033
MDA-MB-453	0.92331	1.0771	1.0755	0.80441	1.267	0.9541	0.90331	1.231	0.954	0.8731
BT474Br-LR	1.04412	0.9598	1.166	0.9551	0.8661	1.115	0.9551	1.218	0.9512	0.0965
BT474-LR	0.80155	1.211	1.044	0.9441	0.8445	1.1076	0.9441	1.1312	0.9515	1.045
