# Supplementary material for: DUSP6 inhibition overcomes neuregulin/HER3-driven therapy tolerance in HER2+ breast cancer
Source: EMBO Mol Med. 2024 Jun 17;16(7):8. doi: 10.1038/s44321-024-00088-0 (PMC11251193; doi:10.1038/s44321-024-00088-0)
Supplement: Supplementary file 17 — Source data Fig. 8 [file 44321_2024_88_MOESM17_ESM.zip › Figure 8/8E/8E.xlsx]

## Sheet: Sheet1
						DUSP6 mRNA levels
		SFM			NRG			NRG+MK2206			NRG+trametinib
		1.002	0.943	1.059	3.57349	3.53163	3.201	8.27829	7.91908	10.728	0.765425	0.643198	0.615		Experiment 1
		SFM			NRG			NRG+MK2206			NRG+trametinib
		0.9044	1.0521	1.045	4.2213	3.7442	3.22514	9.47543	7.3416	8.4578	0.6412	0.5412	0.60753		Experiment 2
		SFM			NRG			NRG+MK2206			NRG+trametinib
		1.1661	0.94412	0.894413	4.22134	3.64413	3.93113	7.66134	8.25245	9.45313	0.44413	0.56442	0.42441		Experiment 3
